# Supplementary material for: Conservation Status of North American Birds in the Face of Future Climate Change
Source: PLoS One. 2015 Sep 2;10(9):e0135350. doi: 10.1371/journal.pone.0135350 (PMC4558014; doi:10.1371/journal.pone.0135350)
Supplement: S1 Appendix — Summary of projected changes in range size and losses of current range, by season. These are used to assign birds to Audubon climate sensitivity categories. (XLSX) [file pone.0135350.s001.xlsx]

## Sheet: S1. Range Size Changes
Common Name	Scientific Name	YEAR	SCENARIO	RANGE_SIZE.BBS	RANGE_SIZE_2000.BBS	RANGE_SIZE_RELATIVE_TO_2000.BBS	LOG_CHANGE_RANGE_SIZE_RELATIVE_TO_2000.BBS	PROPORTION_2000_RANGE_LEFT.BBS	GAIN.BBS	LOSS.BBS	RANGE_SIZE.CBC	RANGE_SIZE_2000.CBC	RANGE_SIZE_RELATIVE_TO_2000.CBC	LOG_CHANGE_RANGE_SIZE_RELATIVE_TO_2000.CBC	PROPORTION_2000_RANGE_LEFT.CBC	GAIN.CBC	LOSS.CBC	AUDUBON_CLIMATE_SENSITIVITY
Abert's Towhee	Melozone aberti	2020	A1B	1120	372	3.01075	1.10219	0.876344	2.1344	0.123656	3930	2310	1.7013	0.531392	0.82987	0.8714	0.17013	STABLE
Abert's Towhee	Melozone aberti	2020	B2	1932	372	5.19355	1.64742	0.938172	4.2554	0.061828	5043	2310	2.18312	0.780754	0.902597	1.2805	0.0974026	STABLE
Abert's Towhee	Melozone aberti	2050	A1B	2449	372	6.58333	1.88454	0.876344	5.707	0.123656	5961	2310	2.58052	0.947991	0.819913	1.7606	0.180087	STABLE
Abert's Towhee	Melozone aberti	2050	A2	3263	372	8.77151	2.17151	0.905914	7.8656	0.094086	8244	2310	3.56883	1.27224	0.8671	2.7017	0.1329	STABLE
Abert's Towhee	Melozone aberti	2050	B2	3617	372	9.72312	2.27451	0.938172	8.7849	0.061828	8266	2310	3.57835	1.2749	0.897403	2.681	0.102597	STABLE
Abert's Towhee	Melozone aberti	2080	A1B	6309	372	16.9597	2.83084	0.860215	16.0995	0.139785	10865	2310	4.70346	1.5483	0.810823	3.8926	0.189177	STABLE
Abert's Towhee	Melozone aberti	2080	A2	9544	372	25.6559	3.24477	0.889785	24.7661	0.110215	22129	2310	9.57965	2.25964	0.858009	8.7216	0.141991	STABLE
Abert's Towhee	Melozone aberti	2080	B2	5935	372	15.9543	2.76973	0.922043	15.0323	0.077957	12886	2310	5.57835	1.71889	0.889177	4.6892	0.110823	STABLE
Abert's Towhee	Melozone aberti	2020	A2	1656	372	4.45161	1.49327	0.905914	3.5457	0.094086	5188	2310	2.24589	0.809101	0.87013	1.3758	0.12987	STABLE
Acadian Flycatcher	Empidonax virescens	2020	A1B	21556	18286	1.17883	0.164518	0.94247	0.2364	0.0575304	NA	NA	NA	NA	NA	NA	NA	STABLE
Acadian Flycatcher	Empidonax virescens	2020	B2	22358	18286	1.22268	0.201048	0.936181	0.2865	0.0638193	NA	NA	NA	NA	NA	NA	NA	STABLE
Acadian Flycatcher	Empidonax virescens	2050	A1B	22472	18286	1.22892	0.206134	0.921634	0.3073	0.078366	NA	NA	NA	NA	NA	NA	NA	STABLE
Acadian Flycatcher	Empidonax virescens	2050	A2	23879	18286	1.30586	0.266864	0.911462	0.3944	0.0885377	NA	NA	NA	NA	NA	NA	NA	STABLE
Acadian Flycatcher	Empidonax virescens	2050	B2	24836	18286	1.3582	0.306158	0.902658	0.4555	0.0973422	NA	NA	NA	NA	NA	NA	NA	STABLE
Acadian Flycatcher	Empidonax virescens	2080	A1B	26684	18286	1.45926	0.377928	0.915837	0.5434	0.0841627	NA	NA	NA	NA	NA	NA	NA	STABLE
Acadian Flycatcher	Empidonax virescens	2080	A2	26854	18286	1.46856	0.384279	0.835667	0.6329	0.164333	NA	NA	NA	NA	NA	NA	NA	STABLE
Acadian Flycatcher	Empidonax virescens	2080	B2	28369	18286	1.55141	0.439161	0.893416	0.658	0.106584	NA	NA	NA	NA	NA	NA	NA	STABLE
Acadian Flycatcher	Empidonax virescens	2020	A2	21760	18286	1.18998	0.173938	0.93279	0.2572	0.0672099	NA	NA	NA	NA	NA	NA	NA	STABLE
Acorn Woodpecker	Melanerpes formicivorus	2020	A1B	2292	1718	1.33411	0.288264	0.751455	0.5827	0.248545	5081	3630	1.39972	0.336275	0.916253	0.4835	0.0837466	STABLE
Acorn Woodpecker	Melanerpes formicivorus	2020	B2	2151	1718	1.25204	0.224772	0.754948	0.4971	0.245052	4578	3630	1.26116	0.23203	0.898072	0.3631	0.101928	STABLE
Acorn Woodpecker	Melanerpes formicivorus	2050	A1B	1957	1718	1.13912	0.130252	0.587893	0.5512	0.412107	5347	3630	1.473	0.387303	0.883196	0.5898	0.116804	STABLE
Acorn Woodpecker	Melanerpes formicivorus	2050	A2	2176	1718	1.26659	0.236328	0.685099	0.5815	0.314901	5012	3630	1.38072	0.322602	0.869421	0.5113	0.130579	STABLE
Acorn Woodpecker	Melanerpes formicivorus	2050	B2	1755	1718	1.02154	0.021308	0.636205	0.3853	0.363795	4302	3630	1.18512	0.169847	0.821763	0.3634	0.178237	STABLE
Acorn Woodpecker	Melanerpes formicivorus	2080	A1B	1867	1718	1.08673	0.083172	0.488941	0.5978	0.511059	5439	3630	1.49835	0.404363	0.830579	0.6678	0.169421	STABLE
Acorn Woodpecker	Melanerpes formicivorus	2080	A2	1521	1718	0.885332	-0.121793	0.531432	0.3539	0.468568	4492	3630	1.23747	0.213065	0.736639	0.5008	0.263361	STABLE
Acorn Woodpecker	Melanerpes formicivorus	2080	B2	1629	1718	0.948196	-0.0531945	0.549476	0.3987	0.450524	4111	3630	1.13251	0.124434	0.7427	0.3898	0.2573	STABLE
Acorn Woodpecker	Melanerpes formicivorus	2020	A2	2347	1718	1.36612	0.311977	0.787544	0.5786	0.212456	4711	3630	1.2978	0.260668	0.901377	0.3964	0.0986226	STABLE
Alder Flycatcher	Empidonax alnorum	2020	A1B	66751	66348	1.00607	0.00605566	0.911135	0.0949	0.0888648	NA	NA	NA	NA	NA	NA	NA	STABLE
Alder Flycatcher	Empidonax alnorum	2020	B2	68365	66348	1.0304	0.0299474	0.907729	0.1227	0.0922711	NA	NA	NA	NA	NA	NA	NA	STABLE
Alder Flycatcher	Empidonax alnorum	2050	A1B	66232	66348	0.998252	-0.00174989	0.802436	0.1958	0.197564	NA	NA	NA	NA	NA	NA	NA	STABLE
Alder Flycatcher	Empidonax alnorum	2050	A2	64838	66348	0.977241	-0.0230218	0.777627	0.1996	0.222373	NA	NA	NA	NA	NA	NA	NA	STABLE
Alder Flycatcher	Empidonax alnorum	2050	B2	64093	66348	0.966013	-0.0345785	0.785706	0.1803	0.214294	NA	NA	NA	NA	NA	NA	NA	STABLE
Alder Flycatcher	Empidonax alnorum	2080	A1B	60576	66348	0.913004	-0.0910148	0.655182	0.2578	0.344818	NA	NA	NA	NA	NA	NA	NA	STABLE
Alder Flycatcher	Empidonax alnorum	2080	A2	55360	66348	0.834388	-0.181056	0.50951	0.3249	0.49049	NA	NA	NA	NA	NA	NA	NA	STABLE
Alder Flycatcher	Empidonax alnorum	2080	B2	62707	66348	0.945123	-0.0564405	0.674775	0.2703	0.325225	NA	NA	NA	NA	NA	NA	NA	STABLE
Alder Flycatcher	Empidonax alnorum	2020	A2	65359	66348	0.985094	-0.0150185	0.900072	0.085	0.0999277	NA	NA	NA	NA	NA	NA	NA	STABLE
Allen's Hummingbird	Selasphorus sasin	2020	A1B	136	165	0.824242	-0.193291	0.412121	0.4121	0.587879	234	206	1.13592	0.127445	0.300971	0.835	0.699029	ENDANGERED_1
Allen's Hummingbird	Selasphorus sasin	2020	B2	116	165	0.70303	-0.352355	0.412121	0.2909	0.587879	152	206	0.737864	-0.303996	0.237864	0.5	0.762136	ENDANGERED_1
Allen's Hummingbird	Selasphorus sasin	2050	A1B	70	165	0.424242	-0.85745	0.236364	0.1879	0.763636	511	206	2.48058	0.908493	0.0679612	2.4126	0.932039	ENDANGERED_1
Allen's Hummingbird	Selasphorus sasin	2050	B2	65	165	0.393939	-0.931558	0.248485	0.1455	0.751515	342	206	1.66019	0.506935	0.0631068	1.5971	0.936893	ENDANGERED_1
Allen's Hummingbird	Selasphorus sasin	2080	A1B	20	165	0.121212	-2.11021	0.0909091	0.0303	0.909091	160	206	0.776699	-0.252702	0.00485437	0.7718	0.995146	ENDANGERED_1
Allen's Hummingbird	Selasphorus sasin	2080	A2	17	165	0.10303	-2.27273	0.0727273	0.0303	0.927273	164	206	0.796117	-0.22801	0	0.7961	1	ENDANGERED_1
Allen's Hummingbird	Selasphorus sasin	2080	B2	33	165	0.2	-1.60944	0.0969697	0.103	0.90303	496	206	2.40777	0.8787	0.0194175	2.3883	0.980583	ENDANGERED_1
Allen's Hummingbird	Selasphorus sasin	2020	A2	142	165	0.860606	-0.150118	0.448485	0.4121	0.551515	210	206	1.01942	0.0192314	0.26699	0.7524	0.73301	ENDANGERED_1
Allen's Hummingbird	Selasphorus sasin	2050	A2	95	165	0.575758	-0.552069	0.327273	0.2485	0.672727	419	206	2.03398	0.709995	0.0873786	1.9466	0.912621	ENDANGERED_1
Altamira Oriole	Icterus gularis	2020	A2	NA	NA	NA	NA	NA	NA	NA	781	234	3.33761	1.20525	0.803419	2.5342	0.196581	OTHER_MARGINAL
Altamira Oriole	Icterus gularis	2020	A1B	NA	NA	NA	NA	NA	NA	NA	552	234	2.35897	0.858227	0.803419	1.5556	0.196581	OTHER_MARGINAL
Altamira Oriole	Icterus gularis	2020	B2	NA	NA	NA	NA	NA	NA	NA	1052	234	4.49573	1.50313	0.803419	3.6923	0.196581	OTHER_MARGINAL
Altamira Oriole	Icterus gularis	2050	A1B	NA	NA	NA	NA	NA	NA	NA	2674	234	11.4274	2.43601	0.803419	10.6239	0.196581	OTHER_MARGINAL
Altamira Oriole	Icterus gularis	2050	A2	NA	NA	NA	NA	NA	NA	NA	3384	234	14.4615	2.67149	0.803419	13.6581	0.196581	OTHER_MARGINAL
Altamira Oriole	Icterus gularis	2050	B2	NA	NA	NA	NA	NA	NA	NA	3535	234	15.1068	2.71515	0.803419	14.3034	0.196581	OTHER_MARGINAL
Altamira Oriole	Icterus gularis	2080	A1B	NA	NA	NA	NA	NA	NA	NA	6317	234	26.9957	3.29568	0.803419	26.1923	0.196581	OTHER_MARGINAL
Altamira Oriole	Icterus gularis	2080	A2	NA	NA	NA	NA	NA	NA	NA	14458	234	61.7863	4.12368	0.803419	60.9829	0.196581	OTHER_MARGINAL
Altamira Oriole	Icterus gularis	2080	B2	NA	NA	NA	NA	NA	NA	NA	5707	234	24.3889	3.19413	0.803419	23.5855	0.196581	OTHER_MARGINAL
American Avocet	Recurvirostra americana	2020	A1B	3462	4987	0.694205	-0.364988	0.299779	0.3944	0.700221	1488	1880	0.791489	-0.233839	0.544149	0.2473	0.455851	ENDANGERED_2
American Avocet	Recurvirostra americana	2020	B2	3001	4987	0.601765	-0.507889	0.277121	0.3246	0.722879	1801	1880	0.957979	-0.0429297	0.572872	0.3851	0.427128	ENDANGERED_2
American Avocet	Recurvirostra americana	2050	A1B	1564	4987	0.313615	-1.15959	0.120313	0.1933	0.879687	1748	1880	0.929787	-0.0727995	0.335638	0.5941	0.664362	ENDANGERED_2
American Avocet	Recurvirostra americana	2050	B2	1396	4987	0.279928	-1.27322	0.0308803	0.249	0.96912	1784	1880	0.948936	-0.0524137	0.381383	0.5676	0.618617	ENDANGERED_2
American Avocet	Recurvirostra americana	2080	A1B	275	4987	0.0551434	-2.89782	0.0130339	0.0421	0.986966	2051	1880	1.09096	0.0870557	0.265426	0.8255	0.734574	ENDANGERED_2
American Avocet	Recurvirostra americana	2080	A2	218	4987	0.0437137	-3.13009	0.000802085	0.0429	0.999198	2502	1880	1.33085	0.285819	0.30266	1.0282	0.69734	ENDANGERED_2
American Avocet	Recurvirostra americana	2080	B2	960	4987	0.192501	-1.64766	0.00320834	0.1893	0.996792	2113	1880	1.12394	0.116837	0.339894	0.784	0.660106	ENDANGERED_2
American Avocet	Recurvirostra americana	2020	A2	3580	4987	0.717866	-0.331472	0.351313	0.3666	0.648687	1605	1880	0.853723	-0.158148	0.562766	0.291	0.437234	ENDANGERED_2
American Avocet	Recurvirostra americana	2050	A2	1994	4987	0.39984	-0.916692	0.121115	0.2787	0.878885	1775	1880	0.944149	-0.0574714	0.371277	0.5729	0.628723	ENDANGERED_2
American Bittern	Botaurus lentiginosus	2020	A1B	21035	21002	1.00157	0.00157005	0.68503	0.3165	0.31497	2461	2796	0.880186	-0.127622	0.589056	0.2911	0.410944	ENDANGERED_1
American Bittern	Botaurus lentiginosus	2020	B2	27840	21002	1.32559	0.281856	0.715122	0.6105	0.284878	2779	2796	0.99392	-0.00609867	0.615165	0.3788	0.384835	ENDANGERED_1
American Bittern	Botaurus lentiginosus	2050	A1B	26233	21002	1.24907	0.2224	0.523712	0.7254	0.476288	2289	2796	0.81867	-0.200075	0.32475	0.4939	0.67525	ENDANGERED_1
American Bittern	Botaurus lentiginosus	2050	B2	26912	21002	1.2814	0.247955	0.460861	0.8205	0.539139	2602	2796	0.930615	-0.0719094	0.389127	0.5415	0.610873	ENDANGERED_1
American Bittern	Botaurus lentiginosus	2080	A1B	27107	21002	1.29069	0.255174	0.287782	1.0029	0.712218	1617	2796	0.578326	-0.547617	0.253934	0.3244	0.746066	ENDANGERED_1
American Bittern	Botaurus lentiginosus	2080	A2	24133	21002	1.14908	0.138963	0.164461	0.9846	0.835539	1979	2796	0.707797	-0.345598	0.276109	0.4317	0.723891	ENDANGERED_1
American Bittern	Botaurus lentiginosus	2080	B2	24265	21002	1.15537	0.144417	0.220598	0.9348	0.779402	2254	2796	0.806152	-0.215483	0.293991	0.5122	0.706009	ENDANGERED_1
American Bittern	Botaurus lentiginosus	2020	A2	24187	21002	1.15165	0.141198	0.711218	0.4404	0.288782	2735	2796	0.978183	-0.0220584	0.623033	0.3552	0.376967	ENDANGERED_1
American Bittern	Botaurus lentiginosus	2050	A2	28402	21002	1.35235	0.301842	0.51857	0.8338	0.48143	2510	2796	0.897711	-0.107907	0.356938	0.5408	0.643062	ENDANGERED_1
American Black Duck	Anas rubripes	2020	A1B	8610	12507	0.688414	-0.373364	0.515311	0.1731	0.484689	24816	26878	0.923283	-0.0798195	0.819927	0.1034	0.180073	ENDANGERED_1
American Black Duck	Anas rubripes	2020	B2	7113	12507	0.568722	-0.564364	0.44607	0.1227	0.55393	24919	26878	0.927115	-0.0756775	0.752214	0.1749	0.247786	ENDANGERED_1
American Black Duck	Anas rubripes	2050	A1B	8930	12507	0.714	-0.336872	0.351803	0.3622	0.648197	25092	26878	0.933552	-0.068759	0.613848	0.3197	0.386152	ENDANGERED_1
American Black Duck	Anas rubripes	2050	B2	7142	12507	0.57104	-0.560296	0.336452	0.2346	0.663548	23653	26878	0.880013	-0.127818	0.494828	0.3852	0.505172	ENDANGERED_1
American Black Duck	Anas rubripes	2080	A1B	9874	12507	0.789478	-0.236383	0.290237	0.4992	0.709763	28640	26878	1.06556	0.0634962	0.435598	0.63	0.564402	ENDANGERED_1
American Black Duck	Anas rubripes	2080	A2	12928	12507	1.03366	0.033107	0.372112	0.6615	0.627888	33508	26878	1.24667	0.220476	0.365652	0.881	0.634348	ENDANGERED_1
American Black Duck	Anas rubripes	2080	B2	7606	12507	0.608139	-0.497351	0.288958	0.3192	0.711042	33806	26878	1.25776	0.22933	0.436268	0.8215	0.563732	ENDANGERED_1
American Black Duck	Anas rubripes	2020	A2	8361	12507	0.668506	-0.40271	0.520988	0.1475	0.479012	24839	26878	0.924139	-0.0788931	0.790833	0.1333	0.209167	ENDANGERED_1
American Black Duck	Anas rubripes	2050	A2	8318	12507	0.665068	-0.407867	0.413928	0.2511	0.586072	23125	26878	0.860369	-0.150394	0.523402	0.337	0.476598	ENDANGERED_1
American Coot	Fulica americana	2020	A2	NA	NA	NA	NA	NA	NA	NA	51743	52451	0.986502	-0.0135902	0.910278	0.0762	0.0897218	STABLE
American Coot	Fulica americana	2020	A1B	NA	NA	NA	NA	NA	NA	NA	49835	52451	0.950125	-0.0511619	0.894416	0.0557	0.105584	STABLE
American Coot	Fulica americana	2020	B2	NA	NA	NA	NA	NA	NA	NA	52580	52451	1.00246	0.00245642	0.903662	0.0988	0.0963375	STABLE
American Coot	Fulica americana	2050	A1B	NA	NA	NA	NA	NA	NA	NA	61330	52451	1.16928	0.15639	0.886637	0.2826	0.113363	STABLE
American Coot	Fulica americana	2050	A2	NA	NA	NA	NA	NA	NA	NA	64719	52451	1.23389	0.210175	0.906351	0.3275	0.0936493	STABLE
American Coot	Fulica americana	2050	B2	NA	NA	NA	NA	NA	NA	NA	63296	52451	1.20676	0.187943	0.892071	0.3147	0.107929	STABLE
American Coot	Fulica americana	2080	A1B	NA	NA	NA	NA	NA	NA	NA	70767	52451	1.3492	0.299513	0.880021	0.4692	0.119979	STABLE
American Coot	Fulica americana	2080	A2	NA	NA	NA	NA	NA	NA	NA	76229	52451	1.45334	0.373863	0.894664	0.5587	0.105336	STABLE
American Coot	Fulica americana	2080	B2	NA	NA	NA	NA	NA	NA	NA	68010	52451	1.29664	0.259775	0.876094	0.4205	0.123906	STABLE
American Crow	Corvus brachyrhynchos	2020	A1B	80286	69466	1.15576	0.144758	0.969625	0.1861	0.0303746	85456	90889	0.940224	-0.0616374	0.890757	0.0495	0.109243	STABLE
American Crow	Corvus brachyrhynchos	2020	B2	79951	69466	1.15094	0.140577	0.966142	0.1848	0.0338583	85345	90889	0.939003	-0.0629371	0.875133	0.0639	0.124867	STABLE
American Crow	Corvus brachyrhynchos	2050	A1B	91134	69466	1.31192	0.271494	0.955705	0.3562	0.0442951	97498	90889	1.07272	0.0701929	0.840465	0.2323	0.159535	STABLE
American Crow	Corvus brachyrhynchos	2050	A2	87715	69466	1.2627	0.233255	0.946492	0.3162	0.0535082	94890	90889	1.04402	0.0430793	0.812387	0.2316	0.187613	STABLE
American Crow	Corvus brachyrhynchos	2050	B2	84867	69466	1.22171	0.200248	0.937322	0.2844	0.0626781	94760	90889	1.04259	0.0417084	0.815907	0.2267	0.184093	STABLE
American Crow	Corvus brachyrhynchos	2080	A1B	101792	69466	1.46535	0.382094	0.93368	0.5317	0.0663202	101186	90889	1.11329	0.107321	0.775451	0.3378	0.224549	STABLE
American Crow	Corvus brachyrhynchos	2080	A2	105997	69466	1.52588	0.422573	0.914563	0.6113	0.0854375	100579	90889	1.10661	0.101305	0.705058	0.4016	0.294942	STABLE
American Crow	Corvus brachyrhynchos	2080	B2	97878	69466	1.40901	0.342884	0.92474	0.4843	0.0752598	98552	90889	1.08431	0.0809453	0.751125	0.3332	0.248875	STABLE
American Crow	Corvus brachyrhynchos	2020	A2	79478	69466	1.14413	0.134643	0.967365	0.1768	0.0326347	84486	90889	0.929551	-0.0730531	0.87213	0.0574	0.12787	STABLE
American Dipper	Cinclus mexicanus	2020	A1B	1569	145	10.8207	2.38146	0.468966	10.3517	0.531034	73807	72365	1.01993	0.0197308	0.804602	0.2153	0.195398	THREATENED_1
American Dipper	Cinclus mexicanus	2020	B2	1328	145	9.15862	2.2147	0.372414	8.7862	0.627586	69746	72365	0.963808	-0.0368627	0.755683	0.2081	0.244317	THREATENED_1
American Dipper	Cinclus mexicanus	2050	A1B	1223	145	8.43448	2.13233	0.241379	8.1931	0.758621	63646	72365	0.879514	-0.128386	0.64411	0.2354	0.35589	THREATENED_1
American Dipper	Cinclus mexicanus	2050	B2	932	145	6.42759	1.8606	0.227586	6.2	0.772414	65654	72365	0.907262	-0.0973242	0.638071	0.2692	0.361929	THREATENED_1
American Dipper	Cinclus mexicanus	2080	A1B	1103	145	7.6069	2.02906	0.186207	7.4207	0.813793	56952	72365	0.78701	-0.239514	0.537428	0.2496	0.462572	THREATENED_1
American Dipper	Cinclus mexicanus	2080	A2	655	145	4.51724	1.5079	0.124138	4.3931	0.875862	47814	72365	0.660734	-0.414404	0.422124	0.2386	0.577876	THREATENED_1
American Dipper	Cinclus mexicanus	2080	B2	772	145	5.32414	1.67225	0.151724	5.1724	0.848276	52810	72365	0.729773	-0.315022	0.479928	0.2498	0.520072	THREATENED_1
American Dipper	Cinclus mexicanus	2020	A2	1543	145	10.6414	2.36475	0.496552	10.1448	0.503448	70822	72365	0.978678	-0.0215531	0.789442	0.1892	0.210558	THREATENED_1
American Dipper	Cinclus mexicanus	2050	A2	1151	145	7.93793	2.07165	0.275862	7.6621	0.724138	61206	72365	0.845796	-0.167478	0.632405	0.2134	0.367595	THREATENED_1
American Golden-Plover	Pluvialis dominica	2020	A1B	26664	29217	0.912619	-0.0914364	0.852894	0.0597	0.147106	NA	NA	NA	NA	NA	NA	NA	THREATENED_1
American Golden-Plover	Pluvialis dominica	2020	B2	24999	29217	0.855632	-0.155915	0.794469	0.0612	0.205531	NA	NA	NA	NA	NA	NA	NA	THREATENED_1
American Golden-Plover	Pluvialis dominica	2050	A1B	17616	29217	0.602937	-0.505943	0.583496	0.0194	0.416504	NA	NA	NA	NA	NA	NA	NA	THREATENED_1
American Golden-Plover	Pluvialis dominica	2050	B2	17613	29217	0.602834	-0.506113	0.573844	0.029	0.426156	NA	NA	NA	NA	NA	NA	NA	THREATENED_1
American Golden-Plover	Pluvialis dominica	2080	A1B	7902	29217	0.270459	-1.30763	0.262142	0.0083	0.737858	NA	NA	NA	NA	NA	NA	NA	THREATENED_1
American Golden-Plover	Pluvialis dominica	2080	A2	7599	29217	0.260088	-1.34673	0.249307	0.0108	0.750693	NA	NA	NA	NA	NA	NA	NA	THREATENED_1
American Golden-Plover	Pluvialis dominica	2080	B2	4556	29217	0.155937	-1.85831	0.132183	0.0238	0.867817	NA	NA	NA	NA	NA	NA	NA	THREATENED_1
American Golden-Plover	Pluvialis dominica	2020	A2	25765	29217	0.88185	-0.125734	0.825786	0.0561	0.174214	NA	NA	NA	NA	NA	NA	NA	THREATENED_1
American Golden-Plover	Pluvialis dominica	2050	A2	18098	29217	0.619434	-0.478949	0.577335	0.0421	0.422665	NA	NA	NA	NA	NA	NA	NA	THREATENED_1
American Goldfinch	Spinus tristis	2020	A1B	50676	49565	1.02242	0.0221675	0.910663	0.1118	0.0893372	82701	77106	1.07256	0.0700506	0.954517	0.118	0.0454828	STABLE
American Goldfinch	Spinus tristis	2020	B2	50910	49565	1.02714	0.0267744	0.889014	0.1381	0.110986	85545	77106	1.10945	0.103861	0.949926	0.1595	0.0500739	STABLE
American Goldfinch	Spinus tristis	2050	A1B	57056	49565	1.15113	0.140748	0.792374	0.3588	0.207626	95190	77106	1.23453	0.210694	0.933001	0.3015	0.0669987	STABLE
American Goldfinch	Spinus tristis	2050	A2	53721	49565	1.08385	0.080519	0.752971	0.3309	0.247029	93838	77106	1.217	0.196389	0.91941	0.2976	0.0805904	STABLE
American Goldfinch	Spinus tristis	2050	B2	51343	49565	1.03587	0.0352437	0.73788	0.298	0.26212	95361	77106	1.23675	0.212489	0.923158	0.3136	0.0768423	STABLE
American Goldfinch	Spinus tristis	2080	A1B	60775	49565	1.22617	0.203894	0.687864	0.5383	0.312136	103114	77106	1.3373	0.290654	0.902135	0.4352	0.0978653	STABLE
American Goldfinch	Spinus tristis	2080	A2	62209	49565	1.2551	0.227215	0.573368	0.6817	0.426632	102881	77106	1.33428	0.288392	0.860089	0.4742	0.139911	STABLE
American Goldfinch	Spinus tristis	2080	B2	58204	49565	1.1743	0.160669	0.665792	0.5085	0.334208	102643	77106	1.33119	0.286076	0.905507	0.4257	0.0944933	STABLE
American Goldfinch	Spinus tristis	2020	A2	48576	49565	0.980046	-0.0201554	0.875638	0.1044	0.124362	83738	77106	1.08601	0.0825118	0.949667	0.1363	0.0503333	STABLE
American Kestrel	Falco sparverius	2020	A1B	42043	57937	0.725668	-0.320663	0.654677	0.071	0.345323	78490	71497	1.09781	0.0933157	0.985062	0.1127	0.0149377	THREATENED_1
American Kestrel	Falco sparverius	2020	B2	40134	57937	0.692718	-0.367132	0.61793	0.0748	0.38207	81049	71497	1.1336	0.125398	0.985636	0.148	0.0143642	THREATENED_1
American Kestrel	Falco sparverius	2050	A1B	45822	57937	0.790894	-0.234592	0.527866	0.263	0.472134	88351	71497	1.23573	0.211662	0.984489	0.2512	0.0155111	THREATENED_1
American Kestrel	Falco sparverius	2050	B2	36981	57937	0.638297	-0.448952	0.423684	0.2146	0.576316	93317	71497	1.30519	0.266347	0.985258	0.3199	0.0147419	THREATENED_1
American Kestrel	Falco sparverius	2080	A1B	56094	57937	0.96819	-0.0323274	0.416004	0.5522	0.583996	100352	71497	1.40358	0.339029	0.984195	0.4194	0.0158049	THREATENED_1
American Kestrel	Falco sparverius	2080	A2	50173	57937	0.865992	-0.143879	0.289711	0.5763	0.710289	115293	71497	1.61256	0.477821	0.984475	0.6281	0.0155251	THREATENED_1
American Kestrel	Falco sparverius	2080	B2	40312	57937	0.69579	-0.362707	0.332551	0.3632	0.667449	108103	71497	1.51199	0.413429	0.98488	0.5271	0.0151195	THREATENED_1
American Kestrel	Falco sparverius	2020	A2	41637	57937	0.71866	-0.330367	0.647376	0.0713	0.352624	79996	71497	1.11887	0.112321	0.984853	0.134	0.0151475	THREATENED_1
American Kestrel	Falco sparverius	2050	A2	43477	57937	0.750419	-0.287124	0.496022	0.2544	0.503978	91168	71497	1.27513	0.243048	0.984671	0.2905	0.0153293	THREATENED_1
American Oystercatcher	Haematopus palliatus	2020	A1B	58	88	0.659091	-0.416894	0.375	0.2841	0.625	764	2070	0.369082	-0.996736	0.213527	0.1556	0.786473	ENDANGERED_2
American Oystercatcher	Haematopus palliatus	2020	B2	14	88	0.159091	-1.83828	0.147727	0.0114	0.852273	846	2070	0.408696	-0.894785	0.21401	0.1947	0.78599	ENDANGERED_2
American Oystercatcher	Haematopus palliatus	2050	A1B	83	88	0.943182	-0.0584962	0.375	0.5682	0.625	933	2070	0.450725	-0.796899	0.0782609	0.3725	0.921739	ENDANGERED_2
American Oystercatcher	Haematopus palliatus	2050	B2	55	88	0.625	-0.470004	0.147727	0.4773	0.852273	619	2070	0.299034	-1.2072	0.0512077	0.2478	0.948792	ENDANGERED_2
American Oystercatcher	Haematopus palliatus	2080	A1B	83	88	0.943182	-0.0584962	0.375	0.5682	0.625	1394	2070	0.67343	-0.395371	0.031401	0.642	0.968599	ENDANGERED_2
American Oystercatcher	Haematopus palliatus	2080	A2	195	88	2.21591	0.795663	0.397727	1.8182	0.602273	1368	2070	0.66087	-0.414199	0.0352657	0.6256	0.964734	ENDANGERED_2
American Oystercatcher	Haematopus palliatus	2080	B2	214	88	2.43182	0.888639	0.147727	2.2841	0.852273	792	2070	0.382609	-0.960742	0.0323671	0.3502	0.967633	ENDANGERED_2
American Oystercatcher	Haematopus palliatus	2020	A2	64	88	0.727273	-0.318454	0.420455	0.3068	0.579545	615	2070	0.297101	-1.21368	0.144444	0.1527	0.855556	ENDANGERED_2
American Oystercatcher	Haematopus palliatus	2050	A2	73	88	0.829545	-0.186877	0.397727	0.4318	0.602273	987	2070	0.476812	-0.740634	0.0676328	0.4092	0.932367	ENDANGERED_2
American Pipit	Anthus rubescens	2020	A1B	10902	7307	1.49199	0.400113	0.381552	1.1104	0.618448	26422	25812	1.02363	0.0233575	0.89346	0.1302	0.10654	THREATENED_1
American Pipit	Anthus rubescens	2020	B2	10936	7307	1.49665	0.403227	0.391406	1.1052	0.608594	29638	25812	1.14823	0.138218	0.924531	0.2237	0.0754688	THREATENED_1
American Pipit	Anthus rubescens	2050	A1B	9428	7307	1.29027	0.254851	0.105242	1.185	0.894758	33409	25812	1.29432	0.257986	0.889044	0.4053	0.110956	THREATENED_1
American Pipit	Anthus rubescens	2050	B2	9847	7307	1.34761	0.298334	0.21801	1.1296	0.78199	34613	25812	1.34097	0.29339	0.911049	0.4299	0.0889509	THREATENED_1
American Pipit	Anthus rubescens	2080	A1B	6837	7307	0.935678	-0.0664838	0.0108116	0.9249	0.989188	39569	25812	1.53297	0.427206	0.870913	0.6621	0.129087	THREATENED_1
American Pipit	Anthus rubescens	2080	A2	10887	7307	1.48994	0.398737	0.0667853	1.4232	0.933215	42417	25812	1.64331	0.49671	0.857624	0.7857	0.142376	THREATENED_1
American Pipit	Anthus rubescens	2080	B2	8504	7307	1.16382	0.151704	0.0480361	1.1158	0.951964	38021	25812	1.473	0.387299	0.879165	0.5938	0.120835	THREATENED_1
American Pipit	Anthus rubescens	2020	A2	14005	7307	1.91666	0.650582	0.491447	1.4252	0.508553	28334	25812	1.09771	0.093223	0.923524	0.1742	0.0764761	THREATENED_1
American Pipit	Anthus rubescens	2050	A2	16225	7307	2.22047	0.79772	0.224169	1.9963	0.775831	34918	25812	1.35278	0.302163	0.914187	0.4386	0.0858128	THREATENED_1
American Redstart	Setophaga ruticilla	2020	A1B	37308	27480	1.35764	0.305749	0.898945	0.4587	0.101055	506	338	1.49704	0.403491	0.748521	0.7485	0.251479	THREATENED_1
American Redstart	Setophaga ruticilla	2020	B2	37324	27480	1.35822	0.306178	0.863064	0.4952	0.136936	745	338	2.20414	0.790338	0.748521	1.4556	0.251479	THREATENED_1
American Redstart	Setophaga ruticilla	2050	A1B	38269	27480	1.39261	0.331182	0.69083	0.7018	0.30917	1008	338	2.98225	1.09268	0.748521	2.2337	0.251479	THREATENED_1
American Redstart	Setophaga ruticilla	2050	B2	38920	27480	1.4163	0.34805	0.63417	0.7821	0.36583	821	338	2.42899	0.887477	0.748521	1.6805	0.251479	THREATENED_1
American Redstart	Setophaga ruticilla	2080	A1B	31994	27480	1.16426	0.15209	0.341194	0.8231	0.658806	1552	338	4.59172	1.52425	0.748521	3.8432	0.251479	THREATENED_1
American Redstart	Setophaga ruticilla	2080	A2	32620	27480	1.18705	0.171467	0.108588	1.0785	0.891412	1855	338	5.48817	1.70259	0.748521	4.7396	0.251479	THREATENED_1
American Redstart	Setophaga ruticilla	2080	B2	41789	27480	1.52071	0.419175	0.420233	1.1005	0.579767	1353	338	4.00296	1.38703	0.748521	3.2544	0.251479	THREATENED_1
American Redstart	Setophaga ruticilla	2020	A2	35966	27480	1.30881	0.269116	0.864993	0.4438	0.135007	636	338	1.88166	0.632153	0.748521	1.1331	0.251479	THREATENED_1
American Redstart	Setophaga ruticilla	2050	A2	35626	27480	1.29643	0.259617	0.596397	0.7	0.403603	1067	338	3.1568	1.14956	0.748521	2.4083	0.251479	THREATENED_1
American Robin	Turdus migratorius	2020	A1B	148071	153099	0.967159	-0.0333929	0.928726	0.0384	0.0712741	73043	71016	1.02854	0.0281431	0.938662	0.0899	0.0613383	STABLE
American Robin	Turdus migratorius	2020	B2	144661	153099	0.944885	-0.0566917	0.912142	0.0327	0.0878582	73740	71016	1.03836	0.0376402	0.934972	0.1034	0.0650276	STABLE
American Robin	Turdus migratorius	2050	A1B	145603	153099	0.951038	-0.050201	0.879059	0.072	0.120941	81179	71016	1.14311	0.133751	0.916484	0.2266	0.0835164	STABLE
American Robin	Turdus migratorius	2050	A2	144501	153099	0.94384	-0.0577983	0.862834	0.081	0.137166	81690	71016	1.1503	0.140026	0.916272	0.234	0.0837276	STABLE
American Robin	Turdus migratorius	2050	B2	141131	153099	0.921828	-0.0813962	0.846394	0.0754	0.153606	80553	71016	1.13429	0.12601	0.914076	0.2202	0.0859243	STABLE
American Robin	Turdus migratorius	2080	A1B	145947	153099	0.953285	-0.0478412	0.830528	0.1228	0.169472	88736	71016	1.24952	0.22276	0.893179	0.3563	0.106821	STABLE
American Robin	Turdus migratorius	2080	A2	143152	153099	0.935029	-0.0671778	0.781109	0.1539	0.218891	93440	71016	1.31576	0.274414	0.863087	0.4527	0.136913	STABLE
American Robin	Turdus migratorius	2080	B2	150554	153099	0.983377	-0.0167629	0.817465	0.1659	0.182535	86114	71016	1.2126	0.192767	0.891785	0.3208	0.108215	STABLE
American Robin	Turdus migratorius	2020	A2	146264	153099	0.955356	-0.0456716	0.922841	0.0325	0.0771592	73584	71016	1.03616	0.0355224	0.939493	0.0967	0.0605075	STABLE
American Three-toed Woodpecker	Picoides dorsalis	2020	A1B	1328	3507	0.378671	-0.971087	0.0946678	0.284	0.905332	44243	68821	0.642871	-0.441812	0.552738	0.0901	0.447262	ENDANGERED_2
American Three-toed Woodpecker	Picoides dorsalis	2020	B2	953	3507	0.271742	-1.3029	0.0547476	0.217	0.945252	38671	68821	0.561907	-0.576419	0.488412	0.0735	0.511588	ENDANGERED_2
American Three-toed Woodpecker	Picoides dorsalis	2050	A1B	1008	3507	0.287425	-1.24679	0.0262332	0.2612	0.973767	39956	68821	0.580579	-0.54373	0.349312	0.2313	0.650688	ENDANGERED_2
American Three-toed Woodpecker	Picoides dorsalis	2050	B2	844	3507	0.240662	-1.42436	0.0216709	0.219	0.978329	34015	68821	0.494253	-0.704707	0.335886	0.1584	0.664114	ENDANGERED_2
American Three-toed Woodpecker	Picoides dorsalis	2080	A1B	564	3507	0.160821	-1.82746	0.0114058	0.1494	0.988594	45617	68821	0.662835	-0.411228	0.276108	0.3867	0.723892	ENDANGERED_2
American Three-toed Woodpecker	Picoides dorsalis	2080	A2	935	3507	0.26661	-1.32197	0.0105503	0.2561	0.98945	38346	68821	0.557185	-0.584859	0.177649	0.3795	0.822351	ENDANGERED_2
American Three-toed Woodpecker	Picoides dorsalis	2080	B2	727	3507	0.2073	-1.57359	0.0136869	0.1936	0.986313	32577	68821	0.473358	-0.747902	0.215109	0.2582	0.784891	ENDANGERED_2
American Three-toed Woodpecker	Picoides dorsalis	2050	A2	1178	3507	0.3359	-1.09094	0.0290847	0.3068	0.970915	35016	68821	0.508798	-0.675704	0.349574	0.1592	0.650426	ENDANGERED_2
American Three-toed Woodpecker	Picoides dorsalis	2020	A2	1048	3507	0.298831	-1.20788	0.0724266	0.2264	0.927573	40691	68821	0.591258	-0.525502	0.524898	0.0664	0.475102	ENDANGERED_2
American Tree Sparrow	Spizella arborea	2020	A1B	47160	52059	0.905895	-0.0988316	0.852552	0.0533	0.147448	54165	55461	0.976632	-0.0236451	0.833487	0.1431	0.166513	STABLE
American Tree Sparrow	Spizella arborea	2020	B2	42645	52059	0.819167	-0.199468	0.789489	0.0297	0.210511	55464	55461	1.00005	5.41e-05	0.830097	0.17	0.169903	STABLE
American Tree Sparrow	Spizella arborea	2050	A1B	37031	52059	0.711328	-0.340622	0.696863	0.0145	0.303137	61427	55461	1.10757	0.102169	0.766953	0.3406	0.233047	STABLE
American Tree Sparrow	Spizella arborea	2050	A2	38094	52059	0.731747	-0.312321	0.713479	0.0183	0.286521	61633	55461	1.11129	0.105517	0.747372	0.3639	0.252628	STABLE
American Tree Sparrow	Spizella arborea	2050	B2	34682	52059	0.666206	-0.406157	0.654661	0.0115	0.345339	69049	55461	1.245	0.219136	0.793603	0.4514	0.206397	STABLE
American Tree Sparrow	Spizella arborea	2080	A1B	31030	52059	0.596054	-0.517423	0.589447	0.0066	0.410553	70048	55461	1.26301	0.233501	0.693586	0.5694	0.306414	STABLE
American Tree Sparrow	Spizella arborea	2080	A2	27924	52059	0.536391	-0.622891	0.530321	0.0061	0.469679	74014	55461	1.33452	0.288574	0.623501	0.711	0.376499	STABLE
American Tree Sparrow	Spizella arborea	2080	B2	25237	52059	0.484777	-0.724067	0.478957	0.0058	0.521043	79357	55461	1.43086	0.358277	0.750816	0.68	0.249184	STABLE
American Tree Sparrow	Spizella arborea	2020	A2	45167	52059	0.867612	-0.142011	0.830538	0.0371	0.169462	54151	55461	0.97638	-0.0239036	0.820486	0.1559	0.179514	STABLE
American White Pelican	Pelecanus erythrorhynchos	2020	A1B	6781	17609	0.385087	-0.954286	0.270941	0.1141	0.729059	14586	12666	1.15159	0.141141	0.756435	0.3952	0.243565	ENDANGERED_1
American White Pelican	Pelecanus erythrorhynchos	2020	B2	8221	17609	0.466864	-0.761718	0.331251	0.1356	0.668749	17063	12666	1.34715	0.297991	0.693115	0.654	0.306885	ENDANGERED_1
American White Pelican	Pelecanus erythrorhynchos	2050	A1B	8240	17609	0.467943	-0.75941	0.173945	0.294	0.826055	23680	12666	1.86957	0.62571	0.625454	1.2441	0.374546	ENDANGERED_1
American White Pelican	Pelecanus erythrorhynchos	2050	B2	8239	17609	0.467886	-0.759531	0.218695	0.2492	0.781305	27912	12666	2.20369	0.790135	0.560319	1.6434	0.439681	ENDANGERED_1
American White Pelican	Pelecanus erythrorhynchos	2080	A1B	11218	17609	0.637061	-0.450891	0.0829121	0.5541	0.917088	28188	12666	2.22549	0.799975	0.529528	1.696	0.470472	ENDANGERED_1
American White Pelican	Pelecanus erythrorhynchos	2080	A2	15385	17609	0.873701	-0.135017	0.0852973	0.7884	0.914703	33486	12666	2.64377	0.972206	0.482315	2.1615	0.517685	ENDANGERED_1
American White Pelican	Pelecanus erythrorhynchos	2080	B2	9430	17609	0.535522	-0.624514	0.155318	0.3802	0.844682	32495	12666	2.56553	0.942165	0.531265	2.0343	0.468735	ENDANGERED_1
American White Pelican	Pelecanus erythrorhynchos	2020	A2	8160	17609	0.463399	-0.769166	0.333352	0.13	0.666648	16587	12666	1.30957	0.269698	0.702432	0.6071	0.297568	ENDANGERED_1
American White Pelican	Pelecanus erythrorhynchos	2050	A2	9762	17609	0.554376	-0.589913	0.211426	0.3429	0.788574	25837	12666	2.03987	0.712886	0.590005	1.4499	0.409995	ENDANGERED_1
American Wigeon	Anas americana	2020	A1B	41997	65034	0.64577	-0.437312	0.525771	0.12	0.474229	50768	59391	0.85481	-0.156876	0.827263	0.0275	0.172737	ENDANGERED_1
American Wigeon	Anas americana	2020	B2	40358	65034	0.620568	-0.477121	0.533752	0.0868	0.466248	52623	59391	0.886043	-0.120989	0.848226	0.0378	0.151774	ENDANGERED_1
American Wigeon	Anas americana	2050	A1B	43716	65034	0.672202	-0.397196	0.34791	0.3243	0.65209	63168	59391	1.0636	0.0616551	0.824233	0.2394	0.175767	ENDANGERED_1
American Wigeon	Anas americana	2050	B2	33023	65034	0.507781	-0.677706	0.331042	0.1767	0.668958	62722	59391	1.05609	0.0545696	0.823862	0.2322	0.176138	ENDANGERED_1
American Wigeon	Anas americana	2080	A1B	41534	65034	0.638651	-0.448398	0.26563	0.373	0.73437	71092	59391	1.19702	0.179832	0.794178	0.4028	0.205822	ENDANGERED_1
American Wigeon	Anas americana	2080	A2	53911	65034	0.828966	-0.187576	0.349248	0.4797	0.650752	79467	59391	1.33803	0.291199	0.838612	0.4994	0.161388	ENDANGERED_1
American Wigeon	Anas americana	2080	B2	37040	65034	0.569548	-0.562912	0.263739	0.3058	0.736261	69926	59391	1.17738	0.163295	0.817413	0.36	0.182587	ENDANGERED_1
American Wigeon	Anas americana	2020	A2	48310	65034	0.742842	-0.297272	0.609035	0.1338	0.390965	52873	59391	0.890253	-0.11625	0.860619	0.0296	0.139381	ENDANGERED_1
American Wigeon	Anas americana	2050	A2	47300	65034	0.727312	-0.3184	0.427192	0.3001	0.572808	65315	59391	1.09975	0.095079	0.851678	0.2481	0.148322	ENDANGERED_1
American Woodcock	Scolopax minor	2020	A1B	4660	2113	2.2054	0.790907	0.421675	1.7837	0.578325	16568	12605	1.3144	0.27338	0.9309	0.3835	0.0690996	THREATENED_1
American Woodcock	Scolopax minor	2020	B2	5903	2113	2.79366	1.02735	0.37009	2.4236	0.62991	17162	12605	1.36152	0.308604	0.949226	0.4123	0.0507735	THREATENED_1
American Woodcock	Scolopax minor	2050	A1B	2612	2113	1.23616	0.212007	0.255088	0.9811	0.744912	18635	12605	1.47838	0.390948	0.926458	0.5519	0.0735422	THREATENED_1
American Woodcock	Scolopax minor	2050	B2	4620	2113	2.18646	0.782286	0.213441	1.973	0.786559	19658	12605	1.55954	0.444391	0.936692	0.6228	0.0633082	THREATENED_1
American Woodcock	Scolopax minor	2080	A1B	1439	2113	0.681022	-0.38416	0.00757217	0.6735	0.992428	21703	12605	1.72178	0.543357	0.925664	0.7961	0.0743356	THREATENED_1
American Woodcock	Scolopax minor	2080	A2	1382	2113	0.654046	-0.424577	0.000473261	0.6536	0.999527	24919	12605	1.97691	0.681537	0.924554	1.0524	0.0754463	THREATENED_1
American Woodcock	Scolopax minor	2080	B2	2574	2113	1.21817	0.197352	0.0880265	1.1301	0.911973	22679	12605	1.79921	0.587346	0.932487	0.8667	0.0675129	THREATENED_1
American Woodcock	Scolopax minor	2020	A2	5066	2113	2.39754	0.874443	0.393753	2.0038	0.606247	16846	12605	1.33645	0.29002	0.93566	0.4008	0.0643395	THREATENED_1
American Woodcock	Scolopax minor	2050	A2	2871	2113	1.35873	0.306552	0.182679	1.1761	0.817321	19453	12605	1.54328	0.433908	0.931456	0.6118	0.0685442	THREATENED_1
Ancient Murrelet	Synthliboramphus antiquus	2020	A2	NA	NA	NA	NA	NA	NA	NA	1018	996	1.02209	0.0218479	0.478916	0.5432	0.521084	THREATENED_1
Ancient Murrelet	Synthliboramphus antiquus	2050	A2	NA	NA	NA	NA	NA	NA	NA	1248	996	1.25301	0.22555	0.428715	0.8243	0.571285	THREATENED_1
Ancient Murrelet	Synthliboramphus antiquus	2020	A1B	NA	NA	NA	NA	NA	NA	NA	1100	996	1.10442	0.0993182	0.47992	0.6245	0.52008	THREATENED_1
Ancient Murrelet	Synthliboramphus antiquus	2020	B2	NA	NA	NA	NA	NA	NA	NA	800	996	0.803213	-0.219136	0.428715	0.3745	0.571285	THREATENED_1
Ancient Murrelet	Synthliboramphus antiquus	2050	A1B	NA	NA	NA	NA	NA	NA	NA	1453	996	1.45884	0.377638	0.423695	1.0351	0.576305	THREATENED_1
Ancient Murrelet	Synthliboramphus antiquus	2050	B2	NA	NA	NA	NA	NA	NA	NA	927	996	0.930723	-0.0717937	0.386546	0.5442	0.613454	THREATENED_1
Ancient Murrelet	Synthliboramphus antiquus	2080	A1B	NA	NA	NA	NA	NA	NA	NA	1756	996	1.76305	0.567047	0.322289	1.4408	0.677711	THREATENED_1
Ancient Murrelet	Synthliboramphus antiquus	2080	A2	NA	NA	NA	NA	NA	NA	NA	1784	996	1.79116	0.582866	0.334337	1.4568	0.665663	THREATENED_1
Ancient Murrelet	Synthliboramphus antiquus	2080	B2	NA	NA	NA	NA	NA	NA	NA	1219	996	1.2239	0.202039	0.346386	0.8775	0.653614	THREATENED_1
Anhinga	Anhinga anhinga	2020	A1B	703	696	1.01006	0.0100072	0.752874	0.2572	0.247126	7851	5904	1.32978	0.285011	0.914465	0.4153	0.0855352	ENDANGERED_1
Anhinga	Anhinga anhinga	2020	B2	752	696	1.08046	0.0773867	0.682471	0.398	0.317529	8245	5904	1.39651	0.333977	0.918699	0.4778	0.0813008	ENDANGERED_1
Anhinga	Anhinga anhinga	2050	A1B	549	696	0.788793	-0.237251	0.229885	0.5589	0.770115	8277	5904	1.40193	0.33785	0.868564	0.5334	0.131436	ENDANGERED_1
Anhinga	Anhinga anhinga	2050	B2	687	696	0.987069	-0.0130154	0.173851	0.8132	0.826149	7475	5904	1.26609	0.235934	0.864499	0.4016	0.135501	ENDANGERED_1
Anhinga	Anhinga anhinga	2080	A1B	965	696	1.38649	0.326778	0.166667	1.2198	0.833333	8581	5904	1.45342	0.37392	0.86416	0.5893	0.13584	ENDANGERED_1
Anhinga	Anhinga anhinga	2080	A2	1334	696	1.91667	0.650588	0.0502874	1.8664	0.949713	9575	5904	1.62178	0.483525	0.891091	0.7307	0.108909	ENDANGERED_1
Anhinga	Anhinga anhinga	2080	B2	846	696	1.21552	0.19517	0.0905172	1.125	0.909483	8685	5904	1.47104	0.385967	0.863652	0.6074	0.136348	ENDANGERED_1
Anhinga	Anhinga anhinga	2050	A2	629	696	0.903736	-0.101218	0.153736	0.75	0.846264	7775	5904	1.3169	0.275283	0.894478	0.4224	0.105522	ENDANGERED_1
Anhinga	Anhinga anhinga	2020	A2	739	696	1.06178	0.0599483	0.71408	0.3477	0.28592	8089	5904	1.37009	0.314875	0.92107	0.449	0.0789295	ENDANGERED_1
Anna's Hummingbird	Calypte anna	2020	A1B	991	1377	0.71968	-0.328948	0.57589	0.1438	0.42411	5066	4589	1.10394	0.0988894	0.836348	0.2676	0.163652	STABLE
Anna's Hummingbird	Calypte anna	2020	B2	1089	1377	0.79085	-0.234647	0.604938	0.1859	0.395062	5356	4589	1.16714	0.154555	0.852255	0.3149	0.147745	STABLE
Anna's Hummingbird	Calypte anna	2050	A1B	983	1377	0.713871	-0.337053	0.485839	0.228	0.514161	5731	4589	1.24886	0.222228	0.810852	0.438	0.189148	STABLE
Anna's Hummingbird	Calypte anna	2050	A2	1257	1377	0.912854	-0.0911793	0.594045	0.3188	0.405955	5960	4589	1.29876	0.261408	0.815646	0.4831	0.184354	STABLE
Anna's Hummingbird	Calypte anna	2050	B2	1016	1377	0.737836	-0.304034	0.502542	0.2353	0.497458	5636	4589	1.22815	0.205512	0.812377	0.4158	0.187623	STABLE
Anna's Hummingbird	Calypte anna	2080	A1B	945	1377	0.686275	-0.376478	0.395062	0.2912	0.604938	6649	4589	1.4489	0.370804	0.795162	0.6537	0.204838	STABLE
Anna's Hummingbird	Calypte anna	2080	A2	1174	1377	0.852578	-0.15949	0.503268	0.3493	0.496732	7608	4589	1.65788	0.505538	0.794509	0.8634	0.205491	STABLE
Anna's Hummingbird	Calypte anna	2080	B2	965	1377	0.700799	-0.355534	0.427015	0.2738	0.572985	6204	4589	1.35193	0.301532	0.787753	0.5642	0.212247	STABLE
Anna's Hummingbird	Calypte anna	2020	A2	1175	1377	0.853304	-0.158639	0.652869	0.2004	0.347131	5233	4589	1.14034	0.131323	0.845718	0.2946	0.154282	STABLE
Aplomado Falcon	Falco femoralis	2020	A2	NA	NA	NA	NA	NA	NA	NA	78	59	1.32203	0.279171	0.322034	1	0.677966	OTHER_MARGINAL
Aplomado Falcon	Falco femoralis	2020	A1B	NA	NA	NA	NA	NA	NA	NA	46	59	0.779661	-0.248896	0.355932	0.4237	0.644068	OTHER_MARGINAL
Aplomado Falcon	Falco femoralis	2020	B2	NA	NA	NA	NA	NA	NA	NA	115	59	1.94915	0.667395	0.355932	1.5932	0.644068	OTHER_MARGINAL
Aplomado Falcon	Falco femoralis	2050	A1B	NA	NA	NA	NA	NA	NA	NA	247	59	4.18644	1.43185	0.338983	3.8475	0.661017	OTHER_MARGINAL
Aplomado Falcon	Falco femoralis	2050	A2	NA	NA	NA	NA	NA	NA	NA	304	59	5.15254	1.63949	0.220339	4.9322	0.779661	OTHER_MARGINAL
Aplomado Falcon	Falco femoralis	2050	B2	NA	NA	NA	NA	NA	NA	NA	345	59	5.84746	1.76601	0.271186	5.5763	0.728814	OTHER_MARGINAL
Aplomado Falcon	Falco femoralis	2080	A1B	NA	NA	NA	NA	NA	NA	NA	404	59	6.84746	1.92388	0.338983	6.5085	0.661017	OTHER_MARGINAL
Aplomado Falcon	Falco femoralis	2080	A2	NA	NA	NA	NA	NA	NA	NA	523	59	8.86441	2.18204	0.220339	8.6441	0.779661	OTHER_MARGINAL
Aplomado Falcon	Falco femoralis	2080	B2	NA	NA	NA	NA	NA	NA	NA	501	59	8.49153	2.13907	0.271186	8.2203	0.728814	OTHER_MARGINAL
Arctic Tern	Sterna paradisaea	2020	A1B	42602	52455	0.812163	-0.208054	0.781985	0.0302	0.218015	NA	NA	NA	NA	NA	NA	NA	STABLE
Arctic Tern	Sterna paradisaea	2020	B2	44656	52455	0.85132	-0.160967	0.807435	0.0439	0.192565	NA	NA	NA	NA	NA	NA	NA	STABLE
Arctic Tern	Sterna paradisaea	2050	A1B	39931	52455	0.761243	-0.272803	0.718883	0.0424	0.281117	NA	NA	NA	NA	NA	NA	NA	STABLE
Arctic Tern	Sterna paradisaea	2050	A2	47810	52455	0.911448	-0.0927208	0.82587	0.0856	0.17413	NA	NA	NA	NA	NA	NA	NA	STABLE
Arctic Tern	Sterna paradisaea	2050	B2	41030	52455	0.782194	-0.245652	0.742141	0.0401	0.257859	NA	NA	NA	NA	NA	NA	NA	STABLE
Arctic Tern	Sterna paradisaea	2080	A1B	38292	52455	0.729997	-0.314715	0.687675	0.0423	0.312325	NA	NA	NA	NA	NA	NA	NA	STABLE
Arctic Tern	Sterna paradisaea	2080	A2	48264	52455	0.920103	-0.0832697	0.801334	0.1188	0.198666	NA	NA	NA	NA	NA	NA	NA	STABLE
Arctic Tern	Sterna paradisaea	2080	B2	37269	52455	0.710495	-0.341794	0.686874	0.0236	0.313126	NA	NA	NA	NA	NA	NA	NA	STABLE
Arctic Tern	Sterna paradisaea	2020	A2	49175	52455	0.93747	-0.0645703	0.86049	0.077	0.13951	NA	NA	NA	NA	NA	NA	NA	STABLE
Arctic Warbler	Phylloscopus borealis	2020	A1B	8475	5419	1.56394	0.447209	0.587747	0.9762	0.412253	NA	NA	NA	NA	NA	NA	NA	OTHER_MARGINAL
Arctic Warbler	Phylloscopus borealis	2020	B2	8043	5419	1.48422	0.394891	0.555453	0.9288	0.444547	NA	NA	NA	NA	NA	NA	NA	OTHER_MARGINAL
Arctic Warbler	Phylloscopus borealis	2050	A1B	9795	5419	1.80753	0.591961	0.458387	1.3491	0.541613	NA	NA	NA	NA	NA	NA	NA	OTHER_MARGINAL
Arctic Warbler	Phylloscopus borealis	2050	A2	8998	5419	1.66045	0.507091	0.435874	1.2246	0.564126	NA	NA	NA	NA	NA	NA	NA	OTHER_MARGINAL
Arctic Warbler	Phylloscopus borealis	2050	B2	8982	5419	1.6575	0.505311	0.407455	1.25	0.592545	NA	NA	NA	NA	NA	NA	NA	OTHER_MARGINAL
Arctic Warbler	Phylloscopus borealis	2080	A1B	11267	5419	2.07917	0.731967	0.236944	1.8422	0.763056	NA	NA	NA	NA	NA	NA	NA	OTHER_MARGINAL
Arctic Warbler	Phylloscopus borealis	2080	A2	10705	5419	1.97546	0.6808	0.126776	1.8487	0.873224	NA	NA	NA	NA	NA	NA	NA	OTHER_MARGINAL
Arctic Warbler	Phylloscopus borealis	2080	B2	17271	5419	3.18712	1.15912	0.253921	2.9332	0.746079	NA	NA	NA	NA	NA	NA	NA	OTHER_MARGINAL
Arctic Warbler	Phylloscopus borealis	2020	A2	8063	5419	1.48791	0.397374	0.614135	0.8738	0.385865	NA	NA	NA	NA	NA	NA	NA	OTHER_MARGINAL
Arizona Woodpecker	Picoides arizonae	2020	A2	NA	NA	NA	NA	NA	NA	NA	574	145	3.95862	1.3759	0.841379	3.1172	0.158621	STABLE
Arizona Woodpecker	Picoides arizonae	2020	A1B	NA	NA	NA	NA	NA	NA	NA	783	145	5.4	1.6864	0.910345	4.4897	0.0896552	STABLE
Arizona Woodpecker	Picoides arizonae	2020	B2	NA	NA	NA	NA	NA	NA	NA	496	145	3.42069	1.22984	0.841379	2.5793	0.158621	STABLE
Arizona Woodpecker	Picoides arizonae	2050	A1B	NA	NA	NA	NA	NA	NA	NA	820	145	5.65517	1.73257	0.875862	4.7793	0.124138	STABLE
Arizona Woodpecker	Picoides arizonae	2050	A2	NA	NA	NA	NA	NA	NA	NA	656	145	4.52414	1.50943	0.737931	3.7862	0.262069	STABLE
Arizona Woodpecker	Picoides arizonae	2050	B2	NA	NA	NA	NA	NA	NA	NA	513	145	3.53793	1.26354	0.737931	2.8	0.262069	STABLE
Arizona Woodpecker	Picoides arizonae	2080	A1B	NA	NA	NA	NA	NA	NA	NA	1139	145	7.85517	2.06117	0.813793	7.0414	0.186207	STABLE
Arizona Woodpecker	Picoides arizonae	2080	A2	NA	NA	NA	NA	NA	NA	NA	362	145	2.49655	0.91491	0.482759	2.0138	0.517241	STABLE
Arizona Woodpecker	Picoides arizonae	2080	B2	NA	NA	NA	NA	NA	NA	NA	397	145	2.73793	1.0072	0.648276	2.0897	0.351724	STABLE
Ash-throated Flycatcher	Myiarchus cinerascens	2020	A1B	15374	11673	1.31706	0.275399	0.883149	0.4339	0.116851	1317	722	1.8241	0.601087	0.867036	0.9571	0.132964	STABLE
Ash-throated Flycatcher	Myiarchus cinerascens	2020	B2	15667	11673	1.34216	0.294278	0.900625	0.4415	0.0993746	1500	722	2.07756	0.731195	0.876731	1.2008	0.123269	STABLE
Ash-throated Flycatcher	Myiarchus cinerascens	2050	A1B	17963	11673	1.53885	0.431036	0.843656	0.6952	0.156344	2122	722	2.93906	1.07809	0.867036	2.072	0.132964	STABLE
Ash-throated Flycatcher	Myiarchus cinerascens	2050	A2	17735	11673	1.51932	0.418262	0.872783	0.6465	0.127217	2187	722	3.02909	1.10826	0.872576	2.1565	0.127424	STABLE
Ash-throated Flycatcher	Myiarchus cinerascens	2050	B2	17190	11673	1.47263	0.387049	0.866958	0.6057	0.133042	2380	722	3.2964	1.19283	0.876731	2.4197	0.123269	STABLE
Ash-throated Flycatcher	Myiarchus cinerascens	2080	A1B	21778	11673	1.86567	0.623622	0.836289	1.0294	0.163711	3637	722	5.0374	1.61689	0.867036	4.1704	0.132964	STABLE
Ash-throated Flycatcher	Myiarchus cinerascens	2080	A2	21954	11673	1.88075	0.631671	0.845455	1.0353	0.154545	8140	722	11.2742	2.42252	0.869806	10.4044	0.130194	STABLE
Ash-throated Flycatcher	Myiarchus cinerascens	2080	B2	20095	11673	1.72149	0.543193	0.851538	0.87	0.148462	5037	722	6.97645	1.94254	0.875346	6.1011	0.124654	STABLE
Ash-throated Flycatcher	Myiarchus cinerascens	2020	A2	15378	11673	1.3174	0.275659	0.892316	0.4251	0.107684	1293	722	1.79086	0.582695	0.872576	0.9183	0.127424	STABLE
Audubon's Oriole	Icterus graduacauda	2020	A2	NA	NA	NA	NA	NA	NA	NA	908	479	1.89562	0.639544	0.951983	0.9436	0.0480167	OTHER_MARGINAL
Audubon's Oriole	Icterus graduacauda	2020	A1B	NA	NA	NA	NA	NA	NA	NA	733	479	1.53027	0.425445	0.947808	0.5825	0.0521921	OTHER_MARGINAL
Audubon's Oriole	Icterus graduacauda	2020	B2	NA	NA	NA	NA	NA	NA	NA	1441	479	3.00835	1.10139	0.951983	2.0564	0.0480167	OTHER_MARGINAL
Audubon's Oriole	Icterus graduacauda	2050	A1B	NA	NA	NA	NA	NA	NA	NA	2242	479	4.68058	1.54342	0.947808	3.7328	0.0521921	OTHER_MARGINAL
Audubon's Oriole	Icterus graduacauda	2050	A2	NA	NA	NA	NA	NA	NA	NA	2899	479	6.05219	1.80042	0.951983	5.1002	0.0480167	OTHER_MARGINAL
Audubon's Oriole	Icterus graduacauda	2050	B2	NA	NA	NA	NA	NA	NA	NA	3804	479	7.94154	2.07211	0.951983	6.9896	0.0480167	OTHER_MARGINAL
Audubon's Oriole	Icterus graduacauda	2080	A1B	NA	NA	NA	NA	NA	NA	NA	5780	479	12.0668	2.49046	0.947808	11.119	0.0521921	OTHER_MARGINAL
Audubon's Oriole	Icterus graduacauda	2080	A2	NA	NA	NA	NA	NA	NA	NA	8235	479	17.1921	2.84445	0.949896	16.2422	0.0501044	OTHER_MARGINAL
Audubon's Oriole	Icterus graduacauda	2080	B2	NA	NA	NA	NA	NA	NA	NA	6121	479	12.7787	2.54778	0.951983	11.8267	0.0480167	OTHER_MARGINAL
Bachman's Sparrow	Peucaea aestivalis	2020	A1B	3034	1764	1.71995	0.542298	0.945578	0.7744	0.0544218	4466	1871	2.38696	0.87002	0.87333	1.5136	0.12667	STABLE
Bachman's Sparrow	Peucaea aestivalis	2020	B2	4009	1764	2.27268	0.820958	0.946712	1.326	0.053288	5669	1871	3.02993	1.10854	0.879209	2.1507	0.120791	STABLE
Bachman's Sparrow	Peucaea aestivalis	2050	A1B	3308	1764	1.87528	0.62876	0.943311	0.932	0.0566893	6124	1871	3.27312	1.18574	0.869588	2.4035	0.130412	STABLE
Bachman's Sparrow	Peucaea aestivalis	2050	A2	2855	1764	1.61848	0.481488	0.87415	0.7443	0.12585	6703	1871	3.58258	1.27608	0.841796	2.7408	0.158204	STABLE
Bachman's Sparrow	Peucaea aestivalis	2050	B2	3041	1764	1.72392	0.544602	0.840136	0.8838	0.159864	6938	1871	3.70818	1.31054	0.825227	2.883	0.174773	STABLE
Bachman's Sparrow	Peucaea aestivalis	2080	A1B	4185	1764	2.37245	0.863923	0.943311	1.4291	0.0566893	10774	1871	5.75842	1.75066	0.869588	4.8888	0.130412	STABLE
Bachman's Sparrow	Peucaea aestivalis	2080	A2	2525	1764	1.43141	0.358657	0.737528	0.6939	0.262472	6689	1871	3.57509	1.27399	0.777659	2.7974	0.222341	STABLE
Bachman's Sparrow	Peucaea aestivalis	2080	B2	4205	1764	2.38379	0.86869	0.784014	1.5998	0.215986	9623	1871	5.14324	1.63768	0.804917	4.3383	0.195083	STABLE
Bachman's Sparrow	Peucaea aestivalis	2020	A2	3068	1764	1.73923	0.553442	0.928005	0.8112	0.0719955	5311	1871	2.83859	1.04331	0.880278	1.9583	0.119722	STABLE
Baird's Sparrow	Ammodramus bairdii	2020	A1B	3582	6566	0.545538	-0.605984	0.453853	0.0917	0.546147	376	272	1.38235	0.323787	0.397059	0.9853	0.602941	ENDANGERED_2
Baird's Sparrow	Ammodramus bairdii	2020	B2	3868	6566	0.589095	-0.529167	0.493299	0.0958	0.506701	170	272	0.625	-0.470004	0.194853	0.4301	0.805147	ENDANGERED_2
Baird's Sparrow	Ammodramus bairdii	2050	A1B	417	6566	0.063509	-2.75657	0.0592446	0.0043	0.940755	171	272	0.628676	-0.464139	0.0919118	0.5368	0.908088	ENDANGERED_2
Baird's Sparrow	Ammodramus bairdii	2050	B2	1435	6566	0.21855	-1.52074	0.160829	0.0577	0.839171	127	272	0.466912	-0.761615	0.0514706	0.4154	0.948529	ENDANGERED_2
Baird's Sparrow	Ammodramus bairdii	2080	A1B	14	6566	0.0021322	-6.1506	0	0.0021	1	188	272	0.691176	-0.36936	0.00735294	0.6838	0.992647	ENDANGERED_2
Baird's Sparrow	Ammodramus bairdii	2080	A2	0	6566	0	-7	0	0	1	212	272	0.779412	-0.249216	0	0.7794	1	ENDANGERED_2
Baird's Sparrow	Ammodramus bairdii	2080	B2	221	6566	0.0336582	-3.3915	0.0223881	0.0113	0.977612	150	272	0.551471	-0.595167	0	0.5515	1	ENDANGERED_2
Baird's Sparrow	Ammodramus bairdii	2050	A2	345	6566	0.0525434	-2.94612	0.0431008	0.0094	0.956899	129	272	0.474265	-0.74599	0.0257353	0.4485	0.974265	ENDANGERED_2
Baird's Sparrow	Ammodramus bairdii	2020	A2	3489	6566	0.531374	-0.63229	0.448066	0.0833	0.551934	146	272	0.536765	-0.622195	0.253676	0.2831	0.746324	ENDANGERED_2
Bald Eagle	Haliaeetus leucocephalus	2020	A1B	7880	13504	0.583531	-0.538658	0.334864	0.2487	0.665136	64075	74349	0.861814	-0.148716	0.757159	0.1047	0.242841	ENDANGERED_1
Bald Eagle	Haliaeetus leucocephalus	2020	B2	7044	13504	0.521623	-0.65081	0.303392	0.2182	0.696608	65100	74349	0.8756	-0.132846	0.752088	0.1235	0.247912	ENDANGERED_1
Bald Eagle	Haliaeetus leucocephalus	2050	A1B	13027	13504	0.964677	-0.0359618	0.286878	0.6778	0.713122	69356	74349	0.932844	-0.0695176	0.654884	0.278	0.345116	ENDANGERED_1
Bald Eagle	Haliaeetus leucocephalus	2050	B2	9698	13504	0.718158	-0.331066	0.263403	0.4548	0.736597	63643	74349	0.856003	-0.155481	0.599833	0.2562	0.400167	ENDANGERED_1
Bald Eagle	Haliaeetus leucocephalus	2080	A1B	17753	13504	1.31465	0.273569	0.249926	1.0647	0.750074	69257	74349	0.931512	-0.070946	0.534977	0.3965	0.465023	ENDANGERED_1
Bald Eagle	Haliaeetus leucocephalus	2080	A2	23399	13504	1.73275	0.549707	0.261404	1.4713	0.738596	65324	74349	0.878613	-0.129411	0.423059	0.4556	0.576941	ENDANGERED_1
Bald Eagle	Haliaeetus leucocephalus	2080	B2	13029	13504	0.964825	-0.0358083	0.238226	0.7266	0.761774	68673	74349	0.923657	-0.0794141	0.528292	0.3954	0.471708	ENDANGERED_1
Bald Eagle	Haliaeetus leucocephalus	2020	A2	7378	13504	0.546357	-0.604483	0.325237	0.2211	0.674763	62389	74349	0.839137	-0.175381	0.752209	0.0869	0.247791	ENDANGERED_1
Bald Eagle	Haliaeetus leucocephalus	2050	A2	11427	13504	0.846194	-0.167007	0.287989	0.5582	0.712011	66378	74349	0.892789	-0.113405	0.621394	0.2714	0.378606	ENDANGERED_1
Baltimore Oriole	Icterus galbula	2020	A1B	38836	35404	1.09694	0.0925228	0.906847	0.1901	0.0931533	2255	2476	0.910743	-0.0934944	0.548869	0.3619	0.451131	THREATENED_1
Baltimore Oriole	Icterus galbula	2020	B2	40922	35404	1.15586	0.144843	0.897413	0.2584	0.102587	2748	2476	1.10985	0.104229	0.626817	0.483	0.373183	THREATENED_1
Baltimore Oriole	Icterus galbula	2050	A1B	48178	35404	1.36081	0.308078	0.872359	0.4884	0.127641	2780	2476	1.12278	0.115807	0.475363	0.6474	0.524637	THREATENED_1
Baltimore Oriole	Icterus galbula	2050	B2	52258	35404	1.47605	0.389368	0.868687	0.6074	0.131313	2801	2476	1.13126	0.123332	0.485057	0.6462	0.514943	THREATENED_1
Baltimore Oriole	Icterus galbula	2080	A1B	59577	35404	1.68278	0.520445	0.825698	0.8571	0.174302	3101	2476	1.25242	0.22508	0.464459	0.788	0.535541	THREATENED_1
Baltimore Oriole	Icterus galbula	2080	A2	62470	35404	1.76449	0.567862	0.754209	1.0103	0.245791	2034	2476	0.821486	-0.19664	0.324717	0.4968	0.675283	THREATENED_1
Baltimore Oriole	Icterus galbula	2080	B2	63375	35404	1.79005	0.582245	0.845978	0.9441	0.154022	3147	2476	1.271	0.239805	0.428918	0.8421	0.571082	THREATENED_1
Baltimore Oriole	Icterus galbula	2020	A2	39563	35404	1.11747	0.11107	0.909954	0.2075	0.0900463	1921	2476	0.775848	-0.253798	0.470113	0.3057	0.529887	THREATENED_1
Baltimore Oriole	Icterus galbula	2050	A2	49684	35404	1.40334	0.338858	0.859649	0.5437	0.140351	2252	2476	0.909532	-0.0948256	0.426494	0.483	0.573506	THREATENED_1
Band-tailed Pigeon	Patagioenas fasciata	2020	A1B	2676	1863	1.43639	0.362135	0.718733	0.7177	0.281267	2054	2743	0.748815	-0.289263	0.606271	0.1425	0.393729	THREATENED_2
Band-tailed Pigeon	Patagioenas fasciata	2020	B2	2175	1863	1.16747	0.154841	0.674181	0.4933	0.325819	1909	2743	0.695953	-0.362473	0.605541	0.0904	0.394459	THREATENED_2
Band-tailed Pigeon	Patagioenas fasciata	2050	A1B	1667	1863	0.894793	-0.111162	0.484702	0.4101	0.515298	1946	2743	0.709442	-0.343276	0.522421	0.187	0.477579	THREATENED_2
Band-tailed Pigeon	Patagioenas fasciata	2050	B2	1349	1863	0.724101	-0.322825	0.469136	0.255	0.530864	1721	2743	0.627415	-0.466147	0.499818	0.1276	0.500182	THREATENED_2
Band-tailed Pigeon	Patagioenas fasciata	2080	A1B	1247	1863	0.669351	-0.401447	0.285561	0.3838	0.714439	2011	2743	0.733139	-0.31042	0.45607	0.2771	0.54393	THREATENED_2
Band-tailed Pigeon	Patagioenas fasciata	2080	A2	909	1863	0.487923	-0.717598	0.253892	0.234	0.746108	1977	2743	0.720744	-0.327472	0.434196	0.2865	0.565804	THREATENED_2
Band-tailed Pigeon	Patagioenas fasciata	2080	B2	1031	1863	0.553408	-0.591659	0.339238	0.2142	0.660762	1916	2743	0.698505	-0.358813	0.460445	0.2381	0.539555	THREATENED_2
Band-tailed Pigeon	Patagioenas fasciata	2020	A2	2547	1863	1.36715	0.312728	0.742351	0.6248	0.257649	2174	2743	0.792563	-0.232483	0.638717	0.1538	0.361283	THREATENED_2
Band-tailed Pigeon	Patagioenas fasciata	2050	A2	1922	1863	1.03167	0.0311782	0.558776	0.4729	0.441224	2190	2743	0.798396	-0.225151	0.547576	0.2508	0.452424	THREATENED_2
Bank Swallow	Riparia riparia	2020	A1B	22149	47748	0.463873	-0.768145	0.378047	0.0858	0.621953	NA	NA	NA	NA	NA	NA	NA	ENDANGERED_1
Bank Swallow	Riparia riparia	2020	B2	24355	47748	0.510074	-0.6732	0.397734	0.1123	0.602266	NA	NA	NA	NA	NA	NA	NA	ENDANGERED_1
Bank Swallow	Riparia riparia	2050	A1B	36433	47748	0.763027	-0.270462	0.274399	0.4886	0.725601	NA	NA	NA	NA	NA	NA	NA	ENDANGERED_1
Bank Swallow	Riparia riparia	2050	B2	28314	47748	0.592988	-0.522581	0.27687	0.3161	0.72313	NA	NA	NA	NA	NA	NA	NA	ENDANGERED_1
Bank Swallow	Riparia riparia	2080	A1B	55021	47748	1.15232	0.141778	0.177536	0.9748	0.822464	NA	NA	NA	NA	NA	NA	NA	ENDANGERED_1
Bank Swallow	Riparia riparia	2080	A2	74499	47748	1.56025	0.444849	0.218648	1.3416	0.781352	NA	NA	NA	NA	NA	NA	NA	ENDANGERED_1
Bank Swallow	Riparia riparia	2080	B2	49063	47748	1.02754	0.027168	0.199317	0.8282	0.800683	NA	NA	NA	NA	NA	NA	NA	ENDANGERED_1
Bank Swallow	Riparia riparia	2020	A2	26050	47748	0.545573	-0.605919	0.449024	0.0965	0.550976	NA	NA	NA	NA	NA	NA	NA	ENDANGERED_1
Bank Swallow	Riparia riparia	2050	A2	38227	47748	0.800599	-0.222395	0.335197	0.4654	0.664803	NA	NA	NA	NA	NA	NA	NA	ENDANGERED_1
Barn Owl	Tyto alba	2020	A2	NA	NA	NA	NA	NA	NA	NA	15058	13067	1.15237	0.141819	0.712711	0.4397	0.287289	THREATENED_1
Barn Owl	Tyto alba	2050	A2	NA	NA	NA	NA	NA	NA	NA	16220	13067	1.24129	0.216155	0.564093	0.6772	0.435907	THREATENED_1
Barn Owl	Tyto alba	2020	A1B	NA	NA	NA	NA	NA	NA	NA	14459	13067	1.10653	0.101227	0.743093	0.3634	0.256907	THREATENED_1
Barn Owl	Tyto alba	2020	B2	NA	NA	NA	NA	NA	NA	NA	15564	13067	1.19109	0.174871	0.679957	0.5111	0.320043	THREATENED_1
Barn Owl	Tyto alba	2050	A1B	NA	NA	NA	NA	NA	NA	NA	18616	13067	1.42466	0.353931	0.599985	0.8247	0.400015	THREATENED_1
Barn Owl	Tyto alba	2050	B2	NA	NA	NA	NA	NA	NA	NA	15008	13067	1.14854	0.138493	0.495293	0.6532	0.504707	THREATENED_1
Barn Owl	Tyto alba	2080	A1B	NA	NA	NA	NA	NA	NA	NA	18811	13067	1.43958	0.364352	0.458024	0.9816	0.541976	THREATENED_1
Barn Owl	Tyto alba	2080	A2	NA	NA	NA	NA	NA	NA	NA	14057	13067	1.07576	0.0730305	0.381572	0.6942	0.618428	THREATENED_1
Barn Owl	Tyto alba	2080	B2	NA	NA	NA	NA	NA	NA	NA	16473	13067	1.26066	0.231633	0.396572	0.8641	0.603428	THREATENED_1
Barn Swallow	Hirundo rustica	2020	A1B	71126	77313	0.919975	-0.0834092	0.86142	0.0586	0.13858	3056	2083	1.46711	0.383298	0.765242	0.7019	0.234758	STABLE
Barn Swallow	Hirundo rustica	2020	B2	73409	77313	0.949504	-0.0518156	0.871432	0.0781	0.128568	3278	2083	1.57369	0.453424	0.783485	0.7902	0.216515	STABLE
Barn Swallow	Hirundo rustica	2050	A1B	84363	77313	1.09119	0.0872668	0.838345	0.2528	0.161655	3939	2083	1.89102	0.637118	0.715795	1.1752	0.284205	STABLE
Barn Swallow	Hirundo rustica	2050	A2	82917	77313	1.07248	0.069978	0.838203	0.2343	0.161797	4459	2083	2.14066	0.761115	0.768603	1.3721	0.231397	STABLE
Barn Swallow	Hirundo rustica	2050	B2	84025	77313	1.08682	0.0832523	0.843623	0.2432	0.156377	4532	2083	2.17571	0.777354	0.743639	1.4321	0.256361	STABLE
Barn Swallow	Hirundo rustica	2080	A1B	94752	77313	1.22556	0.203401	0.802297	0.4233	0.197703	5980	2083	2.87086	1.05461	0.708593	2.1623	0.291407	STABLE
Barn Swallow	Hirundo rustica	2080	A2	96832	77313	1.25247	0.225115	0.771229	0.4812	0.228771	8499	2083	4.08017	1.40614	0.736438	3.3437	0.263562	STABLE
Barn Swallow	Hirundo rustica	2080	B2	94132	77313	1.21754	0.196836	0.813705	0.4038	0.186295	7267	2083	3.48872	1.24953	0.678349	2.8104	0.321651	STABLE
Barn Swallow	Hirundo rustica	2020	A2	72157	77313	0.93331	-0.0690178	0.868431	0.0649	0.131569	3154	2083	1.51416	0.414862	0.800768	0.7134	0.199232	STABLE
Barred Owl	Strix varia	2020	A1B	20264	18578	1.09075	0.0868678	0.929702	0.1611	0.0702982	35808	36977	0.968386	-0.0321248	0.901912	0.0665	0.098088	STABLE
Barred Owl	Strix varia	2020	B2	21115	18578	1.13656	0.128006	0.925665	0.2109	0.0743352	35309	36977	0.954891	-0.0461582	0.889445	0.0654	0.110555	STABLE
Barred Owl	Strix varia	2050	A1B	25902	18578	1.39423	0.332342	0.923566	0.4707	0.0764345	38081	36977	1.02986	0.0294194	0.881521	0.1483	0.118479	STABLE
Barred Owl	Strix varia	2050	A2	27025	18578	1.45468	0.374784	0.931801	0.5229	0.0681989	36631	36977	0.990643	-0.00940122	0.879222	0.1114	0.120778	STABLE
Barred Owl	Strix varia	2050	B2	28627	18578	1.54091	0.432372	0.921897	0.619	0.0781031	39516	36977	1.06866	0.0664096	0.877573	0.1911	0.122427	STABLE
Barred Owl	Strix varia	2080	A1B	31036	18578	1.67058	0.51317	0.919851	0.7507	0.0801486	39596	36977	1.07083	0.068432	0.870054	0.2008	0.129946	STABLE
Barred Owl	Strix varia	2080	A2	34580	18578	1.86134	0.621297	0.919206	0.9421	0.0807945	42880	36977	1.15964	0.148109	0.853287	0.3064	0.146713	STABLE
Barred Owl	Strix varia	2080	B2	32762	18578	1.76348	0.567291	0.921897	0.8416	0.0781031	42098	36977	1.13849	0.129704	0.866728	0.2718	0.133272	STABLE
Barred Owl	Strix varia	2020	A2	21218	18578	1.1421	0.132872	0.94079	0.2013	0.0592098	35500	36977	0.960056	-0.0407634	0.901777	0.0583	0.0982232	STABLE
Barrow's Goldeneye	Bucephala islandica	2020	A1B	7160	14765	0.484931	-0.72375	0.34873	0.1362	0.65127	18456	32361	0.570316	-0.561564	0.490591	0.0797	0.509409	ENDANGERED_2
Barrow's Goldeneye	Bucephala islandica	2020	B2	5631	14765	0.381375	-0.963972	0.283441	0.0979	0.716559	18352	32361	0.567102	-0.567215	0.494793	0.0723	0.505207	ENDANGERED_2
Barrow's Goldeneye	Bucephala islandica	2050	A1B	4915	14765	0.332882	-1.09997	0.190383	0.1425	0.809617	15985	32361	0.493959	-0.705303	0.360619	0.1333	0.639381	ENDANGERED_2
Barrow's Goldeneye	Bucephala islandica	2050	B2	4832	14765	0.32726	-1.117	0.14128	0.186	0.85872	16241	32361	0.50187	-0.689415	0.377399	0.1245	0.622601	ENDANGERED_2
Barrow's Goldeneye	Bucephala islandica	2080	A1B	3999	14765	0.270843	-1.30622	0.0807992	0.19	0.919201	12965	32361	0.400637	-0.914701	0.265752	0.1349	0.734248	ENDANGERED_2
Barrow's Goldeneye	Bucephala islandica	2080	A2	2007	14765	0.13593	-1.99562	0.0308161	0.1051	0.969184	13247	32361	0.409351	-0.893183	0.274621	0.1347	0.725379	ENDANGERED_2
Barrow's Goldeneye	Bucephala islandica	2080	B2	3107	14765	0.21043	-1.5586	0.0636641	0.1468	0.936336	14131	32361	0.436668	-0.828583	0.287908	0.1488	0.712092	ENDANGERED_2
Barrow's Goldeneye	Bucephala islandica	2020	A2	6749	14765	0.457094	-0.782865	0.346631	0.1105	0.653369	19026	32361	0.58793	-0.531148	0.521801	0.0661	0.478199	ENDANGERED_2
Barrow's Goldeneye	Bucephala islandica	2050	A2	4140	14765	0.280393	-1.27156	0.161327	0.1191	0.838673	16852	32361	0.52075	-0.652485	0.390532	0.1302	0.609468	ENDANGERED_2
Bay-breasted Warbler	Setophaga castanea	2020	A1B	22410	10319	2.17172	0.77552	0.841361	1.3304	0.158639	NA	NA	NA	NA	NA	NA	NA	THREATENED_1
Bay-breasted Warbler	Setophaga castanea	2020	B2	25379	10319	2.45944	0.899935	0.727008	1.7324	0.272992	NA	NA	NA	NA	NA	NA	NA	THREATENED_1
Bay-breasted Warbler	Setophaga castanea	2050	A1B	20771	10319	2.01289	0.699571	0.379203	1.6337	0.620797	NA	NA	NA	NA	NA	NA	NA	THREATENED_1
Bay-breasted Warbler	Setophaga castanea	2050	B2	25765	10319	2.49685	0.91503	0.461285	2.0356	0.538715	NA	NA	NA	NA	NA	NA	NA	THREATENED_1
Bay-breasted Warbler	Setophaga castanea	2080	A1B	17449	10319	1.69096	0.525295	0.0564977	1.6345	0.943502	NA	NA	NA	NA	NA	NA	NA	THREATENED_1
Bay-breasted Warbler	Setophaga castanea	2080	A2	18602	10319	1.80269	0.589282	0.0370191	1.7657	0.962981	NA	NA	NA	NA	NA	NA	NA	THREATENED_1
Bay-breasted Warbler	Setophaga castanea	2080	B2	22888	10319	2.21804	0.796626	0.202248	2.0158	0.797752	NA	NA	NA	NA	NA	NA	NA	THREATENED_1
Bay-breasted Warbler	Setophaga castanea	2050	A2	21502	10319	2.08373	0.734159	0.307394	1.7763	0.692606	NA	NA	NA	NA	NA	NA	NA	THREATENED_1
Bay-breasted Warbler	Setophaga castanea	2020	A2	23380	10319	2.26572	0.817894	0.783894	1.4818	0.216106	NA	NA	NA	NA	NA	NA	NA	THREATENED_1
Bell's Sparrow	Artemisiospiza belli	2020	A1B	5771	8154	0.707751	-0.345663	0.565367	0.1424	0.434633	6738	5796	1.16253	0.150595	0.820911	0.3416	0.179089	ENDANGERED_1
Bell's Sparrow	Artemisiospiza belli	2020	B2	6297	8154	0.772259	-0.258435	0.608781	0.1635	0.391219	8315	5796	1.43461	0.360893	0.860594	0.574	0.139406	ENDANGERED_1
Bell's Sparrow	Artemisiospiza belli	2050	A1B	3515	8154	0.431077	-0.841469	0.278391	0.1527	0.721609	8400	5796	1.44928	0.371064	0.793478	0.6558	0.206522	ENDANGERED_1
Bell's Sparrow	Artemisiospiza belli	2050	B2	6261	8154	0.767844	-0.264169	0.402379	0.3655	0.597621	10951	5796	1.88941	0.636263	0.836094	1.0533	0.163906	ENDANGERED_1
Bell's Sparrow	Artemisiospiza belli	2080	A1B	1898	8154	0.232769	-1.45771	0.0983566	0.1344	0.901643	12591	5796	2.17236	0.775814	0.787785	1.3846	0.212215	ENDANGERED_1
Bell's Sparrow	Artemisiospiza belli	2080	A2	2839	8154	0.348173	-1.05506	0.120922	0.2273	0.879078	13937	5796	2.40459	0.877379	0.781919	1.6227	0.218081	ENDANGERED_1
Bell's Sparrow	Artemisiospiza belli	2080	B2	5866	8154	0.719402	-0.329336	0.321437	0.398	0.678563	11186	5796	1.92995	0.657495	0.788992	1.141	0.211008	ENDANGERED_1
Bell's Sparrow	Artemisiospiza belli	2020	A2	6204	8154	0.760854	-0.273314	0.617734	0.1431	0.382266	7676	5796	1.32436	0.280931	0.845756	0.4786	0.154244	ENDANGERED_1
Bell's Sparrow	Artemisiospiza belli	2050	A2	5552	8154	0.680893	-0.38435	0.406549	0.2743	0.593451	10285	5796	1.7745	0.573518	0.81608	0.9584	0.18392	ENDANGERED_1
Bell's Vireo	Vireo bellii	2020	A1B	10039	6431	1.56103	0.445347	0.902348	0.6587	0.097652	22	185	0.118919	-2.12931	0.0216216	0.0973	0.978378	THREATENED_1
Bell's Vireo	Vireo bellii	2020	B2	12977	6431	2.01788	0.702049	0.93267	1.0852	0.0673301	27	185	0.145946	-1.92452	0.00540541	0.1405	0.994595	THREATENED_1
Bell's Vireo	Vireo bellii	2050	A1B	15752	6431	2.44939	0.895837	0.868605	1.5808	0.131395	405	185	2.18919	0.783531	0.0108108	2.1784	0.989189	THREATENED_1
Bell's Vireo	Vireo bellii	2050	B2	19520	6431	3.0353	1.11031	0.900949	2.1343	0.0990515	102	185	0.551351	-0.595383	0.00540541	0.5459	0.994595	THREATENED_1
Bell's Vireo	Vireo bellii	2080	A1B	21717	6431	3.37692	1.21697	0.849324	2.5276	0.150676	663	185	3.58378	1.27642	0.0108108	3.573	0.989189	THREATENED_1
Bell's Vireo	Vireo bellii	2080	A2	29950	6431	4.65713	1.5384	0.873115	3.784	0.126885	1192	185	6.44324	1.86303	0.00540541	6.4378	0.994595	THREATENED_1
Bell's Vireo	Vireo bellii	2080	B2	23818	6431	3.70362	1.30931	0.889442	2.8142	0.110558	1021	185	5.51892	1.70818	0.00540541	5.5135	0.994595	THREATENED_1
Bell's Vireo	Vireo bellii	2020	A2	11622	6431	1.80718	0.59177	0.904991	0.9022	0.0950086	19	185	0.102703	-2.27592	0.00540541	0.0973	0.994595	THREATENED_1
Bell's Vireo	Vireo bellii	2050	A2	18019	6431	2.8019	1.0303	0.887265	1.9146	0.112735	347	185	1.87568	0.628969	0.00540541	1.8703	0.994595	THREATENED_1
Belted Kingfisher	Megaceryle alcyon	2020	A1B	59431	47080	1.26234	0.232968	0.778568	0.4838	0.221432	84850	79872	1.06232	0.0604596	0.973195	0.0891	0.0268054	STABLE
Belted Kingfisher	Megaceryle alcyon	2020	B2	60350	47080	1.28186	0.248313	0.767672	0.5142	0.232328	84626	79872	1.05952	0.0578162	0.961451	0.0981	0.0385492	STABLE
Belted Kingfisher	Megaceryle alcyon	2050	A1B	69844	47080	1.48352	0.394416	0.685004	0.7985	0.314996	92836	79872	1.16231	0.150409	0.966972	0.1953	0.0330278	STABLE
Belted Kingfisher	Megaceryle alcyon	2050	A2	71246	47080	1.5133	0.41429	0.669775	0.8435	0.330225	93451	79872	1.17001	0.157012	0.961	0.209	0.0389999	STABLE
Belted Kingfisher	Megaceryle alcyon	2050	B2	66341	47080	1.40911	0.34296	0.651699	0.7574	0.348301	91955	79872	1.15128	0.140874	0.950871	0.2004	0.0491286	STABLE
Belted Kingfisher	Megaceryle alcyon	2080	A1B	75402	47080	1.60157	0.470986	0.605098	0.9965	0.394902	100820	79872	1.26227	0.232911	0.959435	0.3028	0.0405649	STABLE
Belted Kingfisher	Megaceryle alcyon	2080	A2	81552	47080	1.7322	0.549393	0.513424	1.2188	0.486576	106301	79872	1.33089	0.285849	0.951685	0.3792	0.0483148	STABLE
Belted Kingfisher	Megaceryle alcyon	2080	B2	75612	47080	1.60603	0.473767	0.555544	1.0505	0.444456	98885	79872	1.23804	0.213532	0.935159	0.3029	0.0648412	STABLE
Belted Kingfisher	Megaceryle alcyon	2020	A2	62307	47080	1.32343	0.280225	0.794669	0.5288	0.205331	84532	79872	1.05834	0.0567048	0.968224	0.0901	0.0317758	STABLE
Bendire's Thrasher	Toxostoma bendirei	2020	A1B	623	279	2.23297	0.803335	0.523297	1.7097	0.476703	1106	221	5.00452	1.61034	0.873303	4.1312	0.126697	THREATENED_1
Bendire's Thrasher	Toxostoma bendirei	2020	B2	808	279	2.89606	1.06335	0.505376	2.3907	0.494624	1575	221	7.1267	1.96385	0.864253	6.2624	0.135747	THREATENED_1
Bendire's Thrasher	Toxostoma bendirei	2050	A1B	666	279	2.3871	0.870078	0.222222	2.1649	0.777778	2142	221	9.69231	2.27133	0.868778	8.8235	0.131222	THREATENED_1
Bendire's Thrasher	Toxostoma bendirei	2050	B2	1325	279	4.7491	1.55796	0.193548	4.5556	0.806452	2610	221	11.81	2.46894	0.859729	10.9502	0.140271	THREATENED_1
Bendire's Thrasher	Toxostoma bendirei	2080	A1B	1855	279	6.64875	1.89443	0.197133	6.4516	0.802867	3513	221	15.8959	2.76606	0.868778	15.0271	0.131222	THREATENED_1
Bendire's Thrasher	Toxostoma bendirei	2080	A2	6050	279	21.6846	3.0766	0.293907	21.3907	0.706093	5472	221	24.7602	3.20924	0.841629	23.9186	0.158371	THREATENED_1
Bendire's Thrasher	Toxostoma bendirei	2080	B2	3160	279	11.3262	2.42712	0.143369	11.1828	0.856631	3343	221	15.1267	2.71646	0.846154	14.2805	0.153846	THREATENED_1
Bendire's Thrasher	Toxostoma bendirei	2020	A2	712	279	2.55197	0.936866	0.494624	2.0573	0.505376	1483	221	6.71041	1.90366	0.877828	5.8326	0.122172	THREATENED_1
Bendire's Thrasher	Toxostoma bendirei	2050	A2	1170	279	4.19355	1.43355	0.329749	3.8638	0.670251	2660	221	12.0362	2.48792	0.859729	11.1765	0.140271	THREATENED_1
Bewick's Wren	Thryomanes bewickii	2020	A1B	13990	10367	1.34947	0.299715	0.851838	0.4976	0.148162	25062	20835	1.20288	0.184718	0.942069	0.2608	0.0579314	STABLE
Bewick's Wren	Thryomanes bewickii	2020	B2	14120	10367	1.36201	0.308965	0.848172	0.5138	0.151828	27616	20835	1.32546	0.281761	0.949412	0.376	0.050588	STABLE
Bewick's Wren	Thryomanes bewickii	2050	A1B	17660	10367	1.70348	0.532675	0.797241	0.9062	0.202759	32800	20835	1.57427	0.453794	0.920278	0.654	0.0797216	STABLE
Bewick's Wren	Thryomanes bewickii	2050	A2	16970	10367	1.63692	0.492819	0.808141	0.8288	0.191859	34641	20835	1.66263	0.508404	0.921958	0.7407	0.0780418	STABLE
Bewick's Wren	Thryomanes bewickii	2050	B2	15059	10367	1.45259	0.373348	0.754124	0.6985	0.245876	33685	20835	1.61675	0.480418	0.892969	0.7238	0.107031	STABLE
Bewick's Wren	Thryomanes bewickii	2080	A1B	21073	10367	2.0327	0.709365	0.753641	1.2791	0.246359	35185	20835	1.68874	0.523986	0.862875	0.8259	0.137125	STABLE
Bewick's Wren	Thryomanes bewickii	2080	A2	24127	10367	2.32729	0.844704	0.753256	1.574	0.246744	40522	20835	1.9449	0.665211	0.855148	1.0898	0.144852	STABLE
Bewick's Wren	Thryomanes bewickii	2080	B2	17102	10367	1.64966	0.500568	0.677631	0.972	0.322369	37652	20835	1.80715	0.591752	0.855916	0.9512	0.144084	STABLE
Bewick's Wren	Thryomanes bewickii	2020	A2	13760	10367	1.32729	0.283138	0.85203	0.4753	0.14797	26675	20835	1.2803	0.247093	0.944612	0.3357	0.0553876	STABLE
Black Guillemot	Cepphus grylle	2020	A2	NA	NA	NA	NA	NA	NA	NA	6533	9811	0.665885	-0.406638	0.571807	0.0941	0.428193	THREATENED_1
Black Guillemot	Cepphus grylle	2050	A2	NA	NA	NA	NA	NA	NA	NA	8848	9811	0.901845	-0.103313	0.528692	0.3732	0.471308	THREATENED_1
Black Guillemot	Cepphus grylle	2020	A1B	NA	NA	NA	NA	NA	NA	NA	5544	9811	0.56508	-0.570788	0.481806	0.0833	0.518194	THREATENED_1
Black Guillemot	Cepphus grylle	2020	B2	NA	NA	NA	NA	NA	NA	NA	5600	9811	0.570788	-0.560738	0.484864	0.0859	0.515136	THREATENED_1
Black Guillemot	Cepphus grylle	2050	A1B	NA	NA	NA	NA	NA	NA	NA	7825	9811	0.797574	-0.22618	0.447457	0.3501	0.552543	THREATENED_1
Black Guillemot	Cepphus grylle	2050	B2	NA	NA	NA	NA	NA	NA	NA	6109	9811	0.622668	-0.473741	0.443991	0.1787	0.556009	THREATENED_1
Black Guillemot	Cepphus grylle	2080	A1B	NA	NA	NA	NA	NA	NA	NA	11157	9811	1.13719	0.128563	0.393946	0.7432	0.606054	THREATENED_1
Black Guillemot	Cepphus grylle	2080	A2	NA	NA	NA	NA	NA	NA	NA	15762	9811	1.60656	0.474098	0.472735	1.1338	0.527265	THREATENED_1
Black Guillemot	Cepphus grylle	2080	B2	NA	NA	NA	NA	NA	NA	NA	10547	9811	1.07502	0.0723373	0.404036	0.671	0.595964	THREATENED_1
Black Oystercatcher	Haematopus bachmani	2020	A1B	5732	6449	0.88882	-0.117861	0.424562	0.4643	0.575438	2018	1733	1.16445	0.152253	0.519908	0.6445	0.480092	ENDANGERED_1
Black Oystercatcher	Haematopus bachmani	2020	B2	4569	6449	0.708482	-0.344631	0.339743	0.3687	0.660257	1357	1733	0.783035	-0.244578	0.443162	0.3399	0.556838	ENDANGERED_1
Black Oystercatcher	Haematopus bachmani	2050	A1B	4308	6449	0.668011	-0.403451	0.217553	0.4505	0.782447	1905	1733	1.09925	0.094628	0.417773	0.6815	0.582227	ENDANGERED_1
Black Oystercatcher	Haematopus bachmani	2050	B2	3483	6449	0.540084	-0.616031	0.160645	0.3794	0.839355	1319	1733	0.761108	-0.27298	0.361223	0.3999	0.638777	ENDANGERED_1
Black Oystercatcher	Haematopus bachmani	2080	A1B	2823	6449	0.437742	-0.826125	0.0331834	0.4046	0.966817	1199	1733	0.691864	-0.368366	0.331795	0.3601	0.668205	ENDANGERED_1
Black Oystercatcher	Haematopus bachmani	2080	A2	4433	6449	0.687393	-0.374849	0.0322531	0.6551	0.967747	1486	1733	0.857473	-0.153766	0.338719	0.5188	0.661281	ENDANGERED_1
Black Oystercatcher	Haematopus bachmani	2080	B2	4290	6449	0.665219	-0.407638	0.102652	0.5626	0.897348	1294	1733	0.746682	-0.292116	0.3191	0.4276	0.6809	ENDANGERED_1
Black Oystercatcher	Haematopus bachmani	2020	A2	5293	6449	0.820747	-0.19754	0.374787	0.446	0.625213	1665	1733	0.960762	-0.0400289	0.474322	0.4864	0.525678	ENDANGERED_1
Black Oystercatcher	Haematopus bachmani	2050	A2	4405	6449	0.683052	-0.381185	0.121879	0.5612	0.878121	1655	1733	0.954991	-0.046053	0.391229	0.5638	0.608771	ENDANGERED_1
Black Phoebe	Sayornis nigricans	2020	A1B	2307	1993	1.15755	0.146307	0.826894	0.3307	0.173106	10068	8563	1.17576	0.161911	0.898167	0.2776	0.101833	STABLE
Black Phoebe	Sayornis nigricans	2020	B2	2544	1993	1.27647	0.244097	0.83141	0.4451	0.16859	12203	8563	1.42508	0.354231	0.938106	0.487	0.0618942	STABLE
Black Phoebe	Sayornis nigricans	2050	A1B	2688	1993	1.34872	0.299156	0.809333	0.5394	0.190667	13833	8563	1.61544	0.479606	0.895948	0.7195	0.104052	STABLE
Black Phoebe	Sayornis nigricans	2050	A2	2699	1993	1.35424	0.30324	0.821877	0.5324	0.178123	15429	8563	1.80182	0.588798	0.905524	0.8963	0.0944762	STABLE
Black Phoebe	Sayornis nigricans	2050	B2	2606	1993	1.30758	0.268175	0.77722	0.5304	0.22278	14605	8563	1.70559	0.533913	0.928179	0.7774	0.0718206	STABLE
Black Phoebe	Sayornis nigricans	2080	A1B	3471	1993	1.7416	0.554802	0.802308	0.9393	0.197692	18937	8563	2.21149	0.793667	0.893962	1.3175	0.106038	STABLE
Black Phoebe	Sayornis nigricans	2080	A2	3357	1993	1.6844	0.521407	0.813347	0.871	0.186653	20548	8563	2.39963	0.875313	0.903889	1.4957	0.0961112	STABLE
Black Phoebe	Sayornis nigricans	2080	B2	3151	1993	1.58103	0.458079	0.76869	0.8123	0.23131	17337	8563	2.02464	0.705392	0.925961	1.0987	0.0740395	STABLE
Black Phoebe	Sayornis nigricans	2020	A2	2498	1993	1.25339	0.225849	0.840442	0.4129	0.159558	11199	8563	1.30784	0.268374	0.906925	0.4009	0.0930749	STABLE
Black Rail	Laterallus jamaicensis	2020	A2	NA	NA	NA	NA	NA	NA	NA	701	641	1.0936	0.0894784	0.683307	0.4103	0.316693	STABLE
Black Rail	Laterallus jamaicensis	2020	A1B	NA	NA	NA	NA	NA	NA	NA	523	641	0.815913	-0.203448	0.588144	0.2278	0.411856	STABLE
Black Rail	Laterallus jamaicensis	2020	B2	NA	NA	NA	NA	NA	NA	NA	935	641	1.45866	0.377517	0.687988	0.7707	0.312012	STABLE
Black Rail	Laterallus jamaicensis	2050	A1B	NA	NA	NA	NA	NA	NA	NA	971	641	1.51482	0.415297	0.555382	0.9594	0.444618	STABLE
Black Rail	Laterallus jamaicensis	2050	A2	NA	NA	NA	NA	NA	NA	NA	1154	641	1.80031	0.58796	0.605304	1.195	0.394696	STABLE
Black Rail	Laterallus jamaicensis	2050	B2	NA	NA	NA	NA	NA	NA	NA	1202	641	1.8752	0.628713	0.634945	1.2402	0.365055	STABLE
Black Rail	Laterallus jamaicensis	2080	A1B	NA	NA	NA	NA	NA	NA	NA	1249	641	1.94852	0.667069	0.538222	1.4103	0.461778	STABLE
Black Rail	Laterallus jamaicensis	2080	A2	NA	NA	NA	NA	NA	NA	NA	2047	641	3.19345	1.1611	0.583463	2.61	0.416537	STABLE
Black Rail	Laterallus jamaicensis	2080	B2	NA	NA	NA	NA	NA	NA	NA	2505	641	3.90796	1.36301	0.605304	3.3027	0.394696	STABLE
Black Rosy-Finch	Leucosticte atrata	2050	A2	NA	NA	NA	NA	NA	NA	NA	199	910	0.218681	-1.52014	0.0912088	0.1275	0.908791	ENDANGERED_1
Black Rosy-Finch	Leucosticte atrata	2020	A2	NA	NA	NA	NA	NA	NA	NA	560	910	0.615385	-0.485508	0.307692	0.3077	0.692308	ENDANGERED_1
Black Rosy-Finch	Leucosticte atrata	2020	A1B	NA	NA	NA	NA	NA	NA	NA	820	910	0.901099	-0.10414	0.404396	0.4967	0.595604	ENDANGERED_1
Black Rosy-Finch	Leucosticte atrata	2020	B2	NA	NA	NA	NA	NA	NA	NA	401	910	0.440659	-0.819483	0.216484	0.2242	0.783516	ENDANGERED_1
Black Rosy-Finch	Leucosticte atrata	2050	A1B	NA	NA	NA	NA	NA	NA	NA	320	910	0.351648	-1.04512	0.114286	0.2374	0.885714	ENDANGERED_1
Black Rosy-Finch	Leucosticte atrata	2050	B2	NA	NA	NA	NA	NA	NA	NA	112	910	0.123077	-2.09495	0.0604396	0.0626	0.93956	ENDANGERED_1
Black Rosy-Finch	Leucosticte atrata	2080	A1B	NA	NA	NA	NA	NA	NA	NA	49	910	0.0538462	-2.92162	0.00549451	0.0484	0.994505	ENDANGERED_1
Black Rosy-Finch	Leucosticte atrata	2080	A2	NA	NA	NA	NA	NA	NA	NA	0	910	0	-7	0	0	1	ENDANGERED_1
Black Rosy-Finch	Leucosticte atrata	2080	B2	NA	NA	NA	NA	NA	NA	NA	29	910	0.0318681	-3.44615	0.0010989	0.0308	0.998901	ENDANGERED_1
Black Scoter	Melanitta americana	2020	A2	NA	NA	NA	NA	NA	NA	NA	7278	6216	1.17085	0.157729	0.68388	0.487	0.31612	STABLE
Black Scoter	Melanitta americana	2020	A1B	NA	NA	NA	NA	NA	NA	NA	6919	6216	1.1131	0.107145	0.662806	0.4503	0.337194	STABLE
Black Scoter	Melanitta americana	2020	B2	NA	NA	NA	NA	NA	NA	NA	6783	6216	1.09122	0.0872929	0.658301	0.4329	0.341699	STABLE
Black Scoter	Melanitta americana	2050	A1B	NA	NA	NA	NA	NA	NA	NA	9080	6216	1.46075	0.378948	0.629505	0.8312	0.370495	STABLE
Black Scoter	Melanitta americana	2050	A2	NA	NA	NA	NA	NA	NA	NA	10393	6216	1.67198	0.514006	0.664414	1.0076	0.335586	STABLE
Black Scoter	Melanitta americana	2050	B2	NA	NA	NA	NA	NA	NA	NA	7604	6216	1.22329	0.201548	0.603443	0.6199	0.396557	STABLE
Black Scoter	Melanitta americana	2080	A1B	NA	NA	NA	NA	NA	NA	NA	11400	6216	1.83398	0.606487	0.601351	1.2326	0.398649	STABLE
Black Scoter	Melanitta americana	2080	A2	NA	NA	NA	NA	NA	NA	NA	15331	6216	2.46638	0.90275	0.645109	1.8213	0.354891	STABLE
Black Scoter	Melanitta americana	2080	B2	NA	NA	NA	NA	NA	NA	NA	9074	6216	1.45978	0.378287	0.593629	0.8662	0.406371	STABLE
Black Skimmer	Rynchops niger	2020	A1B	40	539	0.0742115	-2.60084	0.0575139	0.0167	0.942486	924	2019	0.457652	-0.781646	0.367509	0.0901	0.632491	ENDANGERED_2
Black Skimmer	Rynchops niger	2020	B2	94	539	0.174397	-1.74642	0.102041	0.0724	0.897959	939	2019	0.465082	-0.765542	0.368995	0.0961	0.631005	ENDANGERED_2
Black Skimmer	Rynchops niger	2050	A1B	79	539	0.146568	-1.92027	0.0482375	0.0983	0.951763	624	2019	0.309064	-1.17421	0.164933	0.1441	0.835067	ENDANGERED_2
Black Skimmer	Rynchops niger	2050	B2	122	539	0.226345	-1.48569	0.0445269	0.1818	0.955473	538	2019	0.266469	-1.3225	0.14314	0.1233	0.85686	ENDANGERED_2
Black Skimmer	Rynchops niger	2080	A1B	22	539	0.0408163	-3.19867	0.00742115	0.0334	0.992579	480	2019	0.237741	-1.43657	0.121347	0.1164	0.878653	ENDANGERED_2
Black Skimmer	Rynchops niger	2080	A2	88	539	0.163265	-1.81238	0	0.1633	1	580	2019	0.287271	-1.24733	0.10104	0.1862	0.89896	ENDANGERED_2
Black Skimmer	Rynchops niger	2080	B2	505	539	0.93692	-0.0651571	0.0371058	0.8998	0.962894	594	2019	0.294205	-1.22348	0.123824	0.1704	0.876176	ENDANGERED_2
Black Skimmer	Rynchops niger	2020	A2	42	539	0.0779221	-2.55205	0.0575139	0.0204	0.942486	726	2019	0.359584	-1.02281	0.302625	0.057	0.697375	ENDANGERED_2
Black Skimmer	Rynchops niger	2050	A2	80	539	0.148423	-1.90769	0.0408163	0.1076	0.959184	570	2019	0.282318	-1.26472	0.160475	0.1218	0.839525	ENDANGERED_2
Black Swift	Cypseloides niger	2020	A1B	194	998	0.194389	-1.6379	0.0360721	0.1583	0.963928	NA	NA	NA	NA	NA	NA	NA	ENDANGERED_1
Black Swift	Cypseloides niger	2020	B2	214	998	0.214429	-1.53978	0.0340681	0.1804	0.965932	NA	NA	NA	NA	NA	NA	NA	ENDANGERED_1
Black Swift	Cypseloides niger	2050	A1B	227	998	0.227455	-1.4808	0.00601202	0.2214	0.993988	NA	NA	NA	NA	NA	NA	NA	ENDANGERED_1
Black Swift	Cypseloides niger	2050	B2	232	998	0.232465	-1.45902	0.00701403	0.2255	0.992986	NA	NA	NA	NA	NA	NA	NA	ENDANGERED_1
Black Swift	Cypseloides niger	2080	A1B	209	998	0.209419	-1.56342	0.001002	0.2084	0.998998	NA	NA	NA	NA	NA	NA	NA	ENDANGERED_1
Black Swift	Cypseloides niger	2080	A2	287	998	0.287575	-1.24627	0	0.2876	1	NA	NA	NA	NA	NA	NA	NA	ENDANGERED_1
Black Swift	Cypseloides niger	2080	B2	176	998	0.176353	-1.73527	0	0.1764	1	NA	NA	NA	NA	NA	NA	NA	ENDANGERED_1
Black Swift	Cypseloides niger	2050	A2	191	998	0.191383	-1.65348	0.00601202	0.1854	0.993988	NA	NA	NA	NA	NA	NA	NA	ENDANGERED_1
Black Swift	Cypseloides niger	2020	A2	155	998	0.155311	-1.86233	0.0250501	0.1303	0.97495	NA	NA	NA	NA	NA	NA	NA	ENDANGERED_1
Black Tern	Chlidonias niger	2020	A1B	9409	11076	0.849494	-0.163114	0.709191	0.1403	0.290809	NA	NA	NA	NA	NA	NA	NA	THREATENED_1
Black Tern	Chlidonias niger	2020	B2	9377	11076	0.846605	-0.166521	0.722914	0.1237	0.277086	NA	NA	NA	NA	NA	NA	NA	THREATENED_1
Black Tern	Chlidonias niger	2050	A1B	10041	11076	0.906555	-0.0981039	0.584417	0.3221	0.415583	NA	NA	NA	NA	NA	NA	NA	THREATENED_1
Black Tern	Chlidonias niger	2050	B2	6139	11076	0.554261	-0.590119	0.424431	0.1298	0.575569	NA	NA	NA	NA	NA	NA	NA	THREATENED_1
Black Tern	Chlidonias niger	2080	A1B	9153	11076	0.826381	-0.190699	0.335049	0.4913	0.664951	NA	NA	NA	NA	NA	NA	NA	THREATENED_1
Black Tern	Chlidonias niger	2080	A2	7187	11076	0.64888	-0.432507	0.205128	0.4438	0.794872	NA	NA	NA	NA	NA	NA	NA	THREATENED_1
Black Tern	Chlidonias niger	2080	B2	6819	11076	0.615655	-0.485068	0.303359	0.3123	0.696641	NA	NA	NA	NA	NA	NA	NA	THREATENED_1
Black Tern	Chlidonias niger	2020	A2	9714	11076	0.877031	-0.131212	0.755507	0.1215	0.244493	NA	NA	NA	NA	NA	NA	NA	THREATENED_1
Black Tern	Chlidonias niger	2050	A2	10065	11076	0.908722	-0.0957165	0.602654	0.3061	0.397346	NA	NA	NA	NA	NA	NA	NA	THREATENED_1
Black Turnstone	Arenaria melanocephala	2020	A2	NA	NA	NA	NA	NA	NA	NA	3817	3163	1.20677	0.187944	0.746443	0.4603	0.253557	STABLE
Black Turnstone	Arenaria melanocephala	2020	A1B	NA	NA	NA	NA	NA	NA	NA	4033	3163	1.27506	0.24299	0.763516	0.5115	0.236484	STABLE
Black Turnstone	Arenaria melanocephala	2020	B2	NA	NA	NA	NA	NA	NA	NA	3205	3163	1.01328	0.0131911	0.687006	0.3263	0.312994	STABLE
Black Turnstone	Arenaria melanocephala	2050	A1B	NA	NA	NA	NA	NA	NA	NA	4280	3163	1.35315	0.302432	0.732532	0.6206	0.267468	STABLE
Black Turnstone	Arenaria melanocephala	2050	A2	NA	NA	NA	NA	NA	NA	NA	4165	3163	1.31679	0.275195	0.729371	0.5874	0.270629	STABLE
Black Turnstone	Arenaria melanocephala	2050	B2	NA	NA	NA	NA	NA	NA	NA	3572	3163	1.12931	0.121605	0.65128	0.478	0.34872	STABLE
Black Turnstone	Arenaria melanocephala	2080	A1B	NA	NA	NA	NA	NA	NA	NA	4664	3163	1.47455	0.388353	0.673727	0.8008	0.326273	STABLE
Black Turnstone	Arenaria melanocephala	2080	A2	NA	NA	NA	NA	NA	NA	NA	4630	3163	1.4638	0.381036	0.704078	0.7597	0.295922	STABLE
Black Turnstone	Arenaria melanocephala	2080	B2	NA	NA	NA	NA	NA	NA	NA	3942	3163	1.24629	0.220167	0.63073	0.6156	0.36927	STABLE
Black Vulture	Coragyps atratus	2020	A1B	6409	8169	0.784551	-0.242643	0.602767	0.1818	0.397233	22426	17906	1.25243	0.225085	0.975371	0.2771	0.0246286	THREATENED_1
Black Vulture	Coragyps atratus	2020	B2	6971	8169	0.853348	-0.158588	0.589179	0.2642	0.410821	22888	17906	1.27823	0.245477	0.969563	0.3087	0.0304367	THREATENED_1
Black Vulture	Coragyps atratus	2050	A1B	10796	8169	1.32158	0.278829	0.517934	0.8036	0.482066	24204	17906	1.35173	0.301382	0.971071	0.3807	0.0289289	THREATENED_1
Black Vulture	Coragyps atratus	2050	B2	14123	8169	1.72885	0.547458	0.505447	1.2234	0.494553	23461	17906	1.31023	0.270204	0.963588	0.3466	0.0364124	THREATENED_1
Black Vulture	Coragyps atratus	2080	A1B	14262	8169	1.74587	0.557252	0.441547	1.3043	0.558453	25248	17906	1.41003	0.343611	0.966212	0.4438	0.0337876	THREATENED_1
Black Vulture	Coragyps atratus	2080	A2	19752	8169	2.41792	0.882908	0.407761	2.0102	0.592239	23330	17906	1.30292	0.264604	0.932425	0.3705	0.0675751	THREATENED_1
Black Vulture	Coragyps atratus	2080	B2	15534	8169	1.90158	0.642685	0.420859	1.4807	0.579141	24037	17906	1.3424	0.294458	0.9341	0.4083	0.0658997	THREATENED_1
Black Vulture	Coragyps atratus	2020	A2	6999	8169	0.856776	-0.154579	0.61562	0.2412	0.38438	22320	17906	1.24651	0.220347	0.972411	0.2741	0.0275885	THREATENED_1
Black Vulture	Coragyps atratus	2050	A2	13512	8169	1.65406	0.503232	0.552454	1.1016	0.447546	23212	17906	1.29633	0.259534	0.964649	0.3317	0.0353513	THREATENED_1
Black-and-white Warbler	Mniotilta varia	2020	A1B	33076	30408	1.08774	0.0841022	0.844383	0.2434	0.155617	3618	3588	1.00836	0.00832644	0.690357	0.318	0.309643	THREATENED_1
Black-and-white Warbler	Mniotilta varia	2020	B2	36499	30408	1.20031	0.182579	0.837049	0.3633	0.162951	4124	3588	1.14939	0.139229	0.684504	0.4649	0.315496	THREATENED_1
Black-and-white Warbler	Mniotilta varia	2050	A1B	34303	30408	1.12809	0.120527	0.625132	0.503	0.374868	3768	3588	1.05017	0.0489494	0.625139	0.425	0.374861	THREATENED_1
Black-and-white Warbler	Mniotilta varia	2050	B2	37716	30408	1.24033	0.215379	0.625921	0.6144	0.374079	3795	3588	1.05769	0.0560895	0.566332	0.4914	0.433668	THREATENED_1
Black-and-white Warbler	Mniotilta varia	2080	A1B	35350	30408	1.16252	0.150593	0.411043	0.7515	0.588957	5151	3588	1.43562	0.361596	0.584448	0.8512	0.415552	THREATENED_1
Black-and-white Warbler	Mniotilta varia	2080	A2	36503	30408	1.20044	0.182689	0.165845	1.0346	0.834155	9108	3588	2.53846	0.931558	0.545151	1.9933	0.454849	THREATENED_1
Black-and-white Warbler	Mniotilta varia	2080	B2	42218	30408	1.38838	0.328141	0.47379	0.9146	0.52621	6028	3588	1.68004	0.51882	0.549052	1.131	0.450948	THREATENED_1
Black-and-white Warbler	Mniotilta varia	2020	A2	33782	30408	1.11096	0.105222	0.826427	0.2845	0.173573	2961	3588	0.825251	-0.192068	0.592531	0.2327	0.407469	THREATENED_1
Black-and-white Warbler	Mniotilta varia	2050	A2	36381	30408	1.19643	0.179341	0.591851	0.6046	0.408149	3969	3588	1.10619	0.100919	0.547938	0.5582	0.452062	THREATENED_1
Black-backed Woodpecker	Picoides arcticus	2050	A2	NA	NA	NA	NA	NA	NA	NA	44932	42058	1.06833	0.0661006	0.507347	0.561	0.492653	THREATENED_1
Black-backed Woodpecker	Picoides arcticus	2020	A2	NA	NA	NA	NA	NA	NA	NA	42452	42058	1.00937	0.00932441	0.674307	0.3351	0.325693	THREATENED_1
Black-backed Woodpecker	Picoides arcticus	2020	A1B	NA	NA	NA	NA	NA	NA	NA	42886	42058	1.01969	0.0194958	0.68553	0.3342	0.31447	THREATENED_1
Black-backed Woodpecker	Picoides arcticus	2020	B2	NA	NA	NA	NA	NA	NA	NA	46026	42058	1.09435	0.0901568	0.682106	0.4122	0.317894	THREATENED_1
Black-backed Woodpecker	Picoides arcticus	2050	A1B	NA	NA	NA	NA	NA	NA	NA	45022	42058	1.07047	0.0681016	0.539992	0.5305	0.460008	THREATENED_1
Black-backed Woodpecker	Picoides arcticus	2050	B2	NA	NA	NA	NA	NA	NA	NA	40914	42058	0.972799	-0.0275773	0.47658	0.4962	0.52342	THREATENED_1
Black-backed Woodpecker	Picoides arcticus	2080	A1B	NA	NA	NA	NA	NA	NA	NA	44672	42058	1.06215	0.0602973	0.342551	0.7196	0.657449	THREATENED_1
Black-backed Woodpecker	Picoides arcticus	2080	A2	NA	NA	NA	NA	NA	NA	NA	44863	42058	1.06669	0.0645638	0.248252	0.8184	0.751748	THREATENED_1
Black-backed Woodpecker	Picoides arcticus	2080	B2	NA	NA	NA	NA	NA	NA	NA	40851	42058	0.971302	-0.0291183	0.314375	0.6569	0.685625	THREATENED_1
Black-bellied Plover	Pluvialis squatarola	2050	A2	NA	NA	NA	NA	NA	NA	NA	4645	3634	1.27821	0.245457	0.479637	0.7986	0.520363	THREATENED_1
Black-bellied Plover	Pluvialis squatarola	2020	A2	NA	NA	NA	NA	NA	NA	NA	2987	3634	0.821959	-0.196064	0.561365	0.2606	0.438635	THREATENED_1
Black-bellied Plover	Pluvialis squatarola	2020	A1B	NA	NA	NA	NA	NA	NA	NA	3043	3634	0.837369	-0.17749	0.575124	0.2622	0.424876	THREATENED_1
Black-bellied Plover	Pluvialis squatarola	2020	B2	NA	NA	NA	NA	NA	NA	NA	2968	3634	0.816731	-0.202446	0.547331	0.2694	0.452669	THREATENED_1
Black-bellied Plover	Pluvialis squatarola	2050	A1B	NA	NA	NA	NA	NA	NA	NA	3822	3634	1.05173	0.0504399	0.443864	0.6079	0.556136	THREATENED_1
Black-bellied Plover	Pluvialis squatarola	2050	B2	NA	NA	NA	NA	NA	NA	NA	3725	3634	1.02504	0.0247329	0.420748	0.6043	0.579252	THREATENED_1
Black-bellied Plover	Pluvialis squatarola	2080	A1B	NA	NA	NA	NA	NA	NA	NA	5522	3634	1.51954	0.418406	0.365988	1.1535	0.634012	THREATENED_1
Black-bellied Plover	Pluvialis squatarola	2080	A2	NA	NA	NA	NA	NA	NA	NA	7177	3634	1.97496	0.680547	0.448817	1.5261	0.551183	THREATENED_1
Black-bellied Plover	Pluvialis squatarola	2080	B2	NA	NA	NA	NA	NA	NA	NA	4308	3634	1.18547	0.17014	0.354706	0.8308	0.645294	THREATENED_1
Black-bellied Whistling-Duck	Dendrocygna autumnalis	2020	A1B	1872	1527	1.22593	0.203702	0.838245	0.3877	0.161755	895	755	1.18543	0.170106	0.463576	0.7219	0.536424	OTHER_MARGINAL
Black-bellied Whistling-Duck	Dendrocygna autumnalis	2020	B2	2590	1527	1.69614	0.528353	0.914866	0.7813	0.0851342	28	755	0.0370861	-3.29451	0	0.0371	1	OTHER_MARGINAL
Black-bellied Whistling-Duck	Dendrocygna autumnalis	2050	A1B	3270	1527	2.14145	0.761485	0.836935	1.3045	0.163065	26	755	0.0344371	-3.36862	0	0.0344	1	OTHER_MARGINAL
Black-bellied Whistling-Duck	Dendrocygna autumnalis	2050	A2	3448	1527	2.25802	0.814489	0.89129	1.3667	0.10871	9	755	0.0119205	-4.42949	0	0.0119	1	OTHER_MARGINAL
Black-bellied Whistling-Duck	Dendrocygna autumnalis	2050	B2	4217	1527	2.76162	1.01582	0.851997	1.9096	0.148003	0	755	0	-7	0	0	1	OTHER_MARGINAL
Black-bellied Whistling-Duck	Dendrocygna autumnalis	2080	A1B	4429	1527	2.90046	1.06487	0.80943	2.091	0.19057	0	755	0	-7	0	0	1	OTHER_MARGINAL
Black-bellied Whistling-Duck	Dendrocygna autumnalis	2080	A2	6072	1527	3.97642	1.38038	0.683039	3.2934	0.316961	0	755	0	-7	0	0	1	OTHER_MARGINAL
Black-bellied Whistling-Duck	Dendrocygna autumnalis	2080	B2	5051	1527	3.30779	1.19628	0.753766	2.554	0.246234	0	755	0	-7	0	0	1	OTHER_MARGINAL
Black-bellied Whistling-Duck	Dendrocygna autumnalis	2020	A2	2217	1527	1.45187	0.37285	0.905043	0.5468	0.0949574	156	755	0.206623	-1.57686	0.0768212	0.1298	0.923179	OTHER_MARGINAL
Black-billed Cuckoo	Coccyzus erythropthalmus	2020	A1B	19146	12892	1.48511	0.395487	0.843159	0.6419	0.156841	NA	NA	NA	NA	NA	NA	NA	THREATENED_1
Black-billed Cuckoo	Coccyzus erythropthalmus	2020	B2	23957	12892	1.85828	0.619654	0.795299	1.063	0.204701	NA	NA	NA	NA	NA	NA	NA	THREATENED_1
Black-billed Cuckoo	Coccyzus erythropthalmus	2050	A1B	30003	12892	2.32726	0.84469	0.563528	1.7637	0.436472	NA	NA	NA	NA	NA	NA	NA	THREATENED_1
Black-billed Cuckoo	Coccyzus erythropthalmus	2050	B2	33847	12892	2.62543	0.965243	0.559494	2.0659	0.440506	NA	NA	NA	NA	NA	NA	NA	THREATENED_1
Black-billed Cuckoo	Coccyzus erythropthalmus	2080	A1B	35685	12892	2.768	1.01812	0.339125	2.4289	0.660875	NA	NA	NA	NA	NA	NA	NA	THREATENED_1
Black-billed Cuckoo	Coccyzus erythropthalmus	2080	A2	40820	12892	3.1663	1.15257	0.280484	2.8858	0.719516	NA	NA	NA	NA	NA	NA	NA	THREATENED_1
Black-billed Cuckoo	Coccyzus erythropthalmus	2080	B2	38780	12892	3.00807	1.1013	0.366739	2.6413	0.633261	NA	NA	NA	NA	NA	NA	NA	THREATENED_1
Black-billed Cuckoo	Coccyzus erythropthalmus	2020	A2	21492	12892	1.66708	0.511074	0.800419	0.8667	0.199581	NA	NA	NA	NA	NA	NA	NA	THREATENED_1
Black-billed Cuckoo	Coccyzus erythropthalmus	2050	A2	32196	12892	2.49736	0.915235	0.55453	1.9428	0.44547	NA	NA	NA	NA	NA	NA	NA	THREATENED_1
Black-billed Magpie	Pica hudsonia	2020	A1B	26816	30258	0.886245	-0.120762	0.743208	0.143	0.256792	81712	92305	0.885239	-0.121897	0.797086	0.0882	0.202914	ENDANGERED_1
Black-billed Magpie	Pica hudsonia	2020	B2	25600	30258	0.846057	-0.167168	0.717694	0.1284	0.282306	79179	92305	0.857798	-0.153387	0.780835	0.077	0.219165	ENDANGERED_1
Black-billed Magpie	Pica hudsonia	2050	A1B	25647	30258	0.847611	-0.165334	0.463646	0.384	0.536354	82845	92305	0.897514	-0.108127	0.701457	0.1961	0.298543	ENDANGERED_1
Black-billed Magpie	Pica hudsonia	2050	B2	22121	30258	0.731079	-0.313233	0.490746	0.2403	0.509254	72167	92305	0.781832	-0.246115	0.622133	0.1597	0.377867	ENDANGERED_1
Black-billed Magpie	Pica hudsonia	2080	A1B	23111	30258	0.763798	-0.269452	0.237326	0.5265	0.762674	75746	92305	0.820606	-0.197713	0.559623	0.261	0.440377	ENDANGERED_1
Black-billed Magpie	Pica hudsonia	2080	A2	15883	30258	0.524919	-0.644511	0.144887	0.38	0.855113	70936	92305	0.768496	-0.26332	0.498976	0.2695	0.501024	ENDANGERED_1
Black-billed Magpie	Pica hudsonia	2080	B2	15785	30258	0.52168	-0.6507	0.245158	0.2765	0.754842	66927	92305	0.725064	-0.321496	0.473376	0.2517	0.526624	ENDANGERED_1
Black-billed Magpie	Pica hudsonia	2020	A2	26000	30258	0.859277	-0.151664	0.738912	0.1204	0.261088	82578	92305	0.894621	-0.111355	0.81222	0.0824	0.18778	ENDANGERED_1
Black-billed Magpie	Pica hudsonia	2050	A2	24637	30258	0.814231	-0.205511	0.467513	0.3467	0.532487	83103	92305	0.900309	-0.105018	0.714165	0.1861	0.285835	ENDANGERED_1
Black-capped Chickadee	Poecile atricapillus	2020	A1B	41509	42378	0.979494	-0.0207191	0.756477	0.223	0.243523	121310	125249	0.968551	-0.0319545	0.927209	0.0413	0.072791	STABLE
Black-capped Chickadee	Poecile atricapillus	2020	B2	39790	42378	0.938931	-0.0630137	0.725447	0.2135	0.274553	119056	125249	0.950554	-0.0507098	0.913005	0.0375	0.0869947	STABLE
Black-capped Chickadee	Poecile atricapillus	2050	A1B	53642	42378	1.2658	0.235703	0.628085	0.6377	0.371915	117581	125249	0.938778	-0.0631763	0.869628	0.0692	0.130372	STABLE
Black-capped Chickadee	Poecile atricapillus	2050	A2	49245	42378	1.16204	0.150178	0.588678	0.5734	0.411322	114408	125249	0.913444	-0.0905327	0.850905	0.0625	0.149095	STABLE
Black-capped Chickadee	Poecile atricapillus	2050	B2	51534	42378	1.21606	0.195612	0.598801	0.6173	0.401199	113046	125249	0.90257	-0.102509	0.834649	0.0679	0.165351	STABLE
Black-capped Chickadee	Poecile atricapillus	2080	A1B	59756	42378	1.41007	0.34364	0.517202	0.8929	0.482798	112123	125249	0.895201	-0.110707	0.804334	0.0909	0.195666	STABLE
Black-capped Chickadee	Poecile atricapillus	2080	A2	59649	42378	1.40755	0.341848	0.365945	1.0416	0.634055	102241	125249	0.816302	-0.202971	0.726106	0.0902	0.273894	STABLE
Black-capped Chickadee	Poecile atricapillus	2080	B2	62751	42378	1.48074	0.392545	0.495446	0.9853	0.504554	110694	125249	0.883791	-0.123534	0.790433	0.0934	0.209567	STABLE
Black-capped Chickadee	Poecile atricapillus	2020	A2	37735	42378	0.890438	-0.116041	0.718557	0.1719	0.281443	117906	125249	0.941373	-0.0604161	0.912183	0.0292	0.0878171	STABLE
Black-capped Vireo	Vireo atricapilla	2020	A1B	347	110	3.15455	1.14884	0.645455	2.5091	0.354545	NA	NA	NA	NA	NA	NA	NA	THREATENED_1
Black-capped Vireo	Vireo atricapilla	2020	B2	210	110	1.90909	0.646627	0.354545	1.5545	0.645455	NA	NA	NA	NA	NA	NA	NA	THREATENED_1
Black-capped Vireo	Vireo atricapilla	2050	A1B	307	110	2.79091	1.02637	0.3	2.4909	0.7	NA	NA	NA	NA	NA	NA	NA	THREATENED_1
Black-capped Vireo	Vireo atricapilla	2050	B2	257	110	2.33636	0.848596	0.2	2.1364	0.8	NA	NA	NA	NA	NA	NA	NA	THREATENED_1
Black-capped Vireo	Vireo atricapilla	2080	A1B	400	110	3.63636	1.29098	0.145455	3.4909	0.854545	NA	NA	NA	NA	NA	NA	NA	THREATENED_1
Black-capped Vireo	Vireo atricapilla	2080	A2	485	110	4.40909	1.48367	0.0454545	4.3636	0.954545	NA	NA	NA	NA	NA	NA	NA	THREATENED_1
Black-capped Vireo	Vireo atricapilla	2080	B2	354	110	3.21818	1.16882	0.1	3.1182	0.9	NA	NA	NA	NA	NA	NA	NA	THREATENED_1
Black-capped Vireo	Vireo atricapilla	2020	A2	194	110	1.76364	0.567378	0.390909	1.3727	0.609091	NA	NA	NA	NA	NA	NA	NA	THREATENED_1
Black-capped Vireo	Vireo atricapilla	2050	A2	356	110	3.23636	1.17445	0.2	3.0364	0.8	NA	NA	NA	NA	NA	NA	NA	THREATENED_1
Black-chinned Hummingbird	Archilochus alexandri	2020	A1B	6758	4898	1.37975	0.3219	0.655982	0.7238	0.344018	NA	NA	NA	NA	NA	NA	NA	THREATENED_1
Black-chinned Hummingbird	Archilochus alexandri	2020	B2	6208	4898	1.26746	0.237012	0.5147	0.7528	0.4853	NA	NA	NA	NA	NA	NA	NA	THREATENED_1
Black-chinned Hummingbird	Archilochus alexandri	2050	A1B	8164	4898	1.6668	0.510907	0.409147	1.2577	0.590853	NA	NA	NA	NA	NA	NA	NA	THREATENED_1
Black-chinned Hummingbird	Archilochus alexandri	2050	B2	6013	4898	1.22764	0.205097	0.265414	0.9622	0.734586	NA	NA	NA	NA	NA	NA	NA	THREATENED_1
Black-chinned Hummingbird	Archilochus alexandri	2080	A1B	11712	4898	2.39118	0.871787	0.302572	2.0886	0.697428	NA	NA	NA	NA	NA	NA	NA	THREATENED_1
Black-chinned Hummingbird	Archilochus alexandri	2080	A2	11155	4898	2.27746	0.823061	0.27256	2.0049	0.72744	NA	NA	NA	NA	NA	NA	NA	THREATENED_1
Black-chinned Hummingbird	Archilochus alexandri	2080	B2	7317	4898	1.49388	0.401373	0.222948	1.2709	0.777052	NA	NA	NA	NA	NA	NA	NA	THREATENED_1
Black-chinned Hummingbird	Archilochus alexandri	2020	A2	6375	4898	1.30155	0.263557	0.602287	0.6993	0.397713	NA	NA	NA	NA	NA	NA	NA	THREATENED_1
Black-chinned Hummingbird	Archilochus alexandri	2050	A2	6850	4898	1.39853	0.335422	0.357289	1.0412	0.642711	NA	NA	NA	NA	NA	NA	NA	THREATENED_1
Black-chinned Sparrow	Spizella atrogularis	2020	A1B	1493	792	1.8851	0.633981	0.42298	1.4621	0.57702	3448	1147	3.0061	1.10064	0.841325	2.1648	0.158675	THREATENED_1
Black-chinned Sparrow	Spizella atrogularis	2020	B2	1351	792	1.70581	0.534039	0.251263	1.4545	0.748737	3720	1147	3.24324	1.17657	0.829991	2.4133	0.170009	THREATENED_1
Black-chinned Sparrow	Spizella atrogularis	2050	A1B	2090	792	2.63889	0.970358	0.0921717	2.5467	0.907828	4367	1147	3.80732	1.33693	0.777681	3.0296	0.222319	THREATENED_1
Black-chinned Sparrow	Spizella atrogularis	2050	B2	1112	792	1.40404	0.339354	0.0580808	1.346	0.941919	3683	1147	3.21099	1.16658	0.727986	2.483	0.272014	THREATENED_1
Black-chinned Sparrow	Spizella atrogularis	2080	A1B	2449	792	3.09217	1.12887	0.0138889	3.0783	0.986111	5109	1147	4.45423	1.49385	0.724499	3.7297	0.275501	THREATENED_1
Black-chinned Sparrow	Spizella atrogularis	2080	A2	1615	792	2.03914	0.712529	0.00126263	2.0379	0.998737	4086	1147	3.56234	1.27042	0.64952	2.9128	0.35048	THREATENED_1
Black-chinned Sparrow	Spizella atrogularis	2080	B2	986	792	1.24495	0.219095	0.0189394	1.226	0.981061	2708	1147	2.36094	0.859061	0.59721	1.7637	0.40279	THREATENED_1
Black-chinned Sparrow	Spizella atrogularis	2050	A2	2136	792	2.69697	0.992129	0.0909091	2.6061	0.909091	5298	1147	4.61901	1.53018	0.755885	3.8631	0.244115	THREATENED_1
Black-chinned Sparrow	Spizella atrogularis	2020	A2	1508	792	1.90404	0.643978	0.32702	1.577	0.67298	3466	1147	3.0218	1.10585	0.803836	2.218	0.196164	THREATENED_1
Black-crested Titmouse	Baeolophus atricristatus	2020	A1B	3761	3251	1.15687	0.145722	0.820055	0.3368	0.179945	NA	NA	NA	NA	NA	NA	NA	THREATENED_1
Black-crested Titmouse	Baeolophus atricristatus	2020	B2	3649	3251	1.12242	0.115491	0.756998	0.3654	0.243002	NA	NA	NA	NA	NA	NA	NA	THREATENED_1
Black-crested Titmouse	Baeolophus atricristatus	2050	A1B	3706	3251	1.13996	0.13099	0.601353	0.5386	0.398647	NA	NA	NA	NA	NA	NA	NA	THREATENED_1
Black-crested Titmouse	Baeolophus atricristatus	2050	B2	2819	3251	0.867118	-0.14258	0.456475	0.4106	0.543525	NA	NA	NA	NA	NA	NA	NA	THREATENED_1
Black-crested Titmouse	Baeolophus atricristatus	2080	A1B	1775	3251	0.545986	-0.605162	0.200554	0.3454	0.799446	NA	NA	NA	NA	NA	NA	NA	THREATENED_1
Black-crested Titmouse	Baeolophus atricristatus	2080	A2	2131	3251	0.655491	-0.422371	0.139342	0.5161	0.860658	NA	NA	NA	NA	NA	NA	NA	THREATENED_1
Black-crested Titmouse	Baeolophus atricristatus	2080	B2	3001	3251	0.923101	-0.0800171	0.192249	0.7309	0.807751	NA	NA	NA	NA	NA	NA	NA	THREATENED_1
Black-crested Titmouse	Baeolophus atricristatus	2020	A2	3798	3251	1.16826	0.155512	0.800677	0.3676	0.199323	NA	NA	NA	NA	NA	NA	NA	THREATENED_1
Black-crested Titmouse	Baeolophus atricristatus	2050	A2	3430	3251	1.05506	0.0535976	0.497693	0.5574	0.502307	NA	NA	NA	NA	NA	NA	NA	THREATENED_1
Black-crowned Night-Heron	Nycticorax nycticorax	2020	A1B	2905	4079	0.712184	-0.339418	0.315764	0.3964	0.684236	10188	12587	0.809407	-0.211454	0.657186	0.1522	0.342814	ENDANGERED_1
Black-crowned Night-Heron	Nycticorax nycticorax	2020	B2	3233	4079	0.792596	-0.232441	0.303015	0.4896	0.696985	11590	12587	0.920791	-0.0825219	0.680623	0.2402	0.319377	ENDANGERED_1
Black-crowned Night-Heron	Nycticorax nycticorax	2050	A1B	2507	4079	0.614611	-0.486765	0.177004	0.4376	0.822996	11945	12587	0.948995	-0.0523518	0.550012	0.399	0.449988	ENDANGERED_1
Black-crowned Night-Heron	Nycticorax nycticorax	2050	B2	3351	4079	0.821525	-0.196593	0.218191	0.6033	0.781809	14213	12587	1.12918	0.121493	0.603241	0.5259	0.396759	ENDANGERED_1
Black-crowned Night-Heron	Nycticorax nycticorax	2080	A1B	5311	4079	1.30203	0.263928	0.125521	1.1765	0.874479	16061	12587	1.276	0.243729	0.49718	0.7788	0.50282	ENDANGERED_1
Black-crowned Night-Heron	Nycticorax nycticorax	2080	A2	7796	4079	1.91125	0.647759	0.115715	1.7955	0.884285	19120	12587	1.51903	0.41807	0.572893	0.9461	0.427107	ENDANGERED_1
Black-crowned Night-Heron	Nycticorax nycticorax	2080	B2	4106	4079	1.00662	0.00659746	0.190488	0.8161	0.809512	16006	12587	1.27163	0.240299	0.531262	0.7404	0.468738	ENDANGERED_1
Black-crowned Night-Heron	Nycticorax nycticorax	2020	A2	3557	4079	0.872027	-0.136934	0.383427	0.4886	0.616573	10846	12587	0.861683	-0.148868	0.679272	0.1824	0.320728	ENDANGERED_1
Black-crowned Night-Heron	Nycticorax nycticorax	2050	A2	3502	4079	0.858544	-0.152518	0.234616	0.6239	0.765384	13512	12587	1.07349	0.0709136	0.614205	0.4593	0.385795	ENDANGERED_1
Black-headed Grosbeak	Pheucticus melanocephalus	2020	A1B	12223	7609	1.60639	0.473988	0.778815	0.8276	0.221185	36	29	1.24138	0.216223	0	1.2414	1	THREATENED_1
Black-headed Grosbeak	Pheucticus melanocephalus	2020	B2	10314	7609	1.3555	0.30417	0.744645	0.6109	0.255356	115	29	3.96552	1.37764	0	3.9655	1	THREATENED_1
Black-headed Grosbeak	Pheucticus melanocephalus	2050	A1B	11313	7609	1.48679	0.396621	0.665659	0.8211	0.334341	422	29	14.5517	2.67771	0	14.5517	1	THREATENED_1
Black-headed Grosbeak	Pheucticus melanocephalus	2050	B2	8223	7609	1.08069	0.0776033	0.569063	0.5116	0.430937	105	29	3.62069	1.28666	0	3.6207	1	THREATENED_1
Black-headed Grosbeak	Pheucticus melanocephalus	2080	A1B	9864	7609	1.29636	0.25956	0.549087	0.7473	0.450913	1022	29	35.2414	3.56222	0	35.2414	1	THREATENED_1
Black-headed Grosbeak	Pheucticus melanocephalus	2080	A2	6812	7609	0.895256	-0.110646	0.424366	0.4709	0.575634	1284	29	44.2759	3.79044	0	44.2759	1	THREATENED_1
Black-headed Grosbeak	Pheucticus melanocephalus	2080	B2	7286	7609	0.95755	-0.0433771	0.471415	0.4861	0.528585	863	29	29.7586	3.39312	0	29.7586	1	THREATENED_1
Black-headed Grosbeak	Pheucticus melanocephalus	2020	A2	11347	7609	1.49126	0.399622	0.75989	0.7314	0.24011	32	29	1.10345	0.0984401	0	1.1034	1	THREATENED_1
Black-headed Grosbeak	Pheucticus melanocephalus	2050	A2	9419	7609	1.23788	0.213397	0.630569	0.6073	0.369431	93	29	3.2069	1.1653	0	3.2069	1	THREATENED_1
Black-headed Gull	Chroicocephalus ridibundus	2020	A2	NA	NA	NA	NA	NA	NA	NA	1855	2940	0.630952	-0.460525	0.489116	0.1418	0.510884	OTHER_MARGINAL
Black-headed Gull	Chroicocephalus ridibundus	2020	A1B	NA	NA	NA	NA	NA	NA	NA	1603	2940	0.545238	-0.606533	0.437415	0.1078	0.562585	OTHER_MARGINAL
Black-headed Gull	Chroicocephalus ridibundus	2020	B2	NA	NA	NA	NA	NA	NA	NA	1698	2940	0.577551	-0.548958	0.461224	0.1163	0.538776	OTHER_MARGINAL
Black-headed Gull	Chroicocephalus ridibundus	2050	A1B	NA	NA	NA	NA	NA	NA	NA	2232	2940	0.759184	-0.275512	0.40034	0.3588	0.59966	OTHER_MARGINAL
Black-headed Gull	Chroicocephalus ridibundus	2050	A2	NA	NA	NA	NA	NA	NA	NA	2634	2940	0.895918	-0.109906	0.456463	0.4395	0.543537	OTHER_MARGINAL
Black-headed Gull	Chroicocephalus ridibundus	2050	B2	NA	NA	NA	NA	NA	NA	NA	2310	2940	0.785714	-0.241162	0.402381	0.3833	0.597619	OTHER_MARGINAL
Black-headed Gull	Chroicocephalus ridibundus	2080	A1B	NA	NA	NA	NA	NA	NA	NA	2696	2940	0.917007	-0.0866404	0.326871	0.5901	0.673129	OTHER_MARGINAL
Black-headed Gull	Chroicocephalus ridibundus	2080	A2	NA	NA	NA	NA	NA	NA	NA	5396	2940	1.83537	0.607248	0.37483	1.4605	0.62517	OTHER_MARGINAL
Black-headed Gull	Chroicocephalus ridibundus	2080	B2	NA	NA	NA	NA	NA	NA	NA	2355	2940	0.80102	-0.221869	0.339116	0.4619	0.660884	OTHER_MARGINAL
Black-legged Kittiwake	Rissa tridactyla	2020	A1B	3392	2326	1.4583	0.37727	0.27773	1.1806	0.72227	5948	4907	1.21215	0.192392	0.483391	0.7288	0.516609	THREATENED_1
Black-legged Kittiwake	Rissa tridactyla	2020	B2	2705	2326	1.16294	0.150952	0.267412	0.8955	0.732588	6154	4907	1.25413	0.22644	0.58712	0.667	0.41288	THREATENED_1
Black-legged Kittiwake	Rissa tridactyla	2050	A1B	11004	2326	4.73087	1.55411	0.131986	4.5989	0.868014	7978	4907	1.62584	0.486025	0.439576	1.1863	0.560424	THREATENED_1
Black-legged Kittiwake	Rissa tridactyla	2050	B2	3508	2326	1.50817	0.410896	0.130267	1.3779	0.869733	6563	4907	1.33748	0.290785	0.543509	0.794	0.456491	THREATENED_1
Black-legged Kittiwake	Rissa tridactyla	2080	A1B	31700	2326	13.6285	2.61217	0.061049	13.5675	0.938951	8617	4907	1.75606	0.563074	0.416955	1.3391	0.583045	THREATENED_1
Black-legged Kittiwake	Rissa tridactyla	2080	A2	50134	2326	21.5537	3.07055	0.0795357	21.4742	0.920464	12243	4907	2.49501	0.914292	0.522926	1.9721	0.477074	THREATENED_1
Black-legged Kittiwake	Rissa tridactyla	2080	B2	13262	2326	5.70163	1.74075	0.0631986	5.6384	0.936801	7606	4907	1.55003	0.438275	0.476055	1.074	0.523945	THREATENED_1
Black-legged Kittiwake	Rissa tridactyla	2020	A2	5683	2326	2.44325	0.893329	0.337059	2.1062	0.662941	7153	4907	1.45771	0.376869	0.582841	0.8749	0.417159	THREATENED_1
Black-legged Kittiwake	Rissa tridactyla	2050	A2	19518	2326	8.39123	2.12719	0.151333	8.2399	0.848667	8688	4907	1.77053	0.57128	0.55268	1.2179	0.44732	THREATENED_1
Black-necked Stilt	Himantopus mexicanus	2020	A1B	1687	1444	1.16828	0.155535	0.66482	0.5035	0.33518	2605	1532	1.70039	0.530859	0.741514	0.9589	0.258486	STABLE
Black-necked Stilt	Himantopus mexicanus	2020	B2	1657	1444	1.14751	0.137592	0.618421	0.5291	0.381579	2732	1532	1.78329	0.57846	0.760444	1.0228	0.239556	STABLE
Black-necked Stilt	Himantopus mexicanus	2050	A1B	2026	1444	1.40305	0.338646	0.627424	0.7756	0.372576	2801	1532	1.82833	0.603402	0.556789	1.2715	0.443211	STABLE
Black-necked Stilt	Himantopus mexicanus	2050	A2	2000	1444	1.38504	0.32573	0.640582	0.7445	0.359418	3160	1532	2.06266	0.723998	0.659269	1.4034	0.340731	STABLE
Black-necked Stilt	Himantopus mexicanus	2050	B2	2074	1444	1.43629	0.362062	0.543629	0.8927	0.456371	3016	1532	1.96867	0.677357	0.5953	1.3734	0.4047	STABLE
Black-necked Stilt	Himantopus mexicanus	2080	A1B	3466	1444	2.40028	0.875584	0.600416	1.7999	0.399584	3120	1532	2.03655	0.711259	0.386423	1.6501	0.613577	STABLE
Black-necked Stilt	Himantopus mexicanus	2080	A2	4770	1444	3.30332	1.19493	0.617036	2.6863	0.382964	4165	1532	2.71867	1.00014	0.522846	2.1958	0.477154	STABLE
Black-necked Stilt	Himantopus mexicanus	2080	B2	3257	1444	2.25554	0.813389	0.523546	1.732	0.476454	3397	1532	2.21736	0.796319	0.451044	1.7663	0.548956	STABLE
Black-necked Stilt	Himantopus mexicanus	2020	A2	1752	1444	1.2133	0.193341	0.672438	0.5409	0.327562	2806	1532	1.83159	0.605186	0.753264	1.0783	0.246736	STABLE
Black-tailed Gnatcatcher	Polioptila melanura	2020	A1B	2962	1801	1.64464	0.497523	0.906718	0.7379	0.0932815	3977	2374	1.67523	0.515951	0.894693	0.7805	0.105307	STABLE
Black-tailed Gnatcatcher	Polioptila melanura	2020	B2	4668	1801	2.59189	0.952389	0.938923	1.653	0.0610772	6205	2374	2.61373	0.960779	0.937237	1.6765	0.0627633	STABLE
Black-tailed Gnatcatcher	Polioptila melanura	2050	A1B	5034	1801	2.79511	1.02787	0.906718	1.8884	0.0932815	7338	2374	3.09099	1.12849	0.890901	2.2001	0.109099	STABLE
Black-tailed Gnatcatcher	Polioptila melanura	2050	A2	6109	1801	3.392	1.22142	0.922265	2.4697	0.0777346	8443	2374	3.55644	1.26876	0.921651	2.6348	0.0783488	STABLE
Black-tailed Gnatcatcher	Polioptila melanura	2050	B2	6274	1801	3.48362	1.24807	0.938368	2.5453	0.0616324	9139	2374	3.84962	1.34797	0.931761	2.9179	0.0682393	STABLE
Black-tailed Gnatcatcher	Polioptila melanura	2080	A1B	8056	1801	4.47307	1.49808	0.900611	3.5725	0.0993892	10911	2374	4.59604	1.5252	0.885425	3.7106	0.114575	STABLE
Black-tailed Gnatcatcher	Polioptila melanura	2080	A2	12291	1801	6.82454	1.92053	0.916158	5.9084	0.0838423	13654	2374	5.75147	1.74946	0.912805	4.8387	0.0871946	STABLE
Black-tailed Gnatcatcher	Polioptila melanura	2080	B2	8276	1801	4.59522	1.52502	0.93226	3.663	0.0677401	10656	2374	4.48863	1.50155	0.925021	3.5636	0.0749789	STABLE
Black-tailed Gnatcatcher	Polioptila melanura	2020	A2	4200	1801	2.33204	0.846742	0.922821	1.4092	0.0771793	4960	2374	2.0893	0.736829	0.923336	1.166	0.0766639	STABLE
Black-throated Blue Warbler	Setophaga caerulescens	2020	A1B	7272	3631	2.00275	0.694523	0.716056	1.2867	0.283944	222	179	1.24022	0.215292	0.603352	0.6369	0.396648	THREATENED_1
Black-throated Blue Warbler	Setophaga caerulescens	2020	B2	8454	3631	2.32828	0.845132	0.609474	1.7188	0.390526	243	179	1.35754	0.305676	0.603352	0.7542	0.396648	THREATENED_1
Black-throated Blue Warbler	Setophaga caerulescens	2050	A1B	6840	3631	1.88378	0.63328	0.224181	1.6596	0.775819	361	179	2.01676	0.701492	0.603352	1.4134	0.396648	THREATENED_1
Black-throated Blue Warbler	Setophaga caerulescens	2050	B2	7268	3631	2.00165	0.693973	0.177362	1.8243	0.822638	310	179	1.73184	0.549186	0.603352	1.1285	0.396648	THREATENED_1
Black-throated Blue Warbler	Setophaga caerulescens	2080	A1B	3423	3631	0.942716	-0.0589907	0.0112917	0.9314	0.988708	493	179	2.75419	1.01312	0.603352	2.1508	0.396648	THREATENED_1
Black-throated Blue Warbler	Setophaga caerulescens	2080	A2	782	3631	0.215368	-1.53541	0.00192784	0.2134	0.998072	1005	179	5.61453	1.72536	0.603352	5.0112	0.396648	THREATENED_1
Black-throated Blue Warbler	Setophaga caerulescens	2080	B2	4503	3631	1.24015	0.215236	0.0245112	1.2156	0.975489	618	179	3.45251	1.2391	0.603352	2.8492	0.396648	THREATENED_1
Black-throated Blue Warbler	Setophaga caerulescens	2050	A2	4632	3631	1.27568	0.243481	0.122005	1.1537	0.877995	365	179	2.03911	0.712512	0.603352	1.4358	0.396648	THREATENED_1
Black-throated Blue Warbler	Setophaga caerulescens	2020	A2	7410	3631	2.04076	0.713322	0.605894	1.4349	0.394106	234	179	1.30726	0.267935	0.603352	0.7039	0.396648	THREATENED_1
Black-throated Gray Warbler	Setophaga nigrescens	2020	A1B	5177	2806	1.84498	0.612466	0.742338	1.1026	0.257662	879	171	5.14035	1.63712	0.707602	4.4327	0.292398	THREATENED_1
Black-throated Gray Warbler	Setophaga nigrescens	2020	B2	3855	2806	1.37384	0.317611	0.697434	0.6764	0.302566	1012	171	5.91813	1.77802	0.666667	5.2515	0.333333	THREATENED_1
Black-throated Gray Warbler	Setophaga nigrescens	2050	A1B	5164	2806	1.84034	0.609951	0.610478	1.2299	0.389522	1577	171	9.22222	2.22162	0.666667	8.5556	0.333333	THREATENED_1
Black-throated Gray Warbler	Setophaga nigrescens	2050	B2	2707	2806	0.964718	-0.035919	0.58268	0.382	0.41732	1424	171	8.32749	2.11956	0.619883	7.7076	0.380117	THREATENED_1
Black-throated Gray Warbler	Setophaga nigrescens	2080	A1B	4329	2806	1.54277	0.433577	0.481112	1.0617	0.518888	2528	171	14.7836	2.69352	0.660819	14.1228	0.339181	THREATENED_1
Black-throated Gray Warbler	Setophaga nigrescens	2080	A2	2650	2806	0.944405	-0.0572003	0.36422	0.5802	0.63578	2842	171	16.6199	2.8106	0.549708	16.0702	0.450292	THREATENED_1
Black-throated Gray Warbler	Setophaga nigrescens	2080	B2	2597	2806	0.925517	-0.077403	0.451532	0.474	0.548468	1765	171	10.3216	2.33424	0.608187	9.7135	0.391813	THREATENED_1
Black-throated Gray Warbler	Setophaga nigrescens	2020	A2	4099	2806	1.4608	0.378983	0.720242	0.7406	0.279758	993	171	5.80702	1.75907	0.701754	5.1053	0.298246	THREATENED_1
Black-throated Gray Warbler	Setophaga nigrescens	2050	A2	3913	2806	1.39451	0.332544	0.600143	0.7944	0.399857	1431	171	8.36842	2.12447	0.660819	7.7076	0.339181	THREATENED_1
Black-throated Green Warbler	Setophaga virens	2020	A1B	16002	8298	1.92842	0.656699	0.809834	1.1186	0.190166	399	268	1.48881	0.397974	0.671642	0.8172	0.328358	THREATENED_1
Black-throated Green Warbler	Setophaga virens	2020	B2	13227	8298	1.594	0.466246	0.619306	0.9747	0.380694	615	268	2.29478	0.830635	0.697761	1.597	0.302239	THREATENED_1
Black-throated Green Warbler	Setophaga virens	2050	A1B	16410	8298	1.97758	0.681876	0.40576	1.5718	0.59424	1116	268	4.16418	1.42652	0.671642	3.4925	0.328358	THREATENED_1
Black-throated Green Warbler	Setophaga virens	2050	B2	13705	8298	1.6516	0.501746	0.249096	1.4025	0.750904	1297	268	4.83955	1.57682	0.66791	4.1716	0.33209	THREATENED_1
Black-throated Green Warbler	Setophaga virens	2080	A1B	13323	8298	1.60557	0.473477	0.134249	1.4713	0.865751	1847	268	6.89179	1.93033	0.671642	6.2201	0.328358	THREATENED_1
Black-throated Green Warbler	Setophaga virens	2080	A2	13176	8298	1.58785	0.462382	0.0289226	1.5589	0.971077	2203	268	8.22015	2.10659	0.701493	7.5187	0.298507	THREATENED_1
Black-throated Green Warbler	Setophaga virens	2080	B2	15420	8298	1.85828	0.619651	0.110147	1.7481	0.889853	1733	268	6.46642	1.86662	0.656716	5.8097	0.343284	THREATENED_1
Black-throated Green Warbler	Setophaga virens	2050	A2	11960	8298	1.44131	0.365553	0.228489	1.2128	0.771511	1104	268	4.1194	1.41571	0.701493	3.4179	0.298507	THREATENED_1
Black-throated Green Warbler	Setophaga virens	2020	A2	12722	8298	1.53314	0.427318	0.625331	0.9078	0.374669	579	268	2.16045	0.770315	0.701493	1.459	0.298507	THREATENED_1
Black-throated Sparrow	Amphispiza bilineata	2020	A1B	10230	8245	1.24075	0.215718	0.846089	0.3947	0.153911	7737	6667	1.16049	0.148844	0.918404	0.2421	0.0815959	STABLE
Black-throated Sparrow	Amphispiza bilineata	2020	B2	12556	8245	1.52286	0.420592	0.880412	0.6424	0.119588	9624	6667	1.44353	0.36709	0.929954	0.5136	0.0700465	STABLE
Black-throated Sparrow	Amphispiza bilineata	2050	A1B	11946	8245	1.44888	0.37079	0.763129	0.6857	0.236871	11715	6667	1.75716	0.5637	0.914204	0.843	0.0857957	STABLE
Black-throated Sparrow	Amphispiza bilineata	2050	A2	14783	8245	1.79297	0.583871	0.794421	0.9985	0.205579	12658	6667	1.89861	0.641119	0.934453	0.9642	0.0655467	STABLE
Black-throated Sparrow	Amphispiza bilineata	2050	B2	16246	8245	1.97041	0.67824	0.82644	1.144	0.17356	12430	6667	1.86441	0.622943	0.926054	0.9384	0.0739463	STABLE
Black-throated Sparrow	Amphispiza bilineata	2080	A1B	14426	8245	1.74967	0.559425	0.717283	1.0324	0.282717	16256	6667	2.43828	0.891292	0.912104	1.5262	0.0878956	STABLE
Black-throated Sparrow	Amphispiza bilineata	2080	A2	18383	8245	2.22959	0.801819	0.757186	1.4724	0.242814	18785	6667	2.81761	1.03589	0.929804	1.8878	0.0701965	STABLE
Black-throated Sparrow	Amphispiza bilineata	2080	B2	17213	8245	2.08769	0.736058	0.791267	1.2964	0.208733	14200	6667	2.12989	0.756072	0.918104	1.2118	0.0818959	STABLE
Black-throated Sparrow	Amphispiza bilineata	2020	A2	10720	8245	1.30018	0.262504	0.857247	0.4429	0.142753	8538	6667	1.28064	0.247357	0.939103	0.3415	0.060897	STABLE
Black-vented Shearwater	Puffinus opisthomelas	2020	A2	NA	NA	NA	NA	NA	NA	NA	126	260	0.484615	-0.7244	0.384615	0.1	0.615385	OTHER_MARGINAL
Black-vented Shearwater	Puffinus opisthomelas	2020	A1B	NA	NA	NA	NA	NA	NA	NA	107	260	0.411538	-0.887853	0.330769	0.0808	0.669231	OTHER_MARGINAL
Black-vented Shearwater	Puffinus opisthomelas	2020	B2	NA	NA	NA	NA	NA	NA	NA	118	260	0.453846	-0.789997	0.376923	0.0769	0.623077	OTHER_MARGINAL
Black-vented Shearwater	Puffinus opisthomelas	2050	A1B	NA	NA	NA	NA	NA	NA	NA	93	260	0.357692	-1.02808	0.219231	0.1385	0.780769	OTHER_MARGINAL
Black-vented Shearwater	Puffinus opisthomelas	2050	A2	NA	NA	NA	NA	NA	NA	NA	142	260	0.546154	-0.604855	0.315385	0.2308	0.684615	OTHER_MARGINAL
Black-vented Shearwater	Puffinus opisthomelas	2050	B2	NA	NA	NA	NA	NA	NA	NA	139	260	0.534615	-0.626208	0.311538	0.2231	0.688462	OTHER_MARGINAL
Black-vented Shearwater	Puffinus opisthomelas	2080	A1B	NA	NA	NA	NA	NA	NA	NA	56	260	0.215385	-1.53533	0.115385	0.1	0.884615	OTHER_MARGINAL
Black-vented Shearwater	Puffinus opisthomelas	2080	A2	NA	NA	NA	NA	NA	NA	NA	74	260	0.284615	-1.25662	0.196154	0.0885	0.803846	OTHER_MARGINAL
Black-vented Shearwater	Puffinus opisthomelas	2080	B2	NA	NA	NA	NA	NA	NA	NA	127	260	0.488462	-0.716495	0.265385	0.2231	0.734615	OTHER_MARGINAL
Black-whiskered Vireo	Vireo altiloquus	2020	A1B	368	166	2.21687	0.796095	0.620482	1.5964	0.379518	NA	NA	NA	NA	NA	NA	NA	STABLE
Black-whiskered Vireo	Vireo altiloquus	2020	B2	575	166	3.46386	1.24238	0.620482	2.8434	0.379518	NA	NA	NA	NA	NA	NA	NA	STABLE
Black-whiskered Vireo	Vireo altiloquus	2050	A1B	1008	166	6.07229	1.80374	0.620482	5.4518	0.379518	NA	NA	NA	NA	NA	NA	NA	STABLE
Black-whiskered Vireo	Vireo altiloquus	2050	A2	1028	166	6.19277	1.82338	0.620482	5.5723	0.379518	NA	NA	NA	NA	NA	NA	NA	STABLE
Black-whiskered Vireo	Vireo altiloquus	2050	B2	1296	166	7.80723	2.05505	0.620482	7.1867	0.379518	NA	NA	NA	NA	NA	NA	NA	STABLE
Black-whiskered Vireo	Vireo altiloquus	2080	A1B	1502	166	9.04819	2.20257	0.620482	8.4277	0.379518	NA	NA	NA	NA	NA	NA	NA	STABLE
Black-whiskered Vireo	Vireo altiloquus	2080	A2	2223	166	13.3916	2.59463	0.620482	12.7711	0.379518	NA	NA	NA	NA	NA	NA	NA	STABLE
Black-whiskered Vireo	Vireo altiloquus	2080	B2	1715	166	10.3313	2.33518	0.620482	9.7108	0.379518	NA	NA	NA	NA	NA	NA	NA	STABLE
Black-whiskered Vireo	Vireo altiloquus	2020	A2	504	166	3.03614	1.11059	0.620482	2.4157	0.379518	NA	NA	NA	NA	NA	NA	NA	STABLE
Blackburnian Warbler	Setophaga fusca	2020	A1B	15887	12534	1.26751	0.237056	0.760252	0.5073	0.239748	NA	NA	NA	NA	NA	NA	NA	THREATENED_1
Blackburnian Warbler	Setophaga fusca	2020	B2	16667	12534	1.32974	0.284986	0.636509	0.6932	0.363491	NA	NA	NA	NA	NA	NA	NA	THREATENED_1
Blackburnian Warbler	Setophaga fusca	2050	A1B	14601	12534	1.16491	0.152645	0.364768	0.8001	0.635232	NA	NA	NA	NA	NA	NA	NA	THREATENED_1
Blackburnian Warbler	Setophaga fusca	2050	B2	14058	12534	1.12159	0.114747	0.284745	0.8368	0.715255	NA	NA	NA	NA	NA	NA	NA	THREATENED_1
Blackburnian Warbler	Setophaga fusca	2080	A1B	14034	12534	1.11967	0.113038	0.0334291	1.0862	0.966571	NA	NA	NA	NA	NA	NA	NA	THREATENED_1
Blackburnian Warbler	Setophaga fusca	2080	A2	12013	12534	0.958433	-0.0424556	0.000877613	0.9576	0.999122	NA	NA	NA	NA	NA	NA	NA	THREATENED_1
Blackburnian Warbler	Setophaga fusca	2080	B2	14886	12534	1.18765	0.171976	0.0322323	1.1554	0.967768	NA	NA	NA	NA	NA	NA	NA	THREATENED_1
Blackburnian Warbler	Setophaga fusca	2050	A2	12077	12534	0.963539	-0.0371421	0.211265	0.7523	0.788735	NA	NA	NA	NA	NA	NA	NA	THREATENED_1
Blackburnian Warbler	Setophaga fusca	2020	A2	15157	12534	1.20927	0.190018	0.64345	0.5658	0.35655	NA	NA	NA	NA	NA	NA	NA	THREATENED_1
Blackpoll Warbler	Setophaga striata	2020	A1B	39203	46054	0.85124	-0.161061	0.758479	0.0928	0.241521	NA	NA	NA	NA	NA	NA	NA	THREATENED_1
Blackpoll Warbler	Setophaga striata	2020	B2	41473	46054	0.90053	-0.104772	0.771247	0.1293	0.228753	NA	NA	NA	NA	NA	NA	NA	THREATENED_1
Blackpoll Warbler	Setophaga striata	2050	A1B	37018	46054	0.803796	-0.21841	0.606961	0.1968	0.393039	NA	NA	NA	NA	NA	NA	NA	THREATENED_1
Blackpoll Warbler	Setophaga striata	2050	B2	42470	46054	0.922178	-0.0810167	0.66574	0.2564	0.33426	NA	NA	NA	NA	NA	NA	NA	THREATENED_1
Blackpoll Warbler	Setophaga striata	2080	A1B	35504	46054	0.770921	-0.260169	0.460568	0.3104	0.539432	NA	NA	NA	NA	NA	NA	NA	THREATENED_1
Blackpoll Warbler	Setophaga striata	2080	A2	41208	46054	0.894776	-0.111182	0.445151	0.4496	0.554849	NA	NA	NA	NA	NA	NA	NA	THREATENED_1
Blackpoll Warbler	Setophaga striata	2080	B2	42971	46054	0.933057	-0.0692892	0.491423	0.4416	0.508577	NA	NA	NA	NA	NA	NA	NA	THREATENED_1
Blackpoll Warbler	Setophaga striata	2020	A2	43009	46054	0.933882	-0.0684052	0.788335	0.1455	0.211665	NA	NA	NA	NA	NA	NA	NA	THREATENED_1
Blackpoll Warbler	Setophaga striata	2050	A2	41400	46054	0.898945	-0.106534	0.66574	0.2332	0.33426	NA	NA	NA	NA	NA	NA	NA	THREATENED_1
Blue Grosbeak	Passerina caerulea	2020	A1B	36603	29168	1.2549	0.227058	0.97199	0.2829	0.0280101	NA	NA	NA	NA	NA	NA	NA	STABLE
Blue Grosbeak	Passerina caerulea	2020	B2	38469	29168	1.31888	0.276781	0.938803	0.3801	0.0611972	NA	NA	NA	NA	NA	NA	NA	STABLE
Blue Grosbeak	Passerina caerulea	2050	A1B	45078	29168	1.54546	0.435322	0.945591	0.5999	0.0544089	NA	NA	NA	NA	NA	NA	NA	STABLE
Blue Grosbeak	Passerina caerulea	2050	A2	44933	29168	1.54049	0.4321	0.918541	0.6219	0.0814591	NA	NA	NA	NA	NA	NA	NA	STABLE
Blue Grosbeak	Passerina caerulea	2050	B2	45273	29168	1.55215	0.439639	0.865195	0.687	0.134805	NA	NA	NA	NA	NA	NA	NA	STABLE
Blue Grosbeak	Passerina caerulea	2080	A1B	50218	29168	1.72168	0.543301	0.883057	0.8386	0.116943	NA	NA	NA	NA	NA	NA	NA	STABLE
Blue Grosbeak	Passerina caerulea	2080	A2	46221	29168	1.58465	0.460362	0.631994	0.9527	0.368006	NA	NA	NA	NA	NA	NA	NA	STABLE
Blue Grosbeak	Passerina caerulea	2080	B2	46860	29168	1.60656	0.474092	0.721544	0.885	0.278456	NA	NA	NA	NA	NA	NA	NA	STABLE
Blue Grosbeak	Passerina caerulea	2020	A2	37978	29168	1.30204	0.263935	0.969659	0.3324	0.0303415	NA	NA	NA	NA	NA	NA	NA	STABLE
Blue Jay	Cyanocitta cristata	2020	A1B	57983	53135	1.09124	0.087314	0.969418	0.1218	0.0305825	82520	79800	1.03409	0.0335172	0.965764	0.0683	0.0342356	STABLE
Blue Jay	Cyanocitta cristata	2020	B2	62059	53135	1.16795	0.15525	0.976155	0.1918	0.0238449	84115	79800	1.05407	0.0526614	0.964135	0.0899	0.0358647	STABLE
Blue Jay	Cyanocitta cristata	2050	A1B	72851	53135	1.37105	0.31558	0.964957	0.4061	0.0350428	92235	79800	1.15583	0.144816	0.953609	0.2022	0.046391	STABLE
Blue Jay	Cyanocitta cristata	2050	A2	72501	53135	1.36447	0.310765	0.965428	0.399	0.0345723	90221	79800	1.13059	0.122739	0.945965	0.1846	0.0540351	STABLE
Blue Jay	Cyanocitta cristata	2050	B2	76550	53135	1.44067	0.365108	0.969399	0.4713	0.0306013	89136	79800	1.11699	0.11064	0.950777	0.1662	0.0492231	STABLE
Blue Jay	Cyanocitta cristata	2080	A1B	87197	53135	1.64105	0.495334	0.961871	0.6792	0.0381293	101483	79800	1.27172	0.240368	0.942068	0.3296	0.0579323	STABLE
Blue Jay	Cyanocitta cristata	2080	A2	98328	53135	1.85053	0.615473	0.949242	0.9013	0.0507575	104179	79800	1.3055	0.266587	0.919499	0.386	0.0805013	STABLE
Blue Jay	Cyanocitta cristata	2080	B2	94402	53135	1.77664	0.574726	0.963602	0.813	0.0363979	98598	79800	1.23556	0.211527	0.935489	0.3001	0.0645113	STABLE
Blue Jay	Cyanocitta cristata	2020	A2	59677	53135	1.12312	0.116111	0.975478	0.1476	0.0245224	82675	79800	1.03603	0.0353938	0.959148	0.0769	0.0408521	STABLE
Blue-gray Gnatcatcher	Polioptila caerulea	2020	A1B	27917	21260	1.31312	0.272408	0.980715	0.3324	0.019285	10859	10672	1.01752	0.0173707	0.850075	0.1674	0.149925	STABLE
Blue-gray Gnatcatcher	Polioptila caerulea	2020	B2	27839	21260	1.30945	0.269611	0.961336	0.3481	0.0386642	12034	10672	1.12762	0.120112	0.882777	0.2448	0.117223	STABLE
Blue-gray Gnatcatcher	Polioptila caerulea	2050	A1B	31380	21260	1.47601	0.389343	0.962888	0.5131	0.0371119	13518	10672	1.26668	0.236399	0.846046	0.4206	0.153954	STABLE
Blue-gray Gnatcatcher	Polioptila caerulea	2050	A2	30301	21260	1.42526	0.354353	0.947413	0.4778	0.052587	13799	10672	1.29301	0.256973	0.868816	0.4242	0.131184	STABLE
Blue-gray Gnatcatcher	Polioptila caerulea	2050	B2	32361	21260	1.52215	0.420127	0.941816	0.5803	0.0581844	13268	10672	1.24325	0.217732	0.852136	0.3911	0.147864	STABLE
Blue-gray Gnatcatcher	Polioptila caerulea	2080	A1B	35649	21260	1.67681	0.516894	0.955127	0.7217	0.044873	16559	10672	1.55163	0.439306	0.844828	0.7068	0.155172	STABLE
Blue-gray Gnatcatcher	Polioptila caerulea	2080	A2	36161	21260	1.70089	0.531154	0.937535	0.7634	0.0624647	20635	10672	1.93356	0.659365	0.86741	1.0662	0.13259	STABLE
Blue-gray Gnatcatcher	Polioptila caerulea	2080	B2	35673	21260	1.67794	0.517567	0.917592	0.7603	0.0824083	16064	10672	1.50525	0.408957	0.837425	0.6678	0.162575	STABLE
Blue-gray Gnatcatcher	Polioptila caerulea	2020	A2	27687	21260	1.3023	0.264136	0.973706	0.3286	0.0262935	11093	10672	1.03945	0.0386908	0.871346	0.1681	0.128654	STABLE
Blue-winged Teal	Anas discors	2020	A1B	13342	21003	0.635243	-0.453748	0.611722	0.0235	0.388278	5248	4664	1.12521	0.117974	0.827616	0.2976	0.172384	THREATENED_1
Blue-winged Teal	Anas discors	2020	B2	14164	21003	0.67438	-0.393962	0.630148	0.0442	0.369852	5195	4664	1.11385	0.107823	0.824828	0.289	0.175172	THREATENED_1
Blue-winged Teal	Anas discors	2050	A1B	14761	21003	0.702804	-0.352677	0.530781	0.172	0.469219	7257	4664	1.55596	0.442093	0.810034	0.7459	0.189966	THREATENED_1
Blue-winged Teal	Anas discors	2050	B2	10199	21003	0.485597	-0.722376	0.426939	0.0587	0.573061	5991	4664	1.28452	0.250385	0.819683	0.4648	0.180317	THREATENED_1
Blue-winged Teal	Anas discors	2080	A1B	15267	21003	0.726896	-0.318972	0.421178	0.3057	0.578822	7405	4664	1.58769	0.462282	0.810034	0.7777	0.189966	THREATENED_1
Blue-winged Teal	Anas discors	2080	A2	12672	21003	0.603342	-0.50527	0.385897	0.2174	0.614103	10871	4664	2.33083	0.846225	0.816681	1.5142	0.183319	THREATENED_1
Blue-winged Teal	Anas discors	2080	B2	11209	21003	0.533686	-0.627948	0.340285	0.1934	0.659715	8897	4664	1.90759	0.645841	0.818396	1.0892	0.181604	THREATENED_1
Blue-winged Teal	Anas discors	2020	A2	14045	21003	0.668714	-0.402399	0.644955	0.0238	0.355045	5325	4664	1.14172	0.132539	0.82783	0.3139	0.17217	THREATENED_1
Blue-winged Teal	Anas discors	2050	A2	14709	21003	0.700329	-0.356206	0.5683	0.132	0.4317	6442	4664	1.38122	0.322966	0.816681	0.5645	0.183319	THREATENED_1
Blue-winged Warbler	Vermivora cyanoptera	2020	A1B	9710	6929	1.40136	0.337441	0.735748	0.6656	0.264252	NA	NA	NA	NA	NA	NA	NA	THREATENED_1
Blue-winged Warbler	Vermivora cyanoptera	2020	B2	8039	6929	1.1602	0.148589	0.599942	0.5603	0.400058	NA	NA	NA	NA	NA	NA	NA	THREATENED_1
Blue-winged Warbler	Vermivora cyanoptera	2050	A1B	7803	6929	1.12614	0.118793	0.423871	0.7023	0.576129	NA	NA	NA	NA	NA	NA	NA	THREATENED_1
Blue-winged Warbler	Vermivora cyanoptera	2050	B2	7208	6929	1.04027	0.039476	0.340597	0.6997	0.659403	NA	NA	NA	NA	NA	NA	NA	THREATENED_1
Blue-winged Warbler	Vermivora cyanoptera	2080	A1B	10589	6929	1.52821	0.4241	0.362679	1.1655	0.637321	NA	NA	NA	NA	NA	NA	NA	THREATENED_1
Blue-winged Warbler	Vermivora cyanoptera	2080	A2	2338	6929	0.337422	-1.08642	0.0466157	0.2908	0.953384	NA	NA	NA	NA	NA	NA	NA	THREATENED_1
Blue-winged Warbler	Vermivora cyanoptera	2080	B2	8039	6929	1.1602	0.148589	0.182422	0.9778	0.817578	NA	NA	NA	NA	NA	NA	NA	THREATENED_1
Blue-winged Warbler	Vermivora cyanoptera	2050	A2	5102	6929	0.736326	-0.306083	0.244335	0.492	0.755665	NA	NA	NA	NA	NA	NA	NA	THREATENED_1
Blue-winged Warbler	Vermivora cyanoptera	2020	A2	8844	6929	1.27637	0.244024	0.680618	0.5958	0.319382	NA	NA	NA	NA	NA	NA	NA	THREATENED_1
Boat-tailed Grackle	Quiscalus major	2020	A1B	1634	2303	0.709509	-0.343182	0.645245	0.0643	0.354755	2006	2830	0.708834	-0.344134	0.631802	0.077	0.368198	ENDANGERED_2
Boat-tailed Grackle	Quiscalus major	2020	B2	1612	2303	0.699957	-0.356737	0.637429	0.0625	0.362571	2163	2830	0.764311	-0.268781	0.669258	0.0951	0.330742	ENDANGERED_2
Boat-tailed Grackle	Quiscalus major	2050	A1B	1255	2303	0.544941	-0.607077	0.449414	0.0955	0.550586	1587	2830	0.560777	-0.578431	0.435336	0.1254	0.564664	ENDANGERED_2
Boat-tailed Grackle	Quiscalus major	2050	B2	866	2303	0.376031	-0.978083	0.341728	0.0343	0.658272	1509	2830	0.533216	-0.62883	0.415548	0.1177	0.584452	ENDANGERED_2
Boat-tailed Grackle	Quiscalus major	2080	A1B	335	2303	0.145462	-1.92784	0.0942249	0.0512	0.905775	1319	2830	0.466078	-0.763403	0.35159	0.1145	0.64841	ENDANGERED_2
Boat-tailed Grackle	Quiscalus major	2080	A2	171	2303	0.074251	-2.6003	0.0451585	0.0291	0.954842	1528	2830	0.539929	-0.616317	0.316254	0.2237	0.683746	ENDANGERED_2
Boat-tailed Grackle	Quiscalus major	2080	B2	451	2303	0.195832	-1.6305	0.115502	0.0803	0.884498	1591	2830	0.562191	-0.575914	0.308127	0.2541	0.691873	ENDANGERED_2
Boat-tailed Grackle	Quiscalus major	2020	A2	1569	2303	0.681285	-0.383774	0.63439	0.0469	0.36561	1767	2830	0.624382	-0.470994	0.576325	0.0481	0.423675	ENDANGERED_2
Boat-tailed Grackle	Quiscalus major	2050	A2	1065	2303	0.46244	-0.771238	0.407295	0.0551	0.592705	1599	2830	0.565018	-0.570898	0.438516	0.1265	0.561484	ENDANGERED_2
Bobolink	Dolichonyx oryzivorus	2020	A1B	24531	28145	0.871594	-0.137432	0.770332	0.1013	0.229668	NA	NA	NA	NA	NA	NA	NA	THREATENED_1
Bobolink	Dolichonyx oryzivorus	2020	B2	27387	28145	0.973068	-0.0273013	0.760206	0.2129	0.239794	NA	NA	NA	NA	NA	NA	NA	THREATENED_1
Bobolink	Dolichonyx oryzivorus	2050	A1B	34197	28145	1.21503	0.194768	0.608954	0.6061	0.391046	NA	NA	NA	NA	NA	NA	NA	THREATENED_1
Bobolink	Dolichonyx oryzivorus	2050	B2	35254	28145	1.25258	0.225209	0.554699	0.6979	0.445301	NA	NA	NA	NA	NA	NA	NA	THREATENED_1
Bobolink	Dolichonyx oryzivorus	2080	A1B	39916	28145	1.41823	0.349408	0.364434	1.0538	0.635566	NA	NA	NA	NA	NA	NA	NA	THREATENED_1
Bobolink	Dolichonyx oryzivorus	2080	A2	43176	28145	1.53406	0.427915	0.201492	1.3326	0.798508	NA	NA	NA	NA	NA	NA	NA	THREATENED_1
Bobolink	Dolichonyx oryzivorus	2080	B2	44571	28145	1.58362	0.459714	0.424658	1.159	0.575342	NA	NA	NA	NA	NA	NA	NA	THREATENED_1
Bobolink	Dolichonyx oryzivorus	2020	A2	24916	28145	0.885273	-0.12186	0.750258	0.135	0.249742	NA	NA	NA	NA	NA	NA	NA	THREATENED_1
Bobolink	Dolichonyx oryzivorus	2050	A2	33809	28145	1.20124	0.183357	0.534091	0.6672	0.465909	NA	NA	NA	NA	NA	NA	NA	THREATENED_1
Bohemian Waxwing	Bombycilla garrulus	2020	A1B	12293	12946	0.94956	-0.0517569	0.481307	0.4683	0.518693	72942	81537	0.894588	-0.111392	0.790292	0.1043	0.209708	ENDANGERED_1
Bohemian Waxwing	Bombycilla garrulus	2020	B2	11120	12946	0.858953	-0.152042	0.450873	0.4081	0.549127	69777	81537	0.855771	-0.155752	0.754762	0.101	0.245238	ENDANGERED_1
Bohemian Waxwing	Bombycilla garrulus	2050	A1B	7935	12946	0.612931	-0.489504	0.158196	0.4547	0.841804	79331	81537	0.972945	-0.0274279	0.679176	0.2938	0.320824	ENDANGERED_1
Bohemian Waxwing	Bombycilla garrulus	2050	B2	7806	12946	0.602966	-0.505894	0.238298	0.3647	0.761702	73563	81537	0.902204	-0.102915	0.641267	0.2609	0.358733	ENDANGERED_1
Bohemian Waxwing	Bombycilla garrulus	2080	A1B	11099	12946	0.85733	-0.153932	0.0867449	0.7706	0.913255	78414	81537	0.961698	-0.0390544	0.568024	0.3937	0.431976	ENDANGERED_1
Bohemian Waxwing	Bombycilla garrulus	2080	A2	2456	12946	0.189711	-1.66225	0.00718369	0.1825	0.992816	79728	81537	0.977814	-0.0224361	0.482014	0.4958	0.517986	ENDANGERED_1
Bohemian Waxwing	Bombycilla garrulus	2080	B2	2092	12946	0.161594	-1.82267	0.0619496	0.0996	0.93805	82277	81537	1.00908	0.0090347	0.529907	0.4792	0.470093	ENDANGERED_1
Bohemian Waxwing	Bombycilla garrulus	2050	A2	7373	12946	0.56952	-0.562962	0.165379	0.4041	0.834621	77229	81537	0.947165	-0.0542819	0.643413	0.3038	0.356587	ENDANGERED_1
Bohemian Waxwing	Bombycilla garrulus	2020	A2	12295	12946	0.949714	-0.0515942	0.513672	0.436	0.486328	71483	81537	0.876694	-0.131597	0.769123	0.1076	0.230877	ENDANGERED_1
Bonaparte's Gull	Chroicocephalus philadelphia	2020	A1B	37800	34697	1.08943	0.0856559	0.681932	0.4075	0.318068	25645	20049	1.27912	0.246169	0.868173	0.4109	0.131827	STABLE
Bonaparte's Gull	Chroicocephalus philadelphia	2020	B2	37201	34697	1.07217	0.0696824	0.690665	0.3815	0.309335	27975	20049	1.39533	0.333132	0.875854	0.5195	0.124146	STABLE
Bonaparte's Gull	Chroicocephalus philadelphia	2050	A1B	41164	34697	1.18638	0.170911	0.61965	0.5667	0.38035	33280	20049	1.65993	0.506777	0.758143	0.9018	0.241857	STABLE
Bonaparte's Gull	Chroicocephalus philadelphia	2050	A2	47822	34697	1.37827	0.320833	0.705392	0.6729	0.294608	34479	20049	1.71974	0.542171	0.74293	0.9768	0.25707	STABLE
Bonaparte's Gull	Chroicocephalus philadelphia	2050	B2	36805	34697	1.06075	0.0589805	0.634954	0.4258	0.365046	33607	20049	1.67624	0.516555	0.676094	1.0001	0.323906	STABLE
Bonaparte's Gull	Chroicocephalus philadelphia	2080	A1B	37678	34697	1.08592	0.0824231	0.542698	0.5432	0.457302	39770	20049	1.98364	0.684934	0.691506	1.2921	0.308494	STABLE
Bonaparte's Gull	Chroicocephalus philadelphia	2080	A2	45414	34697	1.30887	0.269167	0.608554	0.7003	0.391446	47297	20049	2.35907	0.858268	0.671255	1.6878	0.328745	STABLE
Bonaparte's Gull	Chroicocephalus philadelphia	2080	B2	34896	34697	1.00574	0.00571898	0.560452	0.4453	0.439548	39913	20049	1.99077	0.688523	0.652102	1.3387	0.347898	STABLE
Bonaparte's Gull	Chroicocephalus philadelphia	2020	A2	44928	34697	1.29487	0.258408	0.770758	0.5241	0.229242	26679	20049	1.33069	0.285697	0.833707	0.497	0.166293	STABLE
Boreal Chickadee	Poecile hudsonicus	2020	A1B	21211	31537	0.672575	-0.396642	0.507499	0.1651	0.492501	94137	98361	0.957056	-0.0438932	0.885442	0.0716	0.114558	ENDANGERED_1
Boreal Chickadee	Poecile hudsonicus	2020	B2	24605	31537	0.780195	-0.248212	0.566763	0.2134	0.433237	92759	98361	0.943047	-0.0586397	0.872205	0.0708	0.127795	ENDANGERED_1
Boreal Chickadee	Poecile hudsonicus	2050	A1B	17180	31537	0.544757	-0.607416	0.316771	0.228	0.683229	85843	98361	0.872734	-0.136124	0.755371	0.1174	0.244629	ENDANGERED_1
Boreal Chickadee	Poecile hudsonicus	2050	B2	21339	31537	0.676634	-0.390625	0.3741	0.3025	0.6259	82345	98361	0.837171	-0.177727	0.726213	0.111	0.273787	ENDANGERED_1
Boreal Chickadee	Poecile hudsonicus	2080	A1B	14568	31537	0.461934	-0.772334	0.203951	0.258	0.796049	77901	98361	0.791991	-0.233206	0.646364	0.1456	0.353636	ENDANGERED_1
Boreal Chickadee	Poecile hudsonicus	2080	A2	12493	31537	0.396138	-0.925993	0.161081	0.2351	0.838919	74157	98361	0.753927	-0.28246	0.61623	0.1377	0.38377	ENDANGERED_1
Boreal Chickadee	Poecile hudsonicus	2080	B2	16094	31537	0.510321	-0.672715	0.226179	0.2841	0.773821	77877	98361	0.791747	-0.233514	0.644666	0.1471	0.355334	ENDANGERED_1
Boreal Chickadee	Poecile hudsonicus	2020	A2	22453	31537	0.711957	-0.339737	0.542823	0.1691	0.457177	94994	98361	0.965769	-0.0348307	0.8841	0.0817	0.1159	ENDANGERED_1
Boreal Chickadee	Poecile hudsonicus	2050	A2	18356	31537	0.582046	-0.541205	0.343184	0.2389	0.656816	85608	98361	0.870345	-0.138866	0.742927	0.1274	0.257073	ENDANGERED_1
Boreal Owl	Aegolius funereus	2050	A2	NA	NA	NA	NA	NA	NA	NA	504	1024	0.492188	-0.708896	0.00195312	0.4902	0.998047	ENDANGERED_1
Boreal Owl	Aegolius funereus	2020	A2	NA	NA	NA	NA	NA	NA	NA	181	1024	0.176758	-1.73297	0.136719	0.04	0.863281	ENDANGERED_1
Boreal Owl	Aegolius funereus	2020	A1B	NA	NA	NA	NA	NA	NA	NA	281	1024	0.274414	-1.29312	0.141602	0.1328	0.858398	ENDANGERED_1
Boreal Owl	Aegolius funereus	2020	B2	NA	NA	NA	NA	NA	NA	NA	122	1024	0.119141	-2.12745	0.0439453	0.0752	0.956055	ENDANGERED_1
Boreal Owl	Aegolius funereus	2050	A1B	NA	NA	NA	NA	NA	NA	NA	644	1024	0.628906	-0.463773	0	0.6289	1	ENDANGERED_1
Boreal Owl	Aegolius funereus	2050	B2	NA	NA	NA	NA	NA	NA	NA	224	1024	0.21875	-1.51983	0	0.2188	1	ENDANGERED_1
Boreal Owl	Aegolius funereus	2080	A1B	NA	NA	NA	NA	NA	NA	NA	601	1024	0.586914	-0.532877	0	0.5869	1	ENDANGERED_1
Boreal Owl	Aegolius funereus	2080	A2	NA	NA	NA	NA	NA	NA	NA	501	1024	0.489258	-0.714866	0	0.4893	1	ENDANGERED_1
Boreal Owl	Aegolius funereus	2080	B2	NA	NA	NA	NA	NA	NA	NA	247	1024	0.241211	-1.42208	0	0.2412	1	ENDANGERED_1
Brandt's Cormorant	Phalacrocorax penicillatus	2020	A2	NA	NA	NA	NA	NA	NA	NA	1291	1202	1.07404	0.0714303	0.647255	0.4268	0.352745	STABLE
Brandt's Cormorant	Phalacrocorax penicillatus	2020	A1B	NA	NA	NA	NA	NA	NA	NA	1389	1202	1.15557	0.144597	0.663062	0.4925	0.336938	STABLE
Brandt's Cormorant	Phalacrocorax penicillatus	2020	B2	NA	NA	NA	NA	NA	NA	NA	1036	1202	0.861897	-0.14862	0.603993	0.2579	0.396007	STABLE
Brandt's Cormorant	Phalacrocorax penicillatus	2050	A1B	NA	NA	NA	NA	NA	NA	NA	1693	1202	1.40849	0.342515	0.608985	0.7995	0.391015	STABLE
Brandt's Cormorant	Phalacrocorax penicillatus	2050	A2	NA	NA	NA	NA	NA	NA	NA	1652	1202	1.37438	0.318	0.628952	0.7454	0.371048	STABLE
Brandt's Cormorant	Phalacrocorax penicillatus	2050	B2	NA	NA	NA	NA	NA	NA	NA	1248	1202	1.03827	0.0375554	0.56406	0.4742	0.43594	STABLE
Brandt's Cormorant	Phalacrocorax penicillatus	2080	A1B	NA	NA	NA	NA	NA	NA	NA	1897	1202	1.5782	0.456287	0.510815	1.0674	0.489185	STABLE
Brandt's Cormorant	Phalacrocorax penicillatus	2080	A2	NA	NA	NA	NA	NA	NA	NA	2180	1202	1.81364	0.595338	0.609817	1.2038	0.390183	STABLE
Brandt's Cormorant	Phalacrocorax penicillatus	2080	B2	NA	NA	NA	NA	NA	NA	NA	1478	1202	1.22962	0.206703	0.528286	0.7013	0.471714	STABLE
Brant	Branta bernicla	2050	A2	NA	NA	NA	NA	NA	NA	NA	3576	1299	2.75289	1.01265	0.458045	2.2948	0.541955	THREATENED_1
Brant	Branta bernicla	2020	A2	NA	NA	NA	NA	NA	NA	NA	1315	1299	1.01232	0.0122419	0.505004	0.5073	0.494996	THREATENED_1
Brant	Branta bernicla	2020	A1B	NA	NA	NA	NA	NA	NA	NA	1363	1299	1.04927	0.0480934	0.52271	0.5266	0.47729	THREATENED_1
Brant	Branta bernicla	2020	B2	NA	NA	NA	NA	NA	NA	NA	1135	1299	0.873749	-0.134962	0.431101	0.4426	0.568899	THREATENED_1
Brant	Branta bernicla	2050	A1B	NA	NA	NA	NA	NA	NA	NA	3037	1299	2.33795	0.849275	0.467283	1.8707	0.532717	THREATENED_1
Brant	Branta bernicla	2050	B2	NA	NA	NA	NA	NA	NA	NA	2196	1299	1.69053	0.525043	0.358737	1.3318	0.641263	THREATENED_1
Brant	Branta bernicla	2080	A1B	NA	NA	NA	NA	NA	NA	NA	4922	1299	3.78907	1.33212	0.425712	3.3634	0.574288	THREATENED_1
Brant	Branta bernicla	2080	A2	NA	NA	NA	NA	NA	NA	NA	8663	1299	6.66898	1.89747	0.424172	6.2448	0.575828	THREATENED_1
Brant	Branta bernicla	2080	B2	NA	NA	NA	NA	NA	NA	NA	3840	1299	2.95612	1.08388	0.30254	2.6536	0.69746	THREATENED_1
Brewer's Blackbird	Euphagus cyanocephalus	2020	A1B	31051	37583	0.826198	-0.190921	0.775563	0.0506	0.224437	35670	43929	0.811992	-0.208265	0.78356	0.0284	0.21644	THREATENED_1
Brewer's Blackbird	Euphagus cyanocephalus	2020	B2	28486	37583	0.757949	-0.277139	0.709416	0.0485	0.290584	39305	43929	0.894739	-0.111223	0.815202	0.0795	0.184798	THREATENED_1
Brewer's Blackbird	Euphagus cyanocephalus	2050	A1B	29261	37583	0.77857	-0.250296	0.56483	0.2137	0.43517	44157	43929	1.00519	0.00517677	0.731863	0.2733	0.268137	THREATENED_1
Brewer's Blackbird	Euphagus cyanocephalus	2050	B2	24715	37583	0.657611	-0.419141	0.518612	0.139	0.481388	52705	43929	1.19978	0.182136	0.79221	0.4076	0.20779	THREATENED_1
Brewer's Blackbird	Euphagus cyanocephalus	2080	A1B	27759	37583	0.738605	-0.302992	0.40505	0.3336	0.59495	52761	43929	1.20105	0.183198	0.714721	0.4863	0.285279	THREATENED_1
Brewer's Blackbird	Euphagus cyanocephalus	2080	A2	19434	37583	0.517095	-0.659528	0.285448	0.2316	0.714552	59315	43929	1.35025	0.300288	0.75465	0.5956	0.24535	THREATENED_1
Brewer's Blackbird	Euphagus cyanocephalus	2080	B2	21082	37583	0.560945	-0.578132	0.386318	0.1746	0.613682	56129	43929	1.27772	0.245078	0.780646	0.4971	0.219354	THREATENED_1
Brewer's Blackbird	Euphagus cyanocephalus	2020	A2	30110	37583	0.80116	-0.221694	0.755714	0.0454	0.244286	39092	43929	0.889891	-0.116657	0.825423	0.0645	0.174577	THREATENED_1
Brewer's Blackbird	Euphagus cyanocephalus	2050	A2	28087	37583	0.747333	-0.291245	0.556182	0.1912	0.443818	49469	43929	1.12611	0.118772	0.788727	0.3374	0.211273	THREATENED_1
Brewer's Sparrow	Spizella breweri	2020	A1B	11377	13713	0.829651	-0.186751	0.757894	0.0718	0.242106	6293	5259	1.19662	0.179497	0.916334	0.2803	0.0836661	THREATENED_1
Brewer's Sparrow	Spizella breweri	2020	B2	11449	13713	0.834901	-0.180442	0.762415	0.0725	0.237585	7464	5259	1.41928	0.350151	0.938391	0.4809	0.0616087	THREATENED_1
Brewer's Sparrow	Spizella breweri	2050	A1B	7621	13713	0.55575	-0.587437	0.506089	0.0497	0.493911	8771	5259	1.66781	0.51151	0.912911	0.7549	0.0870888	THREATENED_1
Brewer's Sparrow	Spizella breweri	2050	B2	9617	13713	0.701305	-0.354812	0.598046	0.1033	0.401954	9297	5259	1.76783	0.569751	0.931546	0.8363	0.0684541	THREATENED_1
Brewer's Sparrow	Spizella breweri	2080	A1B	4977	13713	0.36294	-1.01352	0.329906	0.033	0.670094	12668	5259	2.40882	0.879138	0.910439	1.4984	0.0895608	THREATENED_1
Brewer's Sparrow	Spizella breweri	2080	A2	3700	13713	0.269817	-1.31001	0.236637	0.0332	0.763363	14381	5259	2.73455	1.00597	0.915573	1.819	0.0844267	THREATENED_1
Brewer's Sparrow	Spizella breweri	2080	B2	7440	13713	0.542551	-0.611473	0.467002	0.0755	0.532998	10403	5259	1.97813	0.682153	0.926412	1.0517	0.0735881	THREATENED_1
Brewer's Sparrow	Spizella breweri	2020	A2	11464	13713	0.835995	-0.179133	0.767301	0.0687	0.232699	6937	5259	1.31907	0.276929	0.925461	0.3936	0.0745389	THREATENED_1
Brewer's Sparrow	Spizella breweri	2050	A2	8275	13713	0.603442	-0.505105	0.534748	0.0687	0.465252	9920	5259	1.88629	0.634612	0.919566	0.9667	0.0804335	THREATENED_1
Bridled Titmouse	Baeolophus wollweberi	2020	A1B	792	81	9.77778	2.28011	0.716049	9.0617	0.283951	3004	757	3.9683	1.37834	0.924703	3.0436	0.0752972	STABLE
Bridled Titmouse	Baeolophus wollweberi	2020	B2	653	81	8.06173	2.08713	0.641975	7.4198	0.358025	2545	757	3.36196	1.21252	0.914135	2.4478	0.0858653	STABLE
Bridled Titmouse	Baeolophus wollweberi	2050	A1B	849	81	10.4815	2.34961	0.654321	9.8272	0.345679	3401	757	4.49273	1.50246	0.915456	3.5773	0.0845443	STABLE
Bridled Titmouse	Baeolophus wollweberi	2050	A2	1165	81	14.3827	2.66603	0.679012	13.7037	0.320988	3847	757	5.0819	1.62569	0.891678	4.1902	0.108322	STABLE
Bridled Titmouse	Baeolophus wollweberi	2050	B2	625	81	7.71605	2.0433	0.617284	7.0988	0.382716	2675	757	3.53369	1.26234	0.858653	2.675	0.141347	STABLE
Bridled Titmouse	Baeolophus wollweberi	2080	A1B	930	81	11.4815	2.44074	0.617284	10.8642	0.382716	4252	757	5.61691	1.72578	0.878468	4.7384	0.121532	STABLE
Bridled Titmouse	Baeolophus wollweberi	2080	A2	879	81	10.8519	2.38434	0.604938	10.2469	0.395062	3173	757	4.19155	1.43307	0.805812	3.3857	0.194188	STABLE
Bridled Titmouse	Baeolophus wollweberi	2080	B2	623	81	7.69136	2.0401	0.604938	7.0864	0.395062	2867	757	3.78732	1.33166	0.811096	2.9762	0.188904	STABLE
Bridled Titmouse	Baeolophus wollweberi	2020	A2	699	81	8.62963	2.1552	0.679012	7.9506	0.320988	2856	757	3.77279	1.32781	0.911493	2.8613	0.0885073	STABLE
Broad-billed Hummingbird	Cynanthus latirostris	2020	A1B	99	70	1.41429	0.346625	0.171429	1.2429	0.828571	1245	207	6.01449	1.79417	0.879227	5.1353	0.120773	OTHER_MARGINAL
Broad-billed Hummingbird	Cynanthus latirostris	2020	B2	83	70	1.18571	0.170345	0.0857143	1.1	0.914286	1533	207	7.4058	2.00226	0.73913	6.6667	0.26087	OTHER_MARGINAL
Broad-billed Hummingbird	Cynanthus latirostris	2050	A1B	30	70	0.428571	-0.847298	0	0.4286	1	2270	207	10.9662	2.39482	0.879227	10.087	0.120773	OTHER_MARGINAL
Broad-billed Hummingbird	Cynanthus latirostris	2050	A2	4	70	0.0571429	-2.8622	0	0.0571	1	2353	207	11.3671	2.43073	0.768116	10.599	0.231884	OTHER_MARGINAL
Broad-billed Hummingbird	Cynanthus latirostris	2050	B2	45	70	0.642857	-0.441833	0	0.6429	1	1706	207	8.24155	2.10919	0.608696	7.6329	0.391304	OTHER_MARGINAL
Broad-billed Hummingbird	Cynanthus latirostris	2080	A1B	2	70	0.0285714	-3.55535	0	0.0286	1	3667	207	17.715	2.87441	0.859903	16.8551	0.140097	OTHER_MARGINAL
Broad-billed Hummingbird	Cynanthus latirostris	2080	A2	4	70	0.0571429	-2.8622	0	0.0571	1	3192	207	15.4203	2.73568	0.347826	15.0725	0.652174	OTHER_MARGINAL
Broad-billed Hummingbird	Cynanthus latirostris	2080	B2	28	70	0.4	-0.916291	0	0.4	1	1886	207	9.11111	2.20949	0.483092	8.628	0.516908	OTHER_MARGINAL
Broad-billed Hummingbird	Cynanthus latirostris	2020	A2	105	70	1.5	0.405465	0.1	1.4	0.9	1594	207	7.70048	2.04128	0.792271	6.9082	0.207729	OTHER_MARGINAL
Broad-tailed Hummingbird	Selasphorus platycercus	2020	A1B	5456	1746	3.12486	1.13939	0.853952	2.2709	0.146048	NA	NA	NA	NA	NA	NA	NA	STABLE
Broad-tailed Hummingbird	Selasphorus platycercus	2020	B2	3335	1746	1.91008	0.647145	0.744559	1.1655	0.255441	NA	NA	NA	NA	NA	NA	NA	STABLE
Broad-tailed Hummingbird	Selasphorus platycercus	2050	A1B	3523	1746	2.01775	0.701985	0.683849	1.3339	0.316151	NA	NA	NA	NA	NA	NA	NA	STABLE
Broad-tailed Hummingbird	Selasphorus platycercus	2050	A2	2385	1746	1.36598	0.311872	0.589347	0.7766	0.410653	NA	NA	NA	NA	NA	NA	NA	STABLE
Broad-tailed Hummingbird	Selasphorus platycercus	2050	B2	1801	1746	1.0315	0.0310146	0.434135	0.5974	0.565865	NA	NA	NA	NA	NA	NA	NA	STABLE
Broad-tailed Hummingbird	Selasphorus platycercus	2080	A1B	2354	1746	1.34822	0.298789	0.523482	0.8247	0.476518	NA	NA	NA	NA	NA	NA	NA	STABLE
Broad-tailed Hummingbird	Selasphorus platycercus	2080	A2	674	1746	0.386025	-0.951853	0.167812	0.2182	0.832188	NA	NA	NA	NA	NA	NA	NA	STABLE
Broad-tailed Hummingbird	Selasphorus platycercus	2080	B2	1484	1746	0.849943	-0.162586	0.293814	0.5561	0.706186	NA	NA	NA	NA	NA	NA	NA	STABLE
Broad-tailed Hummingbird	Selasphorus platycercus	2020	A2	4382	1746	2.50974	0.920178	0.793814	1.7159	0.206186	NA	NA	NA	NA	NA	NA	NA	STABLE
Broad-winged Hawk	Buteo platypterus	2020	A1B	19416	20587	0.943119	-0.0585623	0.674066	0.2691	0.325934	506	259	1.95367	0.669709	0.671815	1.2819	0.328185	THREATENED_1
Broad-winged Hawk	Buteo platypterus	2020	B2	23102	20587	1.12216	0.115259	0.713994	0.4082	0.286006	860	259	3.32046	1.2001	0.671815	2.6486	0.328185	THREATENED_1
Broad-winged Hawk	Buteo platypterus	2050	A1B	21128	20587	1.02628	0.0259394	0.501822	0.5245	0.498178	1449	259	5.59459	1.7218	0.671815	4.9228	0.328185	THREATENED_1
Broad-winged Hawk	Buteo platypterus	2050	B2	30492	20587	1.48113	0.392805	0.593773	0.8874	0.406227	1893	259	7.30888	1.98909	0.671815	6.6371	0.328185	THREATENED_1
Broad-winged Hawk	Buteo platypterus	2080	A1B	25997	20587	1.26279	0.233321	0.37378	0.889	0.62622	2287	259	8.83012	2.17817	0.671815	8.1583	0.328185	THREATENED_1
Broad-winged Hawk	Buteo platypterus	2080	A2	19246	20587	0.934862	-0.0673566	0.273474	0.6614	0.726526	3660	259	14.1313	2.64839	0.671815	13.4595	0.328185	THREATENED_1
Broad-winged Hawk	Buteo platypterus	2080	B2	27513	20587	1.33643	0.289999	0.4208	0.9156	0.5792	2956	259	11.4131	2.43476	0.671815	10.7413	0.328185	THREATENED_1
Broad-winged Hawk	Buteo platypterus	2020	A2	21948	20587	1.06611	0.0640162	0.720989	0.3451	0.279011	693	259	2.67568	0.984202	0.671815	2.0039	0.328185	THREATENED_1
Broad-winged Hawk	Buteo platypterus	2050	A2	23983	20587	1.16496	0.152685	0.551076	0.6139	0.448924	1596	259	6.16216	1.81843	0.671815	5.4903	0.328185	THREATENED_1
Bronzed Cowbird	Molothrus aeneus	2020	A1B	1643	1335	1.23071	0.207593	0.624719	0.606	0.375281	927	907	1.02205	0.0218111	0.620728	0.4013	0.379272	THREATENED_1
Bronzed Cowbird	Molothrus aeneus	2020	B2	2049	1335	1.53483	0.428421	0.686142	0.8487	0.313858	1141	907	1.25799	0.229518	0.583241	0.6748	0.416759	THREATENED_1
Bronzed Cowbird	Molothrus aeneus	2050	A1B	3489	1335	2.61348	0.960684	0.548315	2.0652	0.451685	1618	907	1.7839	0.578804	0.515987	1.2679	0.484013	THREATENED_1
Bronzed Cowbird	Molothrus aeneus	2050	B2	4439	1335	3.32509	1.2015	0.656929	2.6682	0.343071	1316	907	1.45094	0.37221	0.434399	1.0165	0.565601	THREATENED_1
Bronzed Cowbird	Molothrus aeneus	2080	A1B	6478	1335	4.85243	1.57948	0.54382	4.3086	0.45618	1848	907	2.03749	0.711717	0.464168	1.5733	0.535832	THREATENED_1
Bronzed Cowbird	Molothrus aeneus	2080	A2	7247	1335	5.42846	1.69166	0.635955	4.7925	0.364045	853	907	0.940463	-0.0613829	0.245865	0.6946	0.754135	THREATENED_1
Bronzed Cowbird	Molothrus aeneus	2080	B2	4275	1335	3.20225	1.16385	0.641199	2.561	0.358801	1095	907	1.20728	0.188367	0.030871	1.1764	0.969129	THREATENED_1
Bronzed Cowbird	Molothrus aeneus	2020	A2	1634	1335	1.22397	0.2021	0.683895	0.5401	0.316105	951	907	1.04851	0.0473716	0.484013	0.5645	0.515987	THREATENED_1
Bronzed Cowbird	Molothrus aeneus	2050	A2	4123	1335	3.08839	1.12765	0.659925	2.4285	0.340075	1374	907	1.51488	0.415339	0.426681	1.0882	0.573319	THREATENED_1
Brown Creeper	Certhia americana	2020	A1B	7188	4473	1.60698	0.474354	0.62173	0.9852	0.37827	81291	65911	1.23334	0.20973	0.955394	0.278	0.0446056	ENDANGERED_1
Brown Creeper	Certhia americana	2020	B2	6143	4473	1.37335	0.317254	0.585737	0.7876	0.414263	76774	65911	1.16481	0.152561	0.921606	0.2432	0.0783936	ENDANGERED_1
Brown Creeper	Certhia americana	2050	A1B	4142	4473	0.926	-0.0768806	0.396602	0.5294	0.603398	86872	65911	1.31802	0.27613	0.920104	0.3979	0.0798956	ENDANGERED_1
Brown Creeper	Certhia americana	2050	B2	3524	4473	0.787838	-0.238463	0.397496	0.3903	0.602504	81541	65911	1.23714	0.212801	0.869036	0.3681	0.130964	ENDANGERED_1
Brown Creeper	Certhia americana	2080	A1B	3109	4473	0.695059	-0.363758	0.255533	0.4395	0.744467	91802	65911	1.39282	0.331329	0.872935	0.5199	0.127065	ENDANGERED_1
Brown Creeper	Certhia americana	2080	A2	2655	4473	0.593561	-0.521615	0.218422	0.3751	0.781578	87170	65911	1.32254	0.279555	0.803781	0.5188	0.196219	ENDANGERED_1
Brown Creeper	Certhia americana	2080	B2	2144	4473	0.47932	-0.735386	0.251733	0.2276	0.748267	89735	65911	1.36146	0.308556	0.845944	0.5155	0.154056	ENDANGERED_1
Brown Creeper	Certhia americana	2020	A2	7326	4473	1.63783	0.49337	0.648782	0.989	0.351218	79279	65911	1.20282	0.184668	0.948764	0.2541	0.0512358	ENDANGERED_1
Brown Creeper	Certhia americana	2050	A2	3988	4473	0.891572	-0.114769	0.444668	0.4469	0.555332	83509	65911	1.267	0.236649	0.903248	0.3637	0.0967517	ENDANGERED_1
Brown Pelican	Pelecanus occidentalis	2020	A1B	493	738	0.668022	-0.403435	0.331978	0.336	0.668022	1731	2948	0.587178	-0.532428	0.464383	0.1228	0.535617	ENDANGERED_1
Brown Pelican	Pelecanus occidentalis	2020	B2	652	738	0.883469	-0.123899	0.407859	0.4756	0.592141	1535	2948	0.520692	-0.652597	0.407734	0.113	0.592266	ENDANGERED_1
Brown Pelican	Pelecanus occidentalis	2050	A1B	976	738	1.32249	0.279519	0.307588	1.0149	0.692412	1557	2948	0.528155	-0.638366	0.355156	0.173	0.644844	ENDANGERED_1
Brown Pelican	Pelecanus occidentalis	2050	B2	655	738	0.887534	-0.119309	0.352304	0.5352	0.647696	1206	2948	0.409091	-0.893818	0.294098	0.115	0.705902	ENDANGERED_1
Brown Pelican	Pelecanus occidentalis	2080	A1B	982	738	1.33062	0.285647	0.299458	1.0312	0.700542	1521	2948	0.515943	-0.661759	0.293758	0.2222	0.706242	ENDANGERED_1
Brown Pelican	Pelecanus occidentalis	2080	A2	1827	738	2.47561	0.906487	0.418699	2.0569	0.581301	1354	2948	0.459294	-0.778064	0.292062	0.1672	0.707938	ENDANGERED_1
Brown Pelican	Pelecanus occidentalis	2080	B2	1039	738	1.40786	0.34207	0.348238	1.0596	0.651762	1500	2948	0.50882	-0.675662	0.278833	0.23	0.721167	ENDANGERED_1
Brown Pelican	Pelecanus occidentalis	2020	A2	674	738	0.913279	-0.0907137	0.449864	0.4634	0.550136	1541	2948	0.522727	-0.648695	0.431479	0.0912	0.568521	ENDANGERED_1
Brown Pelican	Pelecanus occidentalis	2050	A2	969	738	1.31301	0.272321	0.420054	0.893	0.579946	1516	2948	0.514247	-0.665052	0.365672	0.1486	0.634328	ENDANGERED_1
Brown Thrasher	Toxostoma rufum	2020	A1B	49361	46161	1.06932	0.0670254	0.942181	0.1271	0.0578194	24536	20952	1.17106	0.157907	0.9769	0.1942	0.0231004	STABLE
Brown Thrasher	Toxostoma rufum	2020	B2	52025	46161	1.12703	0.119589	0.939429	0.1876	0.0605706	26741	20952	1.2763	0.243964	0.969788	0.3065	0.0302119	STABLE
Brown Thrasher	Toxostoma rufum	2050	A1B	57487	46161	1.24536	0.219424	0.870843	0.3745	0.129157	29126	20952	1.39013	0.329397	0.943776	0.4464	0.0562238	STABLE
Brown Thrasher	Toxostoma rufum	2050	A2	57123	46161	1.23747	0.213072	0.855072	0.3824	0.144928	30782	20952	1.46917	0.384696	0.932178	0.537	0.0678217	STABLE
Brown Thrasher	Toxostoma rufum	2050	B2	57697	46161	1.24991	0.22307	0.837417	0.4125	0.162583	32671	20952	1.55933	0.444254	0.928265	0.6311	0.0717354	STABLE
Brown Thrasher	Toxostoma rufum	2080	A1B	59557	46161	1.2902	0.254799	0.766989	0.5232	0.233011	35045	20952	1.67263	0.514399	0.911846	0.7608	0.0881539	STABLE
Brown Thrasher	Toxostoma rufum	2080	A2	58339	46161	1.26382	0.234136	0.640562	0.6233	0.359438	40992	20952	1.95647	0.671143	0.840349	1.1161	0.159651	STABLE
Brown Thrasher	Toxostoma rufum	2080	B2	62668	46161	1.3576	0.305716	0.739	0.6186	0.261	38631	20952	1.84379	0.611821	0.908028	0.9358	0.0919721	STABLE
Brown Thrasher	Toxostoma rufum	2020	A2	50619	46161	1.09658	0.0921917	0.945712	0.1509	0.0542883	25251	20952	1.20518	0.186632	0.971602	0.2336	0.0283982	STABLE
Brown-capped Rosy-Finch	Leucosticte australis	2050	A2	NA	NA	NA	NA	NA	NA	NA	388	657	0.590563	-0.526679	0.310502	0.2801	0.689498	THREATENED_1
Brown-capped Rosy-Finch	Leucosticte australis	2020	A2	NA	NA	NA	NA	NA	NA	NA	1297	657	1.97412	0.680125	0.640791	1.3333	0.359209	THREATENED_1
Brown-capped Rosy-Finch	Leucosticte australis	2020	A1B	NA	NA	NA	NA	NA	NA	NA	1505	657	2.29072	0.828864	0.757991	1.5327	0.242009	THREATENED_1
Brown-capped Rosy-Finch	Leucosticte australis	2020	B2	NA	NA	NA	NA	NA	NA	NA	1022	657	1.55556	0.441833	0.564688	0.9909	0.435312	THREATENED_1
Brown-capped Rosy-Finch	Leucosticte australis	2050	A1B	NA	NA	NA	NA	NA	NA	NA	737	657	1.12177	0.114904	0.52207	0.5997	0.47793	THREATENED_1
Brown-capped Rosy-Finch	Leucosticte australis	2050	B2	NA	NA	NA	NA	NA	NA	NA	316	657	0.480974	-0.731942	0.240487	0.2405	0.759513	THREATENED_1
Brown-capped Rosy-Finch	Leucosticte australis	2080	A1B	NA	NA	NA	NA	NA	NA	NA	309	657	0.47032	-0.754343	0.269406	0.2009	0.730594	THREATENED_1
Brown-capped Rosy-Finch	Leucosticte australis	2080	A2	NA	NA	NA	NA	NA	NA	NA	24	657	0.0365297	-3.30963	0.0334855	0.003	0.966514	THREATENED_1
Brown-capped Rosy-Finch	Leucosticte australis	2080	B2	NA	NA	NA	NA	NA	NA	NA	118	657	0.179604	-1.717	0.100457	0.0791	0.899543	THREATENED_1
Brown-crested Flycatcher	Myiarchus tyrannulus	2020	A1B	3357	1660	2.02229	0.70423	0.886747	1.1355	0.113253	NA	NA	NA	NA	NA	NA	NA	STABLE
Brown-crested Flycatcher	Myiarchus tyrannulus	2020	B2	4943	1660	2.97771	1.09115	0.895181	2.0825	0.104819	NA	NA	NA	NA	NA	NA	NA	STABLE
Brown-crested Flycatcher	Myiarchus tyrannulus	2050	A1B	6165	1660	3.71386	1.31207	0.877108	2.8367	0.122892	NA	NA	NA	NA	NA	NA	NA	STABLE
Brown-crested Flycatcher	Myiarchus tyrannulus	2050	A2	8202	1660	4.94096	1.59756	0.896988	4.044	0.103012	NA	NA	NA	NA	NA	NA	NA	STABLE
Brown-crested Flycatcher	Myiarchus tyrannulus	2050	B2	8073	1660	4.86325	1.58171	0.890964	3.9723	0.109036	NA	NA	NA	NA	NA	NA	NA	STABLE
Brown-crested Flycatcher	Myiarchus tyrannulus	2080	A1B	11731	1660	7.06687	1.95542	0.875904	6.191	0.124096	NA	NA	NA	NA	NA	NA	NA	STABLE
Brown-crested Flycatcher	Myiarchus tyrannulus	2080	A2	13409	1660	8.07771	2.08911	0.863253	7.2145	0.136747	NA	NA	NA	NA	NA	NA	NA	STABLE
Brown-crested Flycatcher	Myiarchus tyrannulus	2080	B2	9626	1660	5.7988	1.75765	0.81988	4.9789	0.18012	NA	NA	NA	NA	NA	NA	NA	STABLE
Brown-crested Flycatcher	Myiarchus tyrannulus	2020	A2	4981	1660	3.0006	1.09881	0.903012	2.0976	0.096988	NA	NA	NA	NA	NA	NA	NA	STABLE
Brown-headed Cowbird	Molothrus ater	2020	A1B	83008	81128	1.02317	0.0229088	0.940933	0.0822	0.0590672	45515	46227	0.984598	-0.0155221	0.895992	0.0886	0.104008	STABLE
Brown-headed Cowbird	Molothrus ater	2020	B2	84277	81128	1.03882	0.0380808	0.937494	0.1013	0.0625062	49089	46227	1.06191	0.0600709	0.916997	0.1449	0.0830034	STABLE
Brown-headed Cowbird	Molothrus ater	2050	A1B	94065	81128	1.15946	0.147958	0.921716	0.2377	0.0782837	55830	46227	1.20774	0.188747	0.881	0.3267	0.119	STABLE
Brown-headed Cowbird	Molothrus ater	2050	A2	92281	81128	1.13747	0.12881	0.908133	0.2293	0.0918672	58007	46227	1.25483	0.227	0.892898	0.3619	0.107102	STABLE
Brown-headed Cowbird	Molothrus ater	2050	B2	89998	81128	1.10933	0.103759	0.89646	0.2129	0.10354	58232	46227	1.2597	0.230871	0.897203	0.3625	0.102797	STABLE
Brown-headed Cowbird	Molothrus ater	2080	A1B	106113	81128	1.30797	0.268476	0.903954	0.404	0.0960458	64362	46227	1.3923	0.330959	0.862829	0.5295	0.137171	STABLE
Brown-headed Cowbird	Molothrus ater	2080	A2	106467	81128	1.31233	0.271807	0.850878	0.4615	0.149122	72372	46227	1.56558	0.448255	0.871158	0.6944	0.128842	STABLE
Brown-headed Cowbird	Molothrus ater	2080	B2	100593	81128	1.23993	0.215055	0.874149	0.3658	0.125851	64082	46227	1.38625	0.326599	0.886279	0.5	0.113721	STABLE
Brown-headed Cowbird	Molothrus ater	2020	A2	83711	81128	1.03184	0.0313422	0.938505	0.0933	0.0614954	47589	46227	1.02946	0.0290376	0.912475	0.117	0.0875246	STABLE
Brown-headed Nuthatch	Sitta pusilla	2020	A1B	5342	6994	0.763798	-0.269453	0.612096	0.1517	0.387904	10885	8834	1.23217	0.208778	0.922685	0.3095	0.0773149	ENDANGERED_1
Brown-headed Nuthatch	Sitta pusilla	2020	B2	5847	6994	0.836002	-0.179124	0.632399	0.2036	0.367601	11673	8834	1.32137	0.278671	0.878877	0.4425	0.121123	ENDANGERED_1
Brown-headed Nuthatch	Sitta pusilla	2050	A1B	2914	6994	0.416643	-0.875526	0.165856	0.2508	0.834144	12320	8834	1.39461	0.332616	0.847181	0.5474	0.152819	ENDANGERED_1
Brown-headed Nuthatch	Sitta pusilla	2050	B2	1991	6994	0.284673	-1.25642	0.185731	0.0989	0.814269	14344	8834	1.62373	0.484724	0.821259	0.8025	0.178741	ENDANGERED_1
Brown-headed Nuthatch	Sitta pusilla	2080	A1B	1378	6994	0.197026	-1.62442	0.0201601	0.1769	0.97984	14687	8834	1.66255	0.508355	0.836767	0.8258	0.163233	ENDANGERED_1
Brown-headed Nuthatch	Sitta pusilla	2080	A2	342	6994	0.0488991	-3.018	0.00314555	0.0458	0.996854	14153	8834	1.60211	0.471319	0.724474	0.8776	0.275526	ENDANGERED_1
Brown-headed Nuthatch	Sitta pusilla	2080	B2	1021	6994	0.145982	-1.92427	0.0152988	0.1307	0.984701	11791	8834	1.33473	0.288729	0.704098	0.6306	0.295902	ENDANGERED_1
Brown-headed Nuthatch	Sitta pusilla	2050	A2	1656	6994	0.236774	-1.44065	0.114956	0.1218	0.885044	13487	8834	1.52671	0.423118	0.82907	0.6976	0.17093	ENDANGERED_1
Brown-headed Nuthatch	Sitta pusilla	2020	A2	5210	6994	0.744924	-0.294473	0.576208	0.1687	0.423792	11937	8834	1.35126	0.301035	0.907969	0.4433	0.0920308	ENDANGERED_1
Buff-bellied Hummingbird	Amazilia yucatanensis	2020	A2	NA	NA	NA	NA	NA	NA	NA	0	176	0	-7	0	0	1	OTHER_MARGINAL
Buff-bellied Hummingbird	Amazilia yucatanensis	2020	A1B	NA	NA	NA	NA	NA	NA	NA	1	176	0.00568182	-5.17048	0.00568182	0	0.994318	OTHER_MARGINAL
Buff-bellied Hummingbird	Amazilia yucatanensis	2020	B2	NA	NA	NA	NA	NA	NA	NA	37	176	0.210227	-1.55957	0.204545	0.0057	0.795455	OTHER_MARGINAL
Buff-bellied Hummingbird	Amazilia yucatanensis	2050	A1B	NA	NA	NA	NA	NA	NA	NA	20	176	0.113636	-2.17475	0.00568182	0.108	0.994318	OTHER_MARGINAL
Buff-bellied Hummingbird	Amazilia yucatanensis	2050	A2	NA	NA	NA	NA	NA	NA	NA	39	176	0.221591	-1.50692	0	0.2216	1	OTHER_MARGINAL
Buff-bellied Hummingbird	Amazilia yucatanensis	2050	B2	NA	NA	NA	NA	NA	NA	NA	78	176	0.443182	-0.813775	0.125	0.3182	0.875	OTHER_MARGINAL
Buff-bellied Hummingbird	Amazilia yucatanensis	2080	A1B	NA	NA	NA	NA	NA	NA	NA	18	176	0.102273	-2.28011	0	0.1023	1	OTHER_MARGINAL
Buff-bellied Hummingbird	Amazilia yucatanensis	2080	A2	NA	NA	NA	NA	NA	NA	NA	0	176	0	-7	0	0	1	OTHER_MARGINAL
Buff-bellied Hummingbird	Amazilia yucatanensis	2080	B2	NA	NA	NA	NA	NA	NA	NA	2	176	0.0113636	-4.47734	0	0.0114	1	OTHER_MARGINAL
Bufflehead	Bucephala albeola	2020	A1B	18384	31493	0.583749	-0.538285	0.533992	0.0498	0.466008	42500	46239	0.919138	-0.0843195	0.752352	0.1668	0.247648	ENDANGERED_1
Bufflehead	Bucephala albeola	2020	B2	21568	31493	0.684851	-0.378555	0.635221	0.0496	0.364779	45405	46239	0.981963	-0.0182014	0.770389	0.2116	0.229611	ENDANGERED_1
Bufflehead	Bucephala albeola	2050	A1B	10008	31493	0.317785	-1.14638	0.222113	0.0957	0.777887	50793	46239	1.09849	0.093935	0.646965	0.4515	0.353035	ENDANGERED_1
Bufflehead	Bucephala albeola	2050	B2	12571	31493	0.399168	-0.918373	0.350427	0.0487	0.649573	50516	46239	1.0925	0.0884665	0.629058	0.4634	0.370942	ENDANGERED_1
Bufflehead	Bucephala albeola	2080	A1B	7741	31493	0.245801	-1.40323	0.0623631	0.1834	0.937637	60404	46239	1.30634	0.267232	0.561388	0.745	0.438612	ENDANGERED_1
Bufflehead	Bucephala albeola	2080	A2	12897	31493	0.40952	-0.892771	0.21481	0.1947	0.78519	70984	46239	1.53515	0.428631	0.583252	0.9519	0.416748	ENDANGERED_1
Bufflehead	Bucephala albeola	2080	B2	7740	31493	0.245769	-1.40336	0.155685	0.0901	0.844315	56905	46239	1.23067	0.20756	0.581284	0.6494	0.418716	ENDANGERED_1
Bufflehead	Bucephala albeola	2020	A2	21651	31493	0.687486	-0.374714	0.629918	0.0576	0.370082	44855	46239	0.970069	-0.0303885	0.765825	0.2042	0.234175	ENDANGERED_1
Bufflehead	Bucephala albeola	2050	A2	15547	31493	0.493665	-0.705898	0.407614	0.0861	0.592386	53688	46239	1.1611	0.149366	0.663271	0.4978	0.336729	ENDANGERED_1
Bullock's Oriole	Icterus bullockii	2020	A1B	27100	25445	1.06504	0.0630145	0.89888	0.1662	0.10112	85	175	0.485714	-0.722135	0.405714	0.08	0.594286	THREATENED_1
Bullock's Oriole	Icterus bullockii	2020	B2	29269	25445	1.15028	0.14001	0.925526	0.2248	0.0744744	90	175	0.514286	-0.664976	0.4	0.1143	0.6	THREATENED_1
Bullock's Oriole	Icterus bullockii	2050	A1B	30482	25445	1.19796	0.180617	0.88312	0.3148	0.11688	112	175	0.64	-0.446287	0.308571	0.3314	0.691429	THREATENED_1
Bullock's Oriole	Icterus bullockii	2050	B2	31558	25445	1.24024	0.215308	0.881706	0.3585	0.118294	186	175	1.06286	0.0609607	0.291429	0.7714	0.708571	THREATENED_1
Bullock's Oriole	Icterus bullockii	2080	A1B	32935	25445	1.29436	0.258017	0.873963	0.4204	0.126037	117	175	0.668571	-0.402612	0.188571	0.48	0.811429	THREATENED_1
Bullock's Oriole	Icterus bullockii	2080	A2	33446	25445	1.31444	0.273413	0.856907	0.4575	0.143093	349	175	1.99429	0.690286	0.0514286	1.9429	0.948571	THREATENED_1
Bullock's Oriole	Icterus bullockii	2080	B2	29895	25445	1.17489	0.161172	0.831126	0.3438	0.168874	177	175	1.01143	0.0113638	0.148571	0.8629	0.851429	THREATENED_1
Bullock's Oriole	Icterus bullockii	2020	A2	27970	25445	1.09923	0.0946132	0.912242	0.187	0.0877579	86	175	0.491429	-0.710439	0.434286	0.0571	0.565714	THREATENED_1
Bullock's Oriole	Icterus bullockii	2050	A2	30948	25445	1.21627	0.195789	0.890352	0.3259	0.109648	128	175	0.731429	-0.312756	0.325714	0.4057	0.674286	THREATENED_1
Burrowing Owl	Athene cunicularia	2020	A1B	5885	10957	0.5371	-0.621572	0.47659	0.0605	0.52341	4796	5272	0.909712	-0.0946276	0.616844	0.2929	0.383156	ENDANGERED_1
Burrowing Owl	Athene cunicularia	2020	B2	7000	10957	0.638861	-0.448068	0.497308	0.1416	0.502692	5245	5272	0.994879	-0.00513455	0.54742	0.4475	0.45258	ENDANGERED_1
Burrowing Owl	Athene cunicularia	2050	A1B	6749	10957	0.615953	-0.484584	0.363421	0.2525	0.636579	5857	5272	1.11096	0.105228	0.4228	0.6882	0.5772	ENDANGERED_1
Burrowing Owl	Athene cunicularia	2050	B2	7122	10957	0.649995	-0.43079	0.340239	0.3098	0.659761	5922	5272	1.12329	0.116264	0.415971	0.7073	0.584029	ENDANGERED_1
Burrowing Owl	Athene cunicularia	2080	A1B	6566	10957	0.599252	-0.512074	0.316875	0.2824	0.683125	7204	5272	1.36646	0.312227	0.346358	1.0201	0.653642	ENDANGERED_1
Burrowing Owl	Athene cunicularia	2080	A2	4005	10957	0.36552	-1.00643	0.22999	0.1355	0.77001	6816	5272	1.29287	0.256863	0.331753	0.9611	0.668247	ENDANGERED_1
Burrowing Owl	Athene cunicularia	2080	B2	5975	10957	0.545313	-0.606394	0.21849	0.3268	0.78151	5805	5272	1.1011	0.0963098	0.338012	0.7631	0.661988	ENDANGERED_1
Burrowing Owl	Athene cunicularia	2020	A2	5800	10957	0.529342	-0.636121	0.461805	0.0675	0.538195	5071	5272	0.961874	-0.0388718	0.597496	0.3644	0.402504	ENDANGERED_1
Burrowing Owl	Athene cunicularia	2050	A2	5678	10957	0.518208	-0.657379	0.316236	0.202	0.683764	5752	5272	1.09105	0.0871378	0.415592	0.6755	0.584408	ENDANGERED_1
Bushtit	Psaltriparus minimus	2020	A1B	3529	1505	2.34485	0.852222	0.681728	1.6631	0.318272	17633	13995	1.25995	0.231072	0.928832	0.3311	0.0711683	STABLE
Bushtit	Psaltriparus minimus	2020	B2	3004	1505	1.99601	0.691152	0.68505	1.311	0.31495	16452	13995	1.17556	0.161747	0.889032	0.2865	0.110968	STABLE
Bushtit	Psaltriparus minimus	2050	A1B	2986	1505	1.98405	0.685142	0.546844	1.4372	0.453156	16583	13995	1.18492	0.169678	0.848589	0.3363	0.151411	STABLE
Bushtit	Psaltriparus minimus	2050	A2	3136	1505	2.08372	0.734155	0.603322	1.4804	0.396678	15979	13995	1.14176	0.132575	0.833441	0.3083	0.166559	STABLE
Bushtit	Psaltriparus minimus	2050	B2	2042	1505	1.35681	0.305137	0.560133	0.7967	0.439867	14343	13995	1.02487	0.0245619	0.78278	0.2421	0.21722	STABLE
Bushtit	Psaltriparus minimus	2080	A1B	2259	1505	1.501	0.406129	0.459136	1.0419	0.540864	16766	13995	1.198	0.180653	0.790354	0.4076	0.209646	STABLE
Bushtit	Psaltriparus minimus	2080	A2	1945	1505	1.29236	0.256469	0.482392	0.81	0.517608	14106	13995	1.00793	0.00790012	0.713255	0.2947	0.286745	STABLE
Bushtit	Psaltriparus minimus	2080	B2	1867	1505	1.24053	0.21554	0.502326	0.7382	0.497674	13864	13995	0.99064	-0.00940457	0.714755	0.2759	0.285245	STABLE
Bushtit	Psaltriparus minimus	2020	A2	3277	1505	2.17741	0.778135	0.705648	1.4718	0.294352	16992	13995	1.21415	0.194043	0.919257	0.2949	0.0807431	STABLE
Cactus Wren	Campylorhynchus brunneicapillus	2020	A1B	7624	6250	1.21984	0.19872	0.87776	0.3421	0.12224	8121	7047	1.15241	0.141851	0.909039	0.2434	0.0909607	STABLE
Cactus Wren	Campylorhynchus brunneicapillus	2020	B2	9472	6250	1.51552	0.415759	0.9232	0.5923	0.0768	9328	7047	1.32368	0.280419	0.912019	0.4117	0.0879807	STABLE
Cactus Wren	Campylorhynchus brunneicapillus	2050	A1B	10988	6250	1.75808	0.564222	0.8728	0.8853	0.1272	11390	7047	1.61629	0.480134	0.898538	0.7178	0.101462	STABLE
Cactus Wren	Campylorhynchus brunneicapillus	2050	A2	11454	6250	1.83264	0.605758	0.90176	0.9309	0.09824	12066	7047	1.71222	0.53779	0.916844	0.7954	0.083156	STABLE
Cactus Wren	Campylorhynchus brunneicapillus	2050	B2	10837	6250	1.73392	0.550385	0.91072	0.8232	0.08928	10996	7047	1.56038	0.44493	0.904215	0.6562	0.0957854	STABLE
Cactus Wren	Campylorhynchus brunneicapillus	2080	A1B	14077	6250	2.25232	0.811961	0.86176	1.3906	0.13824	14299	7047	2.02909	0.707588	0.894423	1.1347	0.105577	STABLE
Cactus Wren	Campylorhynchus brunneicapillus	2080	A2	14546	6250	2.32736	0.844735	0.8832	1.4442	0.1168	14745	7047	2.09238	0.738302	0.906911	1.1855	0.0930893	STABLE
Cactus Wren	Campylorhynchus brunneicapillus	2080	B2	11671	6250	1.86736	0.624526	0.89872	0.9686	0.10128	11616	7047	1.64836	0.499781	0.854548	0.7938	0.145452	STABLE
Cactus Wren	Campylorhynchus brunneicapillus	2020	A2	8717	6250	1.39472	0.332694	0.90928	0.4854	0.09072	8679	7047	1.23159	0.208304	0.926068	0.3055	0.0739322	STABLE
California Gnatcatcher	Polioptila californica	2020	A2	NA	NA	NA	NA	NA	NA	NA	108	113	0.955752	-0.0452566	0.690265	0.2655	0.309735	STABLE
California Gnatcatcher	Polioptila californica	2020	A1B	NA	NA	NA	NA	NA	NA	NA	101	113	0.893805	-0.112267	0.699115	0.1947	0.300885	STABLE
California Gnatcatcher	Polioptila californica	2020	B2	NA	NA	NA	NA	NA	NA	NA	84	113	0.743363	-0.296571	0.575221	0.1681	0.424779	STABLE
California Gnatcatcher	Polioptila californica	2050	A1B	NA	NA	NA	NA	NA	NA	NA	146	113	1.29204	0.256219	0.663717	0.6283	0.336283	STABLE
California Gnatcatcher	Polioptila californica	2050	A2	NA	NA	NA	NA	NA	NA	NA	237	113	2.09735	0.740672	0.690265	1.4071	0.309735	STABLE
California Gnatcatcher	Polioptila californica	2050	B2	NA	NA	NA	NA	NA	NA	NA	208	113	1.84071	0.61015	0.575221	1.2655	0.424779	STABLE
California Gnatcatcher	Polioptila californica	2080	A1B	NA	NA	NA	NA	NA	NA	NA	206	113	1.82301	0.600488	0.584071	1.2389	0.415929	STABLE
California Gnatcatcher	Polioptila californica	2080	A2	NA	NA	NA	NA	NA	NA	NA	365	113	3.23009	1.17251	0.59292	2.6372	0.40708	STABLE
California Gnatcatcher	Polioptila californica	2080	B2	NA	NA	NA	NA	NA	NA	NA	364	113	3.22124	1.16977	0.575221	2.646	0.424779	STABLE
California Gull	Larus californicus	2020	A1B	1475	6622	0.222742	-1.50174	0.151767	0.071	0.848233	8061	17029	0.473369	-0.74788	0.407658	0.0657	0.592342	ENDANGERED_2
California Gull	Larus californicus	2020	B2	1714	6622	0.258834	-1.35157	0.189973	0.0689	0.810027	8883	17029	0.52164	-0.650778	0.447178	0.0745	0.552822	ENDANGERED_2
California Gull	Larus californicus	2050	A1B	1272	6622	0.192087	-1.64981	0.0924192	0.0997	0.907581	8771	17029	0.515063	-0.663467	0.33349	0.1816	0.66651	ENDANGERED_2
California Gull	Larus californicus	2050	B2	2083	6622	0.314558	-1.15659	0.114467	0.2001	0.885533	9842	17029	0.577955	-0.548259	0.355922	0.222	0.644078	ENDANGERED_2
California Gull	Larus californicus	2080	A1B	812	6622	0.122622	-2.09865	0.0519481	0.0707	0.948052	8478	17029	0.497857	-0.697443	0.289095	0.2088	0.710905	ENDANGERED_2
California Gull	Larus californicus	2080	A2	587	6622	0.0886439	-2.42313	0.0288433	0.0598	0.971157	9309	17029	0.546656	-0.603936	0.287862	0.2588	0.712138	ENDANGERED_2
California Gull	Larus californicus	2080	B2	1962	6622	0.296285	-1.21643	0.0934763	0.2028	0.906524	9461	17029	0.555582	-0.58774	0.30266	0.2529	0.69734	ENDANGERED_2
California Gull	Larus californicus	2020	A2	1549	6622	0.233917	-1.45279	0.168982	0.0649	0.831018	8717	17029	0.511891	-0.669643	0.44019	0.0717	0.55981	ENDANGERED_2
California Gull	Larus californicus	2050	A2	1320	6622	0.199336	-1.61277	0.0803383	0.119	0.919662	9919	17029	0.582477	-0.540466	0.361031	0.2214	0.638969	ENDANGERED_2
California Quail	Callipepla californica	2020	A1B	8082	8369	0.965707	-0.034895	0.837376	0.1283	0.162624	12056	12221	0.986499	-0.0135933	0.859586	0.1269	0.140414	STABLE
California Quail	Callipepla californica	2020	B2	8247	8369	0.985422	-0.0146849	0.848249	0.1372	0.151751	12406	12221	1.01514	0.0150244	0.879388	0.1357	0.120612	STABLE
California Quail	Callipepla californica	2050	A1B	8411	8369	1.00502	0.00500597	0.774286	0.2307	0.225714	12663	12221	1.03617	0.0355286	0.827019	0.2091	0.172981	STABLE
California Quail	Callipepla californica	2050	A2	9069	8369	1.08364	0.0803276	0.800693	0.2829	0.199307	13198	12221	1.07994	0.0769095	0.845757	0.2342	0.154243	STABLE
California Quail	Callipepla californica	2050	B2	8353	8369	0.998088	-0.00191365	0.764727	0.2334	0.235273	11906	12221	0.974225	-0.0261133	0.786106	0.1881	0.213894	STABLE
California Quail	Callipepla californica	2080	A1B	7786	8369	0.930338	-0.0722072	0.705461	0.2249	0.294539	12122	12221	0.991899	-0.0081338	0.765567	0.2263	0.234433	STABLE
California Quail	Callipepla californica	2080	A2	7798	8369	0.931772	-0.0706671	0.678815	0.253	0.321185	13582	12221	1.11137	0.10559	0.767613	0.3438	0.232387	STABLE
California Quail	Callipepla californica	2080	B2	7386	8369	0.882543	-0.124948	0.670331	0.2122	0.329669	11616	12221	0.950495	-0.0507723	0.753784	0.1967	0.246216	STABLE
California Quail	Callipepla californica	2020	A2	8712	8369	1.04098	0.040167	0.851834	0.1892	0.148166	12616	12221	1.03232	0.0318101	0.871369	0.161	0.128631	STABLE
California Thrasher	Toxostoma redivivum	2020	A1B	924	827	1.11729	0.110907	0.704958	0.4123	0.295042	2077	1912	1.0863	0.0827747	0.883368	0.2029	0.116632	STABLE
California Thrasher	Toxostoma redivivum	2020	B2	896	827	1.08343	0.0801357	0.662636	0.4208	0.337364	2156	1912	1.12762	0.120105	0.90272	0.2249	0.0972803	STABLE
California Thrasher	Toxostoma redivivum	2050	A1B	891	827	1.07739	0.0745397	0.598549	0.4788	0.401451	2241	1912	1.17207	0.158772	0.857741	0.3143	0.142259	STABLE
California Thrasher	Toxostoma redivivum	2050	A2	1103	827	1.33374	0.287984	0.660218	0.6735	0.339782	2329	1912	1.2181	0.197289	0.889121	0.329	0.110879	STABLE
California Thrasher	Toxostoma redivivum	2050	B2	938	827	1.13422	0.125945	0.573156	0.5611	0.426844	2196	1912	1.14854	0.138488	0.870293	0.2782	0.129707	STABLE
California Thrasher	Toxostoma redivivum	2080	A1B	1064	827	1.28658	0.251986	0.587666	0.6989	0.412334	2370	1912	1.23954	0.21474	0.848326	0.3912	0.151674	STABLE
California Thrasher	Toxostoma redivivum	2080	A2	1123	827	1.35792	0.305954	0.617896	0.74	0.382104	2282	1912	1.19351	0.176902	0.862448	0.3311	0.137552	STABLE
California Thrasher	Toxostoma redivivum	2080	B2	1048	827	1.26723	0.236834	0.546554	0.7207	0.453446	2390	1912	1.25	0.223144	0.862448	0.3876	0.137552	STABLE
California Thrasher	Toxostoma redivivum	2020	A2	988	827	1.19468	0.177878	0.730351	0.4643	0.269649	2208	1912	1.15481	0.143937	0.911611	0.2432	0.0883891	STABLE
California Towhee	Melozone crissalis	2020	A1B	1438	1575	0.913016	-0.091002	0.780317	0.1327	0.219683	2317	2086	1.11074	0.105025	0.893576	0.2172	0.106424	STABLE
California Towhee	Melozone crissalis	2020	B2	1497	1575	0.950476	-0.0507922	0.781587	0.1689	0.218413	2458	2086	1.17833	0.1641	0.919463	0.2589	0.0805369	STABLE
California Towhee	Melozone crissalis	2050	A1B	1366	1575	0.867302	-0.142369	0.678095	0.1892	0.321905	2406	2086	1.1534	0.142717	0.879674	0.2737	0.120326	STABLE
California Towhee	Melozone crissalis	2050	A2	1594	1575	1.01206	0.0119913	0.740952	0.2711	0.259048	2528	2086	1.21189	0.19218	0.894535	0.3174	0.105465	STABLE
California Towhee	Melozone crissalis	2050	B2	1416	1575	0.899048	-0.106419	0.692698	0.2063	0.307302	2386	2086	1.14382	0.13437	0.86721	0.2766	0.13279	STABLE
California Towhee	Melozone crissalis	2080	A1B	1411	1575	0.895873	-0.109957	0.633016	0.2629	0.366984	2419	2086	1.15964	0.148106	0.85906	0.3006	0.14094	STABLE
California Towhee	Melozone crissalis	2080	A2	1451	1575	0.92127	-0.0820023	0.660952	0.2603	0.339048	2381	2086	1.14142	0.132272	0.863375	0.278	0.136625	STABLE
California Towhee	Melozone crissalis	2080	B2	1518	1575	0.96381	-0.0368616	0.664127	0.2997	0.335873	2438	2086	1.16874	0.15593	0.860499	0.3082	0.139501	STABLE
California Towhee	Melozone crissalis	2020	A2	1524	1575	0.967619	-0.0329168	0.805079	0.1625	0.194921	2455	2086	1.17689	0.162878	0.90604	0.2709	0.0939597	STABLE
Calliope Hummingbird	Selasphorus calliope	2020	A1B	3167	2955	1.07174	0.0692861	0.514721	0.557	0.485279	NA	NA	NA	NA	NA	NA	NA	THREATENED_1
Calliope Hummingbird	Selasphorus calliope	2020	B2	2985	2955	1.01015	0.0101011	0.513367	0.4968	0.486633	NA	NA	NA	NA	NA	NA	NA	THREATENED_1
Calliope Hummingbird	Selasphorus calliope	2050	A1B	3732	2955	1.26294	0.233446	0.395601	0.8673	0.604399	NA	NA	NA	NA	NA	NA	NA	THREATENED_1
Calliope Hummingbird	Selasphorus calliope	2050	B2	3120	2955	1.05584	0.0543344	0.4	0.6558	0.6	NA	NA	NA	NA	NA	NA	NA	THREATENED_1
Calliope Hummingbird	Selasphorus calliope	2080	A1B	3480	2955	1.17766	0.163534	0.250423	0.9272	0.749577	NA	NA	NA	NA	NA	NA	NA	THREATENED_1
Calliope Hummingbird	Selasphorus calliope	2080	A2	3452	2955	1.16819	0.155455	0.223012	0.9452	0.776988	NA	NA	NA	NA	NA	NA	NA	THREATENED_1
Calliope Hummingbird	Selasphorus calliope	2080	B2	2815	2955	0.952623	-0.0485364	0.292724	0.6599	0.707276	NA	NA	NA	NA	NA	NA	NA	THREATENED_1
Calliope Hummingbird	Selasphorus calliope	2020	A2	3594	2955	1.21624	0.195767	0.535364	0.6809	0.464636	NA	NA	NA	NA	NA	NA	NA	THREATENED_1
Calliope Hummingbird	Selasphorus calliope	2050	A2	3581	2955	1.21184	0.192143	0.405415	0.8064	0.594585	NA	NA	NA	NA	NA	NA	NA	THREATENED_1
Canada and Cackling Goose	Branta canadensis and hutchinsii	2020	A2	NA	NA	NA	NA	NA	NA	NA	63830	64121	0.995462	-0.00454862	0.889319	0.1061	0.110681	STABLE
Canada and Cackling Goose	Branta canadensis and hutchinsii	2020	A1B	NA	NA	NA	NA	NA	NA	NA	63024	64121	0.982892	-0.0172563	0.897132	0.0858	0.102868	STABLE
Canada and Cackling Goose	Branta canadensis and hutchinsii	2020	B2	NA	NA	NA	NA	NA	NA	NA	64449	64121	1.00512	0.00510229	0.880835	0.1243	0.119165	STABLE
Canada and Cackling Goose	Branta canadensis and hutchinsii	2050	A1B	NA	NA	NA	NA	NA	NA	NA	67287	64121	1.04938	0.0481951	0.809017	0.2404	0.190983	STABLE
Canada and Cackling Goose	Branta canadensis and hutchinsii	2050	A2	NA	NA	NA	NA	NA	NA	NA	67044	64121	1.04559	0.0445772	0.787963	0.2576	0.212037	STABLE
Canada and Cackling Goose	Branta canadensis and hutchinsii	2050	B2	NA	NA	NA	NA	NA	NA	NA	66721	64121	1.04055	0.0397478	0.77569	0.2649	0.22431	STABLE
Canada and Cackling Goose	Branta canadensis and hutchinsii	2080	A1B	NA	NA	NA	NA	NA	NA	NA	72776	64121	1.13498	0.126614	0.728576	0.4064	0.271424	STABLE
Canada and Cackling Goose	Branta canadensis and hutchinsii	2080	A2	NA	NA	NA	NA	NA	NA	NA	76444	64121	1.19218	0.175787	0.685516	0.5067	0.314484	STABLE
Canada and Cackling Goose	Branta canadensis and hutchinsii	2080	B2	NA	NA	NA	NA	NA	NA	NA	69946	64121	1.09084	0.0869516	0.717596	0.3732	0.282404	STABLE
Canada Warbler	Cardellina canadensis	2020	A1B	25901	9571	2.7062	0.995544	0.824052	1.8821	0.175948	NA	NA	NA	NA	NA	NA	NA	THREATENED_1
Canada Warbler	Cardellina canadensis	2020	B2	24905	9571	2.60213	0.956331	0.653746	1.9484	0.346254	NA	NA	NA	NA	NA	NA	NA	THREATENED_1
Canada Warbler	Cardellina canadensis	2050	A1B	23411	9571	2.44603	0.894468	0.492007	1.954	0.507993	NA	NA	NA	NA	NA	NA	NA	THREATENED_1
Canada Warbler	Cardellina canadensis	2050	B2	23272	9571	2.43151	0.888513	0.375927	2.0556	0.624073	NA	NA	NA	NA	NA	NA	NA	THREATENED_1
Canada Warbler	Cardellina canadensis	2080	A1B	20321	9571	2.12318	0.752917	0.122035	2.0011	0.877965	NA	NA	NA	NA	NA	NA	NA	THREATENED_1
Canada Warbler	Cardellina canadensis	2080	A2	12837	9571	1.34124	0.293594	0.00125379	1.34	0.998746	NA	NA	NA	NA	NA	NA	NA	THREATENED_1
Canada Warbler	Cardellina canadensis	2080	B2	21378	9571	2.23362	0.803625	0.119528	2.1141	0.880472	NA	NA	NA	NA	NA	NA	NA	THREATENED_1
Canada Warbler	Cardellina canadensis	2050	A2	19737	9571	2.06217	0.723757	0.338941	1.7232	0.661059	NA	NA	NA	NA	NA	NA	NA	THREATENED_1
Canada Warbler	Cardellina canadensis	2020	A2	23881	9571	2.49514	0.914345	0.718734	1.7764	0.281266	NA	NA	NA	NA	NA	NA	NA	THREATENED_1
Canvasback	Aythya valisineria	2020	A2	NA	NA	NA	NA	NA	NA	NA	40789	42514	0.959425	-0.041421	0.84845	0.111	0.15155	STABLE
Canvasback	Aythya valisineria	2020	A1B	NA	NA	NA	NA	NA	NA	NA	37496	42514	0.881968	-0.125599	0.795197	0.0868	0.204803	STABLE
Canvasback	Aythya valisineria	2020	B2	NA	NA	NA	NA	NA	NA	NA	42629	42514	1.0027	0.00270134	0.871736	0.131	0.128264	STABLE
Canvasback	Aythya valisineria	2050	A1B	NA	NA	NA	NA	NA	NA	NA	51786	42514	1.21809	0.197286	0.78934	0.4288	0.21066	STABLE
Canvasback	Aythya valisineria	2050	A2	NA	NA	NA	NA	NA	NA	NA	56482	42514	1.32855	0.284089	0.843534	0.485	0.156466	STABLE
Canvasback	Aythya valisineria	2050	B2	NA	NA	NA	NA	NA	NA	NA	55401	42514	1.30312	0.264764	0.867338	0.4358	0.132662	STABLE
Canvasback	Aythya valisineria	2080	A1B	NA	NA	NA	NA	NA	NA	NA	63162	42514	1.48568	0.395869	0.786235	0.6994	0.213765	STABLE
Canvasback	Aythya valisineria	2080	A2	NA	NA	NA	NA	NA	NA	NA	75539	42514	1.7768	0.574816	0.840264	0.9365	0.159736	STABLE
Canvasback	Aythya valisineria	2080	B2	NA	NA	NA	NA	NA	NA	NA	63114	42514	1.48455	0.395109	0.864727	0.6198	0.135273	STABLE
Canyon Towhee	Melozone fusca	2020	A1B	7519	4629	1.62432	0.485092	0.894578	0.7297	0.105422	8139	5750	1.41548	0.347467	0.925391	0.4901	0.0746087	STABLE
Canyon Towhee	Melozone fusca	2020	B2	6963	4629	1.50421	0.40827	0.86455	0.6397	0.13545	8372	5750	1.456	0.375693	0.873217	0.5828	0.126783	STABLE
Canyon Towhee	Melozone fusca	2050	A1B	8502	4629	1.83668	0.607961	0.864982	0.9717	0.135018	8335	5750	1.44957	0.371264	0.803826	0.6457	0.196174	STABLE
Canyon Towhee	Melozone fusca	2050	A2	8017	4629	1.73191	0.549223	0.858069	0.8738	0.141931	9090	5750	1.58087	0.457975	0.893391	0.6875	0.106609	STABLE
Canyon Towhee	Melozone fusca	2050	B2	7601	4629	1.64204	0.495939	0.837114	0.8049	0.162886	8366	5750	1.45496	0.374976	0.798783	0.6562	0.201217	STABLE
Canyon Towhee	Melozone fusca	2080	A1B	8865	4629	1.9151	0.64977	0.820696	1.0944	0.179304	9041	5750	1.57235	0.45257	0.732522	0.8398	0.267478	STABLE
Canyon Towhee	Melozone fusca	2080	A2	8146	4629	1.75978	0.565186	0.76712	0.9927	0.23288	8409	5750	1.46243	0.380103	0.818609	0.6438	0.181391	STABLE
Canyon Towhee	Melozone fusca	2080	B2	6435	4629	1.39015	0.329411	0.711385	0.6788	0.288615	8795	5750	1.52957	0.424984	0.762435	0.7671	0.237565	STABLE
Canyon Towhee	Melozone fusca	2020	A2	7115	4629	1.53705	0.429864	0.876863	0.6602	0.123137	8106	5750	1.40974	0.343405	0.931826	0.4779	0.0681739	STABLE
Canyon Wren	Catherpes mexicanus	2020	A1B	5398	1980	2.72626	1.00293	0.648485	2.0778	0.351515	16581	12345	1.34313	0.295006	0.791414	0.5517	0.208586	STABLE
Canyon Wren	Catherpes mexicanus	2020	B2	5362	1980	2.70808	0.99624	0.640404	2.0677	0.359596	17836	12345	1.4448	0.367968	0.824787	0.62	0.175213	STABLE
Canyon Wren	Catherpes mexicanus	2050	A1B	7650	1980	3.86364	1.35161	0.580808	3.2828	0.419192	18451	12345	1.49461	0.401867	0.71851	0.7761	0.28149	STABLE
Canyon Wren	Catherpes mexicanus	2050	A2	6691	1980	3.37929	1.21767	0.560606	2.8187	0.439394	19190	12345	1.55448	0.441138	0.750425	0.8041	0.249575	STABLE
Canyon Wren	Catherpes mexicanus	2050	B2	5839	1980	2.94899	1.08146	0.515657	2.4333	0.484343	17186	12345	1.39214	0.330844	0.705387	0.6868	0.294613	STABLE
Canyon Wren	Catherpes mexicanus	2080	A1B	11273	1980	5.69343	1.73931	0.549495	5.1439	0.450505	20111	12345	1.62908	0.488016	0.649575	0.9795	0.350425	STABLE
Canyon Wren	Catherpes mexicanus	2080	A2	12989	1980	6.5601	1.88101	0.511616	6.0485	0.488384	21542	12345	1.745	0.556753	0.642851	1.1021	0.357149	STABLE
Canyon Wren	Catherpes mexicanus	2080	B2	8225	1980	4.15404	1.42408	0.455051	3.699	0.544949	18789	12345	1.52199	0.42002	0.639854	0.8821	0.360146	STABLE
Canyon Wren	Catherpes mexicanus	2020	A2	5021	1980	2.53586	0.930532	0.635859	1.9	0.364141	17081	12345	1.38364	0.324716	0.804131	0.5795	0.195869	STABLE
Cape May Warbler	Setophaga tigrina	2020	A1B	35923	34488	1.04161	0.0407663	0.802656	0.239	0.197344	144	126	1.14286	0.133531	0.47619	0.6667	0.52381	THREATENED_2
Cape May Warbler	Setophaga tigrina	2020	B2	39350	34488	1.14098	0.131885	0.810891	0.3301	0.189109	234	126	1.85714	0.619039	0.5	1.3571	0.5	THREATENED_2
Cape May Warbler	Setophaga tigrina	2050	A1B	38865	34488	1.12691	0.119483	0.594091	0.5328	0.405909	303	126	2.40476	0.877451	0.420635	1.9841	0.579365	THREATENED_2
Cape May Warbler	Setophaga tigrina	2050	B2	40090	34488	1.16243	0.150515	0.636685	0.5257	0.363315	501	126	3.97619	1.38032	0.357143	3.619	0.642857	THREATENED_2
Cape May Warbler	Setophaga tigrina	2080	A1B	36830	34488	1.06791	0.0657013	0.284621	0.7833	0.715379	1028	126	8.15873	2.09909	0.396825	7.7619	0.603175	THREATENED_2
Cape May Warbler	Setophaga tigrina	2080	A2	38269	34488	1.10963	0.104029	0.195807	0.9138	0.804193	2075	126	16.4683	2.80143	0.420635	16.0476	0.579365	THREATENED_2
Cape May Warbler	Setophaga tigrina	2080	B2	37805	34488	1.09618	0.0918299	0.373347	0.7228	0.626653	1464	126	11.619	2.45265	0.309524	11.3095	0.690476	THREATENED_2
Cape May Warbler	Setophaga tigrina	2020	A2	38434	34488	1.11442	0.108331	0.813094	0.3013	0.186906	181	126	1.43651	0.362215	0.484127	0.9524	0.515873	THREATENED_2
Cape May Warbler	Setophaga tigrina	2050	A2	39803	34488	1.15411	0.143331	0.595714	0.5584	0.404286	333	126	2.64286	0.971861	0.468254	2.1746	0.531746	THREATENED_2
Carolina Chickadee	Poecile carolinensis	2020	A1B	24422	21603	1.13049	0.122652	0.969819	0.1607	0.030181	27974	24321	1.1502	0.139935	0.97093	0.1793	0.0290695	STABLE
Carolina Chickadee	Poecile carolinensis	2020	B2	25553	21603	1.18284	0.167923	0.955053	0.2278	0.0449475	29612	24321	1.21755	0.19684	0.956211	0.2613	0.0437893	STABLE
Carolina Chickadee	Poecile carolinensis	2050	A1B	27705	21603	1.28246	0.248781	0.916632	0.3658	0.0833681	31971	24321	1.31454	0.273489	0.939476	0.3751	0.0605238	STABLE
Carolina Chickadee	Poecile carolinensis	2050	A2	28399	21603	1.31459	0.273522	0.904828	0.4098	0.095172	35144	24321	1.44501	0.368114	0.940751	0.5043	0.0592492	STABLE
Carolina Chickadee	Poecile carolinensis	2050	B2	29336	21603	1.35796	0.305983	0.887192	0.4708	0.112808	37798	24321	1.55413	0.440916	0.938243	0.6159	0.0617573	STABLE
Carolina Chickadee	Poecile carolinensis	2080	A1B	30429	21603	1.40855	0.342564	0.875156	0.5334	0.124844	38413	24321	1.57942	0.457056	0.9271	0.6523	0.0729	STABLE
Carolina Chickadee	Poecile carolinensis	2080	A2	34731	21603	1.60769	0.4748	0.770356	0.8373	0.229644	49364	24321	2.02969	0.707881	0.909502	1.1202	0.0904979	STABLE
Carolina Chickadee	Poecile carolinensis	2080	B2	33243	21603	1.53881	0.431012	0.826737	0.7121	0.173263	43695	24321	1.7966	0.585894	0.927141	0.8695	0.0728588	STABLE
Carolina Chickadee	Poecile carolinensis	2020	A2	25424	21603	1.17687	0.162861	0.964449	0.2124	0.0355506	28945	24321	1.19012	0.174057	0.966284	0.2238	0.0337157	STABLE
Carolina Wren	Thryothorus ludovicianus	2020	A1B	26683	23677	1.12696	0.119523	0.971618	0.1553	0.028382	35212	29422	1.19679	0.179644	0.984331	0.2125	0.0156685	STABLE
Carolina Wren	Thryothorus ludovicianus	2020	B2	26365	23677	1.11353	0.107533	0.941378	0.1722	0.0586223	36196	29422	1.23024	0.207206	0.980151	0.2501	0.0198491	STABLE
Carolina Wren	Thryothorus ludovicianus	2050	A1B	29793	23677	1.25831	0.229769	0.933775	0.3245	0.0662246	40807	29422	1.38696	0.327111	0.979437	0.4075	0.0205628	STABLE
Carolina Wren	Thryothorus ludovicianus	2050	A2	29710	23677	1.2548	0.22698	0.918064	0.3367	0.0819361	40229	29422	1.36731	0.312845	0.967269	0.4	0.0327306	STABLE
Carolina Wren	Thryothorus ludovicianus	2050	B2	29915	23677	1.26346	0.233856	0.896566	0.3669	0.103434	40001	29422	1.35956	0.307162	0.970226	0.3893	0.0297736	STABLE
Carolina Wren	Thryothorus ludovicianus	2080	A1B	32814	23677	1.3859	0.326351	0.898002	0.4879	0.101998	45882	29422	1.55945	0.44433	0.971994	0.5875	0.0280063	STABLE
Carolina Wren	Thryothorus ludovicianus	2080	A2	32256	23677	1.36233	0.3092	0.811716	0.5506	0.188284	46125	29422	1.5677	0.449612	0.931854	0.6359	0.0681463	STABLE
Carolina Wren	Thryothorus ludovicianus	2080	B2	33532	23677	1.41623	0.347996	0.871183	0.545	0.128817	44084	29422	1.49833	0.404354	0.950377	0.548	0.0496227	STABLE
Carolina Wren	Thryothorus ludovicianus	2020	A2	26791	23677	1.13152	0.123562	0.96013	0.1714	0.0398699	35708	29422	1.21365	0.193632	0.978927	0.2347	0.0210727	STABLE
Caspian Tern	Hydroprogne caspia	2020	A1B	1187	1311	0.905416	-0.0993611	0.446987	0.4584	0.553013	2175	2426	0.896538	-0.109215	0.646331	0.2502	0.353669	THREATENED_1
Caspian Tern	Hydroprogne caspia	2020	B2	1500	1311	1.14416	0.134675	0.504195	0.64	0.495805	2350	2426	0.968673	-0.0318285	0.628607	0.3401	0.371393	THREATENED_1
Caspian Tern	Hydroprogne caspia	2050	A1B	771	1311	0.588101	-0.530857	0.212815	0.3753	0.787185	3315	2426	1.36645	0.312214	0.602226	0.7642	0.397774	THREATENED_1
Caspian Tern	Hydroprogne caspia	2050	B2	1387	1311	1.05797	0.0563529	0.249428	0.8085	0.750572	3233	2426	1.33265	0.287167	0.589035	0.7436	0.410965	THREATENED_1
Caspian Tern	Hydroprogne caspia	2080	A1B	587	1311	0.44775	-0.803521	0.0884821	0.3593	0.911518	3884	2426	1.60099	0.470622	0.562655	1.0383	0.437345	THREATENED_1
Caspian Tern	Hydroprogne caspia	2080	A2	849	1311	0.647597	-0.434486	0.0572082	0.5904	0.942792	4139	2426	1.7061	0.53421	0.588211	1.1179	0.411789	THREATENED_1
Caspian Tern	Hydroprogne caspia	2080	B2	884	1311	0.674294	-0.394088	0.135011	0.5393	0.864989	3591	2426	1.48021	0.392187	0.505359	0.9749	0.494641	THREATENED_1
Caspian Tern	Hydroprogne caspia	2020	A2	1572	1311	1.19908	0.181558	0.493516	0.7056	0.506484	2274	2426	0.937345	-0.0647034	0.661171	0.2762	0.338829	THREATENED_1
Caspian Tern	Hydroprogne caspia	2050	A2	1288	1311	0.982456	-0.0176996	0.210526	0.7719	0.789474	3425	2426	1.41179	0.344858	0.638912	0.7729	0.361088	THREATENED_1
Cassin's Auklet	Ptychoramphus aleuticus	2050	A2	NA	NA	NA	NA	NA	NA	NA	293	240	1.22083	0.199534	0.175	1.0458	0.825	THREATENED_1
Cassin's Auklet	Ptychoramphus aleuticus	2020	A2	NA	NA	NA	NA	NA	NA	NA	183	240	0.7625	-0.271153	0.1875	0.575	0.8125	THREATENED_1
Cassin's Auklet	Ptychoramphus aleuticus	2020	A1B	NA	NA	NA	NA	NA	NA	NA	184	240	0.766667	-0.265703	0.191667	0.575	0.808333	THREATENED_1
Cassin's Auklet	Ptychoramphus aleuticus	2020	B2	NA	NA	NA	NA	NA	NA	NA	121	240	0.504167	-0.684848	0.1375	0.3667	0.8625	THREATENED_1
Cassin's Auklet	Ptychoramphus aleuticus	2050	A1B	NA	NA	NA	NA	NA	NA	NA	214	240	0.891667	-0.114663	0.179167	0.7125	0.820833	THREATENED_1
Cassin's Auklet	Ptychoramphus aleuticus	2050	B2	NA	NA	NA	NA	NA	NA	NA	95	240	0.395833	-0.926762	0.120833	0.275	0.879167	THREATENED_1
Cassin's Auklet	Ptychoramphus aleuticus	2080	A1B	NA	NA	NA	NA	NA	NA	NA	404	240	1.68333	0.520776	0.175	1.5083	0.825	THREATENED_1
Cassin's Auklet	Ptychoramphus aleuticus	2080	A2	NA	NA	NA	NA	NA	NA	NA	615	240	2.5625	0.940983	0.170833	2.3917	0.829167	THREATENED_1
Cassin's Auklet	Ptychoramphus aleuticus	2080	B2	NA	NA	NA	NA	NA	NA	NA	162	240	0.675	-0.393043	0.116667	0.5583	0.883333	THREATENED_1
Cassin's Finch	Haemorhous cassinii	2020	A1B	9571	9088	1.05315	0.0517828	0.77971	0.2734	0.22029	17233	20487	0.841168	-0.172964	0.750037	0.0911	0.249963	THREATENED_2
Cassin's Finch	Haemorhous cassinii	2020	B2	7730	9088	0.850572	-0.161846	0.703455	0.1471	0.296545	15663	20487	0.764534	-0.268489	0.703373	0.0612	0.296627	THREATENED_2
Cassin's Finch	Haemorhous cassinii	2050	A1B	6894	9088	0.758583	-0.276303	0.587258	0.1713	0.412742	13392	20487	0.653683	-0.425133	0.590228	0.0635	0.409772	THREATENED_2
Cassin's Finch	Haemorhous cassinii	2050	B2	5130	9088	0.564481	-0.571849	0.447293	0.1172	0.552707	10877	20487	0.530922	-0.63314	0.456338	0.0746	0.543662	THREATENED_2
Cassin's Finch	Haemorhous cassinii	2080	A1B	4168	9088	0.458627	-0.779519	0.351452	0.1072	0.648548	10970	20487	0.535462	-0.624626	0.468492	0.067	0.531508	THREATENED_2
Cassin's Finch	Haemorhous cassinii	2080	A2	2716	9088	0.298856	-1.20779	0.232064	0.0668	0.767936	7902	20487	0.385708	-0.952675	0.32855	0.0572	0.67145	THREATENED_2
Cassin's Finch	Haemorhous cassinii	2080	B2	3361	9088	0.369828	-0.994716	0.299956	0.0699	0.700044	9693	20487	0.473129	-0.748387	0.379118	0.094	0.620882	THREATENED_2
Cassin's Finch	Haemorhous cassinii	2020	A2	9042	9088	0.994938	-0.00507447	0.763094	0.2318	0.236906	16298	20487	0.795529	-0.228748	0.725143	0.0704	0.274857	THREATENED_2
Cassin's Finch	Haemorhous cassinii	2050	A2	6186	9088	0.680678	-0.384666	0.541373	0.1393	0.458627	12183	20487	0.59467	-0.519749	0.538488	0.0562	0.461512	THREATENED_2
Cassin's Kingbird	Tyrannus vociferans	2020	A1B	6200	3976	1.55936	0.444273	0.911469	0.6479	0.0885312	477	270	1.76667	0.569095	0.77037	0.9963	0.22963	STABLE
Cassin's Kingbird	Tyrannus vociferans	2020	B2	5707	3976	1.43536	0.361417	0.845573	0.5898	0.154427	431	270	1.5963	0.467686	0.766667	0.8296	0.233333	STABLE
Cassin's Kingbird	Tyrannus vociferans	2050	A1B	6396	3976	1.60865	0.475397	0.85161	0.757	0.14839	577	270	2.13704	0.75942	0.714815	1.4222	0.285185	STABLE
Cassin's Kingbird	Tyrannus vociferans	2050	A2	5972	3976	1.50201	0.406806	0.836519	0.6655	0.163481	497	270	1.84074	0.610168	0.711111	1.1296	0.288889	STABLE
Cassin's Kingbird	Tyrannus vociferans	2050	B2	5426	3976	1.36469	0.310926	0.728873	0.6358	0.271127	448	270	1.65926	0.506371	0.72963	0.9296	0.27037	STABLE
Cassin's Kingbird	Tyrannus vociferans	2080	A1B	7047	3976	1.77238	0.572326	0.809859	0.9625	0.190141	452	270	1.67407	0.51526	0.659259	1.0148	0.340741	STABLE
Cassin's Kingbird	Tyrannus vociferans	2080	A2	6519	3976	1.63959	0.494445	0.730885	0.9087	0.269115	408	270	1.51111	0.412845	0.544444	0.9667	0.455556	STABLE
Cassin's Kingbird	Tyrannus vociferans	2080	B2	6019	3976	1.51383	0.414645	0.669517	0.8443	0.330483	572	270	2.11852	0.750717	0.696296	1.4222	0.303704	STABLE
Cassin's Kingbird	Tyrannus vociferans	2020	A2	5777	3976	1.45297	0.373608	0.894618	0.5584	0.105382	406	270	1.5037	0.407931	0.77037	0.7333	0.22963	STABLE
Cassin's Sparrow	Peucaea cassinii	2020	A1B	11556	11254	1.02683	0.0264812	0.868047	0.1588	0.131953	5228	3167	1.65077	0.501244	0.919482	0.7313	0.0805178	STABLE
Cassin's Sparrow	Peucaea cassinii	2020	B2	12503	11254	1.11098	0.105245	0.868047	0.2429	0.131953	6610	3167	2.08715	0.735799	0.870224	1.2169	0.129776	STABLE
Cassin's Sparrow	Peucaea cassinii	2050	A1B	16083	11254	1.42909	0.357039	0.84059	0.5885	0.15941	8980	3167	2.83549	1.04222	0.8958	1.9397	0.1042	STABLE
Cassin's Sparrow	Peucaea cassinii	2050	A2	14861	11254	1.32051	0.278017	0.839257	0.4813	0.160743	9475	3167	2.99179	1.09587	0.825387	2.1664	0.174613	STABLE
Cassin's Sparrow	Peucaea cassinii	2050	B2	15465	11254	1.37418	0.317856	0.823618	0.5506	0.176382	9382	3167	2.96243	1.08601	0.808967	2.1535	0.191033	STABLE
Cassin's Sparrow	Peucaea cassinii	2080	A1B	19918	11254	1.76986	0.5709	0.818198	0.9517	0.181802	13308	3167	4.20208	1.43558	0.821598	3.3805	0.178402	STABLE
Cassin's Sparrow	Peucaea cassinii	2080	A2	22568	11254	2.00533	0.695809	0.761862	1.2435	0.238138	15534	3167	4.90496	1.59025	0.642248	4.2627	0.357752	STABLE
Cassin's Sparrow	Peucaea cassinii	2080	B2	16570	11254	1.47237	0.38687	0.7185	0.7539	0.2815	10162	3167	3.20871	1.16587	0.690243	2.5185	0.309757	STABLE
Cassin's Sparrow	Peucaea cassinii	2020	A2	11730	11254	1.0423	0.041426	0.865648	0.1766	0.134352	6098	3167	1.92548	0.655176	0.898958	1.0265	0.101042	STABLE
Cattle Egret	Bubulcus ibis	2020	A1B	13955	11408	1.22326	0.201523	0.940831	0.2824	0.059169	8547	5104	1.67457	0.515556	0.882053	0.7925	0.117947	STABLE
Cattle Egret	Bubulcus ibis	2020	B2	15558	11408	1.36378	0.31026	0.90007	0.4637	0.0999299	9868	5104	1.93339	0.659273	0.889498	1.0439	0.110502	STABLE
Cattle Egret	Bubulcus ibis	2050	A1B	20701	11408	1.8146	0.595867	0.896126	0.9185	0.103874	11456	5104	2.24451	0.808489	0.880486	1.364	0.119514	STABLE
Cattle Egret	Bubulcus ibis	2050	A2	22737	11408	1.99308	0.689679	0.892795	1.1003	0.107205	11514	5104	2.25588	0.813539	0.894201	1.3617	0.105799	STABLE
Cattle Egret	Bubulcus ibis	2050	B2	24499	11408	2.14753	0.764317	0.877191	1.2703	0.122809	11079	5104	2.17065	0.775027	0.888715	1.2819	0.111285	STABLE
Cattle Egret	Bubulcus ibis	2080	A1B	25489	11408	2.23431	0.803932	0.880435	1.3539	0.119565	14924	5104	2.92398	1.07295	0.867751	2.0562	0.132249	STABLE
Cattle Egret	Bubulcus ibis	2080	A2	32492	11408	2.84818	1.04668	0.868864	1.9793	0.131136	16451	5104	3.22316	1.17036	0.893221	2.3299	0.106779	STABLE
Cattle Egret	Bubulcus ibis	2080	B2	27655	11408	2.42418	0.885492	0.872633	1.5515	0.127367	14164	5104	2.77508	1.02068	0.882249	1.8928	0.117751	STABLE
Cattle Egret	Bubulcus ibis	2020	A2	15853	11408	1.38964	0.329044	0.929348	0.4603	0.0706522	9375	5104	1.83679	0.608022	0.894592	0.9422	0.105408	STABLE
Cave Swallow	Petrochelidon fulva	2020	A1B	1654	1286	1.28616	0.25166	0.766719	0.5194	0.233281	935	127	7.3622	1.99636	0.503937	6.8583	0.496063	THREATENED_1
Cave Swallow	Petrochelidon fulva	2020	B2	2282	1286	1.77449	0.573516	0.73717	1.0373	0.26283	783	127	6.16535	1.81895	0.590551	5.5748	0.409449	THREATENED_1
Cave Swallow	Petrochelidon fulva	2050	A1B	1914	1286	1.48834	0.397659	0.693624	0.7947	0.306376	1488	127	11.7165	2.461	0.0551181	11.6614	0.944882	THREATENED_1
Cave Swallow	Petrochelidon fulva	2050	B2	2365	1286	1.83904	0.609241	0.706065	1.133	0.293935	1574	127	12.3937	2.51719	0.519685	11.874	0.480315	THREATENED_1
Cave Swallow	Petrochelidon fulva	2080	A1B	1779	1286	1.38336	0.324515	0.66874	0.7146	0.33126	1925	127	15.1575	2.71849	0.0551181	15.1024	0.944882	THREATENED_1
Cave Swallow	Petrochelidon fulva	2080	A2	1567	1286	1.21851	0.197626	0.57154	0.647	0.42846	1947	127	15.3307	2.72986	0.0629921	15.2677	0.937008	THREATENED_1
Cave Swallow	Petrochelidon fulva	2080	B2	2232	1286	1.73561	0.551361	0.650855	1.0848	0.349145	1379	127	10.8583	2.38493	0.472441	10.3858	0.527559	THREATENED_1
Cave Swallow	Petrochelidon fulva	2020	A2	1702	1286	1.32348	0.280267	0.676516	0.647	0.323484	684	127	5.38583	1.68377	0.125984	5.2598	0.874016	THREATENED_1
Cave Swallow	Petrochelidon fulva	2050	A2	1931	1286	1.50156	0.406501	0.661742	0.8398	0.338258	1326	127	10.4409	2.34574	0.0629921	10.378	0.937008	THREATENED_1
Cedar Waxwing	Bombycilla cedrorum	2020	A1B	37580	24923	1.50784	0.410681	0.909802	0.598	0.0901978	54697	52802	1.03589	0.0352598	0.918431	0.1175	0.0815689	STABLE
Cedar Waxwing	Bombycilla cedrorum	2020	B2	35862	24923	1.43891	0.363887	0.862817	0.5761	0.137183	58408	52802	1.10617	0.100904	0.921878	0.1843	0.078122	STABLE
Cedar Waxwing	Bombycilla cedrorum	2050	A1B	45903	24923	1.84179	0.610739	0.75312	1.0887	0.24688	63743	52802	1.20721	0.18831	0.879342	0.3279	0.120658	STABLE
Cedar Waxwing	Bombycilla cedrorum	2050	A2	41541	24923	1.66677	0.51089	0.675521	0.9913	0.324479	63928	52802	1.21071	0.191208	0.876463	0.3342	0.123537	STABLE
Cedar Waxwing	Bombycilla cedrorum	2050	B2	41461	24923	1.66356	0.508962	0.661477	1.0021	0.338523	64321	52802	1.21815	0.197337	0.86207	0.3561	0.13793	STABLE
Cedar Waxwing	Bombycilla cedrorum	2080	A1B	46767	24923	1.87646	0.629387	0.531276	1.3452	0.468724	68275	52802	1.29304	0.256995	0.808	0.485	0.192	STABLE
Cedar Waxwing	Bombycilla cedrorum	2080	A2	49661	24923	1.99258	0.689429	0.38623	1.6063	0.61377	65662	52802	1.24355	0.217971	0.689273	0.5543	0.310727	STABLE
Cedar Waxwing	Bombycilla cedrorum	2080	B2	47827	24923	1.91899	0.651799	0.545641	1.3733	0.454359	67606	52802	1.28037	0.247148	0.788531	0.4918	0.211469	STABLE
Cedar Waxwing	Bombycilla cedrorum	2020	A2	35623	24923	1.42932	0.3572	0.880753	0.5486	0.119247	57119	52802	1.08176	0.0785877	0.92951	0.1522	0.0704898	STABLE
Cerulean Warbler	Setophaga cerulea	2020	A1B	4696	929	5.0549	1.62036	0.766416	4.2885	0.233584	NA	NA	NA	NA	NA	NA	NA	THREATENED_1
Cerulean Warbler	Setophaga cerulea	2020	B2	4117	929	4.43165	1.48877	0.620022	3.8116	0.379978	NA	NA	NA	NA	NA	NA	NA	THREATENED_1
Cerulean Warbler	Setophaga cerulea	2050	A1B	3001	929	3.23036	1.17259	0.361679	2.8687	0.638321	NA	NA	NA	NA	NA	NA	NA	THREATENED_1
Cerulean Warbler	Setophaga cerulea	2050	B2	3707	929	3.99031	1.38387	0.282024	3.7083	0.717976	NA	NA	NA	NA	NA	NA	NA	THREATENED_1
Cerulean Warbler	Setophaga cerulea	2080	A1B	5341	929	5.74919	1.74906	0.216362	5.5328	0.783638	NA	NA	NA	NA	NA	NA	NA	THREATENED_1
Cerulean Warbler	Setophaga cerulea	2080	A2	1081	929	1.16362	0.151533	0.022605	1.141	0.977395	NA	NA	NA	NA	NA	NA	NA	THREATENED_1
Cerulean Warbler	Setophaga cerulea	2080	B2	2816	929	3.03122	1.10896	0.0990312	2.9322	0.900969	NA	NA	NA	NA	NA	NA	NA	THREATENED_1
Cerulean Warbler	Setophaga cerulea	2050	A2	2545	929	2.7395	1.00778	0.266954	2.4726	0.733046	NA	NA	NA	NA	NA	NA	NA	THREATENED_1
Cerulean Warbler	Setophaga cerulea	2020	A2	4205	929	4.52637	1.50992	0.659849	3.8665	0.340151	NA	NA	NA	NA	NA	NA	NA	THREATENED_1
Chestnut-backed Chickadee	Poecile rufescens	2020	A1B	5819	5319	1.094	0.0898431	0.818575	0.2754	0.181425	9337	7475	1.2491	0.222421	0.855251	0.3938	0.144749	STABLE
Chestnut-backed Chickadee	Poecile rufescens	2020	B2	4990	5319	0.938146	-0.0638494	0.767061	0.1711	0.232939	7359	7475	0.984482	-0.0156401	0.785552	0.1989	0.214448	STABLE
Chestnut-backed Chickadee	Poecile rufescens	2050	A1B	5778	5319	1.08629	0.0827723	0.728144	0.3582	0.271856	8640	7475	1.15585	0.144838	0.770702	0.3852	0.229298	STABLE
Chestnut-backed Chickadee	Poecile rufescens	2050	A2	5285	5319	0.993608	-0.0064127	0.720624	0.273	0.279376	7837	7475	1.04843	0.047292	0.751171	0.2973	0.248829	STABLE
Chestnut-backed Chickadee	Poecile rufescens	2050	B2	4793	5319	0.901109	-0.104129	0.677383	0.2237	0.322617	7187	7475	0.961472	-0.0392903	0.692441	0.269	0.307559	STABLE
Chestnut-backed Chickadee	Poecile rufescens	2080	A1B	4859	5319	0.913518	-0.0904527	0.588832	0.3247	0.411168	6989	7475	0.934983	-0.0672266	0.664749	0.2702	0.335251	STABLE
Chestnut-backed Chickadee	Poecile rufescens	2080	A2	4839	5319	0.909757	-0.0945772	0.556308	0.3534	0.443692	6608	7475	0.884013	-0.123283	0.637191	0.2468	0.362809	STABLE
Chestnut-backed Chickadee	Poecile rufescens	2080	B2	4504	5319	0.846776	-0.166319	0.594285	0.2525	0.405715	6311	7475	0.844281	-0.16927	0.622876	0.2214	0.377124	STABLE
Chestnut-backed Chickadee	Poecile rufescens	2020	A2	5418	5319	1.01861	0.0184414	0.807671	0.2109	0.192329	8339	7475	1.11559	0.109379	0.831706	0.2839	0.168294	STABLE
Chestnut-collared Longspur	Calcarius ornatus	2020	A1B	5112	10072	0.507546	-0.678169	0.418487	0.0891	0.581513	4051	1876	2.15938	0.769822	0.676972	1.4824	0.323028	ENDANGERED_1
Chestnut-collared Longspur	Calcarius ornatus	2020	B2	6041	10072	0.599782	-0.51119	0.487192	0.1126	0.512808	4884	1876	2.60341	0.956823	0.504797	2.0986	0.495203	ENDANGERED_1
Chestnut-collared Longspur	Calcarius ornatus	2050	A1B	3107	10072	0.308479	-1.1761	0.240171	0.0683	0.759829	5591	1876	2.98028	1.09202	0.409382	2.5709	0.590618	ENDANGERED_1
Chestnut-collared Longspur	Calcarius ornatus	2050	B2	4075	10072	0.404587	-0.904889	0.315528	0.0891	0.684472	6597	1876	3.51652	1.25747	0.30064	3.2159	0.69936	ENDANGERED_1
Chestnut-collared Longspur	Calcarius ornatus	2080	A1B	1309	10072	0.129964	-2.0405	0.0434869	0.0865	0.956513	6883	1876	3.66898	1.29991	0.137527	3.5314	0.862473	ENDANGERED_1
Chestnut-collared Longspur	Calcarius ornatus	2080	A2	238	10072	0.0236299	-3.74524	0.00575854	0.0179	0.994241	5915	1876	3.15299	1.14835	0.0522388	3.1007	0.947761	ENDANGERED_1
Chestnut-collared Longspur	Calcarius ornatus	2080	B2	2696	10072	0.267673	-1.31799	0.16948	0.0982	0.83052	6441	1876	3.43337	1.23354	0.158316	3.2751	0.841684	ENDANGERED_1
Chestnut-collared Longspur	Calcarius ornatus	2020	A2	5886	10072	0.584392	-0.537183	0.477462	0.1069	0.522538	4279	1876	2.28092	0.824577	0.534115	1.7468	0.465885	ENDANGERED_1
Chestnut-collared Longspur	Calcarius ornatus	2050	A2	4063	10072	0.403396	-0.907838	0.281473	0.1219	0.718527	5278	1876	2.81343	1.03441	0.328358	2.4851	0.671642	ENDANGERED_1
Chestnut-sided Warbler	Setophaga pensylvanica	2020	A1B	24956	18884	1.32154	0.278799	0.911195	0.4103	0.0888053	NA	NA	NA	NA	NA	NA	NA	THREATENED_1
Chestnut-sided Warbler	Setophaga pensylvanica	2020	B2	27167	18884	1.43863	0.363688	0.843201	0.5954	0.156799	NA	NA	NA	NA	NA	NA	NA	THREATENED_1
Chestnut-sided Warbler	Setophaga pensylvanica	2050	A1B	26227	18884	1.38885	0.328474	0.615177	0.7737	0.384823	NA	NA	NA	NA	NA	NA	NA	THREATENED_1
Chestnut-sided Warbler	Setophaga pensylvanica	2050	B2	30093	18884	1.59357	0.465978	0.544006	1.0496	0.455994	NA	NA	NA	NA	NA	NA	NA	THREATENED_1
Chestnut-sided Warbler	Setophaga pensylvanica	2080	A1B	24186	18884	1.28077	0.247459	0.341771	0.939	0.658229	NA	NA	NA	NA	NA	NA	NA	THREATENED_1
Chestnut-sided Warbler	Setophaga pensylvanica	2080	A2	21779	18884	1.1533	0.142631	0.120472	1.0328	0.879528	NA	NA	NA	NA	NA	NA	NA	THREATENED_1
Chestnut-sided Warbler	Setophaga pensylvanica	2080	B2	33261	18884	1.76133	0.566071	0.341029	1.4203	0.658971	NA	NA	NA	NA	NA	NA	NA	THREATENED_1
Chestnut-sided Warbler	Setophaga pensylvanica	2050	A2	25026	18884	1.32525	0.2816	0.505931	0.8193	0.494069	NA	NA	NA	NA	NA	NA	NA	THREATENED_1
Chestnut-sided Warbler	Setophaga pensylvanica	2020	A2	24424	18884	1.29337	0.257251	0.847225	0.4461	0.152775	NA	NA	NA	NA	NA	NA	NA	THREATENED_1
Chihuahuan Raven	Corvus cryptoleucus	2020	A1B	6342	4038	1.57058	0.451445	0.821446	0.7491	0.178554	7538	6400	1.17781	0.163659	0.899375	0.2784	0.100625	STABLE
Chihuahuan Raven	Corvus cryptoleucus	2020	B2	7775	4038	1.92546	0.655164	0.826895	1.0986	0.173105	8539	6400	1.33422	0.288346	0.870625	0.4636	0.129375	STABLE
Chihuahuan Raven	Corvus cryptoleucus	2050	A1B	9324	4038	2.30906	0.836842	0.759534	1.5495	0.240466	10333	6400	1.61453	0.479045	0.876406	0.7381	0.123594	STABLE
Chihuahuan Raven	Corvus cryptoleucus	2050	A2	9843	4038	2.43759	0.891011	0.797672	1.6399	0.202328	9757	6400	1.52453	0.421687	0.849063	0.6755	0.150938	STABLE
Chihuahuan Raven	Corvus cryptoleucus	2050	B2	10549	4038	2.61243	0.960282	0.800396	1.812	0.199604	9994	6400	1.56156	0.445687	0.790156	0.7714	0.209844	STABLE
Chihuahuan Raven	Corvus cryptoleucus	2080	A1B	12633	4038	3.12853	1.14056	0.745419	2.3831	0.254581	12925	6400	2.01953	0.702865	0.866875	1.1527	0.133125	STABLE
Chihuahuan Raven	Corvus cryptoleucus	2080	A2	12914	4038	3.19812	1.16256	0.754581	2.4435	0.245419	11204	6400	1.75063	0.559973	0.824219	0.9264	0.175781	STABLE
Chihuahuan Raven	Corvus cryptoleucus	2080	B2	10116	4038	2.5052	0.918369	0.747647	1.7576	0.252353	9812	6400	1.53313	0.427308	0.714844	0.8183	0.285156	STABLE
Chihuahuan Raven	Corvus cryptoleucus	2020	A2	7172	4038	1.77613	0.574435	0.853888	0.9222	0.146112	7599	6400	1.18734	0.171719	0.888437	0.2989	0.111562	STABLE
Chimney Swift	Chaetura pelagica	2020	A1B	40754	37436	1.08863	0.0849212	0.971231	0.1174	0.0287691	NA	NA	NA	NA	NA	NA	NA	STABLE
Chimney Swift	Chaetura pelagica	2020	B2	43104	37436	1.15141	0.140983	0.965701	0.1857	0.0342985	NA	NA	NA	NA	NA	NA	NA	STABLE
Chimney Swift	Chaetura pelagica	2050	A1B	47553	37436	1.27025	0.239212	0.959478	0.3108	0.0405225	NA	NA	NA	NA	NA	NA	NA	STABLE
Chimney Swift	Chaetura pelagica	2050	A2	48212	37436	1.28785	0.252975	0.949487	0.3384	0.0505129	NA	NA	NA	NA	NA	NA	NA	STABLE
Chimney Swift	Chaetura pelagica	2050	B2	51321	37436	1.3709	0.315467	0.950288	0.4206	0.0497115	NA	NA	NA	NA	NA	NA	NA	STABLE
Chimney Swift	Chaetura pelagica	2080	A1B	55067	37436	1.47096	0.385918	0.952586	0.5184	0.0474143	NA	NA	NA	NA	NA	NA	NA	STABLE
Chimney Swift	Chaetura pelagica	2080	A2	61566	37436	1.64457	0.497477	0.922321	0.7222	0.0776792	NA	NA	NA	NA	NA	NA	NA	STABLE
Chimney Swift	Chaetura pelagica	2080	B2	59995	37436	1.6026	0.471628	0.925286	0.6773	0.0747142	NA	NA	NA	NA	NA	NA	NA	STABLE
Chimney Swift	Chaetura pelagica	2020	A2	41588	37436	1.11091	0.105179	0.969174	0.1417	0.0308259	NA	NA	NA	NA	NA	NA	NA	STABLE
Chipping Sparrow	Spizella passerina	2020	A1B	73098	77839	0.939092	-0.0628416	0.804404	0.1347	0.195596	25056	21349	1.17364	0.160108	0.96768	0.206	0.03232	STABLE
Chipping Sparrow	Spizella passerina	2020	B2	71205	77839	0.914773	-0.0890796	0.804532	0.1102	0.195468	26290	21349	1.23144	0.208184	0.964963	0.2665	0.0350368	STABLE
Chipping Sparrow	Spizella passerina	2050	A1B	69972	77839	0.898932	-0.106547	0.711571	0.1874	0.288429	29000	21349	1.35838	0.306291	0.954705	0.4037	0.0452949	STABLE
Chipping Sparrow	Spizella passerina	2050	A2	65454	77839	0.84089	-0.173295	0.682601	0.1583	0.317399	29414	21349	1.37777	0.320466	0.950349	0.4274	0.049651	STABLE
Chipping Sparrow	Spizella passerina	2050	B2	66404	77839	0.853094	-0.158885	0.683269	0.1698	0.316731	28689	21349	1.34381	0.295509	0.953066	0.3907	0.0469343	STABLE
Chipping Sparrow	Spizella passerina	2080	A1B	70668	77839	0.907874	-0.0966497	0.632434	0.2754	0.367566	32676	21349	1.53056	0.425636	0.941683	0.5889	0.0583165	STABLE
Chipping Sparrow	Spizella passerina	2080	A2	70029	77839	0.899665	-0.105733	0.56446	0.3352	0.43554	35429	21349	1.65952	0.506526	0.918216	0.7413	0.0817837	STABLE
Chipping Sparrow	Spizella passerina	2080	B2	69403	77839	0.891622	-0.114712	0.63738	0.2542	0.36262	30582	21349	1.43248	0.359407	0.925383	0.5071	0.0746171	STABLE
Chipping Sparrow	Spizella passerina	2020	A2	69820	77839	0.89698	-0.108722	0.784568	0.1124	0.215432	25724	21349	1.20493	0.18642	0.964167	0.2408	0.0358331	STABLE
Chuck-will's-widow	Antrostomus carolinensis	2020	A1B	16811	15144	1.11008	0.104429	0.912309	0.1978	0.0876915	573	377	1.51989	0.418641	0.527851	0.992	0.472149	STABLE
Chuck-will's-widow	Antrostomus carolinensis	2020	B2	17530	15144	1.15755	0.146309	0.880085	0.2775	0.119915	830	377	2.20159	0.789181	0.697613	1.504	0.302387	STABLE
Chuck-will's-widow	Antrostomus carolinensis	2050	A1B	18381	15144	1.21375	0.193713	0.754754	0.459	0.245246	579	377	1.53581	0.429057	0.525199	1.0106	0.474801	STABLE
Chuck-will's-widow	Antrostomus carolinensis	2050	A2	18648	15144	1.23138	0.208134	0.740095	0.4913	0.259905	683	377	1.81167	0.59425	0.687003	1.1247	0.312997	STABLE
Chuck-will's-widow	Antrostomus carolinensis	2050	B2	18464	15144	1.21923	0.198218	0.694004	0.5252	0.305996	1099	377	2.91512	1.06991	0.692308	2.2228	0.307692	STABLE
Chuck-will's-widow	Antrostomus carolinensis	2080	A1B	20126	15144	1.32898	0.284408	0.643357	0.6856	0.356643	804	377	2.13263	0.757354	0.525199	1.6074	0.474801	STABLE
Chuck-will's-widow	Antrostomus carolinensis	2080	A2	16715	15144	1.10374	0.0987021	0.378104	0.7256	0.621896	1513	377	4.01326	1.3896	0.687003	3.3263	0.312997	STABLE
Chuck-will's-widow	Antrostomus carolinensis	2080	B2	18801	15144	1.24148	0.216306	0.516706	0.7248	0.483294	2443	377	6.48011	1.86874	0.692308	5.7878	0.307692	STABLE
Chuck-will's-widow	Antrostomus carolinensis	2020	A2	18178	15144	1.20034	0.182608	0.917591	0.2828	0.0824089	740	377	1.96286	0.674405	0.697613	1.2653	0.302387	STABLE
Chukar	Alectoris chukar	2020	A1B	4462	5039	0.885493	-0.121611	0.586823	0.2987	0.413177	6379	3126	2.04063	0.713257	0.71913	1.3215	0.28087	OTHER_INTRODUCED
Chukar	Alectoris chukar	2020	B2	5822	5039	1.15539	0.144436	0.697162	0.4582	0.302838	6454	3126	2.06462	0.724946	0.661548	1.4031	0.338452	OTHER_INTRODUCED
Chukar	Alectoris chukar	2050	A1B	5614	5039	1.11411	0.108056	0.508236	0.6059	0.491764	4762	3126	1.52335	0.420914	0.538708	0.9846	0.461292	OTHER_INTRODUCED
Chukar	Alectoris chukar	2050	A2	6314	5039	1.25303	0.225562	0.58464	0.6684	0.41536	4866	3126	1.55662	0.442518	0.477607	1.079	0.522393	OTHER_INTRODUCED
Chukar	Alectoris chukar	2050	B2	6243	5039	1.23894	0.214253	0.550308	0.6886	0.449692	4986	3126	1.59501	0.46688	0.382598	1.2124	0.617402	OTHER_INTRODUCED
Chukar	Alectoris chukar	2080	A1B	6040	5039	1.19865	0.181196	0.47688	0.7218	0.52312	2981	3126	0.953615	-0.0474954	0.306462	0.6472	0.693538	OTHER_INTRODUCED
Chukar	Alectoris chukar	2080	A2	6710	5039	1.33161	0.286391	0.522127	0.8095	0.477873	2461	3126	0.787268	-0.239186	0.158029	0.6292	0.841971	OTHER_INTRODUCED
Chukar	Alectoris chukar	2080	B2	7203	5039	1.42945	0.35729	0.535027	0.8944	0.464973	5056	3126	1.6174	0.480821	0.302943	1.3145	0.697057	OTHER_INTRODUCED
Chukar	Alectoris chukar	2020	A2	5264	5039	1.04465	0.0436835	0.671363	0.3733	0.328637	6170	3126	1.97377	0.679945	0.675624	1.2981	0.324376	OTHER_INTRODUCED
Cinnamon Teal	Anas cyanoptera	2020	A1B	9050	14650	0.617747	-0.481676	0.550512	0.0672	0.449488	4696	4671	1.00535	0.0053379	0.70456	0.3008	0.29544	ENDANGERED_1
Cinnamon Teal	Anas cyanoptera	2020	B2	8194	14650	0.559317	-0.581038	0.509147	0.0502	0.490853	5724	4671	1.22543	0.203295	0.727896	0.4975	0.272104	ENDANGERED_1
Cinnamon Teal	Anas cyanoptera	2050	A1B	6617	14650	0.451672	-0.794798	0.373174	0.0785	0.626826	7042	4671	1.5076	0.410519	0.651252	0.8563	0.348748	ENDANGERED_1
Cinnamon Teal	Anas cyanoptera	2050	B2	5947	14650	0.405939	-0.901553	0.284983	0.121	0.715017	8162	4671	1.74738	0.558116	0.663455	1.0839	0.336545	ENDANGERED_1
Cinnamon Teal	Anas cyanoptera	2080	A1B	5349	14650	0.365119	-1.00753	0.241024	0.1241	0.758976	10283	4671	2.20146	0.789119	0.628131	1.5733	0.371869	ENDANGERED_1
Cinnamon Teal	Anas cyanoptera	2080	A2	2918	14650	0.199181	-1.61354	0.125461	0.0737	0.874539	16044	4671	3.43481	1.23396	0.665596	2.7692	0.334404	ENDANGERED_1
Cinnamon Teal	Anas cyanoptera	2080	B2	4492	14650	0.306621	-1.18214	0.16744	0.1392	0.83256	11885	4671	2.54442	0.933904	0.619139	1.9253	0.380861	ENDANGERED_1
Cinnamon Teal	Anas cyanoptera	2020	A2	8915	14650	0.608532	-0.496705	0.542935	0.0656	0.457065	5241	4671	1.12203	0.115139	0.729394	0.3926	0.270606	ENDANGERED_1
Cinnamon Teal	Anas cyanoptera	2050	A2	7092	14650	0.484096	-0.725473	0.374676	0.1094	0.625324	7924	4671	1.69642	0.528523	0.686791	1.0096	0.313209	ENDANGERED_1
Clapper Rail	Rallus longirostris	2050	A2	NA	NA	NA	NA	NA	NA	NA	3135	2861	1.09577	0.091458	0.388675	0.7071	0.611325	THREATENED_1
Clapper Rail	Rallus longirostris	2020	A2	NA	NA	NA	NA	NA	NA	NA	1824	2861	0.637539	-0.450139	0.45963	0.1779	0.54037	THREATENED_1
Clapper Rail	Rallus longirostris	2020	A1B	NA	NA	NA	NA	NA	NA	NA	1791	2861	0.626005	-0.468397	0.461727	0.1643	0.538273	THREATENED_1
Clapper Rail	Rallus longirostris	2020	B2	NA	NA	NA	NA	NA	NA	NA	2122	2861	0.741699	-0.298812	0.45963	0.2821	0.54037	THREATENED_1
Clapper Rail	Rallus longirostris	2050	A1B	NA	NA	NA	NA	NA	NA	NA	2293	2861	0.801468	-0.22131	0.358616	0.4429	0.641384	THREATENED_1
Clapper Rail	Rallus longirostris	2050	B2	NA	NA	NA	NA	NA	NA	NA	2802	2861	0.979378	-0.0208378	0.319119	0.6603	0.680881	THREATENED_1
Clapper Rail	Rallus longirostris	2080	A1B	NA	NA	NA	NA	NA	NA	NA	3563	2861	1.24537	0.219432	0.316323	0.929	0.683677	THREATENED_1
Clapper Rail	Rallus longirostris	2080	A2	NA	NA	NA	NA	NA	NA	NA	12510	2861	4.3726	1.47536	0.383782	3.9888	0.616218	THREATENED_1
Clapper Rail	Rallus longirostris	2080	B2	NA	NA	NA	NA	NA	NA	NA	6478	2861	2.26424	0.817241	0.310731	1.9535	0.689269	THREATENED_1
Clark's Grebe	Aechmophorus clarkii	2050	A2	739	1534	0.481747	-0.730336	0.0136897	0.4681	0.98631	2739	2222	1.23267	0.209185	0.636814	0.5959	0.363186	ENDANGERED_1
Clark's Grebe	Aechmophorus clarkii	2020	A2	858	1534	0.559322	-0.58103	0.110821	0.4485	0.889179	2505	2222	1.12736	0.119881	0.734923	0.3924	0.265077	ENDANGERED_1
Clark's Grebe	Aechmophorus clarkii	2020	A1B	555	1534	0.361799	-1.01667	0.0528031	0.309	0.947197	2270	2222	1.0216	0.0213721	0.69577	0.3258	0.30423	ENDANGERED_1
Clark's Grebe	Aechmophorus clarkii	2020	B2	767	1534	0.5	-0.693147	0.0821382	0.4179	0.917862	2476	2222	1.11431	0.108237	0.69622	0.4181	0.30378	ENDANGERED_1
Clark's Grebe	Aechmophorus clarkii	2050	A1B	734	1534	0.478488	-0.737125	0.0130378	0.4654	0.986962	2441	2222	1.09856	0.0940001	0.588209	0.5104	0.411791	ENDANGERED_1
Clark's Grebe	Aechmophorus clarkii	2050	B2	815	1534	0.531291	-0.632446	0.0215124	0.5098	0.978488	2748	2222	1.23672	0.212466	0.554455	0.6823	0.445545	ENDANGERED_1
Clark's Grebe	Aechmophorus clarkii	2080	A1B	876	1534	0.571056	-0.560268	0.0130378	0.558	0.986962	2355	2222	1.05986	0.058133	0.40369	0.6562	0.59631	ENDANGERED_1
Clark's Grebe	Aechmophorus clarkii	2080	A2	1459	1534	0.951108	-0.0501274	0.0130378	0.9381	0.986962	2807	2222	1.26328	0.233709	0.492799	0.7705	0.507201	ENDANGERED_1
Clark's Grebe	Aechmophorus clarkii	2080	B2	879	1534	0.573012	-0.556849	0.017601	0.5554	0.982399	2698	2222	1.21422	0.194103	0.442844	0.7714	0.557156	ENDANGERED_1
Clark's Nutcracker	Nucifraga columbiana	2020	A1B	5505	3234	1.70223	0.531937	0.670686	1.0315	0.329314	21759	19623	1.10885	0.103325	0.788972	0.3199	0.211028	ENDANGERED_1
Clark's Nutcracker	Nucifraga columbiana	2020	B2	3515	3234	1.08689	0.0833198	0.538033	0.5489	0.461967	17126	19623	0.872751	-0.136105	0.67482	0.1979	0.32518	ENDANGERED_1
Clark's Nutcracker	Nucifraga columbiana	2050	A1B	2452	3234	0.758194	-0.276816	0.377551	0.3806	0.622449	14814	19623	0.75493	-0.28113	0.55333	0.2016	0.44667	ENDANGERED_1
Clark's Nutcracker	Nucifraga columbiana	2050	B2	1596	3234	0.493506	-0.706219	0.253865	0.2396	0.746135	11202	19623	0.570861	-0.56061	0.443765	0.1271	0.556235	ENDANGERED_1
Clark's Nutcracker	Nucifraga columbiana	2080	A1B	1304	3234	0.403216	-0.908283	0.217687	0.1855	0.782313	9430	19623	0.480559	-0.732806	0.3687	0.1119	0.6313	ENDANGERED_1
Clark's Nutcracker	Nucifraga columbiana	2080	A2	911	3234	0.281694	-1.26693	0.156463	0.1252	0.843537	6347	19623	0.323447	-1.12872	0.251389	0.0721	0.748611	ENDANGERED_1
Clark's Nutcracker	Nucifraga columbiana	2080	B2	1009	3234	0.311998	-1.16476	0.148423	0.1636	0.851577	7860	19623	0.40055	-0.914916	0.322784	0.0778	0.677216	ENDANGERED_1
Clark's Nutcracker	Nucifraga columbiana	2020	A2	4739	3234	1.46537	0.382106	0.647805	0.8176	0.352195	19048	19623	0.970698	-0.0297402	0.749783	0.2209	0.250217	ENDANGERED_1
Clark's Nutcracker	Nucifraga columbiana	2050	A2	2272	3234	0.702536	-0.353059	0.359617	0.3429	0.640383	12648	19623	0.64455	-0.439203	0.518575	0.126	0.481425	ENDANGERED_1
Clay-colored Sparrow	Spizella pallida	2020	A1B	13857	17594	0.787598	-0.238767	0.724793	0.0628	0.275207	2321	1827	1.27039	0.239323	0.829776	0.4406	0.170224	THREATENED_1
Clay-colored Sparrow	Spizella pallida	2020	B2	13584	17594	0.772081	-0.258665	0.709731	0.0624	0.290269	3843	1827	2.10345	0.743578	0.834154	1.2693	0.165846	THREATENED_1
Clay-colored Sparrow	Spizella pallida	2050	A1B	14251	17594	0.809992	-0.210731	0.548255	0.2617	0.451745	5041	1827	2.75917	1.01493	0.80405	1.9551	0.19595	THREATENED_1
Clay-colored Sparrow	Spizella pallida	2050	B2	9392	17594	0.533818	-0.6277	0.398772	0.135	0.601228	4007	1827	2.19321	0.785368	0.792556	1.4007	0.207444	THREATENED_1
Clay-colored Sparrow	Spizella pallida	2080	A1B	13070	17594	0.742867	-0.297238	0.351142	0.3917	0.648858	6313	1827	3.45539	1.23994	0.76902	2.6864	0.23098	THREATENED_1
Clay-colored Sparrow	Spizella pallida	2080	A2	8375	17594	0.476015	-0.742307	0.175003	0.301	0.824997	5875	1827	3.21565	1.16803	0.704981	2.5107	0.295019	THREATENED_1
Clay-colored Sparrow	Spizella pallida	2080	B2	10694	17594	0.607821	-0.497875	0.292031	0.3158	0.707969	3638	1827	1.99124	0.688759	0.642583	1.3487	0.357417	THREATENED_1
Clay-colored Sparrow	Spizella pallida	2020	A2	13628	17594	0.774582	-0.255431	0.717176	0.0574	0.282824	2972	1827	1.62671	0.48656	0.812261	0.8144	0.187739	THREATENED_1
Clay-colored Sparrow	Spizella pallida	2050	A2	12751	17594	0.724736	-0.321948	0.50773	0.217	0.49227	4168	1827	2.28134	0.824761	0.767378	1.514	0.232622	THREATENED_1
Cliff Swallow	Petrochelidon pyrrhonota	2020	A1B	44349	58890	0.753082	-0.283581	0.691713	0.0614	0.308287	NA	NA	NA	NA	NA	NA	NA	STABLE
Cliff Swallow	Petrochelidon pyrrhonota	2020	B2	47096	58890	0.799728	-0.223483	0.717354	0.0824	0.282646	NA	NA	NA	NA	NA	NA	NA	STABLE
Cliff Swallow	Petrochelidon pyrrhonota	2050	A1B	55637	58890	0.944761	-0.0568228	0.620903	0.3239	0.379097	NA	NA	NA	NA	NA	NA	NA	STABLE
Cliff Swallow	Petrochelidon pyrrhonota	2050	A2	61760	58890	1.04873	0.0475846	0.659365	0.3894	0.340635	NA	NA	NA	NA	NA	NA	NA	STABLE
Cliff Swallow	Petrochelidon pyrrhonota	2050	B2	62275	58890	1.05748	0.0558888	0.66271	0.3948	0.33729	NA	NA	NA	NA	NA	NA	NA	STABLE
Cliff Swallow	Petrochelidon pyrrhonota	2080	A1B	69777	58890	1.18487	0.169633	0.585312	0.5996	0.414688	NA	NA	NA	NA	NA	NA	NA	STABLE
Cliff Swallow	Petrochelidon pyrrhonota	2080	A2	74480	58890	1.26473	0.234859	0.609662	0.6551	0.390338	NA	NA	NA	NA	NA	NA	NA	STABLE
Cliff Swallow	Petrochelidon pyrrhonota	2080	B2	66943	58890	1.13675	0.12817	0.618136	0.5186	0.381864	NA	NA	NA	NA	NA	NA	NA	STABLE
Cliff Swallow	Petrochelidon pyrrhonota	2020	A2	46597	58890	0.791255	-0.234135	0.717983	0.0733	0.282017	NA	NA	NA	NA	NA	NA	NA	STABLE
Common Eider	Somateria mollissima	2020	A2	NA	NA	NA	NA	NA	NA	NA	37747	35160	1.07358	0.0709969	0.756086	0.3175	0.243914	STABLE
Common Eider	Somateria mollissima	2020	A1B	NA	NA	NA	NA	NA	NA	NA	31151	35160	0.885978	-0.121063	0.661377	0.2246	0.338623	STABLE
Common Eider	Somateria mollissima	2020	B2	NA	NA	NA	NA	NA	NA	NA	31204	35160	0.887486	-0.119363	0.661832	0.2257	0.338168	STABLE
Common Eider	Somateria mollissima	2050	A1B	NA	NA	NA	NA	NA	NA	NA	34744	35160	0.988168	-0.0119022	0.589534	0.3986	0.410466	STABLE
Common Eider	Somateria mollissima	2050	A2	NA	NA	NA	NA	NA	NA	NA	43330	35160	1.23237	0.208936	0.709642	0.5227	0.290358	STABLE
Common Eider	Somateria mollissima	2050	B2	NA	NA	NA	NA	NA	NA	NA	32885	35160	0.935296	-0.0668924	0.601109	0.3342	0.398891	STABLE
Common Eider	Somateria mollissima	2080	A1B	NA	NA	NA	NA	NA	NA	NA	37913	35160	1.0783	0.075385	0.504124	0.5742	0.495876	STABLE
Common Eider	Somateria mollissima	2080	A2	NA	NA	NA	NA	NA	NA	NA	49647	35160	1.41203	0.345029	0.663453	0.7486	0.336547	STABLE
Common Eider	Somateria mollissima	2080	B2	NA	NA	NA	NA	NA	NA	NA	36214	35160	1.02998	0.0295367	0.553612	0.4764	0.446388	STABLE
Common Goldeneye	Bucephala clangula	2020	A1B	65358	41123	1.58933	0.463312	0.802835	0.7865	0.197165	55021	78107	0.704431	-0.350365	0.675176	0.0293	0.324824	THREATENED_1
Common Goldeneye	Bucephala clangula	2020	B2	67982	41123	1.65314	0.502675	0.820222	0.8329	0.179778	58345	78107	0.746988	-0.291706	0.705174	0.0418	0.294826	THREATENED_1
Common Goldeneye	Bucephala clangula	2050	A1B	51421	41123	1.25042	0.223479	0.564891	0.6855	0.435109	69510	78107	0.889933	-0.116609	0.6445	0.2454	0.3555	THREATENED_1
Common Goldeneye	Bucephala clangula	2050	B2	57087	41123	1.3882	0.328009	0.627508	0.7607	0.372492	69650	78107	0.891725	-0.114597	0.675535	0.2162	0.324465	THREATENED_1
Common Goldeneye	Bucephala clangula	2080	A1B	43544	41123	1.05887	0.0572043	0.371033	0.6878	0.628967	87853	78107	1.12478	0.117585	0.626192	0.4986	0.373808	THREATENED_1
Common Goldeneye	Bucephala clangula	2080	A2	53153	41123	1.29254	0.256607	0.392943	0.8996	0.607057	106141	78107	1.35892	0.306689	0.650351	0.7086	0.349649	THREATENED_1
Common Goldeneye	Bucephala clangula	2080	B2	52745	41123	1.28262	0.248901	0.450381	0.8322	0.549619	84625	78107	1.08345	0.0801501	0.655729	0.4277	0.344271	THREATENED_1
Common Goldeneye	Bucephala clangula	2020	A2	67357	41123	1.63794	0.493439	0.846436	0.7915	0.153564	57534	78107	0.736605	-0.305704	0.70849	0.0281	0.29151	THREATENED_1
Common Goldeneye	Bucephala clangula	2050	A2	59238	41123	1.44051	0.364996	0.617027	0.8235	0.382973	70063	78107	0.897013	-0.108685	0.670132	0.2269	0.329868	THREATENED_1
Common Grackle	Quiscalus quiscula	2020	A1B	70264	68462	1.02632	0.0259807	0.957758	0.0686	0.0422424	48567	50513	0.961475	-0.0392864	0.873201	0.0883	0.126799	STABLE
Common Grackle	Quiscalus quiscula	2020	B2	73935	68462	1.07994	0.0769075	0.960635	0.1193	0.0393649	55619	50513	1.10108	0.0962941	0.902778	0.1983	0.0972225	STABLE
Common Grackle	Quiscalus quiscula	2050	A1B	84609	68462	1.23585	0.211762	0.935366	0.3005	0.0646344	60137	50513	1.19053	0.174395	0.865045	0.3255	0.134955	STABLE
Common Grackle	Quiscalus quiscula	2050	A2	84245	68462	1.23054	0.20745	0.926236	0.3043	0.0737635	64786	50513	1.28256	0.248859	0.887534	0.395	0.112466	STABLE
Common Grackle	Quiscalus quiscula	2050	B2	86038	68462	1.25673	0.22851	0.933671	0.3231	0.0663288	67714	50513	1.34053	0.293062	0.89379	0.4467	0.10621	STABLE
Common Grackle	Quiscalus quiscula	2080	A1B	96032	68462	1.40271	0.338403	0.908723	0.494	0.0912769	70089	50513	1.38754	0.327535	0.856057	0.5315	0.143943	STABLE
Common Grackle	Quiscalus quiscula	2080	A2	105605	68462	1.54253	0.433427	0.894671	0.6479	0.105329	80326	50513	1.5902	0.463863	0.873874	0.7163	0.126126	STABLE
Common Grackle	Quiscalus quiscula	2080	B2	99449	68462	1.45262	0.373366	0.894642	0.558	0.105358	76011	50513	1.50478	0.408647	0.889454	0.6153	0.110546	STABLE
Common Grackle	Quiscalus quiscula	2020	A2	72100	68462	1.05314	0.0517752	0.960343	0.0928	0.039657	52828	50513	1.04583	0.0448106	0.898581	0.1472	0.101419	STABLE
Common Ground-Dove	Columbina passerina	2020	A1B	6229	3800	1.63921	0.494215	0.882105	0.7571	0.117895	6622	5364	1.23453	0.210687	0.847502	0.387	0.152498	STABLE
Common Ground-Dove	Columbina passerina	2020	B2	7747	3800	2.03868	0.712305	0.907632	1.1311	0.0923684	6618	5364	1.23378	0.210083	0.787658	0.4461	0.212342	STABLE
Common Ground-Dove	Columbina passerina	2050	A1B	9962	3800	2.62158	0.963777	0.878158	1.7434	0.121842	7808	5364	1.45563	0.375439	0.761372	0.6943	0.238628	STABLE
Common Ground-Dove	Columbina passerina	2050	A2	10923	3800	2.87447	1.05587	0.861579	2.0129	0.138421	7210	5364	1.34415	0.295759	0.720358	0.6238	0.279642	STABLE
Common Ground-Dove	Columbina passerina	2050	B2	10858	3800	2.85737	1.0499	0.895789	1.9616	0.104211	6696	5364	1.24832	0.2218	0.683818	0.5645	0.316182	STABLE
Common Ground-Dove	Columbina passerina	2080	A1B	13872	3800	3.65053	1.29487	0.878158	2.7724	0.121842	9452	5364	1.76212	0.566516	0.746271	1.0158	0.253729	STABLE
Common Ground-Dove	Columbina passerina	2080	A2	16317	3800	4.29395	1.45721	0.848158	3.4458	0.151842	9367	5364	1.74627	0.557483	0.668904	1.0774	0.331096	STABLE
Common Ground-Dove	Columbina passerina	2080	B2	12782	3800	3.36368	1.21304	0.858684	2.505	0.141316	7888	5364	1.47054	0.385633	0.619873	0.8507	0.380127	STABLE
Common Ground-Dove	Columbina passerina	2020	A2	6461	3800	1.70026	0.530783	0.864211	0.8361	0.135789	5583	5364	1.04083	0.0400163	0.774981	0.2658	0.225019	STABLE
Common Loon	Gavia immer	2020	A1B	78153	68839	1.1353	0.126898	0.822542	0.3128	0.177458	16057	25712	0.624494	-0.470813	0.529597	0.0949	0.470403	ENDANGERED_1
Common Loon	Gavia immer	2020	B2	76688	68839	1.11402	0.107975	0.795813	0.3182	0.204187	15532	25712	0.604076	-0.504055	0.49191	0.1122	0.50809	ENDANGERED_1
Common Loon	Gavia immer	2050	A1B	79829	68839	1.15965	0.148116	0.701768	0.4579	0.298232	18708	25712	0.727598	-0.318007	0.393668	0.3339	0.606332	ENDANGERED_1
Common Loon	Gavia immer	2050	B2	82407	68839	1.1971	0.1799	0.685876	0.5112	0.314124	15077	25712	0.58638	-0.533787	0.334046	0.2523	0.665954	ENDANGERED_1
Common Loon	Gavia immer	2080	A1B	73365	68839	1.06575	0.0636765	0.519618	0.5461	0.480382	18665	25712	0.725926	-0.320308	0.280764	0.4452	0.719236	ENDANGERED_1
Common Loon	Gavia immer	2080	A2	75138	68839	1.0915	0.087556	0.444269	0.6472	0.555731	22627	25712	0.880017	-0.127814	0.252411	0.6276	0.747589	ENDANGERED_1
Common Loon	Gavia immer	2080	B2	77261	68839	1.12234	0.115419	0.524267	0.5981	0.475733	16746	25712	0.651291	-0.428798	0.264507	0.3868	0.735493	ENDANGERED_1
Common Loon	Gavia immer	2020	A2	79304	68839	1.15202	0.141518	0.810747	0.3413	0.189253	15267	25712	0.593769	-0.521264	0.490821	0.1029	0.509179	ENDANGERED_1
Common Loon	Gavia immer	2050	A2	80810	68839	1.1739	0.16033	0.677843	0.4961	0.322157	17573	25712	0.683455	-0.380594	0.370994	0.3125	0.629006	ENDANGERED_1
Common Merganser	Mergus merganser	2020	A1B	31935	10190	3.13395	1.1423	0.577036	2.5569	0.422964	59400	77765	0.76384	-0.269397	0.725069	0.0388	0.274931	THREATENED_1
Common Merganser	Mergus merganser	2020	B2	27884	10190	2.73641	1.00665	0.568302	2.1681	0.431698	62596	77765	0.804938	-0.21699	0.751109	0.0538	0.248891	THREATENED_1
Common Merganser	Mergus merganser	2050	A1B	38291	10190	3.7577	1.32381	0.408145	3.3496	0.591855	67733	77765	0.870996	-0.138118	0.664708	0.2063	0.335292	THREATENED_1
Common Merganser	Mergus merganser	2050	B2	33095	10190	3.24779	1.17798	0.437978	2.8098	0.562022	67650	77765	0.869929	-0.139344	0.677837	0.1921	0.322163	THREATENED_1
Common Merganser	Mergus merganser	2080	A1B	39033	10190	3.83052	1.343	0.248283	3.5822	0.751717	75994	77765	0.977226	-0.0230371	0.616434	0.3608	0.383566	THREATENED_1
Common Merganser	Mergus merganser	2080	A2	46032	10190	4.51737	1.50793	0.282532	4.2348	0.717468	83062	77765	1.06812	0.0658959	0.611792	0.4563	0.388208	THREATENED_1
Common Merganser	Mergus merganser	2080	B2	38422	10190	3.77056	1.32722	0.270854	3.4997	0.729146	72510	77765	0.932425	-0.069967	0.618646	0.3138	0.381354	THREATENED_1
Common Merganser	Mergus merganser	2020	A2	33451	10190	3.28273	1.18867	0.643965	2.6388	0.356035	62158	77765	0.799306	-0.224012	0.752331	0.047	0.247669	THREATENED_1
Common Merganser	Mergus merganser	2050	A2	39519	10190	3.87821	1.35537	0.448184	3.43	0.551816	68776	77765	0.884408	-0.122837	0.684408	0.2	0.315592	THREATENED_1
Common Moorhen	Gallinula chloropus	2020	A2	NA	NA	NA	NA	NA	NA	NA	7485	6950	1.07698	0.0741594	0.77036	0.3066	0.22964	STABLE
Common Moorhen	Gallinula chloropus	2020	A1B	NA	NA	NA	NA	NA	NA	NA	7610	6950	1.09496	0.0907215	0.757698	0.3373	0.242302	STABLE
Common Moorhen	Gallinula chloropus	2020	B2	NA	NA	NA	NA	NA	NA	NA	9282	6950	1.33554	0.289335	0.789928	0.5456	0.210072	STABLE
Common Moorhen	Gallinula chloropus	2050	A1B	NA	NA	NA	NA	NA	NA	NA	7880	6950	1.13381	0.125586	0.665755	0.4681	0.334245	STABLE
Common Moorhen	Gallinula chloropus	2050	A2	NA	NA	NA	NA	NA	NA	NA	7960	6950	1.14532	0.135687	0.714964	0.4304	0.285036	STABLE
Common Moorhen	Gallinula chloropus	2050	B2	NA	NA	NA	NA	NA	NA	NA	8629	6950	1.24158	0.216387	0.736835	0.5047	0.263165	STABLE
Common Moorhen	Gallinula chloropus	2080	A1B	NA	NA	NA	NA	NA	NA	NA	11262	6950	1.62043	0.482693	0.642446	0.978	0.357554	STABLE
Common Moorhen	Gallinula chloropus	2080	A2	NA	NA	NA	NA	NA	NA	NA	18789	6950	2.70345	0.99453	0.701727	2.0017	0.298273	STABLE
Common Moorhen	Gallinula chloropus	2080	B2	NA	NA	NA	NA	NA	NA	NA	14086	6950	2.02676	0.70644	0.710647	1.3161	0.289353	STABLE
Common Murre	Uria aalge	2020	A2	NA	NA	NA	NA	NA	NA	NA	6381	4839	1.31866	0.276617	0.77764	0.541	0.22236	STABLE
Common Murre	Uria aalge	2020	A1B	NA	NA	NA	NA	NA	NA	NA	6521	4839	1.34759	0.29832	0.774334	0.5733	0.225666	STABLE
Common Murre	Uria aalge	2020	B2	NA	NA	NA	NA	NA	NA	NA	5835	4839	1.20583	0.187166	0.744782	0.461	0.255218	STABLE
Common Murre	Uria aalge	2050	A1B	NA	NA	NA	NA	NA	NA	NA	6702	4839	1.385	0.325698	0.741062	0.6439	0.258938	STABLE
Common Murre	Uria aalge	2050	A2	NA	NA	NA	NA	NA	NA	NA	6552	4839	1.354	0.303062	0.751808	0.6022	0.248192	STABLE
Common Murre	Uria aalge	2050	B2	NA	NA	NA	NA	NA	NA	NA	5757	4839	1.18971	0.173708	0.702211	0.4875	0.297789	STABLE
Common Murre	Uria aalge	2080	A1B	NA	NA	NA	NA	NA	NA	NA	6103	4839	1.26121	0.232072	0.679273	0.5819	0.320727	STABLE
Common Murre	Uria aalge	2080	A2	NA	NA	NA	NA	NA	NA	NA	6798	4839	1.40484	0.33992	0.704484	0.7004	0.295516	STABLE
Common Murre	Uria aalge	2080	B2	NA	NA	NA	NA	NA	NA	NA	6210	4839	1.28332	0.249453	0.67266	0.6107	0.32734	STABLE
Common Myna	Acridotheres tristis	2020	A2	NA	NA	NA	NA	NA	NA	NA	62	108	0.574074	-0.554997	0.435185	0.1389	0.564815	OTHER_INTRODUCED
Common Myna	Acridotheres tristis	2020	A1B	NA	NA	NA	NA	NA	NA	NA	51	108	0.472222	-0.750306	0.333333	0.1389	0.666667	OTHER_INTRODUCED
Common Myna	Acridotheres tristis	2020	B2	NA	NA	NA	NA	NA	NA	NA	84	108	0.777778	-0.251314	0.462963	0.3148	0.537037	OTHER_INTRODUCED
Common Myna	Acridotheres tristis	2050	A1B	NA	NA	NA	NA	NA	NA	NA	37	108	0.342593	-1.07121	0.185185	0.1574	0.814815	OTHER_INTRODUCED
Common Myna	Acridotheres tristis	2050	A2	NA	NA	NA	NA	NA	NA	NA	10	108	0.0925926	-2.37955	0.0648148	0.0278	0.935185	OTHER_INTRODUCED
Common Myna	Acridotheres tristis	2050	B2	NA	NA	NA	NA	NA	NA	NA	1	108	0.00925926	-4.68213	0	0.0093	1	OTHER_INTRODUCED
Common Myna	Acridotheres tristis	2080	A1B	NA	NA	NA	NA	NA	NA	NA	0	108	0	-7	0	0	1	OTHER_INTRODUCED
Common Myna	Acridotheres tristis	2080	A2	NA	NA	NA	NA	NA	NA	NA	0	108	0	-7	0	0	1	OTHER_INTRODUCED
Common Myna	Acridotheres tristis	2080	B2	NA	NA	NA	NA	NA	NA	NA	0	108	0	-7	0	0	1	OTHER_INTRODUCED
Common Nighthawk	Chordeiles minor	2020	A1B	38242	41012	0.932459	-0.0699303	0.873403	0.0591	0.126597	NA	NA	NA	NA	NA	NA	NA	STABLE
Common Nighthawk	Chordeiles minor	2020	B2	38969	41012	0.950185	-0.0510982	0.862821	0.0874	0.137179	NA	NA	NA	NA	NA	NA	NA	STABLE
Common Nighthawk	Chordeiles minor	2050	A1B	40766	41012	0.994002	-0.00601631	0.826002	0.168	0.173998	NA	NA	NA	NA	NA	NA	NA	STABLE
Common Nighthawk	Chordeiles minor	2050	A2	41736	41012	1.01765	0.0174994	0.801717	0.2159	0.198283	NA	NA	NA	NA	NA	NA	NA	STABLE
Common Nighthawk	Chordeiles minor	2050	B2	43547	41012	1.06181	0.0599761	0.797303	0.2645	0.202697	NA	NA	NA	NA	NA	NA	NA	STABLE
Common Nighthawk	Chordeiles minor	2080	A1B	43167	41012	1.05255	0.0512116	0.73971	0.3128	0.26029	NA	NA	NA	NA	NA	NA	NA	STABLE
Common Nighthawk	Chordeiles minor	2080	A2	45979	41012	1.12111	0.11432	0.65532	0.4658	0.34468	NA	NA	NA	NA	NA	NA	NA	STABLE
Common Nighthawk	Chordeiles minor	2080	B2	43841	41012	1.06898	0.0667047	0.715205	0.3538	0.284795	NA	NA	NA	NA	NA	NA	NA	STABLE
Common Nighthawk	Chordeiles minor	2020	A2	38410	41012	0.936555	-0.0655469	0.869721	0.0668	0.130279	NA	NA	NA	NA	NA	NA	NA	STABLE
Common Pauraque	Nyctidromus albicollis	2020	A1B	726	505	1.43762	0.362992	0.754455	0.6832	0.245545	1284	832	1.54327	0.433903	0.930288	0.613	0.0697115	OTHER_MARGINAL
Common Pauraque	Nyctidromus albicollis	2020	B2	1238	505	2.45149	0.896694	0.681188	1.7703	0.318812	2214	832	2.66106	0.978724	0.930288	1.7308	0.0697115	OTHER_MARGINAL
Common Pauraque	Nyctidromus albicollis	2050	A1B	1667	505	3.30099	1.19422	0.459406	2.8416	0.540594	4273	832	5.13582	1.63624	0.930288	4.2055	0.0697115	OTHER_MARGINAL
Common Pauraque	Nyctidromus albicollis	2050	A2	1461	505	2.89307	1.06232	0.510891	2.3822	0.489109	4763	832	5.72476	1.7448	0.930288	4.7945	0.0697115	OTHER_MARGINAL
Common Pauraque	Nyctidromus albicollis	2050	B2	1352	505	2.67723	0.984782	0.423762	2.2535	0.576238	5229	832	6.28486	1.83814	0.930288	5.3546	0.0697115	OTHER_MARGINAL
Common Pauraque	Nyctidromus albicollis	2080	A1B	4137	505	8.19208	2.10317	0.168317	8.0238	0.831683	8296	832	9.97115	2.2997	0.930288	9.0409	0.0697115	OTHER_MARGINAL
Common Pauraque	Nyctidromus albicollis	2080	A2	6753	505	13.3723	2.59318	0.118812	13.2535	0.881188	12026	832	14.4543	2.67099	0.930288	13.524	0.0697115	OTHER_MARGINAL
Common Pauraque	Nyctidromus albicollis	2080	B2	2369	505	4.69109	1.54566	0.39604	4.295	0.60396	8673	832	10.4243	2.34414	0.930288	9.494	0.0697115	OTHER_MARGINAL
Common Pauraque	Nyctidromus albicollis	2020	A2	943	505	1.86733	0.624508	0.746535	1.1208	0.253465	1643	832	1.97476	0.680447	0.930288	1.0445	0.0697115	OTHER_MARGINAL
Common Poorwill	Phalaenoptilus nuttallii	2020	A1B	7042	9034	0.7795	-0.249103	0.5207	0.2588	0.4793	902	697	1.29412	0.257829	0.483501	0.8106	0.516499	ENDANGERED_1
Common Poorwill	Phalaenoptilus nuttallii	2020	B2	6405	9034	0.708988	-0.343916	0.431038	0.2779	0.568962	881	697	1.26399	0.234272	0.440459	0.8235	0.559541	ENDANGERED_1
Common Poorwill	Phalaenoptilus nuttallii	2050	A1B	7194	9034	0.796325	-0.227748	0.36418	0.4321	0.63582	1057	697	1.5165	0.416405	0.457676	1.0588	0.542324	ENDANGERED_1
Common Poorwill	Phalaenoptilus nuttallii	2050	B2	6401	9034	0.708545	-0.344541	0.258247	0.4503	0.741753	1029	697	1.47633	0.389557	0.424677	1.0516	0.575323	ENDANGERED_1
Common Poorwill	Phalaenoptilus nuttallii	2080	A1B	10074	9034	1.11512	0.108963	0.294886	0.8202	0.705114	2618	697	3.7561	1.32338	0.451937	3.3042	0.548063	ENDANGERED_1
Common Poorwill	Phalaenoptilus nuttallii	2080	A2	13152	9034	1.45583	0.375579	0.258468	1.1974	0.741532	1494	697	2.14347	0.762427	0.446198	1.6973	0.553802	ENDANGERED_1
Common Poorwill	Phalaenoptilus nuttallii	2080	B2	7395	9034	0.818574	-0.200191	0.187292	0.6313	0.812708	883	697	1.26686	0.23654	0.41033	0.8565	0.58967	ENDANGERED_1
Common Poorwill	Phalaenoptilus nuttallii	2020	A2	6762	9034	0.748506	-0.289677	0.483064	0.2654	0.516936	878	697	1.25968	0.230861	0.46198	0.7977	0.53802	ENDANGERED_1
Common Poorwill	Phalaenoptilus nuttallii	2050	A2	7283	9034	0.806177	-0.215452	0.312708	0.4935	0.687292	1481	697	2.12482	0.753687	0.449067	1.6758	0.550933	ENDANGERED_1
Common Raven	Corvus corax	2020	A1B	90875	72700	1.25	0.223144	0.851004	0.399	0.148996	141481	147969	0.956153	-0.0448374	0.939176	0.017	0.0608236	THREATENED_1
Common Raven	Corvus corax	2020	B2	89872	72700	1.2362	0.212045	0.804319	0.4319	0.195681	137739	147969	0.930864	-0.0716422	0.91678	0.0141	0.0832201	THREATENED_1
Common Raven	Corvus corax	2050	A1B	93637	72700	1.28799	0.253084	0.685777	0.6022	0.314223	129850	147969	0.877549	-0.130623	0.865066	0.0125	0.134934	THREATENED_1
Common Raven	Corvus corax	2050	B2	86580	72700	1.19092	0.174727	0.656768	0.5342	0.343232	126972	147969	0.858099	-0.153036	0.847177	0.0109	0.152823	THREATENED_1
Common Raven	Corvus corax	2080	A1B	85934	72700	1.18204	0.167238	0.472476	0.7096	0.527524	114753	147969	0.775521	-0.254221	0.762734	0.0128	0.237266	THREATENED_1
Common Raven	Corvus corax	2080	A2	84790	72700	1.1663	0.153836	0.388239	0.7781	0.611761	98181	147969	0.663524	-0.41019	0.650528	0.013	0.349472	THREATENED_1
Common Raven	Corvus corax	2080	B2	91248	72700	1.25513	0.22724	0.464773	0.7904	0.535227	113217	147969	0.76514	-0.267696	0.75163	0.0135	0.24837	THREATENED_1
Common Raven	Corvus corax	2020	A2	92066	72700	1.26638	0.236164	0.837785	0.4286	0.162215	138533	147969	0.93623	-0.0658942	0.923302	0.0129	0.0766985	THREATENED_1
Common Raven	Corvus corax	2050	A2	92628	72700	1.27411	0.24225	0.67751	0.5966	0.32249	126856	147969	0.857315	-0.15395	0.845664	0.0117	0.154336	THREATENED_1
Common Redpoll	Acanthis flammea	2020	A1B	33908	43592	0.777849	-0.251223	0.686112	0.0917	0.313888	89753	108601	0.826447	-0.190619	0.809302	0.0171	0.190698	THREATENED_1
Common Redpoll	Acanthis flammea	2020	B2	34729	43592	0.796683	-0.227299	0.678381	0.1183	0.321619	92379	108601	0.850628	-0.161781	0.81979	0.0308	0.18021	THREATENED_1
Common Redpoll	Acanthis flammea	2050	A1B	33664	43592	0.772252	-0.258445	0.498211	0.274	0.501789	89166	108601	0.821042	-0.197181	0.740748	0.0803	0.259252	THREATENED_1
Common Redpoll	Acanthis flammea	2050	B2	36437	43592	0.835864	-0.179289	0.537599	0.2983	0.462401	90398	108601	0.832386	-0.183458	0.757553	0.0748	0.242447	THREATENED_1
Common Redpoll	Acanthis flammea	2080	A1B	30177	43592	0.69226	-0.367794	0.2887	0.4036	0.7113	85380	108601	0.786181	-0.240569	0.655233	0.1309	0.344767	THREATENED_1
Common Redpoll	Acanthis flammea	2080	A2	33058	43592	0.75835	-0.27661	0.230455	0.5279	0.769545	87928	108601	0.809643	-0.211162	0.623364	0.1863	0.376636	THREATENED_1
Common Redpoll	Acanthis flammea	2080	B2	36636	43592	0.840429	-0.173842	0.319531	0.5209	0.680469	93126	108601	0.857506	-0.153727	0.683539	0.174	0.316461	THREATENED_1
Common Redpoll	Acanthis flammea	2020	A2	38742	43592	0.888741	-0.117949	0.764521	0.1242	0.235479	91359	108601	0.841235	-0.172884	0.816963	0.0243	0.183037	THREATENED_1
Common Redpoll	Acanthis flammea	2050	A2	37511	43592	0.860502	-0.150239	0.554322	0.3062	0.445678	89743	108601	0.826355	-0.190731	0.743842	0.0825	0.256158	THREATENED_1
Common Tern	Sterna hirundo	2020	A1B	2373	1256	1.88933	0.636223	0.386943	1.5024	0.613057	761	814	0.934889	-0.067327	0.615479	0.3194	0.384521	THREATENED_1
Common Tern	Sterna hirundo	2020	B2	2883	1256	2.29538	0.830899	0.41879	1.8766	0.58121	1071	814	1.31572	0.274388	0.587224	0.7285	0.412776	THREATENED_1
Common Tern	Sterna hirundo	2050	A1B	4354	1256	3.46656	1.24316	0.246019	3.2205	0.753981	985	814	1.21007	0.190681	0.541769	0.6683	0.458231	THREATENED_1
Common Tern	Sterna hirundo	2050	B2	3467	1256	2.76035	1.01536	0.332006	2.4283	0.667994	1259	814	1.54668	0.436113	0.498771	1.0479	0.501229	THREATENED_1
Common Tern	Sterna hirundo	2080	A1B	6228	1256	4.9586	1.60112	0.139331	4.8193	0.860669	1795	814	2.20516	0.7908	0.522113	1.683	0.477887	THREATENED_1
Common Tern	Sterna hirundo	2080	A2	13051	1256	10.3909	2.34093	0.197452	10.1935	0.802548	4098	814	5.0344	1.61629	0.577396	4.457	0.422604	THREATENED_1
Common Tern	Sterna hirundo	2080	B2	5844	1256	4.65287	1.53748	0.203822	4.449	0.796178	2941	814	3.61302	1.28454	0.487715	3.1253	0.512285	THREATENED_1
Common Tern	Sterna hirundo	2020	A2	3350	1256	2.6672	0.981028	0.475318	2.1919	0.524682	897	814	1.10197	0.0970955	0.638821	0.4631	0.361179	THREATENED_1
Common Tern	Sterna hirundo	2050	A2	6193	1256	4.93073	1.59549	0.335987	4.5947	0.664013	1240	814	1.52334	0.420906	0.577396	0.9459	0.422604	THREATENED_1
Common Yellowthroat	Geothlypis trichas	2020	A1B	72853	74960	0.971892	-0.0285109	0.880309	0.0916	0.119691	18829	16371	1.15014	0.139887	0.934274	0.2159	0.065726	STABLE
Common Yellowthroat	Geothlypis trichas	2020	B2	75661	74960	1.00935	0.0093082	0.878055	0.1313	0.121945	19535	16371	1.19327	0.176696	0.933052	0.2602	0.0669477	STABLE
Common Yellowthroat	Geothlypis trichas	2050	A1B	78856	74960	1.05197	0.0506688	0.801854	0.2501	0.198146	21565	16371	1.31727	0.27556	0.918514	0.3988	0.0814856	STABLE
Common Yellowthroat	Geothlypis trichas	2050	A2	73914	74960	0.986046	-0.0140524	0.751414	0.2346	0.248586	20898	16371	1.27653	0.244142	0.914239	0.3623	0.0857614	STABLE
Common Yellowthroat	Geothlypis trichas	2050	B2	77515	74960	1.03408	0.0335168	0.777495	0.2566	0.222505	17182	16371	1.04954	0.0483508	0.8275	0.222	0.1725	STABLE
Common Yellowthroat	Geothlypis trichas	2080	A1B	81837	74960	1.09174	0.0877748	0.722879	0.3689	0.277121	21440	16371	1.30963	0.269747	0.868548	0.4411	0.131452	STABLE
Common Yellowthroat	Geothlypis trichas	2080	A2	78936	74960	1.05304	0.0516828	0.620064	0.433	0.379936	26651	16371	1.62794	0.487315	0.910451	0.7175	0.0895486	STABLE
Common Yellowthroat	Geothlypis trichas	2080	B2	83596	74960	1.11521	0.109041	0.717529	0.3977	0.282471	18290	16371	1.11722	0.110843	0.776923	0.3403	0.223077	STABLE
Common Yellowthroat	Geothlypis trichas	2020	A2	72096	74960	0.961793	-0.0389561	0.871198	0.0906	0.128802	18901	16371	1.15454	0.143703	0.935374	0.2192	0.0646265	STABLE
Connecticut Warbler	Oporornis agilis	2020	A1B	13118	11055	1.18661	0.171103	0.67137	0.5152	0.32863	NA	NA	NA	NA	NA	NA	NA	THREATENED_1
Connecticut Warbler	Oporornis agilis	2020	B2	13006	11055	1.17648	0.162528	0.627318	0.5492	0.372682	NA	NA	NA	NA	NA	NA	NA	THREATENED_1
Connecticut Warbler	Oporornis agilis	2050	A1B	13195	11055	1.19358	0.176955	0.133695	1.0599	0.866305	NA	NA	NA	NA	NA	NA	NA	THREATENED_1
Connecticut Warbler	Oporornis agilis	2050	B2	11945	11055	1.08051	0.07743	0.315694	0.7648	0.684306	NA	NA	NA	NA	NA	NA	NA	THREATENED_1
Connecticut Warbler	Oporornis agilis	2080	A1B	14125	11055	1.2777	0.245063	0.0027137	1.275	0.997286	NA	NA	NA	NA	NA	NA	NA	THREATENED_1
Connecticut Warbler	Oporornis agilis	2080	A2	14682	11055	1.32809	0.283739	0.00027137	1.3278	0.999729	NA	NA	NA	NA	NA	NA	NA	THREATENED_1
Connecticut Warbler	Oporornis agilis	2080	B2	14459	11055	1.30791	0.268434	0.142198	1.1657	0.857802	NA	NA	NA	NA	NA	NA	NA	THREATENED_1
Connecticut Warbler	Oporornis agilis	2050	A2	13973	11055	1.26395	0.234244	0.185979	1.078	0.814021	NA	NA	NA	NA	NA	NA	NA	THREATENED_1
Connecticut Warbler	Oporornis agilis	2020	A2	12854	11055	1.16273	0.150772	0.635911	0.5268	0.364089	NA	NA	NA	NA	NA	NA	NA	THREATENED_1
Cooper's Hawk	Accipiter cooperii	2020	A1B	17278	8590	2.01141	0.698835	0.735157	1.2763	0.264843	63677	55594	1.14539	0.135748	0.974062	0.1713	0.0259381	STABLE
Cooper's Hawk	Accipiter cooperii	2020	B2	17176	8590	1.99953	0.692914	0.681723	1.3178	0.318277	67963	55594	1.22249	0.200888	0.979009	0.2435	0.0209915	STABLE
Cooper's Hawk	Accipiter cooperii	2050	A1B	21102	8590	2.45658	0.898769	0.636903	1.8197	0.363097	75937	55594	1.36592	0.311829	0.974044	0.3919	0.025956	STABLE
Cooper's Hawk	Accipiter cooperii	2050	A2	21102	8590	2.45658	0.898769	0.570314	1.8863	0.429686	76451	55594	1.37517	0.318575	0.977408	0.3978	0.0225924	STABLE
Cooper's Hawk	Accipiter cooperii	2050	B2	19173	8590	2.23201	0.802904	0.487194	1.7448	0.512806	76318	55594	1.37277	0.316834	0.977246	0.3955	0.0227543	STABLE
Cooper's Hawk	Accipiter cooperii	2080	A1B	28491	8590	3.31676	1.19899	0.585565	2.7312	0.414435	83895	55594	1.50907	0.411491	0.973019	0.536	0.0269813	STABLE
Cooper's Hawk	Accipiter cooperii	2080	A2	29671	8590	3.45413	1.23957	0.443539	3.0106	0.556461	90096	55594	1.62061	0.4828	0.976544	0.6441	0.0234558	STABLE
Cooper's Hawk	Accipiter cooperii	2080	B2	25373	8590	2.95378	1.08309	0.417695	2.5361	0.582305	81956	55594	1.47419	0.388107	0.97068	0.5035	0.0293197	STABLE
Cooper's Hawk	Accipiter cooperii	2020	A2	16561	8590	1.92794	0.656452	0.684517	1.2434	0.315483	65998	55594	1.18714	0.171549	0.977516	0.2096	0.0224844	STABLE
Cordilleran Flycatcher	Empidonax occidentalis	2020	A1B	3803	1760	2.1608	0.770476	0.710795	1.45	0.289205	NA	NA	NA	NA	NA	NA	NA	THREATENED_1
Cordilleran Flycatcher	Empidonax occidentalis	2020	B2	2225	1760	1.2642	0.234443	0.5625	0.7017	0.4375	NA	NA	NA	NA	NA	NA	NA	THREATENED_1
Cordilleran Flycatcher	Empidonax occidentalis	2050	A1B	2690	1760	1.52841	0.424227	0.519318	1.0091	0.480682	NA	NA	NA	NA	NA	NA	NA	THREATENED_1
Cordilleran Flycatcher	Empidonax occidentalis	2050	B2	1238	1760	0.703409	-0.351817	0.322159	0.3813	0.677841	NA	NA	NA	NA	NA	NA	NA	THREATENED_1
Cordilleran Flycatcher	Empidonax occidentalis	2080	A1B	2178	1760	1.2375	0.213093	0.398295	0.8392	0.601705	NA	NA	NA	NA	NA	NA	NA	THREATENED_1
Cordilleran Flycatcher	Empidonax occidentalis	2080	A2	620	1760	0.352273	-1.04335	0.153977	0.1983	0.846023	NA	NA	NA	NA	NA	NA	NA	THREATENED_1
Cordilleran Flycatcher	Empidonax occidentalis	2080	B2	1027	1760	0.583523	-0.538672	0.203977	0.3795	0.796023	NA	NA	NA	NA	NA	NA	NA	THREATENED_1
Cordilleran Flycatcher	Empidonax occidentalis	2020	A2	2815	1760	1.59943	0.469648	0.626705	0.9727	0.373295	NA	NA	NA	NA	NA	NA	NA	THREATENED_1
Cordilleran Flycatcher	Empidonax occidentalis	2050	A2	1656	1760	0.940909	-0.0609088	0.426136	0.5148	0.573864	NA	NA	NA	NA	NA	NA	NA	THREATENED_1
Costa's Hummingbird	Calypte costae	2020	A1B	2187	1479	1.4787	0.391165	0.712644	0.7661	0.287356	2346	1672	1.40311	0.338691	0.851675	0.5514	0.148325	STABLE
Costa's Hummingbird	Calypte costae	2020	B2	3160	1479	2.13658	0.759206	0.673428	1.4632	0.326572	3325	1672	1.98864	0.687449	0.872608	1.116	0.127392	STABLE
Costa's Hummingbird	Calypte costae	2050	A1B	4030	1479	2.72481	1.0024	0.607843	2.117	0.392157	4155	1672	2.48505	0.910292	0.842703	1.6423	0.157297	STABLE
Costa's Hummingbird	Calypte costae	2050	A2	5941	1479	4.0169	1.39051	0.586883	3.43	0.413117	5338	1672	3.19258	1.16083	0.858254	2.3343	0.141746	STABLE
Costa's Hummingbird	Calypte costae	2050	B2	5857	1479	3.96011	1.37627	0.534821	3.4253	0.465179	5092	1672	3.04545	1.11365	0.861842	2.1836	0.138158	STABLE
Costa's Hummingbird	Calypte costae	2080	A1B	11518	1479	7.78769	2.05254	0.600406	7.1873	0.399594	6446	1672	3.85526	1.34944	0.834928	3.0203	0.165072	STABLE
Costa's Hummingbird	Calypte costae	2080	A2	23507	1479	15.8938	2.76593	0.504395	15.3895	0.495605	8509	1672	5.08911	1.6271	0.84988	4.2392	0.15012	STABLE
Costa's Hummingbird	Calypte costae	2080	B2	11424	1479	7.72414	2.04435	0.478702	7.2454	0.521298	6584	1672	3.9378	1.37062	0.849282	3.0885	0.150718	STABLE
Costa's Hummingbird	Calypte costae	2020	A2	3067	1479	2.0737	0.729334	0.70453	1.3692	0.29547	2830	1672	1.69258	0.526256	0.864234	0.8283	0.135766	STABLE
Couch's Kingbird	Tyrannus couchii	2020	A1B	361	426	0.847418	-0.165561	0.774648	0.0728	0.225352	435	429	1.01399	0.0138891	0.685315	0.3287	0.314685	OTHER_MARGINAL
Couch's Kingbird	Tyrannus couchii	2020	B2	408	426	0.957746	-0.0431722	0.673709	0.284	0.326291	144	429	0.335664	-1.09164	0.265734	0.0699	0.734266	OTHER_MARGINAL
Couch's Kingbird	Tyrannus couchii	2050	A1B	374	426	0.877934	-0.130184	0.737089	0.1408	0.262911	25	429	0.0582751	-2.84258	0.037296	0.021	0.962704	OTHER_MARGINAL
Couch's Kingbird	Tyrannus couchii	2050	A2	368	426	0.86385	-0.146356	0.610329	0.2535	0.389671	11	429	0.025641	-3.66356	0.002331	0.0233	0.997669	OTHER_MARGINAL
Couch's Kingbird	Tyrannus couchii	2050	B2	456	426	1.07042	0.0680535	0.652582	0.4178	0.347418	167	429	0.389277	-0.943463	0.156177	0.2331	0.843823	OTHER_MARGINAL
Couch's Kingbird	Tyrannus couchii	2080	A1B	275	426	0.64554	-0.437668	0.579812	0.0657	0.420188	0	429	0	-7	0	0	1	OTHER_MARGINAL
Couch's Kingbird	Tyrannus couchii	2080	A2	169	426	0.396714	-0.924541	0.361502	0.0352	0.638498	0	429	0	-7	0	0	1	OTHER_MARGINAL
Couch's Kingbird	Tyrannus couchii	2080	B2	402	426	0.943662	-0.0579873	0.586854	0.3568	0.413146	18	429	0.041958	-3.17109	0.037296	0.0047	0.962704	OTHER_MARGINAL
Couch's Kingbird	Tyrannus couchii	2020	A2	278	426	0.652582	-0.426818	0.619718	0.0329	0.380282	95	429	0.221445	-1.50758	0.212121	0.0093	0.787879	OTHER_MARGINAL
Crested Caracara	Caracara cheriway	2020	A1B	1303	1260	1.03413	0.0335576	0.76746	0.2667	0.23254	407	1840	0.221196	-1.50871	0.05	0.1712	0.95	THREATENED_2
Crested Caracara	Caracara cheriway	2020	B2	1780	1260	1.4127	0.345502	0.793651	0.619	0.206349	1170	1840	0.63587	-0.452762	0.375	0.2609	0.625	THREATENED_2
Crested Caracara	Caracara cheriway	2050	A1B	2117	1260	1.68016	0.518888	0.668254	1.0119	0.331746	1882	1840	1.02283	0.0225695	0.0456522	0.9772	0.954348	THREATENED_2
Crested Caracara	Caracara cheriway	2050	B2	2797	1260	2.21984	0.797436	0.574603	1.6452	0.425397	2711	1840	1.47337	0.387552	0.25163	1.2217	0.74837	THREATENED_2
Crested Caracara	Caracara cheriway	2080	A1B	3424	1260	2.71746	0.999698	0.272222	2.4452	0.727778	4234	1840	2.30109	0.833382	0.0456522	2.2554	0.954348	THREATENED_2
Crested Caracara	Caracara cheriway	2080	A2	4434	1260	3.51905	1.25819	0.149206	3.3698	0.850794	7792	1840	4.23478	1.44333	0.204348	4.0304	0.795652	THREATENED_2
Crested Caracara	Caracara cheriway	2080	B2	3006	1260	2.38571	0.869499	0.289683	2.096	0.710317	5656	1840	3.07391	1.12295	0.248913	2.825	0.751087	THREATENED_2
Crested Caracara	Caracara cheriway	2020	A2	1301	1260	1.03254	0.0320215	0.774603	0.2579	0.225397	873	1840	0.474457	-0.745585	0.277717	0.1967	0.722283	THREATENED_2
Crested Caracara	Caracara cheriway	2050	A2	2304	1260	1.82857	0.603535	0.614286	1.2143	0.385714	2625	1840	1.42663	0.355315	0.207609	1.219	0.792391	THREATENED_2
Crissal Thrasher	Toxostoma crissale	2020	A1B	2934	930	3.15484	1.14894	0.83871	2.3161	0.16129	6576	5581	1.17828	0.164059	0.884967	0.2933	0.115033	STABLE
Crissal Thrasher	Toxostoma crissale	2020	B2	4086	930	4.39355	1.48014	0.902151	3.4914	0.0978495	8348	5581	1.49579	0.402654	0.925282	0.5705	0.0747178	STABLE
Crissal Thrasher	Toxostoma crissale	2050	A1B	4772	930	5.13118	1.63534	0.832258	4.2989	0.167742	9870	5581	1.7685	0.570132	0.85809	0.9104	0.14191	STABLE
Crissal Thrasher	Toxostoma crissale	2050	A2	5777	930	6.21183	1.82646	0.886022	5.3258	0.113978	12233	5581	2.1919	0.784769	0.887475	1.3044	0.112525	STABLE
Crissal Thrasher	Toxostoma crissale	2050	B2	5544	930	5.96129	1.78529	0.890323	5.071	0.109677	12425	5581	2.2263	0.800343	0.875829	1.3505	0.124171	STABLE
Crissal Thrasher	Toxostoma crissale	2080	A1B	7864	930	8.45591	2.13487	0.829032	7.6269	0.170968	18776	5581	3.36427	1.21321	0.835693	2.5286	0.164307	STABLE
Crissal Thrasher	Toxostoma crissale	2080	A2	10921	930	11.743	2.46326	0.883871	10.8591	0.116129	35111	5581	6.29117	1.83915	0.851819	5.4393	0.148181	STABLE
Crissal Thrasher	Toxostoma crissale	2080	B2	6644	930	7.14409	1.96628	0.875269	6.2688	0.124731	17295	5581	3.09891	1.13105	0.841068	2.2578	0.158932	STABLE
Crissal Thrasher	Toxostoma crissale	2020	A2	4240	930	4.55914	1.51713	0.895699	3.6634	0.104301	7742	5581	1.38721	0.327292	0.916144	0.4711	0.0838559	STABLE
Curve-billed Thrasher	Toxostoma curvirostre	2020	A1B	7276	5210	1.39655	0.334001	0.863916	0.5326	0.136084	10138	8749	1.15876	0.147351	0.933364	0.2254	0.0666362	STABLE
Curve-billed Thrasher	Toxostoma curvirostre	2020	B2	8838	5210	1.69635	0.528481	0.859117	0.8372	0.140883	10865	8749	1.24186	0.216607	0.937707	0.3041	0.0622928	STABLE
Curve-billed Thrasher	Toxostoma curvirostre	2050	A1B	10737	5210	2.06084	0.723116	0.833589	1.2273	0.166411	13140	8749	1.50189	0.406722	0.916333	0.5856	0.0836667	STABLE
Curve-billed Thrasher	Toxostoma curvirostre	2050	A2	11543	5210	2.21555	0.795499	0.842418	1.3731	0.157582	12984	8749	1.48406	0.394778	0.946965	0.5371	0.0530346	STABLE
Curve-billed Thrasher	Toxostoma curvirostre	2050	B2	12768	5210	2.45067	0.896362	0.841843	1.6088	0.158157	13330	8749	1.5236	0.421078	0.932907	0.5907	0.0670934	STABLE
Curve-billed Thrasher	Toxostoma curvirostre	2080	A1B	15919	5210	3.05547	1.11693	0.812476	2.243	0.187524	16986	8749	1.94148	0.66345	0.916105	1.0254	0.0838953	STABLE
Curve-billed Thrasher	Toxostoma curvirostre	2080	A2	18254	5210	3.50365	1.2538	0.833397	2.6702	0.166603	16395	8749	1.87393	0.628037	0.945594	0.9283	0.0544062	STABLE
Curve-billed Thrasher	Toxostoma curvirostre	2080	B2	13334	5210	2.55931	0.939737	0.826488	1.7328	0.173512	13573	8749	1.55138	0.439143	0.914847	0.6365	0.0851526	STABLE
Curve-billed Thrasher	Toxostoma curvirostre	2020	A2	8102	5210	1.55509	0.441531	0.852399	0.7027	0.147601	10265	8749	1.17328	0.159801	0.94708	0.2262	0.0529203	STABLE
Dark-eyed Junco	Junco hyemalis	2020	A2	NA	NA	NA	NA	NA	NA	NA	139077	159218	0.8735	-0.135247	0.8453	0.0282	0.1547	STABLE
Dark-eyed Junco	Junco hyemalis	2020	A1B	NA	NA	NA	NA	NA	NA	NA	138816	159218	0.871861	-0.137125	0.839101	0.0328	0.160899	STABLE
Dark-eyed Junco	Junco hyemalis	2020	B2	NA	NA	NA	NA	NA	NA	NA	140336	159218	0.881408	-0.126235	0.849515	0.0319	0.150485	STABLE
Dark-eyed Junco	Junco hyemalis	2050	A1B	NA	NA	NA	NA	NA	NA	NA	147631	159218	0.927226	-0.0755584	0.789257	0.138	0.210743	STABLE
Dark-eyed Junco	Junco hyemalis	2050	A2	NA	NA	NA	NA	NA	NA	NA	145224	159218	0.912108	-0.091997	0.799037	0.1131	0.200963	STABLE
Dark-eyed Junco	Junco hyemalis	2050	B2	NA	NA	NA	NA	NA	NA	NA	149080	159218	0.936326	-0.0657913	0.811968	0.1244	0.188032	STABLE
Dark-eyed Junco	Junco hyemalis	2080	A1B	NA	NA	NA	NA	NA	NA	NA	154772	159218	0.972076	-0.0283213	0.768952	0.2031	0.231048	STABLE
Dark-eyed Junco	Junco hyemalis	2080	A2	NA	NA	NA	NA	NA	NA	NA	149119	159218	0.936571	-0.0655297	0.760938	0.1756	0.239062	STABLE
Dark-eyed Junco	Junco hyemalis	2080	B2	NA	NA	NA	NA	NA	NA	NA	156915	159218	0.985536	-0.0145701	0.785665	0.1999	0.214335	STABLE
Dickcissel	Spiza americana	2020	A1B	26064	22644	1.15103	0.14066	0.920685	0.2303	0.0793146	NA	NA	NA	NA	NA	NA	NA	STABLE
Dickcissel	Spiza americana	2020	B2	28057	22644	1.23905	0.214343	0.917638	0.3214	0.0823618	NA	NA	NA	NA	NA	NA	NA	STABLE
Dickcissel	Spiza americana	2050	A1B	36208	22644	1.59901	0.469385	0.901961	0.697	0.0980392	NA	NA	NA	NA	NA	NA	NA	STABLE
Dickcissel	Spiza americana	2050	A2	38346	22644	1.69343	0.526755	0.917462	0.776	0.0825384	NA	NA	NA	NA	NA	NA	NA	STABLE
Dickcissel	Spiza americana	2050	B2	38619	22644	1.70548	0.533849	0.907349	0.7981	0.0926515	NA	NA	NA	NA	NA	NA	NA	STABLE
Dickcissel	Spiza americana	2080	A1B	43053	22644	1.9013	0.642537	0.895734	1.0056	0.104266	NA	NA	NA	NA	NA	NA	NA	STABLE
Dickcissel	Spiza americana	2080	A2	48008	22644	2.12012	0.751473	0.856033	1.2641	0.143967	NA	NA	NA	NA	NA	NA	NA	STABLE
Dickcissel	Spiza americana	2080	B2	45837	22644	2.02424	0.705197	0.890479	1.1338	0.109521	NA	NA	NA	NA	NA	NA	NA	STABLE
Dickcissel	Spiza americana	2020	A2	28174	22644	1.24421	0.218505	0.930578	0.3136	0.0694224	NA	NA	NA	NA	NA	NA	NA	STABLE
Double-crested Cormorant	Phalacrocorax auritus	2020	A1B	5472	7697	0.710926	-0.341186	0.332337	0.3786	0.667663	25845	31530	0.819696	-0.198822	0.753473	0.0662	0.246527	THREATENED_1
Double-crested Cormorant	Phalacrocorax auritus	2020	B2	6903	7697	0.896843	-0.108875	0.440691	0.4562	0.559309	27056	31530	0.858103	-0.153031	0.774183	0.0839	0.225817	THREATENED_1
Double-crested Cormorant	Phalacrocorax auritus	2050	A1B	8871	7697	1.15253	0.141957	0.231779	0.9207	0.768221	34863	31530	1.10571	0.100487	0.717888	0.3878	0.282112	THREATENED_1
Double-crested Cormorant	Phalacrocorax auritus	2050	B2	8467	7697	1.10004	0.0953456	0.284397	0.8156	0.715603	34179	31530	1.08402	0.0806719	0.738884	0.3451	0.261116	THREATENED_1
Double-crested Cormorant	Phalacrocorax auritus	2080	A1B	17607	7697	2.28751	0.827466	0.187735	2.0998	0.812265	40079	31530	1.27114	0.239913	0.684745	0.5864	0.315255	THREATENED_1
Double-crested Cormorant	Phalacrocorax auritus	2080	A2	35926	7697	4.66753	1.54063	0.206184	4.4613	0.793816	47392	31530	1.50308	0.407514	0.723787	0.7793	0.276213	THREATENED_1
Double-crested Cormorant	Phalacrocorax auritus	2080	B2	16017	7697	2.08094	0.73282	0.216188	1.8648	0.783812	40986	31530	1.2999	0.262291	0.733111	0.5668	0.266889	THREATENED_1
Double-crested Cormorant	Phalacrocorax auritus	2020	A2	7994	7697	1.03859	0.0378606	0.467975	0.5706	0.532025	26558	31530	0.842309	-0.171608	0.765874	0.0764	0.234126	THREATENED_1
Double-crested Cormorant	Phalacrocorax auritus	2050	A2	11623	7697	1.51007	0.412155	0.362609	1.1475	0.637391	35183	31530	1.11586	0.109624	0.739867	0.376	0.260133	THREATENED_1
Dovekie	Alle alle	2050	A2	NA	NA	NA	NA	NA	NA	NA	3265	1721	1.89715	0.640354	0.551424	1.3457	0.448576	THREATENED_1
Dovekie	Alle alle	2020	A2	NA	NA	NA	NA	NA	NA	NA	2361	1721	1.37188	0.31618	0.607205	0.7647	0.392795	THREATENED_1
Dovekie	Alle alle	2020	A1B	NA	NA	NA	NA	NA	NA	NA	1756	1721	1.02034	0.020133	0.449157	0.5712	0.550843	THREATENED_1
Dovekie	Alle alle	2020	B2	NA	NA	NA	NA	NA	NA	NA	1901	1721	1.10459	0.0994745	0.580476	0.5241	0.419524	THREATENED_1
Dovekie	Alle alle	2050	A1B	NA	NA	NA	NA	NA	NA	NA	2434	1721	1.41429	0.34663	0.422429	0.9919	0.577571	THREATENED_1
Dovekie	Alle alle	2050	B2	NA	NA	NA	NA	NA	NA	NA	2059	1721	1.1964	0.179315	0.530506	0.6659	0.469494	THREATENED_1
Dovekie	Alle alle	2080	A1B	NA	NA	NA	NA	NA	NA	NA	2883	1721	1.67519	0.515926	0.338175	1.337	0.661825	THREATENED_1
Dovekie	Alle alle	2080	A2	NA	NA	NA	NA	NA	NA	NA	4189	1721	2.43405	0.889557	0.454968	1.9791	0.545032	THREATENED_1
Dovekie	Alle alle	2080	B2	NA	NA	NA	NA	NA	NA	NA	2349	1721	1.3649	0.311084	0.474143	0.8908	0.525857	THREATENED_1
Downy Woodpecker	Picoides pubescens	2020	A1B	41494	34905	1.18877	0.172919	0.963043	0.2257	0.0369575	129439	128580	1.00668	0.00665845	0.940768	0.0659	0.0592316	STABLE
Downy Woodpecker	Picoides pubescens	2020	B2	41100	34905	1.17748	0.163378	0.934794	0.2427	0.0652056	127930	128580	0.994945	-0.00506804	0.933559	0.0614	0.0664411	STABLE
Downy Woodpecker	Picoides pubescens	2050	A1B	46199	34905	1.32356	0.280328	0.912133	0.4114	0.0878671	131107	128580	1.01965	0.0194625	0.905351	0.1143	0.0946492	STABLE
Downy Woodpecker	Picoides pubescens	2050	A2	45720	34905	1.30984	0.269906	0.899355	0.4105	0.100645	126989	128580	0.987626	-0.0124508	0.889042	0.0986	0.110958	STABLE
Downy Woodpecker	Picoides pubescens	2050	B2	46708	34905	1.33815	0.291285	0.89225	0.4459	0.10775	129123	128580	1.00422	0.00421416	0.899619	0.1046	0.100381	STABLE
Downy Woodpecker	Picoides pubescens	2080	A1B	50404	34905	1.44403	0.36744	0.87509	0.5689	0.12491	135139	128580	1.05101	0.0497526	0.86893	0.1821	0.13107	STABLE
Downy Woodpecker	Picoides pubescens	2080	A2	52606	34905	1.50712	0.4102	0.820427	0.6867	0.179573	129827	128580	1.0097	0.00965152	0.824133	0.1856	0.175867	STABLE
Downy Woodpecker	Picoides pubescens	2080	B2	55248	34905	1.58281	0.459202	0.887008	0.6958	0.112992	133707	128580	1.03987	0.0390996	0.871839	0.168	0.128161	STABLE
Downy Woodpecker	Picoides pubescens	2020	A2	40074	34905	1.14809	0.138098	0.948145	0.1999	0.051855	126101	128580	0.98072	-0.0194681	0.930798	0.0499	0.0692021	STABLE
Dunlin	Calidris alpina	2050	A2	2251	3751	0.600107	-0.510648	0.048787	0.5513	0.951213	7458	8794	0.848078	-0.164782	0.406186	0.4419	0.593814	ENDANGERED_2
Dunlin	Calidris alpina	2020	A2	3107	3751	0.828312	-0.188365	0.165023	0.6633	0.834977	7013	8794	0.797476	-0.226304	0.518422	0.2791	0.481578	ENDANGERED_2
Dunlin	Calidris alpina	2020	A1B	3033	3751	0.808584	-0.21247	0.132765	0.6758	0.867235	7528	8794	0.856038	-0.15544	0.552991	0.303	0.447009	ENDANGERED_2
Dunlin	Calidris alpina	2020	B2	3715	3751	0.990403	-0.00964379	0.447881	0.5425	0.552119	7370	8794	0.838071	-0.176652	0.500796	0.3373	0.499204	ENDANGERED_2
Dunlin	Calidris alpina	2050	A1B	2312	3751	0.616369	-0.48391	0.0247934	0.5916	0.975207	7617	8794	0.866159	-0.143687	0.399477	0.4667	0.600523	ENDANGERED_2
Dunlin	Calidris alpina	2050	B2	2836	3751	0.756065	-0.279628	0.139163	0.6169	0.860837	7117	8794	0.809302	-0.211583	0.365022	0.4443	0.634978	ENDANGERED_2
Dunlin	Calidris alpina	2080	A1B	110	3751	0.0293255	-3.5293	0	0.0293	1	10183	8794	1.15795	0.14665	0.358085	0.7999	0.641915	ENDANGERED_2
Dunlin	Calidris alpina	2080	A2	228	3751	0.0607838	-2.80043	0	0.0608	1	12092	8794	1.37503	0.318474	0.374346	1.0007	0.625654	ENDANGERED_2
Dunlin	Calidris alpina	2080	B2	1311	3751	0.349507	-1.05123	0.0103972	0.3391	0.989603	8922	8794	1.01456	0.0144505	0.322493	0.6921	0.677507	ENDANGERED_2
Dusky Flycatcher	Empidonax oberholseri	2020	A1B	14332	15070	0.951029	-0.0502112	0.727936	0.2231	0.272064	1054	223	4.72646	1.55318	0.757848	3.9686	0.242152	THREATENED_1
Dusky Flycatcher	Empidonax oberholseri	2020	B2	10621	15070	0.704778	-0.349873	0.599005	0.1058	0.400995	957	223	4.29148	1.45663	0.704036	3.5874	0.295964	THREATENED_1
Dusky Flycatcher	Empidonax oberholseri	2050	A1B	10334	15070	0.685733	-0.377267	0.53497	0.1508	0.46503	1697	223	7.60987	2.02945	0.744395	6.8655	0.255605	THREATENED_1
Dusky Flycatcher	Empidonax oberholseri	2050	B2	7255	15070	0.48142	-0.731015	0.402787	0.0786	0.597213	1687	223	7.56502	2.02354	0.623318	6.9417	0.376682	THREATENED_1
Dusky Flycatcher	Empidonax oberholseri	2080	A1B	6542	15070	0.434107	-0.834463	0.364565	0.0695	0.635435	3542	223	15.8834	2.76528	0.744395	15.139	0.255605	THREATENED_1
Dusky Flycatcher	Empidonax oberholseri	2080	A2	4562	15070	0.302721	-1.19494	0.272528	0.0302	0.727472	4535	223	20.3363	3.01241	0.650224	19.6861	0.349776	THREATENED_1
Dusky Flycatcher	Empidonax oberholseri	2080	B2	5301	15070	0.351758	-1.04481	0.300066	0.0517	0.699934	2348	223	10.5291	2.35415	0.524664	10.0045	0.475336	THREATENED_1
Dusky Flycatcher	Empidonax oberholseri	2020	A2	12761	15070	0.846782	-0.166312	0.688255	0.1585	0.311745	915	223	4.10314	1.41175	0.730942	3.3722	0.269058	THREATENED_1
Dusky Flycatcher	Empidonax oberholseri	2050	A2	9242	15070	0.613271	-0.488948	0.505972	0.1073	0.494028	1643	223	7.36771	1.99711	0.704036	6.6637	0.295964	THREATENED_1
Dusky Grouse	Dendragapus obscurus	2050	A2	NA	NA	NA	NA	NA	NA	NA	12358	3877	3.18752	1.15924	0.439257	2.7483	0.560743	THREATENED_2
Dusky Grouse	Dendragapus obscurus	2020	A2	NA	NA	NA	NA	NA	NA	NA	10216	3877	2.63503	0.968893	0.526954	2.1081	0.473046	THREATENED_2
Dusky Grouse	Dendragapus obscurus	2020	A1B	NA	NA	NA	NA	NA	NA	NA	7526	3877	1.94119	0.663302	0.462471	1.4787	0.537529	THREATENED_2
Dusky Grouse	Dendragapus obscurus	2020	B2	NA	NA	NA	NA	NA	NA	NA	5820	3877	1.50116	0.406239	0.454475	1.0467	0.545525	THREATENED_2
Dusky Grouse	Dendragapus obscurus	2050	A1B	NA	NA	NA	NA	NA	NA	NA	7687	3877	1.98272	0.684469	0.358525	1.6242	0.641475	THREATENED_2
Dusky Grouse	Dendragapus obscurus	2050	B2	NA	NA	NA	NA	NA	NA	NA	5067	3877	1.30694	0.267687	0.350013	0.9569	0.649987	THREATENED_2
Dusky Grouse	Dendragapus obscurus	2080	A1B	NA	NA	NA	NA	NA	NA	NA	8315	3877	2.1447	0.762999	0.284756	1.8599	0.715244	THREATENED_2
Dusky Grouse	Dendragapus obscurus	2080	A2	NA	NA	NA	NA	NA	NA	NA	17261	3877	4.45215	1.49339	0.398246	4.0539	0.601754	THREATENED_2
Dusky Grouse	Dendragapus obscurus	2080	B2	NA	NA	NA	NA	NA	NA	NA	5037	3877	1.2992	0.261749	0.301006	0.9982	0.698994	THREATENED_2
Dusky-capped Flycatcher	Myiarchus tuberculifer	2020	A1B	168	12	14	2.63906	0.583333	13.4167	0.416667	NA	NA	NA	NA	NA	NA	NA	STABLE
Dusky-capped Flycatcher	Myiarchus tuberculifer	2020	B2	85	12	7.08333	1.95774	0.416667	6.6667	0.583333	NA	NA	NA	NA	NA	NA	NA	STABLE
Dusky-capped Flycatcher	Myiarchus tuberculifer	2050	A1B	258	12	21.5	3.06805	0.5	21	0.5	NA	NA	NA	NA	NA	NA	NA	STABLE
Dusky-capped Flycatcher	Myiarchus tuberculifer	2050	A2	174	12	14.5	2.67415	0.5	14	0.5	NA	NA	NA	NA	NA	NA	NA	STABLE
Dusky-capped Flycatcher	Myiarchus tuberculifer	2050	B2	109	12	9.08333	2.20644	0.416667	8.6667	0.583333	NA	NA	NA	NA	NA	NA	NA	STABLE
Dusky-capped Flycatcher	Myiarchus tuberculifer	2080	A1B	415	12	34.5833	3.54337	0.5	34.0833	0.5	NA	NA	NA	NA	NA	NA	NA	STABLE
Dusky-capped Flycatcher	Myiarchus tuberculifer	2080	A2	90	12	7.5	2.0149	0.333333	7.1667	0.666667	NA	NA	NA	NA	NA	NA	NA	STABLE
Dusky-capped Flycatcher	Myiarchus tuberculifer	2080	B2	110	12	9.16667	2.21557	0.416667	8.75	0.583333	NA	NA	NA	NA	NA	NA	NA	STABLE
Dusky-capped Flycatcher	Myiarchus tuberculifer	2020	A2	96	12	8	2.07944	0.583333	7.4167	0.416667	NA	NA	NA	NA	NA	NA	NA	STABLE
Eared Grebe	Podiceps nigricollis	2050	A2	407	6815	0.0597212	-2.81807	0.00337491	0.0563	0.996625	22269	15384	1.44754	0.369868	0.807527	0.64	0.192473	ENDANGERED_1
Eared Grebe	Podiceps nigricollis	2020	A2	2589	6815	0.379897	-0.967854	0.213206	0.1667	0.786794	17275	15384	1.12292	0.115932	0.845099	0.2778	0.154901	ENDANGERED_1
Eared Grebe	Podiceps nigricollis	2020	A1B	2835	6815	0.415994	-0.877084	0.190902	0.2251	0.809098	14901	15384	0.968604	-0.0318997	0.797712	0.1709	0.202288	ENDANGERED_1
Eared Grebe	Podiceps nigricollis	2020	B2	2220	6815	0.325752	-1.12162	0.201614	0.1241	0.798386	18206	15384	1.18344	0.168423	0.841199	0.3422	0.158801	ENDANGERED_1
Eared Grebe	Podiceps nigricollis	2050	A1B	604	6815	0.088628	-2.42331	0.0167278	0.0719	0.983272	20180	15384	1.31175	0.271364	0.7539	0.5579	0.2461	ENDANGERED_1
Eared Grebe	Podiceps nigricollis	2050	B2	126	6815	0.0184886	-3.9906	0.000733676	0.0178	0.999266	20091	15384	1.30597	0.266944	0.762806	0.5432	0.237194	ENDANGERED_1
Eared Grebe	Podiceps nigricollis	2080	A1B	315	6815	0.0462216	-3.07431	0	0.0462	1	24657	15384	1.60277	0.471733	0.723284	0.8795	0.276716	ENDANGERED_1
Eared Grebe	Podiceps nigricollis	2080	A2	28	6815	0.00410858	-5.49468	0	0.0041	1	34202	15384	2.22322	0.798956	0.780876	1.4423	0.219124	ENDANGERED_1
Eared Grebe	Podiceps nigricollis	2080	B2	440	6815	0.0645635	-2.74011	0.000146735	0.0644	0.999853	23911	15384	1.55428	0.441011	0.749935	0.8043	0.250065	ENDANGERED_1
Eastern Bluebird	Sialia sialis	2020	A1B	31383	26955	1.16427	0.152098	0.945316	0.219	0.0546837	39131	34387	1.13796	0.129236	0.9633	0.1747	0.0366999	STABLE
Eastern Bluebird	Sialia sialis	2020	B2	31837	26955	1.18112	0.16646	0.927657	0.2535	0.0723428	40705	34387	1.18373	0.168672	0.952395	0.2313	0.0476052	STABLE
Eastern Bluebird	Sialia sialis	2050	A1B	34111	26955	1.26548	0.235451	0.887257	0.3782	0.112743	44982	34387	1.30811	0.268584	0.94623	0.3619	0.0537703	STABLE
Eastern Bluebird	Sialia sialis	2050	A2	34542	26955	1.28147	0.248007	0.89783	0.3836	0.10217	42827	34387	1.24544	0.21949	0.919388	0.3261	0.0806119	STABLE
Eastern Bluebird	Sialia sialis	2050	B2	36272	26955	1.34565	0.296877	0.88759	0.4581	0.11241	42709	34387	1.24201	0.216731	0.911187	0.3308	0.0888126	STABLE
Eastern Bluebird	Sialia sialis	2080	A1B	35198	26955	1.30581	0.26682	0.844444	0.4614	0.155556	49007	34387	1.42516	0.354285	0.927734	0.4974	0.0722657	STABLE
Eastern Bluebird	Sialia sialis	2080	A2	40885	26955	1.51679	0.416594	0.807642	0.7091	0.192358	46850	34387	1.36243	0.309272	0.864396	0.498	0.135604	STABLE
Eastern Bluebird	Sialia sialis	2080	B2	39400	26955	1.4617	0.379597	0.812985	0.6487	0.187015	47575	34387	1.38352	0.324629	0.891442	0.4921	0.108558	STABLE
Eastern Bluebird	Sialia sialis	2020	A2	31744	26955	1.17767	0.163535	0.933482	0.2442	0.0665183	39431	34387	1.14668	0.136874	0.948294	0.1984	0.0517056	STABLE
Eastern Kingbird	Tyrannus tyrannus	2020	A1B	59039	61970	0.952703	-0.0484522	0.902743	0.05	0.0972567	NA	NA	NA	NA	NA	NA	NA	STABLE
Eastern Kingbird	Tyrannus tyrannus	2020	B2	62283	61970	1.00505	0.00503812	0.902872	0.1022	0.0971276	NA	NA	NA	NA	NA	NA	NA	STABLE
Eastern Kingbird	Tyrannus tyrannus	2050	A1B	72754	61970	1.17402	0.160433	0.857641	0.3164	0.142359	NA	NA	NA	NA	NA	NA	NA	STABLE
Eastern Kingbird	Tyrannus tyrannus	2050	A2	73357	61970	1.18375	0.168688	0.867694	0.3161	0.132306	NA	NA	NA	NA	NA	NA	NA	STABLE
Eastern Kingbird	Tyrannus tyrannus	2050	B2	74341	61970	1.19963	0.182012	0.869308	0.3303	0.130692	NA	NA	NA	NA	NA	NA	NA	STABLE
Eastern Kingbird	Tyrannus tyrannus	2080	A1B	83173	61970	1.34215	0.294272	0.82966	0.5125	0.17034	NA	NA	NA	NA	NA	NA	NA	STABLE
Eastern Kingbird	Tyrannus tyrannus	2080	A2	89583	61970	1.44559	0.368515	0.825625	0.62	0.174375	NA	NA	NA	NA	NA	NA	NA	STABLE
Eastern Kingbird	Tyrannus tyrannus	2080	B2	86541	61970	1.3965	0.333968	0.858173	0.5383	0.141827	NA	NA	NA	NA	NA	NA	NA	STABLE
Eastern Kingbird	Tyrannus tyrannus	2020	A2	60491	61970	0.976134	-0.0241558	0.910102	0.066	0.0898983	NA	NA	NA	NA	NA	NA	NA	STABLE
Eastern Meadowlark	Sturnella magna	2020	A1B	50907	45290	1.12402	0.116914	0.981122	0.1429	0.0188783	34343	31008	1.10755	0.102153	0.973136	0.1344	0.026864	STABLE
Eastern Meadowlark	Sturnella magna	2020	B2	53490	45290	1.18106	0.166408	0.974343	0.2067	0.0256569	36456	31008	1.1757	0.161861	0.9633	0.2124	0.0367002	STABLE
Eastern Meadowlark	Sturnella magna	2050	A1B	61847	45290	1.36558	0.311577	0.967631	0.3979	0.0323692	41051	31008	1.32388	0.28057	0.957592	0.3663	0.0424084	STABLE
Eastern Meadowlark	Sturnella magna	2050	A2	64807	45290	1.43093	0.358327	0.969375	0.4616	0.0306249	43332	31008	1.39745	0.334646	0.949465	0.448	0.0505353	STABLE
Eastern Meadowlark	Sturnella magna	2050	B2	70686	45290	1.56074	0.445161	0.967852	0.5929	0.0321484	45743	31008	1.4752	0.388794	0.952561	0.5226	0.0474394	STABLE
Eastern Meadowlark	Sturnella magna	2080	A1B	74705	45290	1.64948	0.500461	0.957364	0.6921	0.0426363	49713	31008	1.60323	0.472021	0.943144	0.6601	0.0568563	STABLE
Eastern Meadowlark	Sturnella magna	2080	A2	93392	45290	2.06209	0.723719	0.953213	1.1089	0.0467874	56267	31008	1.8146	0.595863	0.908153	0.9064	0.0918473	STABLE
Eastern Meadowlark	Sturnella magna	2080	B2	84720	45290	1.87061	0.626265	0.960367	0.9102	0.0396335	51558	31008	1.66273	0.508462	0.933211	0.7295	0.0667892	STABLE
Eastern Meadowlark	Sturnella magna	2020	A2	51842	45290	1.14467	0.135114	0.979554	0.1651	0.020446	35581	31008	1.14748	0.137567	0.967073	0.1804	0.032927	STABLE
Eastern Phoebe	Sayornis phoebe	2020	A1B	32720	34111	0.959221	-0.0416334	0.779367	0.1799	0.220633	23539	20555	1.14517	0.135554	0.974945	0.1702	0.0250547	STABLE
Eastern Phoebe	Sayornis phoebe	2020	B2	34306	34111	1.00572	0.00570035	0.779543	0.2262	0.220457	24974	20555	1.21498	0.194731	0.974897	0.2401	0.0251034	STABLE
Eastern Phoebe	Sayornis phoebe	2050	A1B	37431	34111	1.09733	0.0928793	0.66694	0.4304	0.33306	26944	20555	1.31082	0.270656	0.973145	0.3377	0.0268548	STABLE
Eastern Phoebe	Sayornis phoebe	2050	A2	39314	34111	1.15253	0.141961	0.686406	0.4661	0.313594	27178	20555	1.32221	0.279304	0.968329	0.3539	0.0316711	STABLE
Eastern Phoebe	Sayornis phoebe	2050	B2	45648	34111	1.33822	0.29134	0.716543	0.6217	0.283457	27636	20555	1.34449	0.296015	0.973145	0.3713	0.0268548	STABLE
Eastern Phoebe	Sayornis phoebe	2080	A1B	38396	34111	1.12562	0.118333	0.579842	0.5458	0.420158	31249	20555	1.52026	0.418883	0.971686	0.5486	0.0283143	STABLE
Eastern Phoebe	Sayornis phoebe	2080	A2	51187	34111	1.5006	0.405866	0.495529	1.0051	0.504471	33850	20555	1.6468	0.498835	0.952323	0.6945	0.047677	STABLE
Eastern Phoebe	Sayornis phoebe	2080	B2	51292	34111	1.50368	0.407915	0.623611	0.8801	0.376389	30232	20555	1.47079	0.385797	0.965507	0.5053	0.0344928	STABLE
Eastern Phoebe	Sayornis phoebe	2020	A2	32768	34111	0.960629	-0.0401675	0.77412	0.1865	0.22588	24199	20555	1.17728	0.163207	0.972221	0.2051	0.0277791	STABLE
Eastern Screech-Owl	Megascops asio	2020	A2	NA	NA	NA	NA	NA	NA	NA	44277	38490	1.15035	0.140067	0.972694	0.1777	0.0273058	STABLE
Eastern Screech-Owl	Megascops asio	2020	A1B	NA	NA	NA	NA	NA	NA	NA	42880	38490	1.11406	0.108007	0.977163	0.1369	0.0228371	STABLE
Eastern Screech-Owl	Megascops asio	2020	B2	NA	NA	NA	NA	NA	NA	NA	44968	38490	1.1683	0.155553	0.959132	0.2092	0.0408678	STABLE
Eastern Screech-Owl	Megascops asio	2050	A1B	NA	NA	NA	NA	NA	NA	NA	50971	38490	1.32427	0.280858	0.964147	0.3601	0.0358535	STABLE
Eastern Screech-Owl	Megascops asio	2050	A2	NA	NA	NA	NA	NA	NA	NA	52018	38490	1.35147	0.301191	0.959522	0.3919	0.040478	STABLE
Eastern Screech-Owl	Megascops asio	2050	B2	NA	NA	NA	NA	NA	NA	NA	52709	38490	1.36942	0.314388	0.943804	0.4256	0.0561964	STABLE
Eastern Screech-Owl	Megascops asio	2080	A1B	NA	NA	NA	NA	NA	NA	NA	57214	38490	1.48646	0.3964	0.957651	0.5288	0.0423487	STABLE
Eastern Screech-Owl	Megascops asio	2080	A2	NA	NA	NA	NA	NA	NA	NA	65241	38490	1.69501	0.52769	0.948168	0.7468	0.0518316	STABLE
Eastern Screech-Owl	Megascops asio	2080	B2	NA	NA	NA	NA	NA	NA	NA	60600	38490	1.57443	0.453896	0.926526	0.6479	0.0734736	STABLE
Eastern Towhee	Pipilo erythrophthalmus	2020	A1B	27488	23343	1.17757	0.163452	0.89423	0.2833	0.10577	NA	NA	NA	NA	NA	NA	NA	STABLE
Eastern Towhee	Pipilo erythrophthalmus	2020	B2	28336	23343	1.2139	0.193836	0.847706	0.3662	0.152294	NA	NA	NA	NA	NA	NA	NA	STABLE
Eastern Towhee	Pipilo erythrophthalmus	2050	A1B	26994	23343	1.15641	0.145317	0.698496	0.4579	0.301504	NA	NA	NA	NA	NA	NA	NA	STABLE
Eastern Towhee	Pipilo erythrophthalmus	2050	A2	23075	23343	0.988519	-0.0115474	0.514501	0.474	0.485499	NA	NA	NA	NA	NA	NA	NA	STABLE
Eastern Towhee	Pipilo erythrophthalmus	2050	B2	25165	23343	1.07805	0.075157	0.480829	0.5972	0.519171	NA	NA	NA	NA	NA	NA	NA	STABLE
Eastern Towhee	Pipilo erythrophthalmus	2080	A1B	25771	23343	1.10401	0.0989527	0.515829	0.5882	0.484171	NA	NA	NA	NA	NA	NA	NA	STABLE
Eastern Towhee	Pipilo erythrophthalmus	2080	A2	19496	23343	0.835197	-0.180088	0.161076	0.6741	0.838924	NA	NA	NA	NA	NA	NA	NA	STABLE
Eastern Towhee	Pipilo erythrophthalmus	2080	B2	25540	23343	1.09412	0.0899487	0.278542	0.8156	0.721458	NA	NA	NA	NA	NA	NA	NA	STABLE
Eastern Towhee	Pipilo erythrophthalmus	2020	A2	27248	23343	1.16729	0.154683	0.857302	0.31	0.142698	NA	NA	NA	NA	NA	NA	NA	STABLE
Eastern Whip-poor-will	Antrostomus vociferus	2020	A1B	8164	10387	0.785982	-0.240821	0.611149	0.1748	0.388851	1510	1477	1.02234	0.0220966	0.721733	0.3006	0.278267	ENDANGERED_2
Eastern Whip-poor-will	Antrostomus vociferus	2020	B2	7392	10387	0.711659	-0.340157	0.526524	0.1851	0.473476	1462	1477	0.989844	-0.0102076	0.706161	0.2837	0.293839	ENDANGERED_2
Eastern Whip-poor-will	Antrostomus vociferus	2050	A1B	5456	10387	0.525272	-0.643839	0.315683	0.2096	0.684317	465	1477	0.314827	-1.15573	0.280975	0.0339	0.719025	ENDANGERED_2
Eastern Whip-poor-will	Antrostomus vociferus	2050	B2	6205	10387	0.597381	-0.5152	0.26562	0.3318	0.73438	194	1477	0.131347	-2.02991	0.0853081	0.046	0.914692	ENDANGERED_2
Eastern Whip-poor-will	Antrostomus vociferus	2080	A1B	9080	10387	0.87417	-0.134481	0.195725	0.6784	0.804275	513	1477	0.347326	-1.05749	0.136764	0.2106	0.863236	ENDANGERED_2
Eastern Whip-poor-will	Antrostomus vociferus	2080	A2	2272	10387	0.218735	-1.51989	0.0174256	0.2013	0.982574	668	1477	0.452268	-0.79348	0.0101557	0.4421	0.989844	ENDANGERED_2
Eastern Whip-poor-will	Antrostomus vociferus	2080	B2	5424	10387	0.522191	-0.649721	0.152883	0.3693	0.847117	324	1477	0.219364	-1.51702	0.0169262	0.2024	0.983074	ENDANGERED_2
Eastern Whip-poor-will	Antrostomus vociferus	2020	A2	8342	10387	0.803119	-0.219252	0.583518	0.2196	0.416482	1030	1477	0.69736	-0.360454	0.524035	0.1733	0.475965	ENDANGERED_2
Eastern Whip-poor-will	Antrostomus vociferus	2050	A2	5375	10387	0.517474	-0.658796	0.268605	0.2489	0.731395	162	1477	0.109682	-2.21017	0.0920785	0.0176	0.907921	ENDANGERED_2
Eastern Wood-Pewee	Contopus virens	2020	A1B	38200	36956	1.03366	0.0331075	0.867464	0.1662	0.132536	NA	NA	NA	NA	NA	NA	NA	STABLE
Eastern Wood-Pewee	Contopus virens	2020	B2	39606	36956	1.07171	0.0692526	0.837185	0.2345	0.162815	NA	NA	NA	NA	NA	NA	NA	STABLE
Eastern Wood-Pewee	Contopus virens	2050	A1B	45045	36956	1.21888	0.197934	0.803685	0.4152	0.196315	NA	NA	NA	NA	NA	NA	NA	STABLE
Eastern Wood-Pewee	Contopus virens	2050	A2	44187	36956	1.19567	0.178703	0.775003	0.4207	0.224997	NA	NA	NA	NA	NA	NA	NA	STABLE
Eastern Wood-Pewee	Contopus virens	2050	B2	48396	36956	1.30956	0.269689	0.772567	0.537	0.227433	NA	NA	NA	NA	NA	NA	NA	STABLE
Eastern Wood-Pewee	Contopus virens	2080	A1B	50461	36956	1.36543	0.311473	0.737093	0.6283	0.262907	NA	NA	NA	NA	NA	NA	NA	STABLE
Eastern Wood-Pewee	Contopus virens	2080	A2	58046	36956	1.57068	0.451508	0.656835	0.9138	0.343165	NA	NA	NA	NA	NA	NA	NA	STABLE
Eastern Wood-Pewee	Contopus virens	2080	B2	62381	36956	1.68798	0.523533	0.753491	0.9345	0.246509	NA	NA	NA	NA	NA	NA	NA	STABLE
Eastern Wood-Pewee	Contopus virens	2020	A2	37819	36956	1.02335	0.0230836	0.840026	0.1833	0.159974	NA	NA	NA	NA	NA	NA	NA	STABLE
Emperor Goose	Chen canagica	2050	A2	NA	NA	NA	NA	NA	NA	NA	620	693	0.894661	-0.111311	0.4329	0.4618	0.5671	THREATENED_1
Emperor Goose	Chen canagica	2020	A2	NA	NA	NA	NA	NA	NA	NA	605	693	0.873016	-0.135802	0.539683	0.3333	0.460317	THREATENED_1
Emperor Goose	Chen canagica	2020	A1B	NA	NA	NA	NA	NA	NA	NA	625	693	0.901876	-0.103278	0.554113	0.3478	0.445887	THREATENED_1
Emperor Goose	Chen canagica	2020	B2	NA	NA	NA	NA	NA	NA	NA	581	693	0.838384	-0.176279	0.544012	0.2944	0.455988	THREATENED_1
Emperor Goose	Chen canagica	2050	A1B	NA	NA	NA	NA	NA	NA	NA	660	693	0.952381	-0.0487902	0.414141	0.5382	0.585859	THREATENED_1
Emperor Goose	Chen canagica	2050	B2	NA	NA	NA	NA	NA	NA	NA	718	693	1.03608	0.0354396	0.493506	0.5426	0.506494	THREATENED_1
Emperor Goose	Chen canagica	2080	A1B	NA	NA	NA	NA	NA	NA	NA	204	693	0.294372	-1.22291	0.0822511	0.2121	0.917749	THREATENED_1
Emperor Goose	Chen canagica	2080	A2	NA	NA	NA	NA	NA	NA	NA	219	693	0.316017	-1.15196	0.027417	0.2886	0.972583	THREATENED_1
Emperor Goose	Chen canagica	2080	B2	NA	NA	NA	NA	NA	NA	NA	556	693	0.802309	-0.220262	0.291486	0.5108	0.708514	THREATENED_1
Eurasian Collared-Dove	Streptopelia decaocto	2020	A1B	4401	1614	2.72677	1.00312	0.633829	2.0929	0.366171	4665	4778	0.97635	-0.0239342	0.610716	0.3656	0.389284	OTHER_INTRODUCED
Eurasian Collared-Dove	Streptopelia decaocto	2020	B2	3395	1614	2.10347	0.743588	0.69145	1.412	0.30855	4755	4778	0.995186	-0.00482535	0.548556	0.4466	0.451444	OTHER_INTRODUCED
Eurasian Collared-Dove	Streptopelia decaocto	2050	A1B	4744	1614	2.93928	1.07817	0.623916	2.3154	0.376084	5532	4778	1.15781	0.146527	0.55337	0.6044	0.44663	OTHER_INTRODUCED
Eurasian Collared-Dove	Streptopelia decaocto	2050	A2	4520	1614	2.8005	1.0298	0.701983	2.0985	0.298017	5239	4778	1.09648	0.0921086	0.426538	0.6699	0.573462	OTHER_INTRODUCED
Eurasian Collared-Dove	Streptopelia decaocto	2050	B2	2977	1614	1.84449	0.612201	0.624535	1.22	0.375465	5728	4778	1.19883	0.181344	0.419632	0.7792	0.580368	OTHER_INTRODUCED
Eurasian Collared-Dove	Streptopelia decaocto	2080	A1B	3162	1614	1.95911	0.672489	0.545229	1.4139	0.454771	5317	4778	1.11281	0.106887	0.433654	0.6792	0.566346	OTHER_INTRODUCED
Eurasian Collared-Dove	Streptopelia decaocto	2080	A2	2648	1614	1.64064	0.495089	0.57373	1.0669	0.42627	3044	4778	0.637087	-0.45085	0.194433	0.4427	0.805567	OTHER_INTRODUCED
Eurasian Collared-Dove	Streptopelia decaocto	2080	B2	2162	1614	1.33953	0.292318	0.555762	0.7838	0.444238	3039	4778	0.63604	-0.452494	0.135831	0.5002	0.864169	OTHER_INTRODUCED
Eurasian Collared-Dove	Streptopelia decaocto	2020	A2	3337	1614	2.06753	0.726357	0.714374	1.3532	0.285626	3820	4778	0.799498	-0.223772	0.49121	0.3083	0.50879	OTHER_INTRODUCED
Eurasian Tree Sparrow	Passer montanus	2020	A2	2126	1005	2.11542	0.749255	0.0437811	2.0716	0.956219	7456	7525	0.990831	-0.00921173	0.454086	0.5367	0.545914	OTHER_INTRODUCED
Eurasian Tree Sparrow	Passer montanus	2020	A1B	2058	1005	2.04776	0.716747	0.195025	1.8527	0.804975	6504	7525	0.864319	-0.145813	0.478671	0.3856	0.521329	OTHER_INTRODUCED
Eurasian Tree Sparrow	Passer montanus	2020	B2	2070	1005	2.0597	0.722561	0.0905473	1.9692	0.909453	7859	7525	1.04439	0.0434286	0.516811	0.5276	0.483189	OTHER_INTRODUCED
Eurasian Tree Sparrow	Passer montanus	2050	A1B	3357	1005	3.3403	1.20606	0.00199005	3.3383	0.99801	9682	7525	1.28664	0.252038	0.346445	0.9402	0.653555	OTHER_INTRODUCED
Eurasian Tree Sparrow	Passer montanus	2050	A2	3535	1005	3.51741	1.25773	0	3.5174	1	12246	7525	1.62738	0.486969	0.33103	1.2963	0.66897	OTHER_INTRODUCED
Eurasian Tree Sparrow	Passer montanus	2050	B2	2167	1005	2.15622	0.768356	0.00995025	2.1463	0.99005	10962	7525	1.45674	0.376204	0.371827	1.0849	0.628173	OTHER_INTRODUCED
Eurasian Tree Sparrow	Passer montanus	2080	A1B	3152	1005	3.13632	1.14305	0	3.1363	1	15176	7525	2.01674	0.701484	0.182724	1.834	0.817276	OTHER_INTRODUCED
Eurasian Tree Sparrow	Passer montanus	2080	A2	3749	1005	3.73035	1.3165	0	3.7303	1	21790	7525	2.89568	1.06322	0.163189	2.7325	0.836811	OTHER_INTRODUCED
Eurasian Tree Sparrow	Passer montanus	2080	B2	2877	1005	2.86269	1.05176	0	2.8627	1	12616	7525	1.67654	0.516735	0.218472	1.4581	0.781528	OTHER_INTRODUCED
Eurasian Wigeon	Anas penelope	2050	A2	NA	NA	NA	NA	NA	NA	NA	1499	1448	1.03522	0.0346149	0.48826	0.547	0.51174	THREATENED_1
Eurasian Wigeon	Anas penelope	2020	A2	NA	NA	NA	NA	NA	NA	NA	1641	1448	1.13329	0.125123	0.584254	0.549	0.415746	THREATENED_1
Eurasian Wigeon	Anas penelope	2020	A1B	NA	NA	NA	NA	NA	NA	NA	1885	1448	1.3018	0.263745	0.593923	0.7079	0.406077	THREATENED_1
Eurasian Wigeon	Anas penelope	2020	B2	NA	NA	NA	NA	NA	NA	NA	1431	1448	0.98826	-0.0118098	0.517265	0.471	0.482735	THREATENED_1
Eurasian Wigeon	Anas penelope	2050	A1B	NA	NA	NA	NA	NA	NA	NA	1600	1448	1.10497	0.0998203	0.478591	0.6264	0.521409	THREATENED_1
Eurasian Wigeon	Anas penelope	2050	B2	NA	NA	NA	NA	NA	NA	NA	1308	1448	0.903315	-0.101684	0.40884	0.4945	0.59116	THREATENED_1
Eurasian Wigeon	Anas penelope	2080	A1B	NA	NA	NA	NA	NA	NA	NA	954	1448	0.65884	-0.417275	0.297652	0.3612	0.702348	THREATENED_1
Eurasian Wigeon	Anas penelope	2080	A2	NA	NA	NA	NA	NA	NA	NA	1231	1448	0.850138	-0.162356	0.345304	0.5048	0.654696	THREATENED_1
Eurasian Wigeon	Anas penelope	2080	B2	NA	NA	NA	NA	NA	NA	NA	1120	1448	0.773481	-0.256855	0.289365	0.4841	0.710635	THREATENED_1
European Starling	Sturnus vulgaris	2020	A1B	67550	63187	1.06905	0.0667695	0.914761	0.1543	0.0852391	108113	101726	1.06279	0.0608941	0.969742	0.093	0.0302578	OTHER_INTRODUCED
European Starling	Sturnus vulgaris	2020	B2	66183	63187	1.04741	0.046325	0.880593	0.1668	0.119407	110171	101726	1.08302	0.0797508	0.975041	0.108	0.0249592	OTHER_INTRODUCED
European Starling	Sturnus vulgaris	2050	A1B	78521	63187	1.24268	0.217268	0.854131	0.3885	0.145869	122729	101726	1.20647	0.187696	0.968867	0.2376	0.0311327	OTHER_INTRODUCED
European Starling	Sturnus vulgaris	2050	A2	76600	63187	1.21227	0.192498	0.831896	0.3804	0.168104	122134	101726	1.20062	0.182836	0.970096	0.2305	0.0299039	OTHER_INTRODUCED
European Starling	Sturnus vulgaris	2050	B2	72176	63187	1.14226	0.133009	0.791255	0.351	0.208745	119858	101726	1.17824	0.164025	0.974048	0.2042	0.0259521	OTHER_INTRODUCED
European Starling	Sturnus vulgaris	2080	A1B	83741	63187	1.32529	0.28163	0.755266	0.57	0.244734	132101	101726	1.2986	0.261284	0.968641	0.33	0.0313587	OTHER_INTRODUCED
European Starling	Sturnus vulgaris	2080	A2	88903	63187	1.40698	0.341447	0.715543	0.6914	0.284457	136961	101726	1.34637	0.297413	0.969811	0.3766	0.0301889	OTHER_INTRODUCED
European Starling	Sturnus vulgaris	2080	B2	82589	63187	1.30706	0.267778	0.747701	0.5594	0.252299	128184	101726	1.26009	0.231184	0.973822	0.2863	0.0261782	OTHER_INTRODUCED
European Starling	Sturnus vulgaris	2020	A2	66277	63187	1.0489	0.0477443	0.902417	0.1465	0.0975834	109229	101726	1.07376	0.0711637	0.971335	0.1024	0.0286652	OTHER_INTRODUCED
Evening Grosbeak	Coccothraustes vespertinus	2050	A2	10220	10412	0.98156	-0.0186124	0.16116	0.8204	0.83884	67009	64374	1.04093	0.0401171	0.710209	0.3307	0.289791	THREATENED_1
Evening Grosbeak	Coccothraustes vespertinus	2020	A1B	12257	10412	1.1772	0.163138	0.616788	0.5604	0.383212	70722	64374	1.09861	0.0940469	0.894336	0.2043	0.105664	THREATENED_1
Evening Grosbeak	Coccothraustes vespertinus	2020	B2	12402	10412	1.19113	0.174899	0.475029	0.7161	0.524971	69703	64374	1.08278	0.0795335	0.856697	0.2261	0.143303	THREATENED_1
Evening Grosbeak	Coccothraustes vespertinus	2050	A1B	12494	10412	1.19996	0.18229	0.223012	0.9769	0.776988	70510	64374	1.09532	0.0910447	0.745456	0.3499	0.254544	THREATENED_1
Evening Grosbeak	Coccothraustes vespertinus	2050	B2	11424	10412	1.0972	0.0927574	0.177103	0.9201	0.822897	68649	64374	1.06641	0.0642967	0.709308	0.3571	0.290692	THREATENED_1
Evening Grosbeak	Coccothraustes vespertinus	2080	A1B	11176	10412	1.07338	0.0708096	0.0667499	1.0066	0.93325	73293	64374	1.13855	0.129755	0.636468	0.5021	0.363532	THREATENED_1
Evening Grosbeak	Coccothraustes vespertinus	2080	A2	7419	10412	0.712543	-0.338915	0.0209374	0.6916	0.979063	65216	64374	1.01308	0.012995	0.423525	0.5896	0.576475	THREATENED_1
Evening Grosbeak	Coccothraustes vespertinus	2080	B2	7362	10412	0.707069	-0.346627	0.0518632	0.6552	0.948137	70146	64374	1.08966	0.085869	0.576661	0.513	0.423339	THREATENED_1
Evening Grosbeak	Coccothraustes vespertinus	2020	A2	12429	10412	1.19372	0.177073	0.528717	0.665	0.471283	68354	64374	1.06183	0.0599903	0.871749	0.1901	0.128251	THREATENED_1
Ferruginous Hawk	Buteo regalis	2020	A1B	8802	11030	0.798005	-0.22564	0.500272	0.2977	0.499728	20505	17957	1.14189	0.132689	0.878543	0.2634	0.121457	ENDANGERED_1
Ferruginous Hawk	Buteo regalis	2020	B2	9920	11030	0.899365	-0.106066	0.563645	0.3357	0.436355	23244	17957	1.29443	0.258067	0.889848	0.4046	0.110152	ENDANGERED_1
Ferruginous Hawk	Buteo regalis	2050	A1B	7398	11030	0.670716	-0.399409	0.338259	0.3325	0.661741	24229	17957	1.34928	0.29957	0.820738	0.5285	0.179262	ENDANGERED_1
Ferruginous Hawk	Buteo regalis	2050	B2	7453	11030	0.675703	-0.392002	0.355757	0.3199	0.644243	27875	17957	1.55232	0.43975	0.857493	0.6948	0.142507	ENDANGERED_1
Ferruginous Hawk	Buteo regalis	2080	A1B	3905	11030	0.354034	-1.03836	0.137353	0.2167	0.862647	29034	17957	1.61686	0.480488	0.810046	0.8068	0.189954	ENDANGERED_1
Ferruginous Hawk	Buteo regalis	2080	A2	1764	11030	0.159927	-1.83303	0.0606528	0.0993	0.939347	30630	17957	1.70574	0.534	0.836443	0.8693	0.163557	ENDANGERED_1
Ferruginous Hawk	Buteo regalis	2080	B2	4740	11030	0.429737	-0.844582	0.17806	0.2517	0.82194	29135	17957	1.62249	0.48396	0.842958	0.7795	0.157042	ENDANGERED_1
Ferruginous Hawk	Buteo regalis	2020	A2	9478	11030	0.859293	-0.151646	0.531732	0.3276	0.468268	21621	17957	1.20404	0.185685	0.891463	0.3126	0.108537	ENDANGERED_1
Ferruginous Hawk	Buteo regalis	2050	A2	7013	11030	0.635811	-0.452853	0.311786	0.324	0.688214	26120	17957	1.45459	0.374721	0.856546	0.598	0.143454	ENDANGERED_1
Ferruginous Pygmy-Owl	Glaucidium brasilianum	2020	A2	NA	NA	NA	NA	NA	NA	NA	136	46	2.95652	1.08401	0.630435	2.3261	0.369565	OTHER_MARGINAL
Ferruginous Pygmy-Owl	Glaucidium brasilianum	2020	A1B	NA	NA	NA	NA	NA	NA	NA	120	46	2.6087	0.95885	0.630435	1.9783	0.369565	OTHER_MARGINAL
Ferruginous Pygmy-Owl	Glaucidium brasilianum	2020	B2	NA	NA	NA	NA	NA	NA	NA	168	46	3.65217	1.29532	0.608696	3.0435	0.391304	OTHER_MARGINAL
Ferruginous Pygmy-Owl	Glaucidium brasilianum	2050	A1B	NA	NA	NA	NA	NA	NA	NA	682	46	14.8261	2.69639	0.608696	14.2174	0.391304	OTHER_MARGINAL
Ferruginous Pygmy-Owl	Glaucidium brasilianum	2050	A2	NA	NA	NA	NA	NA	NA	NA	504	46	10.9565	2.39393	0.543478	10.413	0.456522	OTHER_MARGINAL
Ferruginous Pygmy-Owl	Glaucidium brasilianum	2050	B2	NA	NA	NA	NA	NA	NA	NA	435	46	9.45652	2.2467	0.282609	9.1739	0.717391	OTHER_MARGINAL
Ferruginous Pygmy-Owl	Glaucidium brasilianum	2080	A1B	NA	NA	NA	NA	NA	NA	NA	1821	46	39.587	3.6785	0.586957	39	0.413043	OTHER_MARGINAL
Ferruginous Pygmy-Owl	Glaucidium brasilianum	2080	A2	NA	NA	NA	NA	NA	NA	NA	1827	46	39.7174	3.68179	0.543478	39.1739	0.456522	OTHER_MARGINAL
Ferruginous Pygmy-Owl	Glaucidium brasilianum	2080	B2	NA	NA	NA	NA	NA	NA	NA	967	46	21.0217	3.04556	0.26087	20.7609	0.73913	OTHER_MARGINAL
Field Sparrow	Spizella pusilla	2020	A1B	34159	28484	1.19923	0.181684	0.971387	0.2278	0.0286126	32058	28480	1.12563	0.118345	0.979249	0.1464	0.0207514	STABLE
Field Sparrow	Spizella pusilla	2020	B2	34686	28484	1.21774	0.196994	0.917743	0.3	0.0822567	34446	28480	1.20948	0.190191	0.977317	0.2322	0.0226826	STABLE
Field Sparrow	Spizella pusilla	2050	A1B	37481	28484	1.31586	0.274492	0.885339	0.4305	0.114661	38602	28480	1.35541	0.304102	0.965309	0.3901	0.034691	STABLE
Field Sparrow	Spizella pusilla	2050	A2	39299	28484	1.37969	0.321857	0.891097	0.4886	0.108903	40987	28480	1.43915	0.364053	0.969417	0.4697	0.0305829	STABLE
Field Sparrow	Spizella pusilla	2050	B2	41148	28484	1.4446	0.367833	0.854164	0.5904	0.145836	43548	28480	1.52907	0.424662	0.967767	0.5613	0.0322331	STABLE
Field Sparrow	Spizella pusilla	2080	A1B	40400	28484	1.41834	0.349487	0.788864	0.6295	0.211136	46037	28480	1.61647	0.480243	0.960955	0.6555	0.0390449	STABLE
Field Sparrow	Spizella pusilla	2080	A2	45453	28484	1.59574	0.467336	0.715981	0.8798	0.284019	54543	28480	1.91513	0.649787	0.957338	0.9578	0.0426615	STABLE
Field Sparrow	Spizella pusilla	2080	B2	48715	28484	1.71026	0.536644	0.793603	0.9167	0.206397	49665	28480	1.74386	0.556098	0.965344	0.7785	0.0346559	STABLE
Field Sparrow	Spizella pusilla	2020	A2	34329	28484	1.2052	0.186648	0.951727	0.2535	0.0482727	33224	28480	1.16657	0.15407	0.976791	0.1898	0.0232093	STABLE
Fish Crow	Corvus ossifragus	2020	A1B	10304	11591	0.888966	-0.117697	0.744543	0.1444	0.255457	11060	9862	1.12148	0.114646	0.817684	0.3038	0.182316	THREATENED_1
Fish Crow	Corvus ossifragus	2020	B2	11390	11591	0.982659	-0.0174932	0.830213	0.1524	0.169787	10956	9862	1.11093	0.105198	0.754309	0.3566	0.245691	THREATENED_1
Fish Crow	Corvus ossifragus	2050	A1B	12888	11591	1.1119	0.106068	0.690191	0.4217	0.309809	11131	9862	1.12868	0.121045	0.547962	0.5807	0.452038	THREATENED_1
Fish Crow	Corvus ossifragus	2050	B2	15863	11591	1.36856	0.31376	0.753688	0.6149	0.246312	10292	9862	1.0436	0.0426779	0.515615	0.528	0.484385	THREATENED_1
Fish Crow	Corvus ossifragus	2080	A1B	15788	11591	1.36209	0.309021	0.656716	0.7054	0.343284	12078	9862	1.2247	0.202697	0.486818	0.7379	0.513182	THREATENED_1
Fish Crow	Corvus ossifragus	2080	A2	12866	11591	1.11	0.104359	0.520231	0.5898	0.479769	7335	9862	0.743764	-0.296032	0.226729	0.517	0.773271	THREATENED_1
Fish Crow	Corvus ossifragus	2080	B2	15298	11591	1.31982	0.277493	0.563282	0.7565	0.436718	10765	9862	1.09156	0.0876111	0.424356	0.6672	0.575644	THREATENED_1
Fish Crow	Corvus ossifragus	2020	A2	11718	11591	1.01096	0.0108972	0.835476	0.1755	0.164524	11506	9862	1.1667	0.15418	0.772764	0.3939	0.227236	THREATENED_1
Fish Crow	Corvus ossifragus	2050	A2	15377	11591	1.32663	0.282644	0.777845	0.5488	0.222155	10834	9862	1.09856	0.0940003	0.491077	0.6075	0.508923	THREATENED_1
Florida Scrub-Jay	Aphelocoma coerulescens	2050	A2	107	87	1.22989	0.206921	0	1.2299	1	NA	NA	NA	NA	NA	NA	NA	THREATENED_1
Florida Scrub-Jay	Aphelocoma coerulescens	2020	A2	36	87	0.413793	-0.882389	0.0689655	0.3448	0.931034	NA	NA	NA	NA	NA	NA	NA	THREATENED_1
Florida Scrub-Jay	Aphelocoma coerulescens	2020	A1B	88	87	1.01149	0.0114287	0.241379	0.7701	0.758621	NA	NA	NA	NA	NA	NA	NA	THREATENED_1
Florida Scrub-Jay	Aphelocoma coerulescens	2020	B2	57	87	0.655172	-0.422857	0.218391	0.4368	0.781609	NA	NA	NA	NA	NA	NA	NA	THREATENED_1
Florida Scrub-Jay	Aphelocoma coerulescens	2050	A1B	96	87	1.10345	0.0984401	0	1.1034	1	NA	NA	NA	NA	NA	NA	NA	THREATENED_1
Florida Scrub-Jay	Aphelocoma coerulescens	2050	B2	93	87	1.06897	0.0666914	0	1.069	1	NA	NA	NA	NA	NA	NA	NA	THREATENED_1
Florida Scrub-Jay	Aphelocoma coerulescens	2080	A1B	764	87	8.78161	2.17266	0	8.7816	1	NA	NA	NA	NA	NA	NA	NA	THREATENED_1
Florida Scrub-Jay	Aphelocoma coerulescens	2080	A2	1775	87	20.4023	3.01565	0	20.4023	1	NA	NA	NA	NA	NA	NA	NA	THREATENED_1
Florida Scrub-Jay	Aphelocoma coerulescens	2080	B2	498	87	5.72414	1.74469	0	5.7241	1	NA	NA	NA	NA	NA	NA	NA	THREATENED_1
Forster's Tern	Sterna forsteri	2020	A2	1933	1837	1.05226	0.0509394	0.387044	0.6652	0.612956	13333	9925	1.34338	0.295185	0.879597	0.4638	0.120403	THREATENED_1
Forster's Tern	Sterna forsteri	2020	A1B	1055	1837	0.574306	-0.554593	0.26184	0.3125	0.73816	12207	9925	1.22992	0.206953	0.881108	0.3488	0.118892	THREATENED_1
Forster's Tern	Sterna forsteri	2020	B2	1798	1837	0.97877	-0.0214589	0.344584	0.6342	0.655416	13373	9925	1.34741	0.298181	0.876474	0.4709	0.123526	THREATENED_1
Forster's Tern	Sterna forsteri	2050	A1B	1669	1837	0.908547	-0.0959092	0.194883	0.7137	0.805117	15396	9925	1.55123	0.439051	0.717985	0.8332	0.282015	THREATENED_1
Forster's Tern	Sterna forsteri	2050	B2	2265	1837	1.23299	0.209441	0.289603	0.9434	0.710397	17563	9925	1.76957	0.570738	0.710932	1.0586	0.289068	THREATENED_1
Forster's Tern	Sterna forsteri	2080	A1B	2922	1837	1.59064	0.464135	0.149156	1.4415	0.850844	18225	9925	1.83627	0.607737	0.652091	1.1842	0.347909	THREATENED_1
Forster's Tern	Sterna forsteri	2080	A2	4493	1837	2.44584	0.894387	0.187806	2.258	0.812194	28386	9925	2.86005	1.05084	0.783375	2.0767	0.216625	THREATENED_1
Forster's Tern	Sterna forsteri	2080	B2	3056	1837	1.66358	0.508973	0.238977	1.4246	0.761023	23474	9925	2.36514	0.860837	0.695718	1.6694	0.304282	THREATENED_1
Forster's Tern	Sterna forsteri	2050	A2	2471	1837	1.34513	0.296489	0.295046	1.0501	0.704954	18042	9925	1.81783	0.597646	0.791839	1.026	0.208161	THREATENED_1
Fox Sparrow	Passerella iliaca	2020	A1B	70909	72274	0.981114	-0.0190671	0.821955	0.1592	0.178045	30039	28060	1.07053	0.0681515	0.90196	0.1686	0.0980399	STABLE
Fox Sparrow	Passerella iliaca	2020	B2	71214	72274	0.985334	-0.014775	0.829648	0.1557	0.170352	28603	28060	1.01935	0.0191665	0.833892	0.1855	0.166108	STABLE
Fox Sparrow	Passerella iliaca	2050	A1B	67991	72274	0.940739	-0.0610891	0.672441	0.2683	0.327559	32614	28060	1.1623	0.150397	0.781183	0.3811	0.218817	STABLE
Fox Sparrow	Passerella iliaca	2050	A2	71022	72274	0.982677	-0.0174748	0.713797	0.2689	0.286203	32885	28060	1.17195	0.158672	0.751996	0.42	0.248004	STABLE
Fox Sparrow	Passerella iliaca	2050	B2	71998	72274	0.996181	-0.00382611	0.723677	0.2725	0.276323	30966	28060	1.10356	0.0985448	0.732145	0.3714	0.267855	STABLE
Fox Sparrow	Passerella iliaca	2080	A1B	59060	72274	0.817168	-0.201911	0.527534	0.2896	0.472466	34401	28060	1.22598	0.203741	0.636279	0.5897	0.363721	STABLE
Fox Sparrow	Passerella iliaca	2080	A2	53036	72274	0.733819	-0.309494	0.465257	0.2686	0.534743	33916	28060	1.2087	0.189542	0.4799	0.7288	0.5201	STABLE
Fox Sparrow	Passerella iliaca	2080	B2	59193	72274	0.819008	-0.199661	0.539599	0.2794	0.460401	33222	28060	1.18396	0.168867	0.623842	0.5601	0.376158	STABLE
Fox Sparrow	Passerella iliaca	2020	A2	74954	72274	1.03708	0.0364101	0.853502	0.1836	0.146498	29949	28060	1.06732	0.0651509	0.86871	0.1986	0.13129	STABLE
Franklin's Gull	Leucophaeus pipixcan	2020	A1B	6877	6922	0.993499	-0.00652224	0.524848	0.4687	0.475152	2125	420	5.05952	1.62127	0.664286	4.3952	0.335714	THREATENED_1
Franklin's Gull	Leucophaeus pipixcan	2020	B2	6794	6922	0.981508	-0.0186649	0.552875	0.4286	0.447125	4428	420	10.5429	2.35545	0.754762	9.7881	0.245238	THREATENED_1
Franklin's Gull	Leucophaeus pipixcan	2050	A1B	6954	6922	1.00462	0.00461229	0.268997	0.7356	0.731003	7341	420	17.4786	2.86098	0.657143	16.8214	0.342857	THREATENED_1
Franklin's Gull	Leucophaeus pipixcan	2050	B2	1785	6922	0.257873	-1.35529	0.100116	0.1578	0.899884	11805	420	28.1071	3.33602	0.735714	27.3714	0.264286	THREATENED_1
Franklin's Gull	Leucophaeus pipixcan	2080	A1B	5576	6922	0.805548	-0.216233	0.0134354	0.7921	0.986565	14337	420	34.1357	3.53034	0.652381	33.4833	0.347619	THREATENED_1
Franklin's Gull	Leucophaeus pipixcan	2080	A2	3750	6922	0.541751	-0.612949	0.00650101	0.5352	0.993499	24198	420	57.6143	4.05377	0.685714	56.9286	0.314286	THREATENED_1
Franklin's Gull	Leucophaeus pipixcan	2080	B2	2976	6922	0.429934	-0.844125	0.0290379	0.4009	0.970962	16757	420	39.8976	3.68632	0.733333	39.1643	0.266667	THREATENED_1
Franklin's Gull	Leucophaeus pipixcan	2050	A2	5342	6922	0.771742	-0.259105	0.202832	0.5689	0.797168	10028	420	23.8762	3.17288	0.685714	23.1905	0.314286	THREATENED_1
Franklin's Gull	Leucophaeus pipixcan	2020	A2	7262	6922	1.04912	0.0479505	0.606761	0.4424	0.393239	3166	420	7.5381	2.01997	0.695238	6.8429	0.304762	THREATENED_1
Fulvous Whistling-Duck	Dendrocygna bicolor	2020	A1B	847	396	2.13889	0.760286	0.674242	1.4646	0.325758	NA	NA	NA	NA	NA	NA	NA	OTHER_MARGINAL
Fulvous Whistling-Duck	Dendrocygna bicolor	2020	B2	806	396	2.03535	0.71067	0.724747	1.3106	0.275253	NA	NA	NA	NA	NA	NA	NA	OTHER_MARGINAL
Fulvous Whistling-Duck	Dendrocygna bicolor	2050	A1B	1167	396	2.94697	1.08078	0.674242	2.2727	0.325758	NA	NA	NA	NA	NA	NA	NA	OTHER_MARGINAL
Fulvous Whistling-Duck	Dendrocygna bicolor	2050	A2	1403	396	3.54293	1.26495	0.717172	2.8258	0.282828	NA	NA	NA	NA	NA	NA	NA	OTHER_MARGINAL
Fulvous Whistling-Duck	Dendrocygna bicolor	2050	B2	1310	396	3.30808	1.19637	0.724747	2.5833	0.275253	NA	NA	NA	NA	NA	NA	NA	OTHER_MARGINAL
Fulvous Whistling-Duck	Dendrocygna bicolor	2080	A1B	1471	396	3.71465	1.31228	0.666667	3.048	0.333333	NA	NA	NA	NA	NA	NA	NA	OTHER_MARGINAL
Fulvous Whistling-Duck	Dendrocygna bicolor	2080	A2	3135	396	7.91667	2.06897	0.714646	7.202	0.285354	NA	NA	NA	NA	NA	NA	NA	OTHER_MARGINAL
Fulvous Whistling-Duck	Dendrocygna bicolor	2080	B2	2015	396	5.08838	1.62696	0.724747	4.3636	0.275253	NA	NA	NA	NA	NA	NA	NA	OTHER_MARGINAL
Fulvous Whistling-Duck	Dendrocygna bicolor	2020	A2	851	396	2.14899	0.764998	0.724747	1.4242	0.275253	NA	NA	NA	NA	NA	NA	NA	OTHER_MARGINAL
Gadwall	Anas strepera	2020	A2	10880	21245	0.51212	-0.669195	0.47936	0.0328	0.52064	55647	53732	1.03564	0.0350194	0.935048	0.1006	0.064952	ENDANGERED_1
Gadwall	Anas strepera	2020	A1B	10235	21245	0.48176	-0.730308	0.446599	0.0352	0.553401	53551	53732	0.996631	-0.00337426	0.917424	0.0792	0.0825765	ENDANGERED_1
Gadwall	Anas strepera	2020	B2	11262	21245	0.530101	-0.634687	0.494563	0.0355	0.505437	55919	53732	1.0407	0.0398955	0.934192	0.1065	0.0658081	ENDANGERED_1
Gadwall	Anas strepera	2050	A1B	8409	21245	0.395811	-0.926819	0.314286	0.0815	0.685714	65804	53732	1.22467	0.202672	0.905326	0.3193	0.0946736	ENDANGERED_1
Gadwall	Anas strepera	2050	B2	6569	21245	0.309202	-1.17376	0.269805	0.0394	0.730195	66975	53732	1.24646	0.220311	0.926468	0.32	0.0735316	ENDANGERED_1
Gadwall	Anas strepera	2080	A1B	4660	21245	0.219346	-1.51711	0.143987	0.0754	0.856013	73832	53732	1.37408	0.317784	0.896449	0.4776	0.103551	ENDANGERED_1
Gadwall	Anas strepera	2080	A2	2725	21245	0.128265	-2.05365	0.0886797	0.0396	0.91132	80346	53732	1.49531	0.402334	0.911542	0.5838	0.0884575	ENDANGERED_1
Gadwall	Anas strepera	2080	B2	5680	21245	0.267357	-1.31917	0.197364	0.07	0.802636	71925	53732	1.33859	0.291615	0.918187	0.4204	0.0818134	ENDANGERED_1
Gadwall	Anas strepera	2050	A2	8565	21245	0.403154	-0.908437	0.335326	0.0678	0.664674	68289	53732	1.27092	0.23974	0.924551	0.3464	0.0754485	ENDANGERED_1
Gambel's Quail	Callipepla gambelii	2020	A1B	5129	3753	1.36664	0.312355	0.865441	0.5012	0.134559	8756	6260	1.39872	0.335559	0.891374	0.5073	0.108626	STABLE
Gambel's Quail	Callipepla gambelii	2020	B2	6008	3753	1.60085	0.470536	0.881162	0.7197	0.118838	9394	6260	1.50064	0.405891	0.909425	0.5912	0.0905751	STABLE
Gambel's Quail	Callipepla gambelii	2050	A1B	7346	3753	1.95737	0.6716	0.863043	1.0943	0.136957	12109	6260	1.93435	0.659769	0.872684	1.0617	0.127316	STABLE
Gambel's Quail	Callipepla gambelii	2050	A2	8255	3753	2.19957	0.788264	0.863309	1.3363	0.136691	13016	6260	2.07923	0.731999	0.907029	1.1722	0.0929712	STABLE
Gambel's Quail	Callipepla gambelii	2050	B2	7214	3753	1.9222	0.653468	0.870237	1.052	0.129763	12243	6260	1.95575	0.670774	0.880032	1.0757	0.119968	STABLE
Gambel's Quail	Callipepla gambelii	2080	A1B	11130	3753	2.96563	1.08709	0.857447	2.1082	0.142553	16210	6260	2.58946	0.951448	0.869968	1.7195	0.130032	STABLE
Gambel's Quail	Callipepla gambelii	2080	A2	12921	3753	3.44285	1.2363	0.859313	2.5835	0.140687	18707	6260	2.98834	1.09472	0.899521	2.0888	0.100479	STABLE
Gambel's Quail	Callipepla gambelii	2080	B2	8812	3753	2.34799	0.853559	0.851319	1.4967	0.148681	16347	6260	2.61134	0.959864	0.874281	1.7371	0.125719	STABLE
Gambel's Quail	Callipepla gambelii	2020	A2	5838	3753	1.55556	0.441833	0.871303	0.6843	0.128697	9164	6260	1.4639	0.381103	0.913738	0.5502	0.086262	STABLE
Gila Woodpecker	Melanerpes uropygialis	2020	A1B	1875	697	2.6901	0.989579	0.853659	1.8364	0.146341	4236	1899	2.23065	0.802292	0.937335	1.2933	0.0626646	THREATENED_1
Gila Woodpecker	Melanerpes uropygialis	2020	B2	2535	697	3.63702	1.29116	0.657102	2.9799	0.342898	5240	1899	2.75935	1.01499	0.951553	1.8078	0.0484466	THREATENED_1
Gila Woodpecker	Melanerpes uropygialis	2050	A1B	2869	697	4.11621	1.41493	0.550933	3.5653	0.449067	6398	1899	3.36914	1.21466	0.937335	2.4318	0.0626646	THREATENED_1
Gila Woodpecker	Melanerpes uropygialis	2050	B2	4402	697	6.31564	1.84303	0.496413	5.8192	0.503587	7662	1899	4.03476	1.39495	0.951553	3.0832	0.0484466	THREATENED_1
Gila Woodpecker	Melanerpes uropygialis	2080	A1B	5664	697	8.12626	2.0951	0.298422	7.8278	0.701578	11161	1899	5.8773	1.7711	0.93049	4.9468	0.0695103	THREATENED_1
Gila Woodpecker	Melanerpes uropygialis	2080	A2	5638	697	8.08895	2.0905	0.23099	7.858	0.76901	17558	1899	9.24592	2.22418	0.936809	8.3091	0.0631912	THREATENED_1
Gila Woodpecker	Melanerpes uropygialis	2080	B2	4844	697	6.94978	1.93871	0.344333	6.6055	0.655667	10515	1899	5.53712	1.71148	0.944708	4.5924	0.0552923	THREATENED_1
Gila Woodpecker	Melanerpes uropygialis	2050	A2	3913	697	5.61406	1.72527	0.474892	5.1392	0.525108	8622	1899	4.54028	1.51299	0.943655	3.5966	0.0563454	THREATENED_1
Gila Woodpecker	Melanerpes uropygialis	2020	A2	2290	697	3.28551	1.18952	0.800574	2.4849	0.199426	5708	1899	3.00579	1.10054	0.943655	2.0621	0.0563454	THREATENED_1
Gilded Flicker	Colaptes chrysoides	2020	A1B	1189	736	1.61549	0.479638	0.745924	0.8696	0.254076	2127	823	2.58445	0.949512	0.925881	1.6586	0.0741191	THREATENED_1
Gilded Flicker	Colaptes chrysoides	2020	B2	2086	736	2.83424	1.04177	0.649457	2.1848	0.350543	2896	823	3.51883	1.25813	0.877278	2.6416	0.122722	THREATENED_1
Gilded Flicker	Colaptes chrysoides	2050	A1B	2571	736	3.49321	1.25082	0.463315	3.0299	0.536685	3695	823	4.48967	1.50178	0.889429	3.6002	0.110571	THREATENED_1
Gilded Flicker	Colaptes chrysoides	2050	B2	4776	736	6.48913	1.87013	0.44837	6.0408	0.55163	4857	823	5.90158	1.77522	0.852977	5.0486	0.147023	THREATENED_1
Gilded Flicker	Colaptes chrysoides	2080	A1B	7706	736	10.4701	2.34852	0.41712	10.053	0.58288	6226	823	7.56501	2.02353	0.888214	6.6768	0.111786	THREATENED_1
Gilded Flicker	Colaptes chrysoides	2080	A2	12214	736	16.5951	2.80911	0.294837	16.3003	0.705163	11405	823	13.8578	2.62885	0.863913	12.9939	0.136087	THREATENED_1
Gilded Flicker	Colaptes chrysoides	2080	B2	7495	736	10.1834	2.32076	0.360054	9.8234	0.639946	8487	823	10.3123	2.33333	0.849332	9.4629	0.150668	THREATENED_1
Gilded Flicker	Colaptes chrysoides	2020	A2	2299	736	3.12364	1.139	0.717391	2.4063	0.282609	2794	823	3.3949	1.22227	0.921021	2.4739	0.0789793	THREATENED_1
Gilded Flicker	Colaptes chrysoides	2050	A2	4412	736	5.99457	1.79085	0.415761	5.5788	0.584239	4944	823	6.00729	1.79297	0.865128	5.1422	0.134872	THREATENED_1
Glaucous Gull	Larus hyperboreus	2020	A1B	23971	21712	1.10404	0.0989797	0.875783	0.2283	0.124217	16494	23580	0.699491	-0.357402	0.613528	0.086	0.386472	STABLE
Glaucous Gull	Larus hyperboreus	2020	B2	21154	21712	0.9743	-0.0260361	0.857176	0.1171	0.142824	16744	23580	0.710093	-0.342359	0.601654	0.1084	0.398346	STABLE
Glaucous Gull	Larus hyperboreus	2050	A1B	17738	21712	0.816968	-0.202156	0.774641	0.0423	0.225359	24098	23580	1.02197	0.02173	0.573664	0.4483	0.426336	STABLE
Glaucous Gull	Larus hyperboreus	2050	A2	12660	21712	0.583088	-0.539418	0.557664	0.0254	0.442336	24385	23580	1.03414	0.0335693	0.586005	0.4481	0.413995	STABLE
Glaucous Gull	Larus hyperboreus	2050	B2	16289	21712	0.75023	-0.287375	0.714398	0.0358	0.285602	19804	23580	0.839864	-0.174515	0.545293	0.2946	0.454707	STABLE
Glaucous Gull	Larus hyperboreus	2080	A1B	13202	21712	0.608051	-0.497497	0.595109	0.0129	0.404891	29103	23580	1.23422	0.210442	0.492282	0.7419	0.507718	STABLE
Glaucous Gull	Larus hyperboreus	2080	A2	5186	21712	0.238854	-1.4319	0.233419	0.0054	0.766581	33613	23580	1.42549	0.354514	0.533969	0.8915	0.466031	STABLE
Glaucous Gull	Larus hyperboreus	2080	B2	8408	21712	0.387251	-0.948681	0.373618	0.0136	0.626382	28467	23580	1.20725	0.188347	0.509712	0.6975	0.490288	STABLE
Glaucous Gull	Larus hyperboreus	2020	A2	20066	21712	0.924189	-0.0788383	0.797347	0.1268	0.202653	17286	23580	0.733079	-0.310502	0.63134	0.1017	0.36866	STABLE
Glaucous-winged Gull	Larus glaucescens	2020	A1B	4186	4198	0.997141	-0.0028626	0.653168	0.344	0.346832	6905	6326	1.09153	0.0875777	0.805564	0.286	0.194436	THREATENED_1
Glaucous-winged Gull	Larus glaucescens	2020	B2	4045	4198	0.963554	-0.0371267	0.654597	0.309	0.345403	5888	6326	0.930762	-0.0717517	0.741701	0.1891	0.258299	THREATENED_1
Glaucous-winged Gull	Larus glaucescens	2050	A1B	5002	4198	1.19152	0.17523	0.577418	0.6141	0.422582	6294	6326	0.994942	-0.00507133	0.742807	0.2521	0.257193	THREATENED_1
Glaucous-winged Gull	Larus glaucescens	2050	B2	4278	4198	1.01906	0.0188774	0.4707	0.5484	0.5293	5542	6326	0.876067	-0.132313	0.679893	0.1962	0.320107	THREATENED_1
Glaucous-winged Gull	Larus glaucescens	2080	A1B	4075	4198	0.9707	-0.0297375	0.356837	0.6139	0.643163	4864	6326	0.76889	-0.262807	0.627885	0.141	0.372115	THREATENED_1
Glaucous-winged Gull	Larus glaucescens	2080	A2	4202	4198	1.00095	0.000952381	0.200333	0.8006	0.799667	5465	6326	0.863895	-0.146304	0.654126	0.2098	0.345874	THREATENED_1
Glaucous-winged Gull	Larus glaucescens	2080	B2	6490	4198	1.54597	0.435654	0.282039	1.2639	0.717961	5150	6326	0.814101	-0.205671	0.612709	0.2014	0.387291	THREATENED_1
Glaucous-winged Gull	Larus glaucescens	2020	A2	4005	4198	0.954026	-0.0470646	0.675083	0.2789	0.324917	6520	6326	1.03067	0.0302063	0.78944	0.2412	0.21056	THREATENED_1
Glaucous-winged Gull	Larus glaucescens	2050	A2	5112	4198	1.21772	0.196982	0.588137	0.6296	0.411863	6212	6326	0.981979	-0.0181852	0.730161	0.2518	0.269839	THREATENED_1
Glossy Ibis	Plegadis falcinellus	2020	A1B	582	232	2.50862	0.919733	0.62931	1.8793	0.37069	1159	879	1.31854	0.276528	0.877133	0.4414	0.122867	THREATENED_1
Glossy Ibis	Plegadis falcinellus	2020	B2	719	232	3.09914	1.13112	0.508621	2.5905	0.491379	1164	879	1.32423	0.280833	0.906712	0.4175	0.0932878	THREATENED_1
Glossy Ibis	Plegadis falcinellus	2050	A1B	669	232	2.88362	1.05905	0.25	2.6336	0.75	1099	879	1.25028	0.223371	0.877133	0.3732	0.122867	THREATENED_1
Glossy Ibis	Plegadis falcinellus	2050	B2	1015	232	4.375	1.47591	0.400862	3.9741	0.599138	1087	879	1.23663	0.212392	0.89306	0.3436	0.10694	THREATENED_1
Glossy Ibis	Plegadis falcinellus	2080	A1B	876	232	3.77586	1.32863	0.24569	3.5302	0.75431	1295	879	1.47327	0.387481	0.871445	0.6018	0.128555	THREATENED_1
Glossy Ibis	Plegadis falcinellus	2080	A2	1247	232	5.375	1.68176	0.353448	5.0216	0.646552	1392	879	1.58362	0.459712	0.880546	0.7031	0.119454	THREATENED_1
Glossy Ibis	Plegadis falcinellus	2080	B2	1420	232	6.12069	1.81167	0.301724	5.819	0.698276	1317	879	1.49829	0.404327	0.883959	0.6143	0.116041	THREATENED_1
Glossy Ibis	Plegadis falcinellus	2020	A2	722	232	3.11207	1.13529	0.663793	2.4483	0.336207	978	879	1.11263	0.106725	0.901024	0.2116	0.0989761	THREATENED_1
Glossy Ibis	Plegadis falcinellus	2050	A2	889	232	3.8319	1.34336	0.418103	3.4138	0.581897	1014	879	1.15358	0.142873	0.899886	0.2537	0.100114	THREATENED_1
Golden Eagle	Aquila chrysaetos	2020	A1B	22042	22104	0.997195	-0.00280886	0.574421	0.4228	0.425579	33402	35679	0.936181	-0.0659465	0.899325	0.0369	0.100675	ENDANGERED_1
Golden Eagle	Aquila chrysaetos	2020	B2	21150	22104	0.95684	-0.0441187	0.596001	0.3608	0.403999	33677	35679	0.943889	-0.0577472	0.900474	0.0434	0.0995263	ENDANGERED_1
Golden Eagle	Aquila chrysaetos	2050	A1B	20945	22104	0.947566	-0.0538586	0.422231	0.5253	0.577769	31134	35679	0.872614	-0.136262	0.831077	0.0415	0.168923	ENDANGERED_1
Golden Eagle	Aquila chrysaetos	2050	B2	21987	22104	0.994707	-0.00530722	0.490861	0.5038	0.509139	33507	35679	0.939124	-0.0628079	0.860618	0.0785	0.139382	ENDANGERED_1
Golden Eagle	Aquila chrysaetos	2080	A1B	18279	22104	0.826954	-0.190006	0.319535	0.5074	0.680465	32883	35679	0.921635	-0.0816065	0.801116	0.1205	0.198884	ENDANGERED_1
Golden Eagle	Aquila chrysaetos	2080	A2	12982	22104	0.587315	-0.532195	0.212722	0.3746	0.787278	29893	35679	0.837832	-0.176938	0.776872	0.061	0.223128	ENDANGERED_1
Golden Eagle	Aquila chrysaetos	2080	B2	17094	22104	0.773344	-0.257031	0.340527	0.4328	0.659473	30550	35679	0.856246	-0.155198	0.803806	0.0524	0.196194	ENDANGERED_1
Golden Eagle	Aquila chrysaetos	2020	A2	20964	22104	0.948426	-0.0529519	0.552479	0.3959	0.447521	33603	35679	0.941815	-0.0599469	0.904285	0.0375	0.0957146	ENDANGERED_1
Golden Eagle	Aquila chrysaetos	2050	A2	20693	22104	0.936165	-0.0659631	0.421055	0.5151	0.578945	32105	35679	0.899829	-0.10555	0.848118	0.0517	0.151882	ENDANGERED_1
Golden-cheeked Warbler	Setophaga chrysoparia	2050	A2	0	9	0	-7	0	0	1	NA	NA	NA	NA	NA	NA	NA	ENDANGERED_1
Golden-cheeked Warbler	Setophaga chrysoparia	2020	A2	3	9	0.333333	-1.09861	0	0.3333	1	NA	NA	NA	NA	NA	NA	NA	ENDANGERED_1
Golden-cheeked Warbler	Setophaga chrysoparia	2020	A1B	10	9	1.11111	0.105361	0	1.1111	1	NA	NA	NA	NA	NA	NA	NA	ENDANGERED_1
Golden-cheeked Warbler	Setophaga chrysoparia	2020	B2	2	9	0.222222	-1.50408	0	0.2222	1	NA	NA	NA	NA	NA	NA	NA	ENDANGERED_1
Golden-cheeked Warbler	Setophaga chrysoparia	2050	A1B	7	9	0.777778	-0.251314	0	0.7778	1	NA	NA	NA	NA	NA	NA	NA	ENDANGERED_1
Golden-cheeked Warbler	Setophaga chrysoparia	2050	B2	1	9	0.111111	-2.19722	0	0.1111	1	NA	NA	NA	NA	NA	NA	NA	ENDANGERED_1
Golden-cheeked Warbler	Setophaga chrysoparia	2080	A1B	0	9	0	-7	0	0	1	NA	NA	NA	NA	NA	NA	NA	ENDANGERED_1
Golden-cheeked Warbler	Setophaga chrysoparia	2080	A2	1	9	0.111111	-2.19722	0	0.1111	1	NA	NA	NA	NA	NA	NA	NA	ENDANGERED_1
Golden-cheeked Warbler	Setophaga chrysoparia	2080	B2	0	9	0	-7	0	0	1	NA	NA	NA	NA	NA	NA	NA	ENDANGERED_1
Golden-crowned Kinglet	Regulus satrapa	2020	A1B	27491	21483	1.27966	0.246597	0.744449	0.5352	0.255551	64127	61230	1.04731	0.0462282	0.91318	0.1341	0.0868202	THREATENED_1
Golden-crowned Kinglet	Regulus satrapa	2020	B2	26539	21483	1.23535	0.211353	0.656705	0.5786	0.343295	60528	61230	0.988535	-0.0115312	0.890021	0.0985	0.109979	THREATENED_1
Golden-crowned Kinglet	Regulus satrapa	2050	A1B	25024	21483	1.16483	0.152573	0.483592	0.6812	0.516408	69593	61230	1.13658	0.128027	0.888927	0.2477	0.111073	THREATENED_1
Golden-crowned Kinglet	Regulus satrapa	2050	B2	23230	21483	1.08132	0.0781826	0.43425	0.6471	0.56575	65031	61230	1.06208	0.0602268	0.856949	0.2051	0.143051	THREATENED_1
Golden-crowned Kinglet	Regulus satrapa	2080	A1B	24320	21483	1.13206	0.124037	0.325746	0.8063	0.674254	74609	61230	1.2185	0.197624	0.863139	0.3554	0.136861	THREATENED_1
Golden-crowned Kinglet	Regulus satrapa	2080	A2	23371	21483	1.08788	0.084234	0.309175	0.7787	0.690825	76342	61230	1.24681	0.220586	0.836338	0.4105	0.163662	THREATENED_1
Golden-crowned Kinglet	Regulus satrapa	2080	B2	22831	21483	1.06275	0.0608573	0.326956	0.7358	0.673044	72039	61230	1.17653	0.16257	0.838037	0.3385	0.161963	THREATENED_1
Golden-crowned Kinglet	Regulus satrapa	2020	A2	27628	21483	1.28604	0.251568	0.717823	0.5682	0.282177	62315	61230	1.01772	0.0175649	0.900457	0.1173	0.0995427	THREATENED_1
Golden-crowned Kinglet	Regulus satrapa	2050	A2	22745	21483	1.05874	0.0570834	0.457106	0.6016	0.542894	66864	61230	1.09201	0.0880234	0.875029	0.217	0.124971	THREATENED_1
Golden-crowned Sparrow	Zonotrichia atricapilla	2020	A1B	27310	23252	1.17452	0.160862	0.860442	0.3141	0.139558	8789	8040	1.09316	0.0890719	0.844527	0.2486	0.155473	STABLE
[truncated: 3,311 more rows]
