# Supplementary material for: Conservation Status of North American Birds in the Face of Future Climate Change
Source: PLoS One. 2015 Sep 2;10(9):e0135350. doi: 10.1371/journal.pone.0135350 (PMC4558014; doi:10.1371/journal.pone.0135350)
Supplement: S3 Appendix — Projected changes in the number of species occupying all the landscape conservation cooperatives (LCCs) in the US and Canada (except Hawaii). There are 36 sets of projections for each LCC (2 seasons × 2 responses (gains/losses) × 3 time periods (2020, 2050, 2080) × 3 climate change scenarios (A2, A1B, B2). Values represent the mean change (gain or loss) within each LCC. (XLSX) [file pone.0135350.s003.xlsx]

## Sheet: S3. Change LCCs
LCC	2020_A1B_kappa_gains_BBS	2020_A1B_kappa_gains_CBC	2020_A1B_kappa_losses_BBS	2020_A1B_kappa_losses_CBC	2020_A2_kappa_gains_BBS	2020_A2_kappa_gains_CBC	2020_A2_kappa_losses_BBS	2020_A2_kappa_losses_CBC	2020_B2_kappa_gains_BBS	2020_B2_kappa_gains_CBC	2020_B2_kappa_losses_BBS	2020_B2_kappa_losses_CBC	2050_A1B_kappa_gains_BBS	2050_A1B_kappa_gains_CBC	2050_A1B_kappa_losses_BBS	2050_A1B_kappa_losses_CBC	2050_A2_kappa_gains_BBS	2050_A2_kappa_gains_CBC	2050_A2_kappa_losses_BBS	2050_A2_kappa_losses_CBC	2050_B2_kappa_gains_BBS	2050_B2_kappa_gains_CBC	2050_B2_kappa_losses_BBS	2050_B2_kappa_losses_CBC	2080_A1B_kappa_gains_BBS	2080_A1B_kappa_gains_CBC	2080_A1B_kappa_losses_BBS	2080_A1B_kappa_losses_CBC	2080_A2_kappa_gains_BBS	2080_A2_kappa_gains_CBC	2080_A2_kappa_losses_BBS	2080_A2_kappa_losses_CBC	2080_B2_kappa_gains_BBS	2080_B2_kappa_gains_CBC	2080_B2_kappa_losses_BBS	2080_B2_kappa_losses_CBC
Aleutian and Bering Sea Islands	9.79167	11.9583	-16.0417	-14.875	9.41667	10.8333	-15.2917	-15.375	9.25	12.25	-15.9583	-16.375	11.5417	19.7917	-20.8333	-16.8333	11.125	17.6667	-20.125	-16.4583	10.5	16.75	-17.9167	-17.3333	10.9167	27.0417	-20.5833	-18.9583	12.6667	29.6667	-21.875	-20.0417	11.5417	24.5833	-21.25	-20.0833
Appalachian	7.78866	6.50777	-9.14011	-10.2998	9.01772	8.44666	-10.0972	-9.08136	8.72316	8.78697	-10.9926	-9.22991	12.8699	15.2854	-14.7157	-7.89922	15.2211	20.2122	-16.9002	-8.01232	16.6686	21.2625	-17.3017	-8.3609	17.6541	24.6447	-18.4738	-8.39112	20.3958	37.7758	-25.7281	-10.9924	19.3807	29.1708	-21.2414	-8.94109
Arctic	5.75831	1.90823	-4.16816	-1.41814	6.04774	2.11241	-3.54714	-1.28163	5.55716	2.12716	-4.20824	-1.3335	7.62836	3.52216	-5.09625	-1.12272	8.75626	3.7967	-4.664	-1.0217	7.9197	3.33484	-5.31868	-1.05794	11.8313	5.5302	-7.14579	-1.04689	18.6446	8.33075	-8.4029	-1.04312	15.5555	6.55607	-8.29342	-1.09537
California	8.70457	13.5057	-12.3501	-12.8511	9.37345	14.226	-11.2697	-12.0647	9.58658	15.0086	-12.9862	-13.6503	12.0547	20.313	-18.4353	-19.235	12.9567	21.8815	-15.9705	-17.1227	13.4167	22.3311	-17.7274	-18.4643	18.0842	27.8402	-22.1185	-24.9258	18.9334	30.932	-22.5186	-23.9933	16.099	26.313	-20.0071	-22.5999
Desert	13.8365	16.9758	-6.42301	-13.7745	14.4681	17.9317	-6.98531	-14.1483	16.0278	20.2168	-7.89717	-15.8053	20.6161	28.6747	-8.28478	-17.4092	20.6096	28.6719	-8.7892	-18.0988	20.5892	28.348	-9.11027	-19.066	27.3273	40.9862	-9.2823	-18.8975	26.4747	41.4968	-10.3568	-21.0198	23.3761	33.7439	-9.77982	-20.5023
Eastern Tallgrass Prairie and Big Rivers	8.73315	8.37337	-6.98976	-8.49423	10.7736	10.6028	-8.25642	-7.77076	11.8132	12.2937	-8.57095	-7.62011	17.433	21.0957	-12.3747	-6.95754	19.4702	24.7723	-13.867	-7.09441	20.9074	26.1006	-14.2372	-7.15791	24.1762	32.1415	-17.1527	-8.06667	25.8708	40.9471	-21.7242	-10.6412	23.5812	32.7803	-17.1866	-8.05866
Great Basin	14.4741	14.6639	-11.5089	-10.5211	12.4739	14.5742	-10.9425	-9.30837	9.99131	14.0891	-12.5813	-9.73368	15.0999	20.9342	-16.0926	-10.9244	11.3219	20.1934	-16.9487	-11.121	9.6462	20.1363	-19.8582	-13.2988	17.0215	28.8767	-21.5852	-13.9368	12.7385	28.7413	-26.1957	-16.8327	11.3973	23.4583	-23.6372	-15.6247
Great Northern	10.6842	8.11412	-14.8251	-10.1724	9.8993	7.745	-14.4145	-9.44783	9.44047	8.12287	-14.7866	-9.19569	13.8188	13.0256	-17.2572	-10.1623	11.8854	13.3934	-17.0995	-9.61598	12.3133	13.9196	-17.8116	-10.1019	17.4795	20.4407	-21.4262	-12.0182	16.9538	25.7062	-24.4382	-13.3787	15.9187	18.8587	-21.8029	-11.999
Great Plains	6.69839	9.99067	-5.52913	-8.40534	8.39678	13.367	-6.34006	-10.0641	9.01175	16.7432	-7.52159	-11.271	12.0254	22.2591	-7.77938	-11.9382	13.2529	24.2412	-9.24451	-14.9816	12.5866	23.8613	-8.98646	-14.9596	18.8083	34.8633	-9.91811	-15.5535	23.6272	40.8913	-12.7179	-21.4193	16.832	30.8137	-10.8622	-17.2342
Gulf Coast Prairie	9.3749	13.6551	-7.87193	-12.3928	10.816	16.3019	-8.89237	-13.8712	12.8083	20.3873	-10.7291	-16.0044	14.0944	25.3423	-11.3961	-17.2409	14.6003	26.9032	-12.8003	-18.807	15.1263	27.7431	-15.2854	-21.2261	18.4732	36.3519	-15.5211	-23.7457	20.8204	43.4228	-18.8347	-26.8266	17.4039	40.3878	-17.3669	-22.9984
Gulf Coastal Plains and Ozarks	7.14095	9.42436	-10.317	-8.649	7.59463	12.5376	-10.3125	-9.00716	8.52168	14.5109	-11.0848	-9.31397	11.6314	20.3315	-13.4955	-10.8836	13.318	23.7058	-13.9694	-11.9798	13.0505	23.3917	-13.6925	-13.8969	15.2277	27.0687	-14.6749	-14.1807	17.8538	42.9098	-19.0775	-16.5444	15.5509	31.4332	-16.2063	-15.5587
North Atlantic	13.7319	9.48694	-10.2035	-8.70664	14.7947	11.7178	-12.194	-8.85353	16.3139	12.7268	-13.9533	-9.95063	21.0905	24.0241	-20.5877	-10.4931	23.1969	27.8439	-23.7332	-11.7315	25.8009	27.3594	-23.7953	-12.6597	27.7346	38.0555	-29.1701	-13.606	33.3608	51.5696	-34.0113	-16.2037	30.3113	38.3822	-29.8653	-14.9319
North Pacific	7.43444	10.6489	-11.0321	-12.0937	7.03513	9.64312	-10.6951	-11.8023	7.20868	9.26032	-10.9221	-12.4421	9.6842	14.8961	-14.4832	-13.0495	9.43367	14.0309	-13.5105	-12.2361	9.1603	12.0562	-13.7756	-13.6072	12.2928	19.555	-18.3841	-15.393	14.2931	22.4652	-19.0847	-15.2365	11.8696	17.1321	-17.3742	-15.4782
Northwestern Interior Forest	7.6637	3.27091	-7.59301	-2.58117	8.37238	2.88899	-6.65116	-2.57232	7.90919	3.10648	-7.64531	-2.89574	14.4416	5.87541	-10.0252	-2.88411	16.9391	5.872	-9.01957	-2.97688	13.8967	5.39035	-9.70527	-2.86071	23.12	9.81301	-13.4415	-3.33714	34.0418	12.8104	-14.6986	-4.19194	22.0731	9.32934	-13.9694	-3.922
Peninsular Florida	9.98694	13.914	-7.59086	-28.6061	10.482	14.6975	-7.88901	-30.7029	10.9674	15.2535	-8.17193	-31.1143	12.2633	27.2666	-11.111	-35.9717	12.3221	25.7715	-11.0326	-34.7682	13.2601	28.568	-12.0783	-34.2927	16.8357	36.2122	-12.6692	-36.0533	19.2742	41.1708	-14.1621	-37.3319	17.2307	35.2633	-13.124	-35.2655
Plains and Prairie Potholes	7.00931	6.55295	-13.6971	-5.88173	7.06632	7.64271	-13.1481	-5.46736	7.84673	9.08254	-13.6829	-5.52356	10.452	18.1991	-20.9408	-7.39984	11.0758	21.1096	-21.7275	-7.57134	11.5253	21.8039	-22.6699	-7.02738	14.4898	30.4577	-27.7134	-9.39607	17.8866	40.0233	-31.0705	-12.1056	16.0364	29.7841	-25.6466	-9.27395
South Atlantic	5.19312	8.12427	-10.0946	-10.0311	5.76043	9.90176	-10.4853	-11.2152	5.65015	11.9759	-11.0529	-10.4842	9.81472	18.0146	-14.9051	-14.3414	11.8925	20.4839	-14.7562	-14.9149	13.2071	19.9331	-14.7212	-17.4587	14.7184	22.9216	-16.5236	-18.3798	20.2432	38.9715	-24.1086	-20.3182	16.1262	31.7845	-20.3907	-17.6432
Southern Rockies	13.2501	11.6664	-10.1534	-10.6926	11.956	12.6821	-10.8925	-10.5533	11.7487	15.6257	-12.3942	-11.1693	14.5798	20.9655	-13.8874	-12.6509	13.7753	22.4523	-15.2673	-13.4425	12.057	22.9986	-17.4105	-13.9031	18.4878	33.2141	-17.0523	-15.2199	17.7979	35.7534	-21.0397	-18.6058	14.758	28.8528	-19.1817	-16.0496
Unclassified	10.2897	3.24888	-10.8464	-3.28959	11.7117	3.30813	-9.28251	-3.10804	13.3306	3.75854	-10.0531	-3.13459	22.0929	7.86453	-12.4792	-3.43095	23.7584	8.12404	-12.0359	-3.56548	23.5515	7.9867	-13.2432	-4.09071	33.5766	13.9988	-18.0972	-4.7592	41.8687	19.9357	-21.8974	-6.65558	34.8062	14.4233	-18.6291	-5.60262
Upper Midwest and Great Lakes	10.9965	7.1899	-11.823	-7.59052	12.5389	9.68458	-13.8947	-8.0192	13.5918	10.9083	-15.2027	-8.77695	19.3007	20.7822	-21.1884	-10.0128	21.6044	24.7976	-24.5997	-11.0537	23.35	24.8793	-25.3139	-11.4953	26.2877	33.9027	-30.117	-12.7357	32.5611	49.0444	-36.185	-14.5255	28.62	35.6304	-30.9211	-13.2196
Western Alaska	7.792	8.34364	-9.29055	-4.02764	7.36364	7.40073	-8.292	-4.13382	7.21745	8.81127	-10.0665	-3.93491	15	14.3556	-11.6167	-4.70909	14.1793	13.0585	-10.0753	-4.228	12.0265	14.6265	-12.3785	-4.468	21.2015	20.9767	-17.5567	-7.08691	24.1062	25.5785	-17.7727	-7.83345	17.3505	22.9204	-17.4742	-7.61382
