# Supplementary material for: Conservation Status of North American Birds in the Face of Future Climate Change
Source: PLoS One. 2015 Sep 2;10(9):e0135350. doi: 10.1371/journal.pone.0135350 (PMC4558014; doi:10.1371/journal.pone.0135350)
Supplement: S4 Appendix — Projected changes in the number of species occupying all the bird conservation regions (BCRs) in the US and Canada (except Hawaii). There are 36 sets of projections for each BCR (2 seasons × 2 responses (gains/losses) × 3 time periods (2020, 2050, 2080) × 3 climate change scenarios (A2, A1B, B2). Values represent the mean change (gain or loss) within each BCR. (XLSX) [file pone.0135350.s004.xlsx]

## Sheet: S4. Change BCRs
BCR	2020_A1B_kappa_gains_BBS	2020_A1B_kappa_gains_CBC	2020_A1B_kappa_losses_BBS	2020_A1B_kappa_losses_CBC	2020_A2_kappa_gains_BBS	2020_A2_kappa_gains_CBC	2020_A2_kappa_losses_BBS	2020_A2_kappa_losses_CBC	2020_B2_kappa_gains_BBS	2020_B2_kappa_gains_CBC	2020_B2_kappa_losses_BBS	2020_B2_kappa_losses_CBC	2050_A1B_kappa_gains_BBS	2050_A1B_kappa_gains_CBC	2050_A1B_kappa_losses_BBS	2050_A1B_kappa_losses_CBC	2050_A2_kappa_gains_BBS	2050_A2_kappa_gains_CBC	2050_A2_kappa_losses_BBS	2050_A2_kappa_losses_CBC	2050_B2_kappa_gains_BBS	2050_B2_kappa_gains_CBC	2050_B2_kappa_losses_BBS	2050_B2_kappa_losses_CBC	2080_A1B_kappa_gains_BBS	2080_A1B_kappa_gains_CBC	2080_A1B_kappa_losses_BBS	2080_A1B_kappa_losses_CBC	2080_A2_kappa_gains_BBS	2080_A2_kappa_gains_CBC	2080_A2_kappa_losses_BBS	2080_A2_kappa_losses_CBC	2080_B2_kappa_gains_BBS	2080_B2_kappa_gains_CBC	2080_B2_kappa_losses_BBS	2080_B2_kappa_losses_CBC
Aleutian_Bering Sea Islands	10	12.2188	-16.2812	-15.125	9.59375	11.1875	-15.4375	-15.5312	9.46875	12.3125	-16.2188	-16.3438	11.7812	20.25	-20.5625	-16.7188	11.3125	18.2188	-19.9062	-16.625	10.7188	17.25	-17.625	-17.2188	10.9688	27.4375	-20.5	-19.1875	12.8438	29.8125	-21.625	-19.8125	11.5625	24.7812	-21	-20.0312
Western Alaska	7.83027	8.53627	-9.51093	-4.2513	7.33669	7.51059	-8.45505	-4.36342	7.21069	8.92989	-10.2676	-4.18258	15.0156	14.6071	-11.8962	-4.97952	14.1329	13.2409	-10.295	-4.47518	11.9431	14.7504	-12.6029	-4.71017	20.9556	21.1673	-17.7685	-7.40576	23.8383	25.6827	-17.9386	-8.21659	17.1513	22.9656	-17.68	-7.9337
Arctic Plains and Mountains	5.72818	1.90087	-4.1162	-1.39405	6.00613	2.10785	-3.5329	-1.26139	5.51557	2.10869	-4.17178	-1.31673	7.55771	3.51415	-5.06345	-1.10472	8.65769	3.78611	-4.65103	-1.00037	7.82388	3.31652	-5.29017	-1.04157	11.7164	5.54543	-7.13997	-1.03471	18.4907	8.33524	-8.36325	-1.03292	15.4372	6.56653	-8.25146	-1.0858
Northwestern Interior Forest	7.6634	3.28977	-7.61269	-2.59247	8.3737	2.90864	-6.65263	-2.57871	7.89801	3.12873	-7.65242	-2.89996	14.4087	5.89211	-10.0238	-2.89141	16.899	5.88905	-9.01285	-2.98479	13.8651	5.40732	-9.70953	-2.86828	23.0618	9.83757	-13.4515	-3.35216	33.962	12.8485	-14.719	-4.20467	22.0306	9.37627	-13.9914	-3.93136
Northern Pacific Rainforest	7.37772	10.299	-10.7511	-11.6701	7.09213	9.27307	-10.2748	-11.3661	7.30784	8.9522	-10.5903	-12.0697	9.8566	14.3894	-14.0377	-12.7447	9.72745	13.526	-13.0381	-11.9635	9.35477	11.6861	-13.3252	-13.2513	12.7563	18.9065	-17.886	-15.1173	15.1387	21.7572	-18.6278	-15.0139	12.3162	16.6998	-17.0236	-15.1801
Boreal Taiga Plains	12.1488	3.80254	-11.3324	-2.30121	12.2172	3.1557	-9.62273	-2.12298	14.2332	3.83368	-10.1451	-2.22652	23.6199	7.63385	-14.5541	-3.27954	23.9412	7.58212	-13.5334	-3.44321	23.0535	7.68867	-14.5919	-3.72024	31.9277	13.7583	-20.3143	-5.25343	38.0271	17.7648	-22.2267	-6.86008	34.5591	13.6433	-19.9802	-5.59747
Taiga Shield and Hudson Plains	7.63664	2.60148	-9.70552	-3.29287	9.67266	2.69621	-7.7586	-3.32677	10.2918	2.94669	-8.68926	-3.10657	16.2852	6.10858	-9.81766	-2.92583	19.0877	6.22491	-9.00339	-3.00052	18.2431	5.51089	-10.9211	-3.25203	28.9521	11.6427	-13.4936	-2.7285	40.6243	16.814	-16.2249	-3.91389	28.918	12.002	-14.6226	-3.6055
Boreal Softwood Shield	11.5497	3.6373	-11.7886	-4.43435	13.4545	4.29502	-10.8274	-3.98151	15.8229	4.74223	-11.5887	-4.21787	27.0485	10.3331	-13.7021	-4.34977	28.603	11.0465	-14.1878	-4.49897	29.7836	11.276	-14.7235	-5.5866	39.9454	17.241	-21.433	-6.87247	46.2844	25.8619	-28.1346	-9.82767	41.3185	18.13	-22.0117	-8.11553
Great Basin	12.6492	12.4971	-12.4278	-10.8218	10.9956	12.1589	-11.9712	-9.79744	9.12235	11.8932	-13.1875	-10.0646	13.6612	18.3507	-16.9204	-11.4524	10.6347	17.6463	-17.6667	-11.6214	9.67953	17.5947	-19.888	-13.4806	15.7999	25.9839	-22.7187	-14.5947	12.952	27.0934	-26.7689	-17.1278	11.7406	21.7235	-24.2481	-15.9115
Northern Rockies	11.4124	8.22273	-14.7573	-9.63744	10.6347	7.96894	-14.2595	-8.88975	10.1909	8.33743	-14.7163	-8.63013	15.0245	13.1841	-16.8403	-9.39934	12.9448	13.7878	-16.6107	-8.75342	13.2276	14.4041	-17.4512	-9.11979	18.9011	20.7533	-20.6141	-10.9278	18.1971	26.4422	-23.8288	-12.2451	17.0851	19.1534	-21.1061	-10.8719
Prairie Potholes	7.82308	6.57036	-13.4313	-4.59156	7.78149	7.49303	-12.3338	-4.3208	8.81558	8.56403	-12.4375	-4.49947	11.2064	17.2048	-20.7749	-6.3761	12.1504	19.7729	-21.311	-6.58266	12.4443	20.6437	-22.5008	-6.3017	14.9484	29.7902	-28.8987	-8.8594	19.2653	40.0725	-32.6489	-11.1871	16.679	28.8489	-26.1643	-8.7611
Boreal Hardwood Transition	13.388	5.2768	-12.4354	-6.45868	15.2982	7.2082	-14.0753	-6.985	16.784	8.52473	-15.5461	-7.82865	23.533	16.7999	-22.0823	-9.42805	24.9121	19.9135	-26.474	-10.8082	26.451	21.138	-27.7079	-11.2133	28.5777	29.5325	-33.3114	-12.6399	34.858	43.5589	-39.3713	-14.5758	31.5477	31.1658	-34.1841	-13.5466
Lower Great Lakes_St.Lawrence Plain	8.72044	9.9583	-12.3414	-10.6861	9.78323	12.863	-14.9684	-11.4624	10.2727	13.6764	-16.1485	-12.0898	15.1645	25.7997	-21.1705	-12.4899	18.2759	30.9578	-23.4024	-13.1453	21.231	29.3158	-23.2094	-13.94	24.181	40.961	-27.0445	-13.983	29.3703	55.2071	-33.857	-15.571	26.4464	42.3763	-28.3126	-14.5179
Atlantic Northern Forest	14.7892	9.60068	-11.525	-8.21977	15.8778	11.8381	-13.8641	-8.68559	17.6598	13.0381	-16.016	-9.80626	23.2221	25.0602	-23.2056	-11.4627	24.8825	28.4771	-26.3333	-12.7773	28.1485	28.3449	-26.4656	-13.5812	30.409	40.4267	-32.8454	-15.2177	36.0786	54.572	-36.8728	-17.6088	33.3297	40.1682	-32.6995	-16.479
Sierra Nevada	9.00155	12.9318	-11.9612	-9.53643	9.37364	14.1473	-11.3969	-8.71163	9.60775	15.7767	-11.876	-8.37054	11.8853	21.2109	-17.0543	-10.8806	12.0605	23.0233	-16.3891	-9.83721	13.6078	24.5473	-17.524	-9.40155	15.4078	29.7845	-21.8124	-12.1752	15.631	32.2791	-25.186	-14.3907	16.0295	29.293	-20.7535	-11.1271
Southern Rockies_Colorado Plateau	12.901	11.4321	-10.2594	-10.5885	11.6788	12.4504	-11.0042	-10.4345	11.5004	15.3353	-12.4786	-11.0455	14.318	20.7884	-14.1104	-12.5185	13.6149	22.3601	-15.4698	-13.2707	11.9946	22.9428	-17.5129	-13.6757	18.2563	33.0379	-17.3136	-15.0715	17.7652	35.8704	-21.2406	-18.3692	14.6838	28.8863	-19.3561	-15.842
Badlands and Prairies	5.41878	6.75771	-14.1743	-9.22742	5.69631	8.28414	-14.9017	-8.51404	5.93888	10.6079	-16.391	-8.30809	8.92814	20.4928	-21.0713	-10.163	8.78442	24.0724	-22.5151	-10.3455	9.5234	24.4317	-22.8546	-9.2913	13.728	31.9827	-24.799	-11.0658	14.7858	39.6693	-27.5201	-14.7855	14.5173	31.8263	-24.4199	-11.0245
Shortgrass Prairie	5.78063	10.3343	-5.72191	-10.2725	7.83859	14.4926	-6.5727	-11.9448	8.04703	18.1607	-7.97839	-12.9464	10.5158	23.9954	-7.74581	-13.4708	12.518	25.8589	-9.30961	-17.3498	11.0341	24.7916	-8.83579	-16.8175	18.0287	36.6866	-9.55313	-16.5752	23.3071	41.0867	-12.1324	-23.0681	15.1967	30.8083	-10.7794	-20.2684
Central Mixed Grass Prairie	7.72711	9.73178	-5.42957	-6.61167	9.04903	12.3061	-6.19533	-8.23709	10.0576	15.3388	-7.14449	-9.63891	13.6379	20.6223	-8.02724	-10.4599	14.1152	22.7442	-9.39351	-12.6399	14.3009	23.083	-9.3489	-13.1432	19.7357	33.1992	-10.5141	-14.5136	24.0661	40.862	-13.5743	-19.7108	18.6464	30.9958	-11.1974	-14.228
Edwards Plateau	10.4144	10.1572	-7.57159	-10.7753	12.4109	11.9488	-8.97322	-11.0047	14.8999	16.376	-10.3912	-13.6962	18.1129	21.8184	-10.7602	-13.7567	18.9057	23.5437	-12.0652	-15.2678	19.0698	23.7078	-13.2806	-16.6496	23.3853	33.5925	-14.3923	-18.2631	24.4901	41.7509	-19.1001	-22.1339	18.9162	33.4226	-18.1665	-18.1816
Oaks and Prairies	9.40477	12.6298	-7.03504	-8.63484	10.5267	14.9396	-8.65668	-9.60792	12.5322	18.1026	-10.6536	-12.035	13.9761	23.1463	-11.255	-13.484	14.1437	24.2544	-13.4718	-15.2011	14.5526	24.3707	-16.1524	-16.7618	17.9543	34.6643	-16.097	-19.2854	20.8964	43.8588	-19.7166	-21.6333	15.9771	38.6623	-17.5267	-16.61
Eastern Tallgrass Prairie	8.80011	8.46665	-7.02104	-8.50592	10.8411	10.6831	-8.29307	-7.80124	11.8888	12.4007	-8.61732	-7.66842	17.4	21.1148	-12.4107	-7.04546	19.4005	24.7573	-13.9049	-7.19932	20.8471	26.0763	-14.2747	-7.28086	24.0945	32.0742	-17.1927	-8.21811	25.78	40.9962	-21.7471	-10.7605	23.5085	32.7965	-17.2125	-8.2074
Prairie Hardwood Tansition	7.53166	9.10422	-9.11214	-6.90501	8.38962	12.4376	-12.6522	-6.68602	9.02551	13.6996	-13.6495	-7.11126	12.6605	24.2427	-18.7001	-7.79551	15.6623	28.7027	-20.3514	-8.07828	17.7397	28.3391	-20.5673	-8.34521	21.5207	36.0651	-23.3131	-9.54529	28.6491	52.4041	-28.0101	-10.9978	22.7476	37.6082	-23.6293	-8.94327
Central Hardwoods	6.58072	5.82069	-6.98787	-9.4513	7.44961	8.13583	-8.74216	-7.57836	7.49174	8.78193	-9.39366	-7.08493	10.7283	16.4007	-13.6758	-5.76239	13.2255	21.2467	-16.2413	-6.57432	14.1918	21.1904	-16.4965	-7.02258	15.269	23.7954	-17.455	-7.9427	17.2204	31.9774	-23.548	-12.6859	16.4196	25.1041	-18.1935	-7.97236
West Gulf Coastal Plain_Ouachitas	8.38388	10.3902	-10.7723	-6.07153	8.72069	13.2911	-10.9131	-6.92847	10.3137	15.6609	-12.1159	-7.45813	12.1177	20.5478	-13.0222	-8.33726	13.5609	23.1956	-14.7035	-10.4839	13.976	24.0054	-14.4857	-12.7008	14.2354	27.4871	-14.2802	-13.3318	18.4699	43.2752	-20.0244	-15.426	15.5731	32.0163	-16.9529	-15.2177
Mississippi Alluvial Valley	7.67268	10.7112	-10.8113	-9.10254	8.59639	13.84	-10.4651	-9.55127	9.1977	14.5693	-11.6874	-10.7375	13.2461	23.2674	-14.3585	-12.7342	14.4504	25.5226	-14.8031	-14.1222	14.2912	25.242	-14.6259	-16.6432	17.2617	29.5258	-14.5939	-16.1263	20.6399	48.1198	-18.6317	-19.2715	18.8876	33.1838	-17.087	-18.2543
Southeastern Coastal Plain	5.76431	9.99607	-10.5034	-11.2186	6.25989	12.4482	-10.3132	-12.9705	6.40724	15.0311	-10.5548	-12.4692	10.4509	19.6494	-14.0209	-17.1529	12.5686	23.2168	-13.181	-17.2798	12.3437	21.3777	-12.8121	-20.1082	15.2152	25.7336	-15.1253	-20.2225	18.9585	43.9496	-19.2274	-20.9608	15.1452	33.4039	-17.0958	-20.4944
Appalachian Mountains	8.58057	6.91523	-10.0163	-10.8195	9.8482	8.8426	-10.561	-9.68916	9.77908	9.36408	-11.5327	-10.0759	14.1826	15.7954	-14.8459	-8.85965	16.1478	20.2835	-16.7067	-8.64923	17.7739	21.9449	-17.1035	-8.94395	19.0453	25.6513	-18.6158	-8.86478	22.096	39.6688	-26.1894	-10.7356	20.795	31.1773	-21.8585	-9.34213
Piedmont	6.20918	5.88211	-9.45383	-7.79604	6.36933	8.35107	-9.96088	-6.5446	6.26604	8.90402	-11.1508	-7.0626	9.92906	16.8873	-14.8195	-5.88315	12.0485	19.6479	-15.8978	-7.19301	13.4924	21.011	-16.5441	-8.05321	14.6208	23.5869	-17.0589	-8.88941	17.9264	35.1763	-26.1888	-13.0892	15.3845	28.8638	-21.6766	-9.51226
New England_Mid-Atlantic Coast	11.4327	12.5648	-7.24485	-9.82424	12.3042	14.2473	-8.03758	-10.0388	13.4618	15.1879	-8.69091	-11.1345	15.4764	23.9576	-13.1261	-9.91394	18.423	28.6255	-15.3709	-10.8121	18.3879	26.5018	-15.3867	-12.1709	20.1103	33.8642	-17.7661	-11.7394	25.9515	45.0194	-24.1006	-14.3685	21.6836	34.3733	-20.1345	-13.2194
Peninsular Florida	10.3046	14.3647	-7.67604	-27.5344	10.9117	15.1794	-7.94859	-29.515	11.3395	15.7866	-8.39767	-30.098	12.7711	27.1697	-11.1988	-34.5771	12.8904	25.9156	-11.1377	-33.4791	13.646	28.2706	-12.0737	-33.0727	17.6508	36.1222	-12.7983	-34.6984	19.9224	40.9525	-14.2522	-36.0155	17.6363	34.9447	-13.1135	-34.0291
Coastal California	8.84017	13.3203	-12.3708	-14.1361	9.47891	13.9917	-11.4314	-13.4926	9.56684	14.7813	-13.4759	-15.6376	12.3827	20.6179	-18.587	-21.7926	13.2216	22.1759	-16.1676	-19.4961	13.2121	22.3464	-17.9537	-21.2187	19.0636	28.4504	-22.0654	-28.5389	20.1569	32.3363	-22.0184	-26.7879	16.2377	26.6732	-19.9513	-25.962
Sonoran and Mojave Deserts	13.7494	15.436	-3.53515	-13.9084	13.5305	15.5029	-3.90418	-13.8456	15.623	19.0121	-4.759	-15.1954	20.3377	30.4059	-5.25983	-16.8109	19.3096	30.559	-5.31799	-16.0946	20.4054	32.2339	-5.87908	-17.6226	27.1741	44.5167	-5.56569	-18.3272	23.9356	43.4339	-6.59121	-19.3971	22.528	37.8339	-6.10418	-18.9921
Sierra Madre Occidental	16.7697	18.4531	-11.3808	-12.7048	16.1003	19.1933	-12.0938	-13.5518	17.3602	21.6554	-12.699	-14.4885	21.3742	28.2459	-13.3438	-16.6217	22.3701	28.8783	-14.3224	-18.5847	21.5707	28.0855	-15.0206	-18.8141	27.0798	39.7854	-15.0551	-18.4416	28.778	42.4498	-16.4383	-22.5058	24.8791	34.824	-16.1891	-20.2023
Chihuahuan Desert	11.9509	18.5312	-7.01988	-14.5218	14.7979	20.9492	-7.71342	-15.2645	16.0177	21.6207	-8.89177	-17.8437	20.6334	27.6278	-8.9735	-19.0679	21.2656	26.894	-9.74821	-20.7764	20.5489	24.2877	-9.45334	-21.7046	27.5124	38.1447	-10.4152	-20.5478	28.2071	39.5345	-11.381	-22.7858	23.9475	29.0756	-10.4798	-23.143
Tamaulipan Brushlands	7.87823	15.2283	-8.69863	-17.1522	9.32116	18.0289	-9.18265	-20.6591	10.5921	23.1735	-11.5068	-19.07	11.0396	27.933	-12.5327	-19.9528	12.4003	31.0046	-13.0639	-22.0167	12.2131	32.9513	-16.1735	-24.3394	18.1202	39.9528	-16.6834	-28.6058	20.5068	40.4247	-18.7854	-32.5738	16.3257	41.1507	-17.8341	-32.7154
Gulf Coastal Prairie	9.38526	17.3467	-10.4623	-19.742	10.8325	22.0519	-10.1256	-21.8392	12.6667	26.732	-10.8375	-25.1759	12.9179	31.9246	-13.5913	-28.191	14.067	34.5712	-13.7353	-28.3702	16.0536	37.0838	-15.5461	-33.7755	15.8878	39.8509	-16.4154	-35.3333	19.335	46.3685	-18.0385	-38.6365	23.4824	49.7873	-16.2345	-34.4104
