# Supplementary material for: Conservation Status of North American Birds in the Face of Future Climate Change
Source: PLoS One. 2015 Sep 2;10(9):e0135350. doi: 10.1371/journal.pone.0135350 (PMC4558014; doi:10.1371/journal.pone.0135350)
Supplement: S5 Appendix — Percentage of variation explained by covariates for the four main response variables considered in this study: relative change in range size and current range stability in both breeding and non-breeding seasons. (XLSX) [file pone.0135350.s005.xlsx]

## Sheet: S5. Variance Components
Appendix S5. Variance Components Analyses. The results on the left are based on IUCN habitat categories (where each species can be assigned to multiple habitat classes). The results on the right are based on Audubon's habitat classification (where each species was assigned to its primary habitat).
Group	Variance Explained	Std. Dev.	Variance Components	Relative Change in Range Size Breeding Season	Group	Variance Explained	Std. Dev.	Variance Components
SPECIES	1.77478	1.33221	0.832791		SPECIES	1.61151	1.26945	0.68706
MIGRATION	0.153782	0.39215	0.07216		MIGRATION	0.148627	0.385521	0.0633665
HABITAT_IUCN	0	0	0		HABITAT_AUDUBON	0.278579	0.527806	0.118771
SCENARIO	0.00041689	0.020418	0.00019562		SCENARIO	0.0014201	0.037684	0.000605455
Group	Variance Explained	Std. Dev.	Variance Components	Current Range Stability Breeding Season	Group	Variance Explained	Std. Dev.	Variance Components
SPECIES	0.0754836	0.274743	0.935171		SPECIES	0.0687066	0.262119	0.816129
MIGRATION	0.00196182	0.044292	0.0243051		MIGRATION	0.0018948	0.043529	0.0225073
HABITAT_IUCN	0	0	0		HABITAT_AUDUBON	0.00921736	0.096007	0.109488
SCENARIO	0.00044521	0.0211	0.00551574		SCENARIO	0.00060612	0.02462	0.00719977
Group	Variance Explained	Std. Dev.	Variance Components	Relative Change in Range Size Non-breeding Season	Group	Variance Explained	Std. Dev.	Variance Components
SPECIES	1.78759	1.33701	0.931776		SPECIES	1.7051	1.3058	0.849225
MIGRATION	0.0269663	0.164214	0.0140561		MIGRATION	0.0930023	0.304963	0.0463197
HABITAT_IUCN	0	0	0		HABITAT_AUDUBON	0.0492534	0.221931	0.0245306
SCENARIO	0.0049444	0.070316	0.00257725		SCENARIO	0.0032792	0.057264	0.0016332
Group	Variance Explained	Std. Dev.	Variance Components	Current Range Stability Non-breeding Season	Group	Variance Explained	Std. Dev.	Variance Components
SPECIES	0.07624	0.276116	0.90172		SPECIES	0.070713	0.26592	0.773802
MIGRATION	0.0062233	0.0788881	0.0736054		MIGRATION	0.0056132	0.0749215	0.0614244
HABITAT_IUCN	0	0	0		HABITAT_AUDUBON	0.012323	0.11101	0.134849
SCENARIO	4.0385e-05	0.0063549	0.000477649		SCENARIO	6.3654e-05	0.0079783	0.000696556
