# Supplementary material for: Conservation Status of North American Birds in the Face of Future Climate Change
Source: PLoS One. 2015 Sep 2;10(9):e0135350. doi: 10.1371/journal.pone.0135350 (PMC4558014; doi:10.1371/journal.pone.0135350)
Supplement: S6 Appendix — Migratory status based on either [43] or assigned by authors. Habitat affiliations are from [39]. Note that a single species can have more than one habitat affiliation. (XLSX) [file pone.0135350.s006.xlsx]

## Sheet: S6. Migration and Habitat
Common Name	Scientific Name	MIGRATORY_STATUS	SOURCE_OF_MIGRATORY_STATUS	IUCN HABITAT(S)	Audubon Habitat
Abert's Towhee	Melozone aberti	resident	1	artificial_terrestrial	Shrubland
Abert's Towhee	Melozone aberti	resident	1	savanna	Shrubland
Abert's Towhee	Melozone aberti	resident	1	shrubland	Shrubland
Acadian Flycatcher	Empidonax virescens	long	0	artificial_terrestrial	Woodland
Acadian Flycatcher	Empidonax virescens	long	0	forest	Woodland
Acadian Flycatcher	Empidonax virescens	long	0	shrubland	Woodland
Acadian Flycatcher	Empidonax virescens	long	0	wetlands_inland	Woodland
Acorn Woodpecker	Melanerpes formicivorus	resident	1	artificial_terrestrial	Woodland
Acorn Woodpecker	Melanerpes formicivorus	resident	1	forest	Woodland
Acorn Woodpecker	Melanerpes formicivorus	resident	1	grassland	Woodland
Alder Flycatcher	Empidonax alnorum	long	1	forest	Wetland
Alder Flycatcher	Empidonax alnorum	long	1	shrubland	Wetland
Alder Flycatcher	Empidonax alnorum	long	1	wetlands_inland	Wetland
Allen's Hummingbird	Selasphorus sasin	moderate	0	forest	Shrubland
Allen's Hummingbird	Selasphorus sasin	moderate	0	shrubland	Shrubland
Altamira Oriole	Icterus gularis	resident	1	forest	Woodland
Altamira Oriole	Icterus gularis	resident	1	savanna	Woodland
Altamira Oriole	Icterus gularis	resident	1	shrubland	Woodland
American Avocet	Recurvirostra americana	short	0	marine_intertidal	Wetland
American Avocet	Recurvirostra americana	short	0	wetlands_inland	Wetland
American Bittern	Botaurus lentiginosus	short	0	wetlands_inland	Wetland
American Black Duck	Anas rubripes	short	0	marine_coastal_supratidal	Wetland
American Black Duck	Anas rubripes	short	0	marine_intertidal	Wetland
American Black Duck	Anas rubripes	short	0	marine_neritic	Wetland
American Black Duck	Anas rubripes	short	0	wetlands_inland	Wetland
American Coot	Fulica americana	short	0	marine_intertidal	Wetland
American Coot	Fulica americana	short	0	wetlands_inland	Wetland
American Crow	Corvus brachyrhynchos	withdrawal	1	artificial_terrestrial	Various
American Crow	Corvus brachyrhynchos	withdrawal	1	forest	Various
American Crow	Corvus brachyrhynchos	withdrawal	1	grassland	Various
American Crow	Corvus brachyrhynchos	withdrawal	1	shrubland	Various
American Dipper	Cinclus mexicanus	resident	1	wetlands_inland	Wetland
American Golden-Plover	Pluvialis dominica	long	1	artificial_terrestrial	Grassland
American Golden-Plover	Pluvialis dominica	long	1	grassland	Grassland
American Golden-Plover	Pluvialis dominica	long	1	marine_intertidal	Grassland
American Golden-Plover	Pluvialis dominica	long	1	wetlands_inland	Grassland
American Goldfinch	Spinus tristis	short	0	artificial_terrestrial	Various
American Goldfinch	Spinus tristis	short	0	forest	Various
American Goldfinch	Spinus tristis	short	0	grassland	Various
American Goldfinch	Spinus tristis	short	0	shrubland	Various
American Kestrel	Falco sparverius	short	0	artificial_terrestrial	Grassland
American Kestrel	Falco sparverius	short	0	desert	Grassland
American Kestrel	Falco sparverius	short	0	forest	Grassland
American Kestrel	Falco sparverius	short	0	grassland	Grassland
American Kestrel	Falco sparverius	short	0	savanna	Grassland
American Kestrel	Falco sparverius	short	0	shrubland	Grassland
American Kestrel	Falco sparverius	short	0	wetlands_inland	Grassland
American Oystercatcher	Haematopus palliatus	withdrawal	0	marine_intertidal	Wetland
American Pipit	Anthus rubescens	moderate	0	artificial_terrestrial	Grassland
American Pipit	Anthus rubescens	moderate	0	grassland	Grassland
American Pipit	Anthus rubescens	moderate	0	marine_intertidal	Grassland
American Pipit	Anthus rubescens	moderate	0	rocky	Grassland
American Pipit	Anthus rubescens	moderate	0	wetlands_inland	Grassland
American Redstart	Setophaga ruticilla	moderate	0	artificial_terrestrial	Woodland
American Redstart	Setophaga ruticilla	moderate	0	forest	Woodland
American Redstart	Setophaga ruticilla	moderate	0	shrubland	Woodland
American Robin	Turdus migratorius	short	0	artificial_terrestrial	Woodland
American Robin	Turdus migratorius	short	0	forest	Woodland
American Robin	Turdus migratorius	short	0	shrubland	Woodland
American Three-toed Woodpecker	Picoides dorsalis	resident	1	forest	Woodland
American Tree Sparrow	Spizella arborea	moderate	0	artificial_terrestrial	Shrubland
American Tree Sparrow	Spizella arborea	moderate	0	grassland	Shrubland
American Tree Sparrow	Spizella arborea	moderate	0	shrubland	Shrubland
American Tree Sparrow	Spizella arborea	moderate	0	wetlands_inland	Shrubland
American White Pelican	Pelecanus erythrorhynchos	moderate	0	marine_coastal_supratidal	Wetland
American White Pelican	Pelecanus erythrorhynchos	moderate	0	marine_neritic	Wetland
American White Pelican	Pelecanus erythrorhynchos	moderate	0	wetlands_inland	Wetland
American Wigeon	Anas americana	short	0	grassland	Wetland
American Wigeon	Anas americana	short	0	marine_coastal_supratidal	Wetland
American Wigeon	Anas americana	short	0	marine_intertidal	Wetland
American Wigeon	Anas americana	short	0	marine_neritic	Wetland
American Wigeon	Anas americana	short	0	wetlands_inland	Wetland
American Woodcock	Scolopax minor	short	0	forest	Wetland
American Woodcock	Scolopax minor	short	0	shrubland	Wetland
Ancient Murrelet	Synthliboramphus antiquus	short	1	marine_coastal_supratidal	Ocean
Ancient Murrelet	Synthliboramphus antiquus	short	1	marine_intertidal	Ocean
Ancient Murrelet	Synthliboramphus antiquus	short	1	marine_neritic	Ocean
Ancient Murrelet	Synthliboramphus antiquus	short	1	marine_oceanic	Ocean
Anhinga	Anhinga anhinga	withdrawal	1	wetlands_inland	Wetland
Anna's Hummingbird	Calypte anna	short	0	artificial_terrestrial	Woodland
Anna's Hummingbird	Calypte anna	short	0	forest	Woodland
Anna's Hummingbird	Calypte anna	short	0	savanna	Woodland
Anna's Hummingbird	Calypte anna	short	0	shrubland	Woodland
Aplomado Falcon	Falco femoralis	resident	1	artificial_terrestrial	Grassland
Aplomado Falcon	Falco femoralis	resident	1	desert	Grassland
Aplomado Falcon	Falco femoralis	resident	1	grassland	Grassland
Aplomado Falcon	Falco femoralis	resident	1	savanna	Grassland
Aplomado Falcon	Falco femoralis	resident	1	wetlands_inland	Grassland
Arctic Tern	Sterna paradisaea	long	1	grassland	Wetland
Arctic Tern	Sterna paradisaea	long	1	marine_coastal_supratidal	Wetland
Arctic Tern	Sterna paradisaea	long	1	marine_intertidal	Wetland
Arctic Tern	Sterna paradisaea	long	1	marine_neritic	Wetland
Arctic Tern	Sterna paradisaea	long	1	wetlands_inland	Wetland
Arctic Warbler	Phylloscopus borealis	long	1	artificial_terrestrial	Shrubland
Arctic Warbler	Phylloscopus borealis	long	1	forest	Shrubland
Arctic Warbler	Phylloscopus borealis	long	1	shrubland	Shrubland
Arctic Warbler	Phylloscopus borealis	long	1	wetlands_inland	Shrubland
Arizona Woodpecker	Picoides arizonae	resident	1	forest	Woodland
Ash-throated Flycatcher	Myiarchus cinerascens	withdrawal	0	artificial_terrestrial	Shrubland
Ash-throated Flycatcher	Myiarchus cinerascens	withdrawal	0	forest	Shrubland
Ash-throated Flycatcher	Myiarchus cinerascens	withdrawal	0	shrubland	Shrubland
Ash-throated Flycatcher	Myiarchus cinerascens	withdrawal	0	wetlands_inland	Shrubland
Audubon's Oriole	Icterus graduacauda	resident	1	forest	Woodland
Audubon's Oriole	Icterus graduacauda	resident	1	wetlands_inland	Woodland
Bachman's Sparrow	Peucaea aestivalis	withdrawal	0	forest	Woodland
Bachman's Sparrow	Peucaea aestivalis	withdrawal	0	shrubland	Woodland
Baird's Sparrow	Ammodramus bairdii	moderate	0	artificial_terrestrial	Grassland
Baird's Sparrow	Ammodramus bairdii	moderate	0	grassland	Grassland
Bald Eagle	Haliaeetus leucocephalus	short	0	artificial_aquatic_marine	Wetland
Bald Eagle	Haliaeetus leucocephalus	short	0	forest	Wetland
Bald Eagle	Haliaeetus leucocephalus	short	0	grassland	Wetland
Bald Eagle	Haliaeetus leucocephalus	short	0	marine_intertidal	Wetland
Bald Eagle	Haliaeetus leucocephalus	short	0	marine_neritic	Wetland
Bald Eagle	Haliaeetus leucocephalus	short	0	shrubland	Wetland
Bald Eagle	Haliaeetus leucocephalus	short	0	wetlands_inland	Wetland
Baltimore Oriole	Icterus galbula	moderate	0	artificial_terrestrial	Woodland
Baltimore Oriole	Icterus galbula	moderate	0	forest	Woodland
Baltimore Oriole	Icterus galbula	moderate	0	grassland	Woodland
Band-tailed Pigeon	Patagioenas fasciata	withdrawal	0	artificial_terrestrial	Woodland
Band-tailed Pigeon	Patagioenas fasciata	withdrawal	0	forest	Woodland
Band-tailed Pigeon	Patagioenas fasciata	withdrawal	0	savanna	Woodland
Bank Swallow	Riparia riparia	long	1	artificial_aquatic_marine	Various
Bank Swallow	Riparia riparia	long	1	artificial_terrestrial	Various
Bank Swallow	Riparia riparia	long	1	grassland	Various
Bank Swallow	Riparia riparia	long	1	wetlands_inland	Various
Barn Owl	Tyto alba	withdrawal	0	artificial_aquatic_marine	Grassland
Barn Owl	Tyto alba	withdrawal	0	artificial_terrestrial	Grassland
Barn Owl	Tyto alba	withdrawal	0	caves	Grassland
Barn Owl	Tyto alba	withdrawal	0	grassland	Grassland
Barn Owl	Tyto alba	withdrawal	0	savanna	Grassland
Barn Owl	Tyto alba	withdrawal	0	shrubland	Grassland
Barn Owl	Tyto alba	withdrawal	0	wetlands_inland	Grassland
Barn Swallow	Hirundo rustica	moderate	0	artificial_aquatic_marine	Various
Barn Swallow	Hirundo rustica	moderate	0	artificial_terrestrial	Various
Barn Swallow	Hirundo rustica	moderate	0	grassland	Various
Barn Swallow	Hirundo rustica	moderate	0	savanna	Various
Barn Swallow	Hirundo rustica	moderate	0	shrubland	Various
Barn Swallow	Hirundo rustica	moderate	0	wetlands_inland	Various
Barred Owl	Strix varia	resident	1	artificial_terrestrial	Woodland
Barred Owl	Strix varia	resident	1	forest	Woodland
Barred Owl	Strix varia	resident	1	wetlands_inland	Woodland
Barrow's Goldeneye	Bucephala islandica	moderate	0	forest	Wetland
Barrow's Goldeneye	Bucephala islandica	moderate	0	marine_coastal_supratidal	Wetland
Barrow's Goldeneye	Bucephala islandica	moderate	0	wetlands_inland	Wetland
Bay-breasted Warbler	Setophaga castanea	long	1	forest	Woodland
Bell's Sparrow	Artemisiospiza belli	short	0	artificial_terrestrial	Shrubland
Bell's Sparrow	Artemisiospiza belli	short	0	shrubland	Shrubland
Bell's Vireo	Vireo bellii	moderate	0	forest	Shrubland
Bell's Vireo	Vireo bellii	moderate	0	shrubland	Shrubland
Belted Kingfisher	Megaceryle alcyon	short	0	artificial_terrestrial	Wetland
Belted Kingfisher	Megaceryle alcyon	short	0	forest	Wetland
Belted Kingfisher	Megaceryle alcyon	short	0	wetlands_inland	Wetland
Bendire's Thrasher	Toxostoma bendirei	withdrawal	1	desert	Shrubland
Bendire's Thrasher	Toxostoma bendirei	withdrawal	1	grassland	Shrubland
Bendire's Thrasher	Toxostoma bendirei	withdrawal	1	shrubland	Shrubland
Bewick's Wren	Thryomanes bewickii	short	0	artificial_terrestrial	Shrubland
Bewick's Wren	Thryomanes bewickii	short	0	forest	Shrubland
Bewick's Wren	Thryomanes bewickii	short	0	shrubland	Shrubland
Black Guillemot	Cepphus grylle	withdrawal	1	marine_coastal_supratidal	Ocean
Black Guillemot	Cepphus grylle	withdrawal	1	marine_intertidal	Ocean
Black Guillemot	Cepphus grylle	withdrawal	1	marine_neritic	Ocean
Black Guillemot	Cepphus grylle	withdrawal	1	marine_oceanic	Ocean
Black Oystercatcher	Haematopus bachmani	resident	1	marine_intertidal	Wetland
Black Phoebe	Sayornis nigricans	withdrawal	0	artificial_aquatic_marine	Wetland
Black Phoebe	Sayornis nigricans	withdrawal	0	artificial_terrestrial	Wetland
Black Phoebe	Sayornis nigricans	withdrawal	0	rocky	Wetland
Black Phoebe	Sayornis nigricans	withdrawal	0	shrubland	Wetland
Black Phoebe	Sayornis nigricans	withdrawal	0	wetlands_inland	Wetland
Black Rail	Laterallus jamaicensis	short	0	marine_intertidal	Wetland
Black Rail	Laterallus jamaicensis	short	0	wetlands_inland	Wetland
Black Rosy-Finch	Leucosticte atrata	short	0	grassland	Various
Black Scoter	Melanitta americana	moderate	0	marine_neritic	Wetland
Black Scoter	Melanitta americana	moderate	0	shrubland	Wetland
Black Scoter	Melanitta americana	moderate	0	wetlands_inland	Wetland
Black Skimmer	Rynchops niger	withdrawal	0	marine_coastal_supratidal	Wetland
Black Skimmer	Rynchops niger	withdrawal	0	marine_intertidal	Wetland
Black Skimmer	Rynchops niger	withdrawal	0	marine_neritic	Wetland
Black Skimmer	Rynchops niger	withdrawal	0	wetlands_inland	Wetland
Black Swift	Cypseloides niger	long	1	artificial_terrestrial	Various
Black Swift	Cypseloides niger	long	1	forest	Various
Black Swift	Cypseloides niger	long	1	rocky	Various
Black Tern	Chlidonias niger	long	1	artificial_aquatic_marine	Wetland
Black Tern	Chlidonias niger	long	1	marine_coastal_supratidal	Wetland
Black Tern	Chlidonias niger	long	1	marine_neritic	Wetland
Black Tern	Chlidonias niger	long	1	marine_oceanic	Wetland
Black Tern	Chlidonias niger	long	1	wetlands_inland	Wetland
Black Turnstone	Arenaria melanocephala	moderate	0	grassland	Wetland
Black Turnstone	Arenaria melanocephala	moderate	0	marine_intertidal	Wetland
Black Vulture	Coragyps atratus	resident	1	artificial_terrestrial	Various
Black Vulture	Coragyps atratus	resident	1	forest	Various
Black Vulture	Coragyps atratus	resident	1	grassland	Various
Black Vulture	Coragyps atratus	resident	1	shrubland	Various
Black-and-white Warbler	Mniotilta varia	moderate	0	forest	Woodland
Black-and-white Warbler	Mniotilta varia	moderate	0	shrubland	Woodland
Black-backed Woodpecker	Picoides arcticus	resident	1	forest	Woodland
Black-bellied Plover	Pluvialis squatarola	moderate	0	grassland	Wetland
Black-bellied Plover	Pluvialis squatarola	moderate	0	marine_coastal_supratidal	Wetland
Black-bellied Plover	Pluvialis squatarola	moderate	0	marine_intertidal	Wetland
Black-bellied Whistling-Duck	Dendrocygna autumnalis	withdrawal	1	artificial_terrestrial	Wetland
Black-bellied Whistling-Duck	Dendrocygna autumnalis	withdrawal	1	wetlands_inland	Wetland
Black-billed Cuckoo	Coccyzus erythropthalmus	long	1	forest	Woodland
Black-billed Cuckoo	Coccyzus erythropthalmus	long	1	shrubland	Woodland
Black-billed Magpie	Pica hudsonia	resident	1	artificial_terrestrial	Woodland
Black-billed Magpie	Pica hudsonia	resident	1	forest	Woodland
Black-billed Magpie	Pica hudsonia	resident	1	grassland	Woodland
Black-billed Magpie	Pica hudsonia	resident	1	rocky	Woodland
Black-billed Magpie	Pica hudsonia	resident	1	shrubland	Woodland
Blackburnian Warbler	Setophaga fusca	long	1	forest	Woodland
Black-capped Chickadee	Poecile atricapillus	resident	1	artificial_terrestrial	Woodland
Black-capped Chickadee	Poecile atricapillus	resident	1	forest	Woodland
Black-capped Vireo	Vireo atricapilla	moderate	0	forest	Shrubland
Black-capped Vireo	Vireo atricapilla	moderate	0	shrubland	Shrubland
Black-chinned Hummingbird	Archilochus alexandri	short	0	artificial_terrestrial	Woodland
Black-chinned Hummingbird	Archilochus alexandri	short	0	forest	Woodland
Black-chinned Hummingbird	Archilochus alexandri	short	0	shrubland	Woodland
Black-chinned Sparrow	Spizella atrogularis	short	0	shrubland	Shrubland
Black-crested Titmouse	Baeolophus atricristatus	resident	1	forest	Woodland
Black-crested Titmouse	Baeolophus atricristatus	resident	1	shrubland	Woodland
Black-crowned Night-Heron	Nycticorax nycticorax	short	0	forest	Wetland
Black-crowned Night-Heron	Nycticorax nycticorax	short	0	marine_intertidal	Wetland
Black-crowned Night-Heron	Nycticorax nycticorax	short	0	wetlands_inland	Wetland
Black-headed Grosbeak	Pheucticus melanocephalus	short	0	forest	Woodland
Black-headed Gull	Chroicocephalus ridibundus	moderate	0	artificial_aquatic_marine	Wetland
Black-headed Gull	Chroicocephalus ridibundus	moderate	0	artificial_terrestrial	Wetland
Black-headed Gull	Chroicocephalus ridibundus	moderate	0	grassland	Wetland
Black-headed Gull	Chroicocephalus ridibundus	moderate	0	marine_coastal_supratidal	Wetland
Black-headed Gull	Chroicocephalus ridibundus	moderate	0	marine_intertidal	Wetland
Black-headed Gull	Chroicocephalus ridibundus	moderate	0	marine_neritic	Wetland
Black-headed Gull	Chroicocephalus ridibundus	moderate	0	wetlands_inland	Wetland
Black-legged Kittiwake	Rissa tridactyla	moderate	1	marine_coastal_supratidal	Wetland
Black-legged Kittiwake	Rissa tridactyla	moderate	1	marine_intertidal	Wetland
Black-legged Kittiwake	Rissa tridactyla	moderate	1	marine_neritic	Wetland
Black-legged Kittiwake	Rissa tridactyla	moderate	1	marine_oceanic	Wetland
Black-necked Stilt	Himantopus mexicanus	short	0	marine_intertidal	Wetland
Black-necked Stilt	Himantopus mexicanus	short	0	marine_neritic	Wetland
Black-necked Stilt	Himantopus mexicanus	short	0	wetlands_inland	Wetland
Blackpoll Warbler	Setophaga striata	long	1	forest	Woodland
Blackpoll Warbler	Setophaga striata	long	1	shrubland	Woodland
Black-tailed Gnatcatcher	Polioptila melanura	resident	1	shrubland	Shrubland
Black-throated Blue Warbler	Setophaga caerulescens	long	0	artificial_terrestrial	Woodland
Black-throated Blue Warbler	Setophaga caerulescens	long	0	forest	Woodland
Black-throated Blue Warbler	Setophaga caerulescens	long	0	shrubland	Woodland
Black-throated Gray Warbler	Setophaga nigrescens	moderate	0	forest	Various
Black-throated Gray Warbler	Setophaga nigrescens	moderate	0	shrubland	Various
Black-throated Green Warbler	Setophaga virens	moderate	0	forest	Woodland
Black-throated Green Warbler	Setophaga virens	moderate	0	wetlands_inland	Woodland
Black-throated Sparrow	Amphispiza bilineata	withdrawal	0	desert	Shrubland
Black-throated Sparrow	Amphispiza bilineata	withdrawal	0	shrubland	Shrubland
Black-vented Shearwater	Puffinus opisthomelas	withdrawal	1	caves	Ocean
Black-vented Shearwater	Puffinus opisthomelas	withdrawal	1	marine_neritic	Ocean
Black-vented Shearwater	Puffinus opisthomelas	withdrawal	1	marine_oceanic	Ocean
Black-vented Shearwater	Puffinus opisthomelas	withdrawal	1	shrubland	Ocean
Black-whiskered Vireo	Vireo altiloquus	moderate	1	artificial_terrestrial	Woodland
Black-whiskered Vireo	Vireo altiloquus	moderate	1	forest	Woodland
Black-whiskered Vireo	Vireo altiloquus	moderate	1	shrubland	Woodland
Blue Grosbeak	Passerina caerulea	short	0	artificial_terrestrial	Shrubland
Blue Grosbeak	Passerina caerulea	short	0	forest	Shrubland
Blue Grosbeak	Passerina caerulea	short	0	shrubland	Shrubland
Blue Jay	Cyanocitta cristata	withdrawal	1	artificial_terrestrial	Woodland
Blue Jay	Cyanocitta cristata	withdrawal	1	forest	Woodland
Blue-gray Gnatcatcher	Polioptila caerulea	short	0	artificial_terrestrial	Woodland
Blue-gray Gnatcatcher	Polioptila caerulea	short	0	forest	Woodland
Blue-gray Gnatcatcher	Polioptila caerulea	short	0	savanna	Woodland
Blue-gray Gnatcatcher	Polioptila caerulea	short	0	shrubland	Woodland
Blue-winged Teal	Anas discors	moderate	0	grassland	Wetland
Blue-winged Teal	Anas discors	moderate	0	marine_coastal_supratidal	Wetland
Blue-winged Teal	Anas discors	moderate	0	marine_intertidal	Wetland
Blue-winged Teal	Anas discors	moderate	0	wetlands_inland	Wetland
Blue-winged Warbler	Vermivora cyanoptera	long	0	grassland	Shrubland
Blue-winged Warbler	Vermivora cyanoptera	long	0	shrubland	Shrubland
Boat-tailed Grackle	Quiscalus major	resident	1	marine_coastal_supratidal	Wetland
Boat-tailed Grackle	Quiscalus major	resident	1	wetlands_inland	Wetland
Bobolink	Dolichonyx oryzivorus	long	1	artificial_terrestrial	Grassland
Bobolink	Dolichonyx oryzivorus	long	1	grassland	Grassland
Bobolink	Dolichonyx oryzivorus	long	1	savanna	Grassland
Bohemian Waxwing	Bombycilla garrulus	irruptive	0	artificial_terrestrial	Woodland
Bohemian Waxwing	Bombycilla garrulus	irruptive	0	forest	Woodland
Bonaparte's Gull	Chroicocephalus philadelphia	moderate	0	forest	Wetland
Bonaparte's Gull	Chroicocephalus philadelphia	moderate	0	marine_neritic	Wetland
Bonaparte's Gull	Chroicocephalus philadelphia	moderate	0	wetlands_inland	Wetland
Boreal Chickadee	Poecile hudsonicus	resident	1	forest	Woodland
Boreal Owl	Aegolius funereus	irruptive	0	forest	Woodland
Brandt's Cormorant	Phalacrocorax penicillatus	withdrawal	1	marine_neritic	Wetland
Brant	Branta bernicla	moderate	0	artificial_terrestrial	Wetland
Brant	Branta bernicla	moderate	0	grassland	Wetland
Brant	Branta bernicla	moderate	0	marine_intertidal	Wetland
Brewer's Blackbird	Euphagus cyanocephalus	short	0	artificial_terrestrial	Various
Brewer's Blackbird	Euphagus cyanocephalus	short	0	grassland	Various
Brewer's Blackbird	Euphagus cyanocephalus	short	0	marine_intertidal	Various
Brewer's Sparrow	Spizella breweri	moderate	0	grassland	Shrubland
Brewer's Sparrow	Spizella breweri	moderate	0	shrubland	Shrubland
Bridled Titmouse	Baeolophus wollweberi	resident	1	artificial_terrestrial	Woodland
Bridled Titmouse	Baeolophus wollweberi	resident	1	forest	Woodland
Broad-billed Hummingbird	Cynanthus latirostris	withdrawal	0	desert	Woodland
Broad-billed Hummingbird	Cynanthus latirostris	withdrawal	0	forest	Woodland
Broad-billed Hummingbird	Cynanthus latirostris	withdrawal	0	shrubland	Woodland
Broad-tailed Hummingbird	Selasphorus platycercus	moderate	0	artificial_terrestrial	Woodland
Broad-tailed Hummingbird	Selasphorus platycercus	moderate	0	forest	Woodland
Broad-tailed Hummingbird	Selasphorus platycercus	moderate	0	grassland	Woodland
Broad-tailed Hummingbird	Selasphorus platycercus	moderate	0	shrubland	Woodland
Broad-winged Hawk	Buteo platypterus	long	0	artificial_terrestrial	Woodland
Broad-winged Hawk	Buteo platypterus	long	0	forest	Woodland
Bronzed Cowbird	Molothrus aeneus	withdrawal	0	artificial_terrestrial	Various
Bronzed Cowbird	Molothrus aeneus	withdrawal	0	forest	Various
Brown Creeper	Certhia americana	short	0	forest	Woodland
Brown Pelican	Pelecanus occidentalis	withdrawal	1	marine_coastal_supratidal	Wetland
Brown Pelican	Pelecanus occidentalis	withdrawal	1	marine_intertidal	Wetland
Brown Pelican	Pelecanus occidentalis	withdrawal	1	marine_neritic	Wetland
Brown Pelican	Pelecanus occidentalis	withdrawal	1	marine_oceanic	Wetland
Brown Thrasher	Toxostoma rufum	short	0	forest	Shrubland
Brown Thrasher	Toxostoma rufum	short	0	shrubland	Shrubland
Brown-capped Rosy-Finch	Leucosticte australis	short	0	grassland	Various
Brown-crested Flycatcher	Myiarchus tyrannulus	withdrawal	0	artificial_terrestrial	Woodland
Brown-crested Flycatcher	Myiarchus tyrannulus	withdrawal	0	forest	Woodland
Brown-crested Flycatcher	Myiarchus tyrannulus	withdrawal	0	savanna	Woodland
Brown-crested Flycatcher	Myiarchus tyrannulus	withdrawal	0	shrubland	Woodland
Brown-crested Flycatcher	Myiarchus tyrannulus	withdrawal	0	wetlands_inland	Woodland
Brown-headed Cowbird	Molothrus ater	short	0	artificial_terrestrial	Various
Brown-headed Cowbird	Molothrus ater	short	0	forest	Various
Brown-headed Cowbird	Molothrus ater	short	0	grassland	Various
Brown-headed Nuthatch	Sitta pusilla	resident	1	forest	Woodland
Buff-bellied Hummingbird	Amazilia yucatanensis	resident	1	artificial_terrestrial	Woodland
Buff-bellied Hummingbird	Amazilia yucatanensis	resident	1	forest	Woodland
Buff-bellied Hummingbird	Amazilia yucatanensis	resident	1	shrubland	Woodland
Bufflehead	Bucephala albeola	short	0	forest	Wetland
Bufflehead	Bucephala albeola	short	0	marine_coastal_supratidal	Wetland
Bufflehead	Bucephala albeola	short	0	marine_neritic	Wetland
Bufflehead	Bucephala albeola	short	0	wetlands_inland	Wetland
Bullock's Oriole	Icterus bullockii	moderate	0	artificial_terrestrial	Woodland
Bullock's Oriole	Icterus bullockii	moderate	0	forest	Woodland
Burrowing Owl	Athene cunicularia	short	0	artificial_terrestrial	Grassland
Burrowing Owl	Athene cunicularia	short	0	desert	Grassland
Burrowing Owl	Athene cunicularia	short	0	grassland	Grassland
Burrowing Owl	Athene cunicularia	short	0	savanna	Grassland
Burrowing Owl	Athene cunicularia	short	0	shrubland	Grassland
Bushtit	Psaltriparus minimus	resident	1	artificial_terrestrial	Various
Bushtit	Psaltriparus minimus	resident	1	forest	Various
Bushtit	Psaltriparus minimus	resident	1	shrubland	Various
Cactus Wren	Campylorhynchus brunneicapillus	resident	1	shrubland	Shrubland
California Gnatcatcher	Polioptila californica	resident	1	shrubland	Shrubland
California Gull	Larus californicus	short	0	artificial_terrestrial	Wetland
California Gull	Larus californicus	short	0	desert	Wetland
California Gull	Larus californicus	short	0	marine_intertidal	Wetland
California Gull	Larus californicus	short	0	marine_neritic	Wetland
California Gull	Larus californicus	short	0	wetlands_inland	Wetland
California Quail	Callipepla californica	resident	1	artificial_terrestrial	Shrubland
California Quail	Callipepla californica	resident	1	desert	Shrubland
California Quail	Callipepla californica	resident	1	forest	Shrubland
California Quail	Callipepla californica	resident	1	grassland	Shrubland
California Quail	Callipepla californica	resident	1	shrubland	Shrubland
California Thrasher	Toxostoma redivivum	resident	1	shrubland	Shrubland
California Towhee	Melozone crissalis	resident	1	artificial_terrestrial	Shrubland
California Towhee	Melozone crissalis	resident	1	shrubland	Shrubland
Calliope Hummingbird	Selasphorus calliope	moderate	0	artificial_terrestrial	Woodland
Calliope Hummingbird	Selasphorus calliope	moderate	0	forest	Woodland
Calliope Hummingbird	Selasphorus calliope	moderate	0	grassland	Woodland
Calliope Hummingbird	Selasphorus calliope	moderate	0	shrubland	Woodland
Canada and Cackling Goose	Branta canadensis and hutchinsii	short	0	artificial_aquatic_marine	Wetland
Canada and Cackling Goose	Branta canadensis and hutchinsii	short	0	artificial_terrestrial	Wetland
Canada and Cackling Goose	Branta canadensis and hutchinsii	short	0	grassland	Wetland
Canada and Cackling Goose	Branta canadensis and hutchinsii	short	0	wetlands_inland	Wetland
Canada Warbler	Cardellina canadensis	long	0	forest	Woodland
Canada Warbler	Cardellina canadensis	long	0	shrubland	Woodland
Canvasback	Aythya valisineria	short	0	marine_coastal_supratidal	Wetland
Canvasback	Aythya valisineria	short	0	marine_intertidal	Wetland
Canvasback	Aythya valisineria	short	0	marine_neritic	Wetland
Canvasback	Aythya valisineria	short	0	wetlands_inland	Wetland
Canyon Towhee	Melozone fusca	resident	1	shrubland	Shrubland
Canyon Wren	Catherpes mexicanus	short	0	rocky	Various
Canyon Wren	Catherpes mexicanus	short	0	shrubland	Various
Cape May Warbler	Setophaga tigrina	long	0	artificial_terrestrial	Woodland
Cape May Warbler	Setophaga tigrina	long	0	forest	Woodland
Cape May Warbler	Setophaga tigrina	long	0	shrubland	Woodland
Carolina Chickadee	Poecile carolinensis	resident	1	artificial_terrestrial	Woodland
Carolina Chickadee	Poecile carolinensis	resident	1	forest	Woodland
Carolina Chickadee	Poecile carolinensis	resident	1	shrubland	Woodland
Carolina Chickadee	Poecile carolinensis	resident	1	wetlands_inland	Woodland
Carolina Wren	Thryothorus ludovicianus	resident	1	artificial_terrestrial	Woodland
Carolina Wren	Thryothorus ludovicianus	resident	1	forest	Woodland
Caspian Tern	Hydroprogne caspia	moderate	0	artificial_aquatic_marine	Wetland
Caspian Tern	Hydroprogne caspia	moderate	0	marine_coastal_supratidal	Wetland
Caspian Tern	Hydroprogne caspia	moderate	0	marine_intertidal	Wetland
Caspian Tern	Hydroprogne caspia	moderate	0	marine_neritic	Wetland
Caspian Tern	Hydroprogne caspia	moderate	0	wetlands_inland	Wetland
Cassin's Auklet	Ptychoramphus aleuticus	short	1	marine_coastal_supratidal	Ocean
Cassin's Auklet	Ptychoramphus aleuticus	short	1	marine_neritic	Ocean
Cassin's Auklet	Ptychoramphus aleuticus	short	1	marine_oceanic	Ocean
Cassin's Finch	Haemorhous cassinii	short	0	forest	Woodland
Cassin's Kingbird	Tyrannus vociferans	moderate	0	artificial_terrestrial	Woodland
Cassin's Kingbird	Tyrannus vociferans	moderate	0	forest	Woodland
Cassin's Kingbird	Tyrannus vociferans	moderate	0	savanna	Woodland
Cassin's Kingbird	Tyrannus vociferans	moderate	0	shrubland	Woodland
Cassin's Sparrow	Peucaea cassinii	short	0	grassland	Grassland
Cassin's Sparrow	Peucaea cassinii	short	0	shrubland	Grassland
Cattle Egret	Bubulcus ibis	short	0	artificial_terrestrial	Wetland
Cattle Egret	Bubulcus ibis	short	0	forest	Wetland
Cattle Egret	Bubulcus ibis	short	0	grassland	Wetland
Cattle Egret	Bubulcus ibis	short	0	wetlands_inland	Wetland
Cave Swallow	Petrochelidon fulva	short	0	artificial_terrestrial	Various
Cave Swallow	Petrochelidon fulva	short	0	grassland	Various
Cave Swallow	Petrochelidon fulva	short	0	rocky	Various
Cave Swallow	Petrochelidon fulva	short	0	shrubland	Various
Cedar Waxwing	Bombycilla cedrorum	irruptive	0	artificial_terrestrial	Woodland
Cedar Waxwing	Bombycilla cedrorum	irruptive	0	forest	Woodland
Cedar Waxwing	Bombycilla cedrorum	irruptive	0	wetlands_inland	Woodland
Cerulean Warbler	Setophaga cerulea	long	1	forest	Woodland
Chestnut-backed Chickadee	Poecile rufescens	resident	1	artificial_terrestrial	Woodland
Chestnut-backed Chickadee	Poecile rufescens	resident	1	forest	Woodland
Chestnut-backed Chickadee	Poecile rufescens	resident	1	shrubland	Woodland
Chestnut-collared Longspur	Calcarius ornatus	moderate	0	grassland	Grassland
Chestnut-collared Longspur	Calcarius ornatus	moderate	0	shrubland	Grassland
Chestnut-sided Warbler	Setophaga pensylvanica	long	0	artificial_terrestrial	Shrubland
Chestnut-sided Warbler	Setophaga pensylvanica	long	0	forest	Shrubland
Chestnut-sided Warbler	Setophaga pensylvanica	long	0	shrubland	Shrubland
Chihuahuan Raven	Corvus cryptoleucus	withdrawal	1	artificial_terrestrial	Shrubland
Chihuahuan Raven	Corvus cryptoleucus	withdrawal	1	grassland	Shrubland
Chihuahuan Raven	Corvus cryptoleucus	withdrawal	1	shrubland	Shrubland
Chimney Swift	Chaetura pelagica	long	1	artificial_aquatic_marine	Various
Chimney Swift	Chaetura pelagica	long	1	artificial_terrestrial	Various
Chimney Swift	Chaetura pelagica	long	1	forest	Various
Chipping Sparrow	Spizella passerina	short	0	artificial_terrestrial	Woodland
Chipping Sparrow	Spizella passerina	short	0	forest	Woodland
Chipping Sparrow	Spizella passerina	short	0	grassland	Woodland
Chipping Sparrow	Spizella passerina	short	0	shrubland	Woodland
Chuck-will's-widow	Antrostomus carolinensis	short	0	artificial_terrestrial	Woodland
Chuck-will's-widow	Antrostomus carolinensis	short	0	forest	Woodland
Chuck-will's-widow	Antrostomus carolinensis	short	0	grassland	Woodland
Chuck-will's-widow	Antrostomus carolinensis	short	0	shrubland	Woodland
Chukar	Alectoris chukar	resident	1	grassland	Various
Chukar	Alectoris chukar	resident	1	shrubland	Various
Cinnamon Teal	Anas cyanoptera	short	0	wetlands_inland	Wetland
Clapper Rail	Rallus longirostris	resident	1	forest	Wetland
Clapper Rail	Rallus longirostris	resident	1	marine_intertidal	Wetland
Clapper Rail	Rallus longirostris	resident	1	wetlands_inland	Wetland
Clark's Grebe	Aechmophorus clarkii	short	0	wetlands_inland	Wetland
Clark's Nutcracker	Nucifraga columbiana	resident	1	artificial_terrestrial	Woodland
Clark's Nutcracker	Nucifraga columbiana	resident	1	forest	Woodland
Clark's Nutcracker	Nucifraga columbiana	resident	1	shrubland	Woodland
Clay-colored Sparrow	Spizella pallida	moderate	0	forest	Shrubland
Clay-colored Sparrow	Spizella pallida	moderate	0	grassland	Shrubland
Clay-colored Sparrow	Spizella pallida	moderate	0	shrubland	Shrubland
Clay-colored Sparrow	Spizella pallida	moderate	0	wetlands_inland	Shrubland
Cliff Swallow	Petrochelidon pyrrhonota	long	1	artificial_terrestrial	Various
Cliff Swallow	Petrochelidon pyrrhonota	long	1	forest	Various
Cliff Swallow	Petrochelidon pyrrhonota	long	1	grassland	Various
Cliff Swallow	Petrochelidon pyrrhonota	long	1	wetlands_inland	Various
Common Eider	Somateria mollissima	short	0	marine_coastal_supratidal	Wetland
Common Eider	Somateria mollissima	short	0	marine_intertidal	Wetland
Common Eider	Somateria mollissima	short	0	marine_neritic	Wetland
Common Goldeneye	Bucephala clangula	short	0	forest	Wetland
Common Goldeneye	Bucephala clangula	short	0	marine_neritic	Wetland
Common Goldeneye	Bucephala clangula	short	0	wetlands_inland	Wetland
Common Grackle	Quiscalus quiscula	short	0	artificial_terrestrial	Various
Common Grackle	Quiscalus quiscula	short	0	forest	Various
Common Grackle	Quiscalus quiscula	short	0	shrubland	Various
Common Grackle	Quiscalus quiscula	short	0	wetlands_inland	Various
Common Ground-Dove	Columbina passerina	resident	1	artificial_terrestrial	Shrubland
Common Ground-Dove	Columbina passerina	resident	1	savanna	Shrubland
Common Ground-Dove	Columbina passerina	resident	1	shrubland	Shrubland
Common Loon	Gavia immer	moderate	0	marine_neritic	Wetland
Common Loon	Gavia immer	moderate	0	wetlands_inland	Wetland
Common Merganser	Mergus merganser	short	0	forest	Wetland
Common Merganser	Mergus merganser	short	0	marine_neritic	Wetland
Common Merganser	Mergus merganser	short	0	wetlands_inland	Wetland
Common Moorhen	Gallinula chloropus	withdrawal	0	artificial_aquatic_marine	Wetland
Common Moorhen	Gallinula chloropus	withdrawal	0	marine_coastal_supratidal	Wetland
Common Moorhen	Gallinula chloropus	withdrawal	0	wetlands_inland	Wetland
Common Murre	Uria aalge	short	1	marine_coastal_supratidal	Ocean
Common Murre	Uria aalge	short	1	marine_neritic	Ocean
Common Murre	Uria aalge	short	1	marine_oceanic	Ocean
Common Myna	Acridotheres tristis	resident	1	artificial_terrestrial	Various
Common Myna	Acridotheres tristis	resident	1	forest	Various
Common Myna	Acridotheres tristis	resident	1	grassland	Various
Common Nighthawk	Chordeiles minor	long	1	artificial_terrestrial	Various
Common Nighthawk	Chordeiles minor	long	1	forest	Various
Common Nighthawk	Chordeiles minor	long	1	grassland	Various
Common Nighthawk	Chordeiles minor	long	1	marine_coastal_supratidal	Various
Common Nighthawk	Chordeiles minor	long	1	marine_intertidal	Various
Common Nighthawk	Chordeiles minor	long	1	savanna	Various
Common Nighthawk	Chordeiles minor	long	1	wetlands_inland	Various
Common Pauraque	Nyctidromus albicollis	resident	1	artificial_terrestrial	Shrubland
Common Pauraque	Nyctidromus albicollis	resident	1	forest	Shrubland
Common Pauraque	Nyctidromus albicollis	resident	1	grassland	Shrubland
Common Pauraque	Nyctidromus albicollis	resident	1	shrubland	Shrubland
Common Pauraque	Nyctidromus albicollis	resident	1	wetlands_inland	Shrubland
Common Poorwill	Phalaenoptilus nuttallii	short	0	desert	Shrubland
Common Poorwill	Phalaenoptilus nuttallii	short	0	grassland	Shrubland
Common Poorwill	Phalaenoptilus nuttallii	short	0	rocky	Shrubland
Common Poorwill	Phalaenoptilus nuttallii	short	0	shrubland	Shrubland
Common Raven	Corvus corax	resident	1	artificial_terrestrial	Various
Common Raven	Corvus corax	resident	1	forest	Various
Common Raven	Corvus corax	resident	1	grassland	Various
Common Raven	Corvus corax	resident	1	rocky	Various
Common Raven	Corvus corax	resident	1	shrubland	Various
Common Redpoll	Acanthis flammea	irruptive	0	artificial_terrestrial	Shrubland
Common Redpoll	Acanthis flammea	irruptive	0	forest	Shrubland
Common Redpoll	Acanthis flammea	irruptive	0	shrubland	Shrubland
Common Tern	Sterna hirundo	moderate	0	marine_coastal_supratidal	Wetland
Common Tern	Sterna hirundo	moderate	0	marine_intertidal	Wetland
Common Tern	Sterna hirundo	moderate	0	marine_neritic	Wetland
Common Tern	Sterna hirundo	moderate	0	wetlands_inland	Wetland
Common Yellowthroat	Geothlypis trichas	short	0	forest	Shrubland
Common Yellowthroat	Geothlypis trichas	short	0	marine_intertidal	Shrubland
Common Yellowthroat	Geothlypis trichas	short	0	shrubland	Shrubland
Common Yellowthroat	Geothlypis trichas	short	0	wetlands_inland	Shrubland
Connecticut Warbler	Oporornis agilis	long	1	forest	Woodland
Connecticut Warbler	Oporornis agilis	long	1	wetlands_inland	Woodland
Cooper's Hawk	Accipiter cooperii	short	0	artificial_terrestrial	Woodland
Cooper's Hawk	Accipiter cooperii	short	0	forest	Woodland
Cooper's Hawk	Accipiter cooperii	short	0	shrubland	Woodland
Cordilleran Flycatcher	Empidonax occidentalis	moderate	0	forest	Woodland
Costa's Hummingbird	Calypte costae	short	0	artificial_terrestrial	Shrubland
Costa's Hummingbird	Calypte costae	short	0	desert	Shrubland
Costa's Hummingbird	Calypte costae	short	0	grassland	Shrubland
Costa's Hummingbird	Calypte costae	short	0	savanna	Shrubland
Costa's Hummingbird	Calypte costae	short	0	shrubland	Shrubland
Couch's Kingbird	Tyrannus couchii	withdrawal	1	artificial_terrestrial	Woodland
Couch's Kingbird	Tyrannus couchii	withdrawal	1	forest	Woodland
Couch's Kingbird	Tyrannus couchii	withdrawal	1	grassland	Woodland
Couch's Kingbird	Tyrannus couchii	withdrawal	1	shrubland	Woodland
Crested Caracara	Caracara cheriway	resident	1	artificial_terrestrial	Shrubland
Crested Caracara	Caracara cheriway	resident	1	grassland	Shrubland
Crested Caracara	Caracara cheriway	resident	1	shrubland	Shrubland
Crested Caracara	Caracara cheriway	resident	1	wetlands_inland	Shrubland
Crissal Thrasher	Toxostoma crissale	resident	1	shrubland	Shrubland
Curve-billed Thrasher	Toxostoma curvirostre	resident	1	desert	Shrubland
Curve-billed Thrasher	Toxostoma curvirostre	resident	1	grassland	Shrubland
Curve-billed Thrasher	Toxostoma curvirostre	resident	1	shrubland	Shrubland
Dark-eyed Junco	Junco hyemalis	short	0	artificial_terrestrial	Woodland
Dark-eyed Junco	Junco hyemalis	short	0	forest	Woodland
Dark-eyed Junco	Junco hyemalis	short	0	shrubland	Woodland
Dickcissel	Spiza americana	moderate	1	artificial_terrestrial	Grassland
Dickcissel	Spiza americana	moderate	1	grassland	Grassland
Dickcissel	Spiza americana	moderate	1	savanna	Grassland
Double-crested Cormorant	Phalacrocorax auritus	short	0	marine_neritic	Wetland
Double-crested Cormorant	Phalacrocorax auritus	short	0	wetlands_inland	Wetland
Dovekie	Alle alle	withdrawal	1	marine_coastal_supratidal	Ocean
Dovekie	Alle alle	withdrawal	1	marine_intertidal	Ocean
Dovekie	Alle alle	withdrawal	1	marine_neritic	Ocean
Dovekie	Alle alle	withdrawal	1	marine_oceanic	Ocean
Downy Woodpecker	Picoides pubescens	resident	1	artificial_terrestrial	Woodland
Downy Woodpecker	Picoides pubescens	resident	1	forest	Woodland
Dunlin	Calidris alpina	moderate	0	artificial_aquatic_marine	Wetland
Dunlin	Calidris alpina	moderate	0	artificial_terrestrial	Wetland
Dunlin	Calidris alpina	moderate	0	marine_coastal_supratidal	Wetland
Dunlin	Calidris alpina	moderate	0	marine_intertidal	Wetland
Dunlin	Calidris alpina	moderate	0	marine_neritic	Wetland
Dunlin	Calidris alpina	moderate	0	wetlands_inland	Wetland
Dusky Flycatcher	Empidonax oberholseri	moderate	0	forest	Woodland
Dusky Flycatcher	Empidonax oberholseri	moderate	0	shrubland	Woodland
Dusky Grouse	Dendragapus obscurus	resident	1	forest	Woodland
Dusky-capped Flycatcher	Myiarchus tuberculifer	withdrawal	0	artificial_terrestrial	Woodland
Dusky-capped Flycatcher	Myiarchus tuberculifer	withdrawal	0	forest	Woodland
Dusky-capped Flycatcher	Myiarchus tuberculifer	withdrawal	0	wetlands_inland	Woodland
Eared Grebe	Podiceps nigricollis	short	0	artificial_aquatic_marine	Wetland
Eared Grebe	Podiceps nigricollis	short	0	marine_neritic	Wetland
Eared Grebe	Podiceps nigricollis	short	0	wetlands_inland	Wetland
Eastern Bluebird	Sialia sialis	short	0	artificial_terrestrial	Woodland
Eastern Bluebird	Sialia sialis	short	0	forest	Woodland
Eastern Bluebird	Sialia sialis	short	0	shrubland	Woodland
Eastern Bluebird	Sialia sialis	short	0	wetlands_inland	Woodland
Eastern Kingbird	Tyrannus tyrannus	long	1	artificial_terrestrial	Woodland
Eastern Kingbird	Tyrannus tyrannus	long	1	forest	Woodland
Eastern Kingbird	Tyrannus tyrannus	long	1	shrubland	Woodland
Eastern Kingbird	Tyrannus tyrannus	long	1	wetlands_inland	Woodland
Eastern Meadowlark	Sturnella magna	withdrawal	0	artificial_terrestrial	Grassland
Eastern Meadowlark	Sturnella magna	withdrawal	0	grassland	Grassland
Eastern Meadowlark	Sturnella magna	withdrawal	0	shrubland	Grassland
Eastern Phoebe	Sayornis phoebe	short	0	forest	Woodland
Eastern Phoebe	Sayornis phoebe	short	0	shrubland	Woodland
Eastern Screech-Owl	Megascops asio	resident	1	artificial_terrestrial	Woodland
Eastern Screech-Owl	Megascops asio	resident	1	forest	Woodland
Eastern Screech-Owl	Megascops asio	resident	1	shrubland	Woodland
Eastern Towhee	Pipilo erythrophthalmus	short	0	artificial_terrestrial	Shrubland
Eastern Towhee	Pipilo erythrophthalmus	short	0	forest	Shrubland
Eastern Towhee	Pipilo erythrophthalmus	short	0	shrubland	Shrubland
Eastern Whip-poor-will	Antrostomus vociferus	moderate	0	forest	Woodland
Eastern Wood-Pewee	Contopus virens	long	1	forest	Woodland
Eastern Wood-Pewee	Contopus virens	long	1	shrubland	Woodland
Emperor Goose	Chen canagica	moderate	0	grassland	Wetland
Emperor Goose	Chen canagica	moderate	0	marine_coastal_supratidal	Wetland
Emperor Goose	Chen canagica	moderate	0	marine_intertidal	Wetland
Emperor Goose	Chen canagica	moderate	0	marine_neritic	Wetland
Emperor Goose	Chen canagica	moderate	0	wetlands_inland	Wetland
Eurasian Collared-Dove	Streptopelia decaocto	resident	1	artificial_terrestrial	Shrubland
Eurasian Collared-Dove	Streptopelia decaocto	resident	1	shrubland	Shrubland
Eurasian Tree Sparrow	Passer montanus	resident	1	artificial_terrestrial	Various
Eurasian Tree Sparrow	Passer montanus	resident	1	forest	Various
Eurasian Tree Sparrow	Passer montanus	resident	1	shrubland	Various
Eurasian Wigeon	Anas penelope	long	1	grassland	Wetland
Eurasian Wigeon	Anas penelope	long	1	marine_coastal_supratidal	Wetland
Eurasian Wigeon	Anas penelope	long	1	marine_intertidal	Wetland
Eurasian Wigeon	Anas penelope	long	1	marine_neritic	Wetland
Eurasian Wigeon	Anas penelope	long	1	wetlands_inland	Wetland
European Starling	Sturnus vulgaris	withdrawal	1	artificial_aquatic_marine	Various
European Starling	Sturnus vulgaris	withdrawal	1	artificial_terrestrial	Various
European Starling	Sturnus vulgaris	withdrawal	1	forest	Various
European Starling	Sturnus vulgaris	withdrawal	1	grassland	Various
European Starling	Sturnus vulgaris	withdrawal	1	marine_intertidal	Various
European Starling	Sturnus vulgaris	withdrawal	1	shrubland	Various
Evening Grosbeak	Coccothraustes vespertinus	irruptive	0	artificial_terrestrial	Woodland
Evening Grosbeak	Coccothraustes vespertinus	irruptive	0	forest	Woodland
Ferruginous Hawk	Buteo regalis	short	0	artificial_terrestrial	Grassland
Ferruginous Hawk	Buteo regalis	short	0	desert	Grassland
Ferruginous Hawk	Buteo regalis	short	0	grassland	Grassland
Ferruginous Hawk	Buteo regalis	short	0	shrubland	Grassland
Ferruginous Pygmy-Owl	Glaucidium brasilianum	resident	1	artificial_terrestrial	Woodland
Ferruginous Pygmy-Owl	Glaucidium brasilianum	resident	1	forest	Woodland
Ferruginous Pygmy-Owl	Glaucidium brasilianum	resident	1	shrubland	Woodland
Field Sparrow	Spizella pusilla	short	0	artificial_terrestrial	Shrubland
Field Sparrow	Spizella pusilla	short	0	forest	Shrubland
Field Sparrow	Spizella pusilla	short	0	grassland	Shrubland
Field Sparrow	Spizella pusilla	short	0	shrubland	Shrubland
Fish Crow	Corvus ossifragus	withdrawal	1	grassland	Wetland
Fish Crow	Corvus ossifragus	withdrawal	1	marine_intertidal	Wetland
Fish Crow	Corvus ossifragus	withdrawal	1	wetlands_inland	Wetland
Florida Scrub-Jay	Aphelocoma coerulescens	resident	1	shrubland	Shrubland
Forster's Tern	Sterna forsteri	moderate	0	marine_neritic	Wetland
Forster's Tern	Sterna forsteri	moderate	0	wetlands_inland	Wetland
Fox Sparrow	Passerella iliaca	short	0	forest	Shrubland
Fox Sparrow	Passerella iliaca	short	0	shrubland	Shrubland
Franklin's Gull	Leucophaeus pipixcan	long	1	artificial_terrestrial	Wetland
Franklin's Gull	Leucophaeus pipixcan	long	1	marine_coastal_supratidal	Wetland
Franklin's Gull	Leucophaeus pipixcan	long	1	marine_intertidal	Wetland
Franklin's Gull	Leucophaeus pipixcan	long	1	marine_neritic	Wetland
Franklin's Gull	Leucophaeus pipixcan	long	1	marine_oceanic	Wetland
Franklin's Gull	Leucophaeus pipixcan	long	1	wetlands_inland	Wetland
Fulvous Whistling-Duck	Dendrocygna bicolor	withdrawal	1	artificial_terrestrial	Wetland
Fulvous Whistling-Duck	Dendrocygna bicolor	withdrawal	1	wetlands_inland	Wetland
Gadwall	Anas strepera	short	0	wetlands_inland	Wetland
Gambel's Quail	Callipepla gambelii	resident	1	artificial_terrestrial	Shrubland
Gambel's Quail	Callipepla gambelii	resident	1	desert	Shrubland
Gambel's Quail	Callipepla gambelii	resident	1	shrubland	Shrubland
Gila Woodpecker	Melanerpes uropygialis	resident	1	artificial_terrestrial	Woodland
Gila Woodpecker	Melanerpes uropygialis	resident	1	forest	Woodland
Gila Woodpecker	Melanerpes uropygialis	resident	1	shrubland	Woodland
Gilded Flicker	Colaptes chrysoides	resident	1	desert	Woodland
Gilded Flicker	Colaptes chrysoides	resident	1	forest	Woodland
Gilded Flicker	Colaptes chrysoides	resident	1	shrubland	Woodland
Glaucous Gull	Larus hyperboreus	moderate	0	marine_coastal_supratidal	Wetland
Glaucous Gull	Larus hyperboreus	moderate	0	marine_intertidal	Wetland
Glaucous Gull	Larus hyperboreus	moderate	0	marine_neritic	Wetland
Glaucous-winged Gull	Larus glaucescens	short	0	artificial_terrestrial	Wetland
Glaucous-winged Gull	Larus glaucescens	short	0	grassland	Wetland
Glaucous-winged Gull	Larus glaucescens	short	0	marine_coastal_supratidal	Wetland
Glaucous-winged Gull	Larus glaucescens	short	0	marine_intertidal	Wetland
Glaucous-winged Gull	Larus glaucescens	short	0	marine_neritic	Wetland
Glaucous-winged Gull	Larus glaucescens	short	0	rocky	Wetland
Glaucous-winged Gull	Larus glaucescens	short	0	wetlands_inland	Wetland
Glossy Ibis	Plegadis falcinellus	withdrawal	0	marine_coastal_supratidal	Wetland
Glossy Ibis	Plegadis falcinellus	withdrawal	0	wetlands_inland	Wetland
Golden Eagle	Aquila chrysaetos	short	0	desert	Grassland
Golden Eagle	Aquila chrysaetos	short	0	forest	Grassland
Golden Eagle	Aquila chrysaetos	short	0	grassland	Grassland
Golden Eagle	Aquila chrysaetos	short	0	rocky	Grassland
Golden Eagle	Aquila chrysaetos	short	0	shrubland	Grassland
Golden-cheeked Warbler	Setophaga chrysoparia	long	0	forest	Woodland
Golden-cheeked Warbler	Setophaga chrysoparia	long	0	shrubland	Woodland
Golden-crowned Kinglet	Regulus satrapa	short	0	forest	Woodland
Golden-crowned Sparrow	Zonotrichia atricapilla	moderate	0	forest	Shrubland
Golden-crowned Sparrow	Zonotrichia atricapilla	moderate	0	grassland	Shrubland
Golden-crowned Sparrow	Zonotrichia atricapilla	moderate	0	shrubland	Shrubland
Golden-crowned Sparrow	Zonotrichia atricapilla	moderate	0	wetlands_inland	Shrubland
Golden-fronted Woodpecker	Melanerpes aurifrons	resident	1	artificial_terrestrial	Woodland
Golden-fronted Woodpecker	Melanerpes aurifrons	resident	1	forest	Woodland
Golden-fronted Woodpecker	Melanerpes aurifrons	resident	1	grassland	Woodland
Golden-fronted Woodpecker	Melanerpes aurifrons	resident	1	shrubland	Woodland
Golden-winged Warbler	Vermivora chrysoptera	long	0	artificial_terrestrial	Shrubland
Golden-winged Warbler	Vermivora chrysoptera	long	0	forest	Shrubland
Golden-winged Warbler	Vermivora chrysoptera	long	0	grassland	Shrubland
Golden-winged Warbler	Vermivora chrysoptera	long	0	shrubland	Shrubland
Golden-winged Warbler	Vermivora chrysoptera	long	0	wetlands_inland	Shrubland
Grace's Warbler	Setophaga graciae	short	0	forest	Woodland
Grasshopper Sparrow	Ammodramus savannarum	short	0	artificial_terrestrial	Various
Grasshopper Sparrow	Ammodramus savannarum	short	0	grassland	Various
Grasshopper Sparrow	Ammodramus savannarum	short	0	shrubland	Various
Gray Catbird	Dumetella carolinensis	short	0	artificial_terrestrial	Shrubland
Gray Catbird	Dumetella carolinensis	short	0	forest	Shrubland
Gray Catbird	Dumetella carolinensis	short	0	shrubland	Shrubland
Gray Flycatcher	Empidonax wrightii	moderate	0	forest	Various
Gray Flycatcher	Empidonax wrightii	moderate	0	shrubland	Various
Gray Hawk	Buteo plagiatus	withdrawal	0	forest	Woodland
Gray Hawk	Buteo plagiatus	withdrawal	0	savanna	Woodland
Gray Jay	Perisoreus canadensis	resident	1	forest	Woodland
Gray Kingbird	Tyrannus dominicensis	short	1	artificial_terrestrial	Woodland
Gray Kingbird	Tyrannus dominicensis	short	1	forest	Woodland
Gray Kingbird	Tyrannus dominicensis	short	1	grassland	Woodland
Gray Kingbird	Tyrannus dominicensis	short	1	savanna	Woodland
Gray Kingbird	Tyrannus dominicensis	short	1	shrubland	Woodland
Gray Partridge	Perdix perdix	resident	1	artificial_terrestrial	Various
Gray Partridge	Perdix perdix	resident	1	grassland	Various
Gray Partridge	Perdix perdix	resident	1	shrubland	Various
Gray Vireo	Vireo vicinior	moderate	0	forest	Shrubland
Gray Vireo	Vireo vicinior	moderate	0	savanna	Shrubland
Gray Vireo	Vireo vicinior	moderate	0	shrubland	Shrubland
Gray-cheeked Thrush	Catharus minimus	long	1	forest	Woodland
Gray-cheeked Thrush	Catharus minimus	long	1	grassland	Woodland
Gray-cheeked Thrush	Catharus minimus	long	1	shrubland	Woodland
Gray-crowned Rosy-Finch	Leucosticte tephrocotis	moderate	0	grassland	Various
Great Black-backed Gull	Larus marinus	short	0	marine_coastal_supratidal	Wetland
Great Black-backed Gull	Larus marinus	short	0	marine_intertidal	Wetland
Great Black-backed Gull	Larus marinus	short	0	marine_neritic	Wetland
Great Blue Heron	Ardea herodias	short	0	forest	Wetland
Great Blue Heron	Ardea herodias	short	0	marine_intertidal	Wetland
Great Blue Heron	Ardea herodias	short	0	wetlands_inland	Wetland
Great Cormorant	Phalacrocorax carbo	short	0	forest	Wetland
Great Cormorant	Phalacrocorax carbo	short	0	marine_coastal_supratidal	Wetland
Great Cormorant	Phalacrocorax carbo	short	0	marine_neritic	Wetland
Great Cormorant	Phalacrocorax carbo	short	0	wetlands_inland	Wetland
Great Crested Flycatcher	Myiarchus crinitus	moderate	0	artificial_terrestrial	Woodland
Great Crested Flycatcher	Myiarchus crinitus	moderate	0	forest	Woodland
Great Crested Flycatcher	Myiarchus crinitus	moderate	0	wetlands_inland	Woodland
Great Egret	Ardea alba	short	0	artificial_aquatic_marine	Wetland
Great Egret	Ardea alba	short	0	grassland	Wetland
Great Egret	Ardea alba	short	0	marine_intertidal	Wetland
Great Egret	Ardea alba	short	0	wetlands_inland	Wetland
Great Gray Owl	Strix nebulosa	resident	1	artificial_terrestrial	Woodland
Great Gray Owl	Strix nebulosa	resident	1	forest	Woodland
Great Gray Owl	Strix nebulosa	resident	1	grassland	Woodland
Great Gray Owl	Strix nebulosa	resident	1	shrubland	Woodland
Great Gray Owl	Strix nebulosa	resident	1	wetlands_inland	Woodland
Great Horned Owl	Bubo virginianus	resident	1	forest	Woodland
Great Horned Owl	Bubo virginianus	resident	1	shrubland	Woodland
Great Kiskadee	Pitangus sulphuratus	resident	1	artificial_terrestrial	Woodland
Great Kiskadee	Pitangus sulphuratus	resident	1	forest	Woodland
Great Kiskadee	Pitangus sulphuratus	resident	1	grassland	Woodland
Great Kiskadee	Pitangus sulphuratus	resident	1	shrubland	Woodland
Greater Prairie-Chicken	Tympanuchus cupido	resident	1	forest	Grassland
Greater Prairie-Chicken	Tympanuchus cupido	resident	1	grassland	Grassland
Greater Roadrunner	Geococcyx californianus	resident	1	desert	Shrubland
Greater Roadrunner	Geococcyx californianus	resident	1	grassland	Shrubland
Greater Roadrunner	Geococcyx californianus	resident	1	shrubland	Shrubland
Greater Sage-Grouse	Centrocercus urophasianus	resident	1	shrubland	Shrubland
Greater Scaup	Aythya marila	moderate	0	grassland	Wetland
Greater Scaup	Aythya marila	moderate	0	marine_neritic	Wetland
Greater Scaup	Aythya marila	moderate	0	wetlands_inland	Wetland
Greater White-fronted Goose	Anser albifrons	moderate	0	artificial_terrestrial	Wetland
Greater White-fronted Goose	Anser albifrons	moderate	0	grassland	Wetland
Greater White-fronted Goose	Anser albifrons	moderate	0	marine_coastal_supratidal	Wetland
Greater White-fronted Goose	Anser albifrons	moderate	0	marine_neritic	Wetland
Greater White-fronted Goose	Anser albifrons	moderate	0	wetlands_inland	Wetland
Greater Yellowlegs	Tringa melanoleuca	moderate	0	artificial_aquatic_marine	Wetland
Greater Yellowlegs	Tringa melanoleuca	moderate	0	forest	Wetland
Greater Yellowlegs	Tringa melanoleuca	moderate	0	marine_coastal_supratidal	Wetland
Greater Yellowlegs	Tringa melanoleuca	moderate	0	marine_intertidal	Wetland
Greater Yellowlegs	Tringa melanoleuca	moderate	0	shrubland	Wetland
Greater Yellowlegs	Tringa melanoleuca	moderate	0	wetlands_inland	Wetland
Great-tailed Grackle	Quiscalus mexicanus	withdrawal	0	artificial_terrestrial	Various
Great-tailed Grackle	Quiscalus mexicanus	withdrawal	0	forest	Various
Great-tailed Grackle	Quiscalus mexicanus	withdrawal	0	grassland	Various
Great-tailed Grackle	Quiscalus mexicanus	withdrawal	0	wetlands_inland	Various
Green Heron	Butorides virescens	short	0	forest	Wetland
Green Heron	Butorides virescens	short	0	wetlands_inland	Wetland
Green Jay	Cyanocorax yncas	resident	1	artificial_terrestrial	Woodland
Green Jay	Cyanocorax yncas	resident	1	forest	Woodland
Green Jay	Cyanocorax yncas	resident	1	savanna	Woodland
Green Jay	Cyanocorax yncas	resident	1	shrubland	Woodland
Green Kingfisher	Chloroceryle americana	resident	1	artificial_aquatic_marine	Wetland
Green Kingfisher	Chloroceryle americana	resident	1	artificial_terrestrial	Wetland
Green Kingfisher	Chloroceryle americana	resident	1	forest	Wetland
Green Kingfisher	Chloroceryle americana	resident	1	marine_coastal_supratidal	Wetland
Green Kingfisher	Chloroceryle americana	resident	1	marine_intertidal	Wetland
Green Kingfisher	Chloroceryle americana	resident	1	wetlands_inland	Wetland
Green-tailed Towhee	Pipilo chlorurus	short	0	forest	Shrubland
Green-tailed Towhee	Pipilo chlorurus	short	0	shrubland	Shrubland
Green-winged Teal	Anas crecca	short	0	wetlands_inland	Wetland
Groove-billed Ani	Crotophaga sulcirostris	withdrawal	0	artificial_terrestrial	Shrubland
Groove-billed Ani	Crotophaga sulcirostris	withdrawal	0	grassland	Shrubland
Groove-billed Ani	Crotophaga sulcirostris	withdrawal	0	shrubland	Shrubland
Groove-billed Ani	Crotophaga sulcirostris	withdrawal	0	wetlands_inland	Shrubland
Gull-billed Tern	Gelochelidon nilotica	moderate	0	artificial_aquatic_marine	Wetland
Gull-billed Tern	Gelochelidon nilotica	moderate	0	marine_coastal_supratidal	Wetland
Gull-billed Tern	Gelochelidon nilotica	moderate	0	marine_intertidal	Wetland
Gull-billed Tern	Gelochelidon nilotica	moderate	0	marine_neritic	Wetland
Gull-billed Tern	Gelochelidon nilotica	moderate	0	wetlands_inland	Wetland
Gyrfalcon	Falco rusticolus	irruptive	0	artificial_terrestrial	Grassland
Gyrfalcon	Falco rusticolus	irruptive	0	forest	Grassland
Gyrfalcon	Falco rusticolus	irruptive	0	grassland	Grassland
Gyrfalcon	Falco rusticolus	irruptive	0	marine_coastal_supratidal	Grassland
Gyrfalcon	Falco rusticolus	irruptive	0	rocky	Grassland
Hairy Woodpecker	Picoides villosus	resident	1	forest	Woodland
Hammond's Flycatcher	Empidonax hammondii	moderate	0	forest	Woodland
Hammond's Flycatcher	Empidonax hammondii	moderate	0	shrubland	Woodland
Harlequin Duck	Histrionicus histrionicus	moderate	0	marine_intertidal	Wetland
Harlequin Duck	Histrionicus histrionicus	moderate	0	marine_neritic	Wetland
Harlequin Duck	Histrionicus histrionicus	moderate	0	wetlands_inland	Wetland
Harris's Hawk	Parabuteo unicinctus	resident	1	forest	Shrubland
Harris's Hawk	Parabuteo unicinctus	resident	1	grassland	Shrubland
Harris's Hawk	Parabuteo unicinctus	resident	1	shrubland	Shrubland
Harris's Sparrow	Zonotrichia querula	moderate	0	artificial_terrestrial	Shrubland
Harris's Sparrow	Zonotrichia querula	moderate	0	grassland	Shrubland
Harris's Sparrow	Zonotrichia querula	moderate	0	shrubland	Shrubland
Heermann's Gull	Larus heermanni	withdrawal	0	marine_coastal_supratidal	Wetland
Heermann's Gull	Larus heermanni	withdrawal	0	marine_intertidal	Wetland
Heermann's Gull	Larus heermanni	withdrawal	0	marine_neritic	Wetland
Henslow's Sparrow	Ammodramus henslowii	moderate	0	artificial_terrestrial	Grassland
Henslow's Sparrow	Ammodramus henslowii	moderate	0	grassland	Grassland
Henslow's Sparrow	Ammodramus henslowii	moderate	0	wetlands_inland	Grassland
Hepatic Tanager	Piranga flava	withdrawal	0	artificial_terrestrial	Woodland
Hepatic Tanager	Piranga flava	withdrawal	0	forest	Woodland
Hepatic Tanager	Piranga flava	withdrawal	0	savanna	Woodland
Hermit Thrush	Catharus guttatus	short	0	forest	Woodland
Hermit Warbler	Setophaga occidentalis	moderate	0	forest	Woodland
Herring Gull	Larus argentatus	short	0	artificial_aquatic_marine	Wetland
Herring Gull	Larus argentatus	short	0	artificial_terrestrial	Wetland
Herring Gull	Larus argentatus	short	0	marine_coastal_supratidal	Wetland
Herring Gull	Larus argentatus	short	0	marine_intertidal	Wetland
Herring Gull	Larus argentatus	short	0	marine_neritic	Wetland
Herring Gull	Larus argentatus	short	0	marine_oceanic	Wetland
Herring Gull	Larus argentatus	short	0	wetlands_inland	Wetland
Hoary Redpoll	Acanthis hornemanni	irruptive	0	artificial_terrestrial	Shrubland
Hoary Redpoll	Acanthis hornemanni	irruptive	0	forest	Shrubland
Hoary Redpoll	Acanthis hornemanni	irruptive	0	shrubland	Shrubland
Hooded Merganser	Lophodytes cucullatus	short	0	forest	Wetland
Hooded Merganser	Lophodytes cucullatus	short	0	marine_coastal_supratidal	Wetland
Hooded Merganser	Lophodytes cucullatus	short	0	marine_neritic	Wetland
Hooded Merganser	Lophodytes cucullatus	short	0	wetlands_inland	Wetland
Hooded Oriole	Icterus cucullatus	withdrawal	0	artificial_terrestrial	Woodland
Hooded Oriole	Icterus cucullatus	withdrawal	0	forest	Woodland
Hooded Warbler	Setophaga citrina	moderate	0	forest	Woodland
Hook-billed Kite	Chondrohierax uncinatus	resident	1	artificial_terrestrial	Woodland
Hook-billed Kite	Chondrohierax uncinatus	resident	1	forest	Woodland
Hook-billed Kite	Chondrohierax uncinatus	resident	1	shrubland	Woodland
Horned Grebe	Podiceps auritus	moderate	0	marine_neritic	Wetland
Horned Grebe	Podiceps auritus	moderate	0	wetlands_inland	Wetland
Horned Lark	Eremophila alpestris	moderate	0	artificial_terrestrial	Grassland
Horned Lark	Eremophila alpestris	moderate	0	grassland	Grassland
Horned Lark	Eremophila alpestris	moderate	0	marine_coastal_supratidal	Grassland
Horned Lark	Eremophila alpestris	moderate	0	marine_intertidal	Grassland
Horned Lark	Eremophila alpestris	moderate	0	shrubland	Grassland
House Finch	Haemorhous mexicanus	resident	1	artificial_terrestrial	Various
House Finch	Haemorhous mexicanus	resident	1	grassland	Various
House Finch	Haemorhous mexicanus	resident	1	shrubland	Various
House Sparrow	Passer domesticus	resident	1	artificial_aquatic_marine	Various
House Sparrow	Passer domesticus	resident	1	artificial_terrestrial	Various
House Sparrow	Passer domesticus	resident	1	forest	Various
House Sparrow	Passer domesticus	resident	1	grassland	Various
House Sparrow	Passer domesticus	resident	1	rocky	Various
House Sparrow	Passer domesticus	resident	1	shrubland	Various
House Sparrow	Passer domesticus	resident	1	wetlands_inland	Various
House Wren	Troglodytes aedon	short	0	artificial_terrestrial	Woodland
House Wren	Troglodytes aedon	short	0	forest	Woodland
House Wren	Troglodytes aedon	short	0	savanna	Woodland
House Wren	Troglodytes aedon	short	0	shrubland	Woodland
Hutton's Vireo	Vireo huttoni	resident	1	forest	Woodland
Iceland Gull	Larus glaucoides	moderate	0	marine_coastal_supratidal	Wetland
Iceland Gull	Larus glaucoides	moderate	0	marine_intertidal	Wetland
Iceland Gull	Larus glaucoides	moderate	0	marine_neritic	Wetland
Inca Dove	Columbina inca	resident	1	artificial_terrestrial	Shrubland
Inca Dove	Columbina inca	resident	1	shrubland	Shrubland
Indigo Bunting	Passerina cyanea	moderate	0	forest	Woodland
Indigo Bunting	Passerina cyanea	moderate	0	shrubland	Woodland
Juniper Titmouse	Baeolophus ridgwayi	resident	1	forest	Woodland
Juniper Titmouse	Baeolophus ridgwayi	resident	1	shrubland	Woodland
Kentucky Warbler	Geothlypis formosa	moderate	0	forest	Woodland
Killdeer	Charadrius vociferus	short	0	artificial_terrestrial	Various
Killdeer	Charadrius vociferus	short	0	marine_intertidal	Various
Killdeer	Charadrius vociferus	short	0	wetlands_inland	Various
King Eider	Somateria spectabilis	moderate	0	marine_neritic	Wetland
King Eider	Somateria spectabilis	moderate	0	wetlands_inland	Wetland
King Rail	Rallus elegans	short	0	wetlands_inland	Wetland
Kittlitz's Murrelet	Brachyramphus brevirostris	withdrawal	1	forest	Ocean
Kittlitz's Murrelet	Brachyramphus brevirostris	withdrawal	1	marine_neritic	Ocean
Kittlitz's Murrelet	Brachyramphus brevirostris	withdrawal	1	marine_oceanic	Ocean
Kittlitz's Murrelet	Brachyramphus brevirostris	withdrawal	1	rocky	Ocean
Ladder-backed Woodpecker	Picoides scalaris	resident	1	forest	Woodland
Ladder-backed Woodpecker	Picoides scalaris	resident	1	shrubland	Woodland
Lapland Longspur	Calcarius lapponicus	moderate	0	artificial_terrestrial	Grassland
Lapland Longspur	Calcarius lapponicus	moderate	0	grassland	Grassland
Lapland Longspur	Calcarius lapponicus	moderate	0	marine_intertidal	Grassland
Lapland Longspur	Calcarius lapponicus	moderate	0	wetlands_inland	Grassland
Lark Bunting	Calamospiza melanocorys	short	0	artificial_terrestrial	Grassland
Lark Bunting	Calamospiza melanocorys	short	0	grassland	Grassland
Lark Bunting	Calamospiza melanocorys	short	0	shrubland	Grassland
Lark Sparrow	Chondestes grammacus	short	0	artificial_terrestrial	Various
Lark Sparrow	Chondestes grammacus	short	0	forest	Various
Lark Sparrow	Chondestes grammacus	short	0	grassland	Various
Laughing Gull	Leucophaeus atricilla	withdrawal	0	marine_coastal_supratidal	Wetland
Laughing Gull	Leucophaeus atricilla	withdrawal	0	marine_intertidal	Wetland
Laughing Gull	Leucophaeus atricilla	withdrawal	0	marine_neritic	Wetland
Lawrence's Goldfinch	Spinus lawrencei	irruptive	0	forest	Various
Lawrence's Goldfinch	Spinus lawrencei	irruptive	0	shrubland	Various
Lazuli Bunting	Passerina amoena	moderate	0	forest	Shrubland
Lazuli Bunting	Passerina amoena	moderate	0	shrubland	Shrubland
Le Conte's Sparrow	Ammodramus leconteii	moderate	0	grassland	Wetland
Le Conte's Sparrow	Ammodramus leconteii	moderate	0	wetlands_inland	Wetland
Le Conte's Thrasher	Toxostoma lecontei	resident	1	shrubland	Shrubland
Least Bittern	Ixobrychus exilis	short	0	artificial_aquatic_marine	Wetland
Least Bittern	Ixobrychus exilis	short	0	forest	Wetland
Least Bittern	Ixobrychus exilis	short	0	marine_intertidal	Wetland
Least Bittern	Ixobrychus exilis	short	0	wetlands_inland	Wetland
Least Flycatcher	Empidonax minimus	moderate	0	artificial_terrestrial	Woodland
Least Flycatcher	Empidonax minimus	moderate	0	forest	Woodland
Least Flycatcher	Empidonax minimus	moderate	0	shrubland	Woodland
Least Grebe	Tachybaptus dominicus	resident	1	wetlands_inland	Wetland
Least Sandpiper	Calidris minutilla	moderate	0	forest	Wetland
Least Sandpiper	Calidris minutilla	moderate	0	grassland	Wetland
Least Sandpiper	Calidris minutilla	moderate	0	marine_coastal_supratidal	Wetland
Least Sandpiper	Calidris minutilla	moderate	0	marine_intertidal	Wetland
Least Sandpiper	Calidris minutilla	moderate	0	marine_neritic	Wetland
Least Sandpiper	Calidris minutilla	moderate	0	shrubland	Wetland
Least Sandpiper	Calidris minutilla	moderate	0	wetlands_inland	Wetland
Least Tern	Sternula antillarum	moderate	1	marine_intertidal	Wetland
Lesser Black-backed Gull	Larus fuscus	moderate	0	artificial_aquatic_marine	Ocean
Lesser Black-backed Gull	Larus fuscus	moderate	0	artificial_terrestrial	Ocean
Lesser Black-backed Gull	Larus fuscus	moderate	0	grassland	Ocean
Lesser Black-backed Gull	Larus fuscus	moderate	0	marine_coastal_supratidal	Ocean
Lesser Black-backed Gull	Larus fuscus	moderate	0	marine_intertidal	Ocean
Lesser Black-backed Gull	Larus fuscus	moderate	0	marine_neritic	Ocean
Lesser Black-backed Gull	Larus fuscus	moderate	0	marine_oceanic	Ocean
Lesser Black-backed Gull	Larus fuscus	moderate	0	wetlands_inland	Ocean
Lesser Goldfinch	Spinus psaltria	short	0	artificial_terrestrial	Various
Lesser Goldfinch	Spinus psaltria	short	0	shrubland	Various
Lesser Nighthawk	Chordeiles acutipennis	short	0	artificial_terrestrial	Shrubland
Lesser Nighthawk	Chordeiles acutipennis	short	0	grassland	Shrubland
Lesser Nighthawk	Chordeiles acutipennis	short	0	shrubland	Shrubland
Lesser Prairie-Chicken	Tympanuchus pallidicinctus	resident	1	artificial_terrestrial	Shrubland
Lesser Prairie-Chicken	Tympanuchus pallidicinctus	resident	1	grassland	Shrubland
Lesser Prairie-Chicken	Tympanuchus pallidicinctus	resident	1	shrubland	Shrubland
Lesser Scaup	Aythya affinis	short	0	artificial_aquatic_marine	Wetland
Lesser Scaup	Aythya affinis	short	0	marine_coastal_supratidal	Wetland
Lesser Scaup	Aythya affinis	short	0	marine_neritic	Wetland
Lesser Scaup	Aythya affinis	short	0	wetlands_inland	Wetland
Lesser Yellowlegs	Tringa flavipes	moderate	0	artificial_aquatic_marine	Wetland
Lesser Yellowlegs	Tringa flavipes	moderate	0	grassland	Wetland
Lesser Yellowlegs	Tringa flavipes	moderate	0	marine_coastal_supratidal	Wetland
Lesser Yellowlegs	Tringa flavipes	moderate	0	shrubland	Wetland
Lesser Yellowlegs	Tringa flavipes	moderate	0	wetlands_inland	Wetland
Lewis's Woodpecker	Melanerpes lewis	short	0	artificial_terrestrial	Woodland
Lewis's Woodpecker	Melanerpes lewis	short	0	forest	Woodland
Limpkin	Aramus guarauna	resident	1	forest	Wetland
Limpkin	Aramus guarauna	resident	1	savanna	Wetland
Limpkin	Aramus guarauna	resident	1	wetlands_inland	Wetland
Lincoln's Sparrow	Melospiza lincolnii	moderate	0	grassland	Shrubland
Lincoln's Sparrow	Melospiza lincolnii	moderate	0	shrubland	Shrubland
Lincoln's Sparrow	Melospiza lincolnii	moderate	0	wetlands_inland	Shrubland
Little Blue Heron	Egretta caerulea	short	0	forest	Wetland
Little Blue Heron	Egretta caerulea	short	0	marine_intertidal	Wetland
Little Blue Heron	Egretta caerulea	short	0	wetlands_inland	Wetland
Little Gull	Hydrocoloeus minutus	moderate	0	artificial_aquatic_marine	Wetland
Little Gull	Hydrocoloeus minutus	moderate	0	marine_coastal_supratidal	Wetland
Little Gull	Hydrocoloeus minutus	moderate	0	marine_intertidal	Wetland
Little Gull	Hydrocoloeus minutus	moderate	0	marine_neritic	Wetland
Little Gull	Hydrocoloeus minutus	moderate	0	marine_oceanic	Wetland
Little Gull	Hydrocoloeus minutus	moderate	0	wetlands_inland	Wetland
Loggerhead Shrike	Lanius ludovicianus	withdrawal	0	artificial_terrestrial	Shrubland
Loggerhead Shrike	Lanius ludovicianus	withdrawal	0	grassland	Shrubland
Loggerhead Shrike	Lanius ludovicianus	withdrawal	0	savanna	Shrubland
Loggerhead Shrike	Lanius ludovicianus	withdrawal	0	shrubland	Shrubland
Long-billed Curlew	Numenius americanus	moderate	0	grassland	Grassland
Long-billed Curlew	Numenius americanus	moderate	0	marine_intertidal	Grassland
Long-billed Curlew	Numenius americanus	moderate	0	wetlands_inland	Grassland
Long-billed Dowitcher	Limnodromus scolopaceus	moderate	0	marine_intertidal	Wetland
Long-billed Dowitcher	Limnodromus scolopaceus	moderate	0	wetlands_inland	Wetland
Long-billed Thrasher	Toxostoma longirostre	resident	1	forest	Shrubland
Long-billed Thrasher	Toxostoma longirostre	resident	1	shrubland	Shrubland
Long-eared Owl	Asio otus	short	0	artificial_terrestrial	Woodland
Long-eared Owl	Asio otus	short	0	forest	Woodland
Long-eared Owl	Asio otus	short	0	grassland	Woodland
Long-eared Owl	Asio otus	short	0	shrubland	Woodland
Long-eared Owl	Asio otus	short	0	wetlands_inland	Woodland
Long-tailed Duck	Clangula hyemalis	moderate	0	grassland	Wetland
Long-tailed Duck	Clangula hyemalis	moderate	0	marine_neritic	Wetland
Long-tailed Duck	Clangula hyemalis	moderate	0	wetlands_inland	Wetland
Long-tailed Jaeger	Stercorarius longicaudus	long	1	grassland	Ocean
Long-tailed Jaeger	Stercorarius longicaudus	long	1	marine_neritic	Ocean
Long-tailed Jaeger	Stercorarius longicaudus	long	1	marine_oceanic	Ocean
Louisiana Waterthrush	Parkesia motacilla	moderate	0	forest	Woodland
Louisiana Waterthrush	Parkesia motacilla	moderate	0	shrubland	Woodland
Louisiana Waterthrush	Parkesia motacilla	moderate	0	wetlands_inland	Woodland
Lucy's Warbler	Oreothlypis luciae	moderate	0	shrubland	Shrubland
MacGillivray's Warbler	Geothlypis tolmiei	moderate	0	forest	Shrubland
MacGillivray's Warbler	Geothlypis tolmiei	moderate	0	shrubland	Shrubland
Magnificent Frigatebird	Fregata magnificens	withdrawal	1	forest	Ocean
Magnificent Frigatebird	Fregata magnificens	withdrawal	1	marine_neritic	Ocean
Magnificent Frigatebird	Fregata magnificens	withdrawal	1	marine_oceanic	Ocean
Magnolia Warbler	Setophaga magnolia	long	0	artificial_terrestrial	Woodland
Magnolia Warbler	Setophaga magnolia	long	0	forest	Woodland
Magnolia Warbler	Setophaga magnolia	long	0	shrubland	Woodland
Mallard	Anas platyrhynchos	short	0	artificial_aquatic_marine	Wetland
Mallard	Anas platyrhynchos	short	0	wetlands_inland	Wetland
Mangrove Cuckoo	Coccyzus minor	withdrawal	0	artificial_terrestrial	Woodland
Mangrove Cuckoo	Coccyzus minor	withdrawal	0	forest	Woodland
Marbled Godwit	Limosa fedoa	moderate	0	grassland	Wetland
Marbled Godwit	Limosa fedoa	moderate	0	marine_intertidal	Wetland
Marbled Godwit	Limosa fedoa	moderate	0	marine_neritic	Wetland
Marbled Godwit	Limosa fedoa	moderate	0	wetlands_inland	Wetland
Marbled Murrelet	Brachyramphus marmoratus	withdrawal	1	forest	Ocean
Marbled Murrelet	Brachyramphus marmoratus	withdrawal	1	marine_coastal_supratidal	Ocean
Marbled Murrelet	Brachyramphus marmoratus	withdrawal	1	marine_neritic	Ocean
Marbled Murrelet	Brachyramphus marmoratus	withdrawal	1	marine_oceanic	Ocean
Marbled Murrelet	Brachyramphus marmoratus	withdrawal	1	wetlands_inland	Ocean
Marsh Wren	Cistothorus palustris	short	0	marine_intertidal	Wetland
Marsh Wren	Cistothorus palustris	short	0	wetlands_inland	Wetland
McCown's Longspur	Rhynchophanes mccownii	moderate	0	artificial_terrestrial	Grassland
McCown's Longspur	Rhynchophanes mccownii	moderate	0	grassland	Grassland
Merlin	Falco columbarius	short	0	artificial_terrestrial	Woodland
Merlin	Falco columbarius	short	0	forest	Woodland
Merlin	Falco columbarius	short	0	grassland	Woodland
Merlin	Falco columbarius	short	0	marine_intertidal	Woodland
Merlin	Falco columbarius	short	0	shrubland	Woodland
Mew Gull	Larus canus	short	0	artificial_aquatic_marine	Wetland
Mew Gull	Larus canus	short	0	artificial_terrestrial	Wetland
Mew Gull	Larus canus	short	0	grassland	Wetland
Mew Gull	Larus canus	short	0	marine_coastal_supratidal	Wetland
Mew Gull	Larus canus	short	0	marine_intertidal	Wetland
Mew Gull	Larus canus	short	0	marine_neritic	Wetland
Mew Gull	Larus canus	short	0	wetlands_inland	Wetland
Mexican Jay	Aphelocoma wollweberi	resident	1	forest	Woodland
Mississippi Kite	Ictinia mississippiensis	long	1	artificial_terrestrial	Woodland
Mississippi Kite	Ictinia mississippiensis	long	1	forest	Woodland
Mississippi Kite	Ictinia mississippiensis	long	1	grassland	Woodland
Monk Parakeet	Myiopsitta monachus	resident	1	artificial_terrestrial	Various
Monk Parakeet	Myiopsitta monachus	resident	1	forest	Various
Monk Parakeet	Myiopsitta monachus	resident	1	savanna	Various
Montezuma Quail	Cyrtonyx montezumae	resident	1	forest	Woodland
Montezuma Quail	Cyrtonyx montezumae	resident	1	shrubland	Woodland
Mottled Duck	Anas fulvigula	withdrawal	1	artificial_aquatic_marine	Wetland
Mottled Duck	Anas fulvigula	withdrawal	1	marine_intertidal	Wetland
Mottled Duck	Anas fulvigula	withdrawal	1	wetlands_inland	Wetland
Mountain Bluebird	Sialia currucoides	short	0	artificial_terrestrial	Shrubland
Mountain Bluebird	Sialia currucoides	short	0	forest	Shrubland
Mountain Bluebird	Sialia currucoides	short	0	grassland	Shrubland
Mountain Bluebird	Sialia currucoides	short	0	shrubland	Shrubland
Mountain Chickadee	Poecile gambeli	resident	1	artificial_terrestrial	Woodland
Mountain Chickadee	Poecile gambeli	resident	1	forest	Woodland
Mountain Plover	Charadrius montanus	moderate	0	artificial_terrestrial	Grassland
Mountain Plover	Charadrius montanus	moderate	0	grassland	Grassland
Mountain Plover	Charadrius montanus	moderate	0	shrubland	Grassland
Mountain Quail	Oreortyx pictus	resident	1	artificial_terrestrial	Shrubland
Mountain Quail	Oreortyx pictus	resident	1	forest	Shrubland
Mountain Quail	Oreortyx pictus	resident	1	shrubland	Shrubland
Mourning Dove	Zenaida macroura	withdrawal	0	artificial_terrestrial	Various
Mourning Dove	Zenaida macroura	withdrawal	0	forest	Various
Mourning Dove	Zenaida macroura	withdrawal	0	shrubland	Various
Mourning Dove	Zenaida macroura	withdrawal	0	wetlands_inland	Various
Mourning Warbler	Geothlypis philadelphia	long	1	forest	Woodland
Mourning Warbler	Geothlypis philadelphia	long	1	shrubland	Woodland
Muscovy Duck	Cairina moschata	resident	1	forest	Various
Muscovy Duck	Cairina moschata	resident	1	wetlands_inland	Various
Mute Swan	Cygnus olor	resident	1	marine_coastal_supratidal	Wetland
Mute Swan	Cygnus olor	resident	1	wetlands_inland	Wetland
Nashville Warbler	Oreothlypis ruficapilla	moderate	0	forest	Woodland
Neotropic Cormorant	Phalacrocorax brasilianus	withdrawal	1	marine_neritic	Wetland
Neotropic Cormorant	Phalacrocorax brasilianus	withdrawal	1	wetlands_inland	Wetland
Northern Beardless-Tyrannulet	Camptostoma imberbe	withdrawal	0	artificial_terrestrial	Woodland
Northern Beardless-Tyrannulet	Camptostoma imberbe	withdrawal	0	desert	Woodland
Northern Beardless-Tyrannulet	Camptostoma imberbe	withdrawal	0	forest	Woodland
Northern Beardless-Tyrannulet	Camptostoma imberbe	withdrawal	0	savanna	Woodland
Northern Beardless-Tyrannulet	Camptostoma imberbe	withdrawal	0	shrubland	Woodland
Northern Beardless-Tyrannulet	Camptostoma imberbe	withdrawal	0	wetlands_inland	Woodland
Northern Bobwhite	Colinus virginianus	resident	1	artificial_terrestrial	Shrubland
Northern Bobwhite	Colinus virginianus	resident	1	forest	Shrubland
Northern Bobwhite	Colinus virginianus	resident	1	grassland	Shrubland
Northern Bobwhite	Colinus virginianus	resident	1	shrubland	Shrubland
Northern Cardinal	Cardinalis cardinalis	resident	1	artificial_terrestrial	Shrubland
Northern Cardinal	Cardinalis cardinalis	resident	1	forest	Shrubland
Northern Cardinal	Cardinalis cardinalis	resident	1	shrubland	Shrubland
Northern Cardinal	Cardinalis cardinalis	resident	1	wetlands_inland	Shrubland
Northern Flicker	Colaptes auratus	short	0	artificial_terrestrial	Woodland
Northern Flicker	Colaptes auratus	short	0	forest	Woodland
Northern Fulmar	Fulmarus glacialis	short	1	marine_coastal_supratidal	Ocean
Northern Fulmar	Fulmarus glacialis	short	1	marine_neritic	Ocean
Northern Fulmar	Fulmarus glacialis	short	1	marine_oceanic	Ocean
Northern Gannet	Morus bassanus	short	1	marine_neritic	Ocean
Northern Gannet	Morus bassanus	short	1	marine_oceanic	Ocean
Northern Goshawk	Accipiter gentilis	withdrawal	0	artificial_terrestrial	Woodland
Northern Goshawk	Accipiter gentilis	withdrawal	0	forest	Woodland
Northern Goshawk	Accipiter gentilis	withdrawal	0	grassland	Woodland
Northern Harrier	Circus cyaneus	short	0	artificial_terrestrial	Grassland
Northern Harrier	Circus cyaneus	short	0	forest	Grassland
Northern Harrier	Circus cyaneus	short	0	grassland	Grassland
Northern Harrier	Circus cyaneus	short	0	shrubland	Grassland
Northern Harrier	Circus cyaneus	short	0	wetlands_inland	Grassland
Northern Hawk Owl	Surnia ulula	irruptive	0	artificial_terrestrial	Woodland
Northern Hawk Owl	Surnia ulula	irruptive	0	forest	Woodland
Northern Hawk Owl	Surnia ulula	irruptive	0	grassland	Woodland
Northern Hawk Owl	Surnia ulula	irruptive	0	shrubland	Woodland
Northern Hawk Owl	Surnia ulula	irruptive	0	wetlands_inland	Woodland
Northern Mockingbird	Mimus polyglottos	withdrawal	0	artificial_terrestrial	Shrubland
Northern Mockingbird	Mimus polyglottos	withdrawal	0	forest	Shrubland
Northern Mockingbird	Mimus polyglottos	withdrawal	0	shrubland	Shrubland
Northern Parula	Setophaga americana	moderate	0	forest	Woodland
Northern Pintail	Anas acuta	short	0	marine_coastal_supratidal	Wetland
Northern Pintail	Anas acuta	short	0	marine_neritic	Wetland
Northern Pintail	Anas acuta	short	0	wetlands_inland	Wetland
Northern Pygmy-Owl	Glaucidium gnoma	resident	1	forest	Woodland
Northern Pygmy-Owl	Glaucidium gnoma	resident	1	savanna	Woodland
Northern Pygmy-Owl	Glaucidium gnoma	resident	1	wetlands_inland	Woodland
Northern Rough-winged Swallow	Stelgidopteryx serripennis	moderate	0	artificial_aquatic_marine	Various
Northern Rough-winged Swallow	Stelgidopteryx serripennis	moderate	0	artificial_terrestrial	Various
Northern Rough-winged Swallow	Stelgidopteryx serripennis	moderate	0	forest	Various
Northern Rough-winged Swallow	Stelgidopteryx serripennis	moderate	0	rocky	Various
Northern Rough-winged Swallow	Stelgidopteryx serripennis	moderate	0	wetlands_inland	Various
Northern Saw-whet Owl	Aegolius acadicus	short	0	artificial_terrestrial	Woodland
Northern Saw-whet Owl	Aegolius acadicus	short	0	desert	Woodland
Northern Saw-whet Owl	Aegolius acadicus	short	0	forest	Woodland
Northern Shoveler	Anas clypeata	short	0	artificial_aquatic_marine	Wetland
Northern Shoveler	Anas clypeata	short	0	grassland	Wetland
Northern Shoveler	Anas clypeata	short	0	marine_coastal_supratidal	Wetland
Northern Shoveler	Anas clypeata	short	0	marine_intertidal	Wetland
Northern Shoveler	Anas clypeata	short	0	marine_neritic	Wetland
Northern Shoveler	Anas clypeata	short	0	wetlands_inland	Wetland
Northern Shrike	Lanius excubitor	short	0	desert	Shrubland
Northern Shrike	Lanius excubitor	short	0	forest	Shrubland
Northern Shrike	Lanius excubitor	short	0	grassland	Shrubland
Northern Shrike	Lanius excubitor	short	0	rocky	Shrubland
Northern Shrike	Lanius excubitor	short	0	savanna	Shrubland
Northern Shrike	Lanius excubitor	short	0	shrubland	Shrubland
Northern Shrike	Lanius excubitor	short	0	wetlands_inland	Shrubland
Northern Waterthrush	Parkesia noveboracensis	moderate	0	artificial_terrestrial	Woodland
Northern Waterthrush	Parkesia noveboracensis	moderate	0	forest	Woodland
Northern Waterthrush	Parkesia noveboracensis	moderate	0	shrubland	Woodland
Northern Waterthrush	Parkesia noveboracensis	moderate	0	wetlands_inland	Woodland
Northwestern Crow	Corvus caurinus	resident	1	artificial_terrestrial	Wetland
Northwestern Crow	Corvus caurinus	resident	1	forest	Wetland
Northwestern Crow	Corvus caurinus	resident	1	marine_coastal_supratidal	Wetland
Northwestern Crow	Corvus caurinus	resident	1	marine_intertidal	Wetland
Nuttall's Woodpecker	Picoides nuttallii	resident	1	artificial_terrestrial	Woodland
Nuttall's Woodpecker	Picoides nuttallii	resident	1	forest	Woodland
Oak and Juniper Titmouse	Baeolophus inornatus and ridgwayi	resident	1	artificial_terrestrial	Woodland
Oak and Juniper Titmouse	Baeolophus inornatus and ridgwayi	resident	1	forest	Woodland
Oak and Juniper Titmouse	Baeolophus inornatus and ridgwayi	resident	1	shrubland	Woodland
Oak Titmouse	Baeolophus inornatus	resident	1	artificial_terrestrial	Woodland
Oak Titmouse	Baeolophus inornatus	resident	1	forest	Woodland
Oak Titmouse	Baeolophus inornatus	resident	1	shrubland	Woodland
Olive Sparrow	Arremonops rufivirgatus	resident	1	artificial_terrestrial	Shrubland
Olive Sparrow	Arremonops rufivirgatus	resident	1	forest	Shrubland
Olive Sparrow	Arremonops rufivirgatus	resident	1	shrubland	Shrubland
Olive Warbler	Peucedramus taeniatus	withdrawal	0	forest	Woodland
Olive-sided Flycatcher	Contopus cooperi	long	0	artificial_terrestrial	Woodland
Olive-sided Flycatcher	Contopus cooperi	long	0	forest	Woodland
Olive-sided Flycatcher	Contopus cooperi	long	0	wetlands_inland	Woodland
Orange-crowned Warbler	Oreothlypis celata	moderate	0	forest	Various
Orange-crowned Warbler	Oreothlypis celata	moderate	0	shrubland	Various
Orchard Oriole	Icterus spurius	moderate	0	artificial_terrestrial	Woodland
Orchard Oriole	Icterus spurius	moderate	0	forest	Woodland
Orchard Oriole	Icterus spurius	moderate	0	savanna	Woodland
Osprey	Pandion haliaetus	short	0	artificial_aquatic_marine	Wetland
Osprey	Pandion haliaetus	short	0	forest	Wetland
Osprey	Pandion haliaetus	short	0	marine_coastal_supratidal	Wetland
Osprey	Pandion haliaetus	short	0	marine_neritic	Wetland
Osprey	Pandion haliaetus	short	0	wetlands_inland	Wetland
Ovenbird	Seiurus aurocapilla	moderate	0	forest	Woodland
Pacific Golden-Plover	Pluvialis fulva	long	1	artificial_terrestrial	Grassland
Pacific Golden-Plover	Pluvialis fulva	long	1	forest	Grassland
Pacific Golden-Plover	Pluvialis fulva	long	1	grassland	Grassland
Pacific Golden-Plover	Pluvialis fulva	long	1	marine_coastal_supratidal	Grassland
Pacific Golden-Plover	Pluvialis fulva	long	1	marine_intertidal	Grassland
Pacific Golden-Plover	Pluvialis fulva	long	1	shrubland	Grassland
Pacific Golden-Plover	Pluvialis fulva	long	1	wetlands_inland	Grassland
Pacific Loon	Gavia pacifica	moderate	0	marine_neritic	Wetland
Pacific Loon	Gavia pacifica	moderate	0	wetlands_inland	Wetland
Pacific-slope Flycatcher	Empidonax difficilis	moderate	0	forest	Woodland
Pacific-slope Flycatcher	Empidonax difficilis	moderate	0	wetlands_inland	Woodland
Painted Bunting	Passerina ciris	moderate	0	artificial_terrestrial	Shrubland
Painted Bunting	Passerina ciris	moderate	0	shrubland	Shrubland
Painted Redstart	Myioborus pictus	withdrawal	0	forest	Woodland
Palm Warbler	Setophaga palmarum	short	0	artificial_terrestrial	Various
Palm Warbler	Setophaga palmarum	short	0	forest	Various
Palm Warbler	Setophaga palmarum	short	0	grassland	Various
Palm Warbler	Setophaga palmarum	short	0	shrubland	Various
Palm Warbler	Setophaga palmarum	short	0	wetlands_inland	Various
Parasitic Jaeger	Stercorarius parasiticus	moderate	1	grassland	Ocean
Parasitic Jaeger	Stercorarius parasiticus	moderate	1	marine_neritic	Ocean
Parasitic Jaeger	Stercorarius parasiticus	moderate	1	marine_oceanic	Ocean
Pelagic Cormorant	Phalacrocorax pelagicus	short	0	marine_neritic	Wetland
Peregrine Falcon	Falco peregrinus	short	0	artificial_terrestrial	Various
Peregrine Falcon	Falco peregrinus	short	0	desert	Various
Peregrine Falcon	Falco peregrinus	short	0	forest	Various
Peregrine Falcon	Falco peregrinus	short	0	grassland	Various
Peregrine Falcon	Falco peregrinus	short	0	marine_coastal_supratidal	Various
Peregrine Falcon	Falco peregrinus	short	0	marine_intertidal	Various
Peregrine Falcon	Falco peregrinus	short	0	rocky	Various
Peregrine Falcon	Falco peregrinus	short	0	savanna	Various
Peregrine Falcon	Falco peregrinus	short	0	shrubland	Various
Peregrine Falcon	Falco peregrinus	short	0	wetlands_inland	Various
Phainopepla	Phainopepla nitens	withdrawal	0	desert	Woodland
Phainopepla	Phainopepla nitens	withdrawal	0	forest	Woodland
Phainopepla	Phainopepla nitens	withdrawal	0	shrubland	Woodland
Philadelphia Vireo	Vireo philadelphicus	moderate	0	artificial_terrestrial	Woodland
Philadelphia Vireo	Vireo philadelphicus	moderate	0	forest	Woodland
Pied-billed Grebe	Podilymbus podiceps	short	0	wetlands_inland	Wetland
Pigeon Guillemot	Cepphus columba	withdrawal	1	marine_coastal_supratidal	Ocean
Pigeon Guillemot	Cepphus columba	withdrawal	1	marine_intertidal	Ocean
Pigeon Guillemot	Cepphus columba	withdrawal	1	marine_neritic	Ocean
Pigeon Guillemot	Cepphus columba	withdrawal	1	marine_oceanic	Ocean
Pileated Woodpecker	Dryocopus pileatus	resident	1	artificial_terrestrial	Woodland
Pileated Woodpecker	Dryocopus pileatus	resident	1	forest	Woodland
Pileated Woodpecker	Dryocopus pileatus	resident	1	wetlands_inland	Woodland
Pine Grosbeak	Pinicola enucleator	irruptive	0	artificial_terrestrial	Woodland
Pine Grosbeak	Pinicola enucleator	irruptive	0	forest	Woodland
Pine Grosbeak	Pinicola enucleator	irruptive	0	shrubland	Woodland
Pine Siskin	Spinus pinus	irruptive	0	artificial_terrestrial	Woodland
Pine Siskin	Spinus pinus	irruptive	0	forest	Woodland
Pine Siskin	Spinus pinus	irruptive	0	shrubland	Woodland
Pine Warbler	Setophaga pinus	short	0	forest	Woodland
Pinyon Jay	Gymnorhinus cyanocephalus	resident	1	artificial_terrestrial	Woodland
Pinyon Jay	Gymnorhinus cyanocephalus	resident	1	forest	Woodland
Pinyon Jay	Gymnorhinus cyanocephalus	resident	1	shrubland	Woodland
Piping Plover	Charadrius melodus	moderate	0	marine_coastal_supratidal	Wetland
Piping Plover	Charadrius melodus	moderate	0	wetlands_inland	Wetland
Plain Chachalaca	Ortalis vetula	resident	1	artificial_terrestrial	Woodland
Plain Chachalaca	Ortalis vetula	resident	1	forest	Woodland
Plain Chachalaca	Ortalis vetula	resident	1	shrubland	Woodland
Pomarine Jaeger	Stercorarius pomarinus	moderate	1	grassland	Ocean
Pomarine Jaeger	Stercorarius pomarinus	moderate	1	marine_neritic	Ocean
Pomarine Jaeger	Stercorarius pomarinus	moderate	1	marine_oceanic	Ocean
Pomarine Jaeger	Stercorarius pomarinus	moderate	1	wetlands_inland	Ocean
Prairie Falcon	Falco mexicanus	short	0	artificial_terrestrial	Grassland
Prairie Falcon	Falco mexicanus	short	0	grassland	Grassland
Prairie Falcon	Falco mexicanus	short	0	shrubland	Grassland
Prairie Falcon	Falco mexicanus	short	0	wetlands_inland	Grassland
Prairie Warbler	Setophaga discolor	short	0	artificial_terrestrial	Shrubland
Prairie Warbler	Setophaga discolor	short	0	forest	Shrubland
Prairie Warbler	Setophaga discolor	short	0	shrubland	Shrubland
Prothonotary Warbler	Protonotaria citrea	moderate	0	forest	Wetland
Purple Finch	Haemorhous purpureus	short	0	artificial_terrestrial	Woodland
Purple Finch	Haemorhous purpureus	short	0	forest	Woodland
Purple Martin	Progne subis	long	1	artificial_terrestrial	Various
Purple Martin	Progne subis	long	1	forest	Various
Purple Martin	Progne subis	long	1	shrubland	Various
Purple Martin	Progne subis	long	1	wetlands_inland	Various
Purple Sandpiper	Calidris maritima	long	0	grassland	Wetland
Purple Sandpiper	Calidris maritima	long	0	marine_intertidal	Wetland
Purple Sandpiper	Calidris maritima	long	0	rocky	Wetland
Purple Sandpiper	Calidris maritima	long	0	wetlands_inland	Wetland
Pygmy Nuthatch	Sitta pygmaea	resident	1	forest	Woodland
Pyrrhuloxia	Cardinalis sinuatus	resident	1	shrubland	Shrubland
Razorbill	Alca torda	short	1	marine_coastal_supratidal	Ocean
Razorbill	Alca torda	short	1	marine_intertidal	Ocean
Razorbill	Alca torda	short	1	marine_neritic	Ocean
Razorbill	Alca torda	short	1	marine_oceanic	Ocean
Red Crossbill	Loxia curvirostra	resident	1	artificial_terrestrial	Woodland
Red Crossbill	Loxia curvirostra	resident	1	forest	Woodland
Red Knot	Calidris canutus	long	0	grassland	Wetland
Red Knot	Calidris canutus	long	0	marine_intertidal	Wetland
Red Knot	Calidris canutus	long	0	marine_neritic	Wetland
Red Knot	Calidris canutus	long	0	wetlands_inland	Wetland
Red-bellied Woodpecker	Melanerpes carolinus	resident	1	artificial_terrestrial	Woodland
Red-bellied Woodpecker	Melanerpes carolinus	resident	1	forest	Woodland
Red-bellied Woodpecker	Melanerpes carolinus	resident	1	savanna	Woodland
Red-bellied Woodpecker	Melanerpes carolinus	resident	1	wetlands_inland	Woodland
Red-breasted Merganser	Mergus serrator	moderate	0	marine_coastal_supratidal	Wetland
Red-breasted Merganser	Mergus serrator	moderate	0	marine_neritic	Wetland
Red-breasted Merganser	Mergus serrator	moderate	0	wetlands_inland	Wetland
Red-breasted Nuthatch	Sitta canadensis	withdrawal	0	artificial_terrestrial	Woodland
Red-breasted Nuthatch	Sitta canadensis	withdrawal	0	forest	Woodland
Red-breasted Nuthatch	Sitta canadensis	withdrawal	0	shrubland	Woodland
Red-breasted Sapsucker	Sphyrapicus ruber	short	0	forest	Woodland
Red-cockaded Woodpecker	Picoides borealis	resident	1	artificial_terrestrial	Woodland
Red-cockaded Woodpecker	Picoides borealis	resident	1	forest	Woodland
Red-crowned Parrot	Amazona viridigenalis	resident	1	artificial_terrestrial	Woodland
Red-crowned Parrot	Amazona viridigenalis	resident	1	forest	Woodland
Reddish Egret	Egretta rufescens	withdrawal	1	forest	Wetland
Reddish Egret	Egretta rufescens	withdrawal	1	marine_coastal_supratidal	Wetland
Reddish Egret	Egretta rufescens	withdrawal	1	marine_intertidal	Wetland
Red-eyed Vireo	Vireo olivaceus	long	1	artificial_terrestrial	Woodland
Red-eyed Vireo	Vireo olivaceus	long	1	forest	Woodland
Red-faced Cormorant	Phalacrocorax urile	resident	1	marine_coastal_supratidal	Wetland
Red-faced Cormorant	Phalacrocorax urile	resident	1	marine_intertidal	Wetland
Red-faced Cormorant	Phalacrocorax urile	resident	1	marine_neritic	Wetland
Red-faced Warbler	Cardellina rubrifrons	withdrawal	0	forest	Woodland
Redhead	Aythya americana	short	0	marine_intertidal	Wetland
Redhead	Aythya americana	short	0	marine_neritic	Wetland
Redhead	Aythya americana	short	0	wetlands_inland	Wetland
Red-headed Woodpecker	Melanerpes erythrocephalus	withdrawal	0	artificial_terrestrial	Woodland
Red-headed Woodpecker	Melanerpes erythrocephalus	withdrawal	0	forest	Woodland
Red-headed Woodpecker	Melanerpes erythrocephalus	withdrawal	0	grassland	Woodland
Red-headed Woodpecker	Melanerpes erythrocephalus	withdrawal	0	savanna	Woodland
Red-naped Sapsucker	Sphyrapicus nuchalis	short	0	forest	Woodland
Red-naped Sapsucker	Sphyrapicus nuchalis	short	0	shrubland	Woodland
Red-necked Grebe	Podiceps grisegena	moderate	0	marine_neritic	Wetland
Red-necked Grebe	Podiceps grisegena	moderate	0	wetlands_inland	Wetland
Red-necked Phalarope	Phalaropus lobatus	long	1	artificial_aquatic_marine	Wetland
Red-necked Phalarope	Phalaropus lobatus	long	1	marine_coastal_supratidal	Wetland
Red-necked Phalarope	Phalaropus lobatus	long	1	marine_neritic	Wetland
Red-necked Phalarope	Phalaropus lobatus	long	1	marine_oceanic	Wetland
Red-necked Phalarope	Phalaropus lobatus	long	1	wetlands_inland	Wetland
Red-shouldered Hawk	Buteo lineatus	short	0	artificial_terrestrial	Woodland
Red-shouldered Hawk	Buteo lineatus	short	0	forest	Woodland
Red-tailed Hawk	Buteo jamaicensis	short	0	artificial_terrestrial	Woodland
Red-tailed Hawk	Buteo jamaicensis	short	0	desert	Woodland
Red-tailed Hawk	Buteo jamaicensis	short	0	forest	Woodland
Red-tailed Hawk	Buteo jamaicensis	short	0	grassland	Woodland
Red-tailed Hawk	Buteo jamaicensis	short	0	shrubland	Woodland
Red-throated Loon	Gavia stellata	moderate	0	marine_neritic	Wetland
Red-throated Loon	Gavia stellata	moderate	0	wetlands_inland	Wetland
Red-winged Blackbird	Agelaius phoeniceus	short	0	artificial_terrestrial	Various
Red-winged Blackbird	Agelaius phoeniceus	short	0	wetlands_inland	Various
Rhinoceros Auklet	Cerorhinca monocerata	withdrawal	1	grassland	Ocean
Rhinoceros Auklet	Cerorhinca monocerata	withdrawal	1	marine_neritic	Ocean
Rhinoceros Auklet	Cerorhinca monocerata	withdrawal	1	marine_oceanic	Ocean
Ring-billed Gull	Larus delawarensis	short	0	artificial_aquatic_marine	Wetland
Ring-billed Gull	Larus delawarensis	short	0	grassland	Wetland
Ring-billed Gull	Larus delawarensis	short	0	marine_coastal_supratidal	Wetland
Ring-billed Gull	Larus delawarensis	short	0	marine_neritic	Wetland
Ring-billed Gull	Larus delawarensis	short	0	wetlands_inland	Wetland
Ringed Kingfisher	Megaceryle torquata	resident	1	artificial_aquatic_marine	Wetland
Ringed Kingfisher	Megaceryle torquata	resident	1	artificial_terrestrial	Wetland
Ringed Kingfisher	Megaceryle torquata	resident	1	forest	Wetland
Ringed Kingfisher	Megaceryle torquata	resident	1	marine_coastal_supratidal	Wetland
Ringed Kingfisher	Megaceryle torquata	resident	1	marine_intertidal	Wetland
Ringed Kingfisher	Megaceryle torquata	resident	1	marine_neritic	Wetland
Ringed Kingfisher	Megaceryle torquata	resident	1	wetlands_inland	Wetland
Ring-necked Duck	Aythya collaris	short	0	wetlands_inland	Wetland
Ring-necked Pheasant	Phasianus colchicus	resident	1	artificial_terrestrial	Various
Ring-necked Pheasant	Phasianus colchicus	resident	1	forest	Various
Ring-necked Pheasant	Phasianus colchicus	resident	1	shrubland	Various
Rock Pigeon	Columba livia	resident	1	artificial_terrestrial	Various
Rock Pigeon	Columba livia	resident	1	caves	Various
Rock Pigeon	Columba livia	resident	1	rocky	Various
Rock Ptarmigan	Lagopus muta	withdrawal	1	grassland	Grassland
Rock Sandpiper	Calidris ptilocnemis	moderate	0	grassland	Wetland
Rock Sandpiper	Calidris ptilocnemis	moderate	0	marine_intertidal	Wetland
Rock Sandpiper	Calidris ptilocnemis	moderate	0	wetlands_inland	Wetland
Rock Wren	Salpinctes obsoletus	short	0	rocky	Various
Rock Wren	Salpinctes obsoletus	short	0	shrubland	Various
Roseate Spoonbill	Platalea ajaja	withdrawal	1	wetlands_inland	Wetland
Rose-breasted Grosbeak	Pheucticus ludovicianus	moderate	0	artificial_terrestrial	Woodland
Rose-breasted Grosbeak	Pheucticus ludovicianus	moderate	0	forest	Woodland
Ross's Goose	Chen rossii	moderate	0	artificial_aquatic_marine	Wetland
Ross's Goose	Chen rossii	moderate	0	artificial_terrestrial	Wetland
Ross's Goose	Chen rossii	moderate	0	grassland	Wetland
Ross's Goose	Chen rossii	moderate	0	rocky	Wetland
Ross's Goose	Chen rossii	moderate	0	wetlands_inland	Wetland
Rough-legged Hawk	Buteo lagopus	moderate	0	artificial_terrestrial	Grassland
Rough-legged Hawk	Buteo lagopus	moderate	0	forest	Grassland
Rough-legged Hawk	Buteo lagopus	moderate	0	grassland	Grassland
Rough-legged Hawk	Buteo lagopus	moderate	0	rocky	Grassland
Rough-legged Hawk	Buteo lagopus	moderate	0	shrubland	Grassland
Rough-legged Hawk	Buteo lagopus	moderate	0	wetlands_inland	Grassland
Royal Tern	Thalasseus maximus	short	0	marine_coastal_supratidal	Wetland
Royal Tern	Thalasseus maximus	short	0	marine_intertidal	Wetland
Royal Tern	Thalasseus maximus	short	0	marine_neritic	Wetland
Ruby-crowned Kinglet	Regulus calendula	short	0	forest	Woodland
Ruby-throated Hummingbird	Archilochus colubris	moderate	0	artificial_terrestrial	Woodland
Ruby-throated Hummingbird	Archilochus colubris	moderate	0	forest	Woodland
Ruby-throated Hummingbird	Archilochus colubris	moderate	0	shrubland	Woodland
Ruddy Duck	Oxyura jamaicensis	short	0	marine_coastal_supratidal	Wetland
Ruddy Duck	Oxyura jamaicensis	short	0	marine_neritic	Wetland
Ruddy Duck	Oxyura jamaicensis	short	0	wetlands_inland	Wetland
Ruddy Turnstone	Arenaria interpres	moderate	0	grassland	Wetland
Ruddy Turnstone	Arenaria interpres	moderate	0	marine_intertidal	Wetland
Ruddy Turnstone	Arenaria interpres	moderate	0	marine_neritic	Wetland
Ruddy Turnstone	Arenaria interpres	moderate	0	wetlands_inland	Wetland
Ruffed Grouse	Bonasa umbellus	resident	1	forest	Woodland
Rufous Hummingbird	Selasphorus rufus	moderate	0	artificial_terrestrial	Woodland
Rufous Hummingbird	Selasphorus rufus	moderate	0	forest	Woodland
Rufous Hummingbird	Selasphorus rufus	moderate	0	shrubland	Woodland
Rufous-crowned Sparrow	Aimophila ruficeps	resident	1	forest	Shrubland
Rufous-crowned Sparrow	Aimophila ruficeps	resident	1	grassland	Shrubland
Rufous-crowned Sparrow	Aimophila ruficeps	resident	1	shrubland	Shrubland
Rufous-winged Sparrow	Peucaea carpalis	resident	1	grassland	Shrubland
Rufous-winged Sparrow	Peucaea carpalis	resident	1	shrubland	Shrubland
Rusty Blackbird	Euphagus carolinus	moderate	0	wetlands_inland	Wetland
Sage Thrasher	Oreoscoptes montanus	short	0	shrubland	Shrubland
Sanderling	Calidris alba	long	0	grassland	Wetland
Sanderling	Calidris alba	long	0	marine_intertidal	Wetland
Sanderling	Calidris alba	long	0	wetlands_inland	Wetland
Sandhill Crane	Grus canadensis	moderate	0	grassland	Wetland
Sandhill Crane	Grus canadensis	moderate	0	wetlands_inland	Wetland
Sandwich Tern	Thalasseus sandvicensis	short	0	marine_intertidal	Wetland
Sandwich Tern	Thalasseus sandvicensis	short	0	marine_neritic	Wetland
Sandwich Tern	Thalasseus sandvicensis	short	0	marine_oceanic	Wetland
Savannah Sparrow	Passerculus sandwichensis	short	0	artificial_terrestrial	Grassland
Savannah Sparrow	Passerculus sandwichensis	short	0	grassland	Grassland
Savannah Sparrow	Passerculus sandwichensis	short	0	marine_coastal_supratidal	Grassland
Savannah Sparrow	Passerculus sandwichensis	short	0	marine_intertidal	Grassland
Savannah Sparrow	Passerculus sandwichensis	short	0	shrubland	Grassland
Savannah Sparrow	Passerculus sandwichensis	short	0	wetlands_inland	Grassland
Say's Phoebe	Sayornis saya	short	0	artificial_terrestrial	Various
Say's Phoebe	Sayornis saya	short	0	grassland	Various
Say's Phoebe	Sayornis saya	short	0	shrubland	Various
Scaled Quail	Callipepla squamata	resident	1	grassland	Shrubland
Scaled Quail	Callipepla squamata	resident	1	shrubland	Shrubland
Scarlet Tanager	Piranga olivacea	long	1	artificial_terrestrial	Woodland
Scarlet Tanager	Piranga olivacea	long	1	forest	Woodland
Scissor-tailed Flycatcher	Tyrannus forficatus	moderate	0	artificial_terrestrial	Shrubland
Scissor-tailed Flycatcher	Tyrannus forficatus	moderate	0	forest	Shrubland
Scissor-tailed Flycatcher	Tyrannus forficatus	moderate	0	grassland	Shrubland
Scissor-tailed Flycatcher	Tyrannus forficatus	moderate	0	savanna	Shrubland
Scissor-tailed Flycatcher	Tyrannus forficatus	moderate	0	shrubland	Shrubland
Scott's Oriole	Icterus parisorum	short	0	desert	Shrubland
Scott's Oriole	Icterus parisorum	short	0	shrubland	Shrubland
Seaside Sparrow	Ammodramus maritimus	withdrawal	0	marine_intertidal	Wetland
Sedge Wren	Cistothorus platensis	moderate	0	artificial_terrestrial	Wetland
Sedge Wren	Cistothorus platensis	moderate	0	grassland	Wetland
Sedge Wren	Cistothorus platensis	moderate	0	savanna	Wetland
Sedge Wren	Cistothorus platensis	moderate	0	wetlands_inland	Wetland
Semipalmated Plover	Charadrius semipalmatus	long	0	marine_coastal_supratidal	Wetland
Semipalmated Plover	Charadrius semipalmatus	long	0	marine_intertidal	Wetland
Semipalmated Plover	Charadrius semipalmatus	long	0	wetlands_inland	Wetland
Semipalmated Sandpiper	Calidris pusilla	long	1	grassland	Wetland
Semipalmated Sandpiper	Calidris pusilla	long	1	marine_coastal_supratidal	Wetland
Semipalmated Sandpiper	Calidris pusilla	long	1	marine_intertidal	Wetland
Semipalmated Sandpiper	Calidris pusilla	long	1	wetlands_inland	Wetland
Sharp-shinned Hawk	Accipiter striatus	short	0	artificial_terrestrial	Woodland
Sharp-shinned Hawk	Accipiter striatus	short	0	forest	Woodland
Sharp-shinned Hawk	Accipiter striatus	short	0	savanna	Woodland
Sharp-shinned Hawk	Accipiter striatus	short	0	shrubland	Woodland
Sharp-tailed Grouse	Tympanuchus phasianellus	resident	1	forest	Shrubland
Sharp-tailed Grouse	Tympanuchus phasianellus	resident	1	grassland	Shrubland
Sharp-tailed Sparrow (Nelson's and Saltmarsh)	Ammodramus nelsoni and caudacutus	short	0	marine_intertidal	Wetland
Sharp-tailed Sparrow (Nelson's and Saltmarsh)	Ammodramus nelsoni and caudacutus	short	0	wetlands_inland	Wetland
Short-billed Dowitcher	Limnodromus griseus	moderate	0	grassland	Wetland
Short-billed Dowitcher	Limnodromus griseus	moderate	0	marine_intertidal	Wetland
Short-billed Dowitcher	Limnodromus griseus	moderate	0	wetlands_inland	Wetland
Short-eared Owl	Asio flammeus	short	0	artificial_terrestrial	Grassland
Short-eared Owl	Asio flammeus	short	0	grassland	Grassland
Short-eared Owl	Asio flammeus	short	0	wetlands_inland	Grassland
Short-tailed Hawk	Buteo brachyurus	withdrawal	0	forest	Woodland
Short-tailed Hawk	Buteo brachyurus	withdrawal	0	savanna	Woodland
Smith's Longspur	Calcarius pictus	moderate	0	artificial_terrestrial	Grassland
Smith's Longspur	Calcarius pictus	moderate	0	grassland	Grassland
Smith's Longspur	Calcarius pictus	moderate	0	shrubland	Grassland
Smith's Longspur	Calcarius pictus	moderate	0	wetlands_inland	Grassland
Snail Kite	Rostrhamus sociabilis	resident	1	artificial_aquatic_marine	Wetland
Snail Kite	Rostrhamus sociabilis	resident	1	wetlands_inland	Wetland
Snow Bunting	Plectrophenax nivalis	moderate	0	grassland	Grassland
Snow Bunting	Plectrophenax nivalis	moderate	0	marine_coastal_supratidal	Grassland
Snow Bunting	Plectrophenax nivalis	moderate	0	rocky	Grassland
Snow Goose	Chen caerulescens	moderate	0	artificial_terrestrial	Wetland
Snow Goose	Chen caerulescens	moderate	0	grassland	Wetland
Snow Goose	Chen caerulescens	moderate	0	marine_intertidal	Wetland
Snow Goose	Chen caerulescens	moderate	0	rocky	Wetland
Snow Goose	Chen caerulescens	moderate	0	wetlands_inland	Wetland
Snowy Egret	Egretta thula	short	0	marine_intertidal	Wetland
Snowy Egret	Egretta thula	short	0	wetlands_inland	Wetland
Snowy Owl	Bubo scandiacus	irruptive	0	artificial_terrestrial	Grassland
Snowy Owl	Bubo scandiacus	irruptive	0	grassland	Grassland
Snowy Owl	Bubo scandiacus	irruptive	0	wetlands_inland	Grassland
Snowy Plover	Charadrius nivosus	short	0	artificial_aquatic_marine	Wetland
Snowy Plover	Charadrius nivosus	short	0	desert	Wetland
Snowy Plover	Charadrius nivosus	short	0	grassland	Wetland
Snowy Plover	Charadrius nivosus	short	0	marine_coastal_supratidal	Wetland
Snowy Plover	Charadrius nivosus	short	0	marine_intertidal	Wetland
Snowy Plover	Charadrius nivosus	short	0	marine_neritic	Wetland
Snowy Plover	Charadrius nivosus	short	0	wetlands_inland	Wetland
Solitary Sandpiper	Tringa solitaria	long	0	artificial_aquatic_marine	Wetland
Solitary Sandpiper	Tringa solitaria	long	0	forest	Wetland
Solitary Sandpiper	Tringa solitaria	long	0	grassland	Wetland
Solitary Sandpiper	Tringa solitaria	long	0	savanna	Wetland
Solitary Sandpiper	Tringa solitaria	long	0	wetlands_inland	Wetland
Solitary Vireo complex (Plumbeous, Cassin's, and Blue-headed Vireos)	Vireo plumbeus, cassinii, and solitarius	moderate	0	forest	Woodland
Song Sparrow	Melospiza melodia	short	0	artificial_terrestrial	Shrubland
Song Sparrow	Melospiza melodia	short	0	grassland	Shrubland
Song Sparrow	Melospiza melodia	short	0	marine_intertidal	Shrubland
Song Sparrow	Melospiza melodia	short	0	shrubland	Shrubland
Song Sparrow	Melospiza melodia	short	0	wetlands_inland	Shrubland
Sora	Porzana carolina	short	0	wetlands_inland	Wetland
Spot-breasted Oriole	Icterus pectoralis	resident	1	artificial_terrestrial	Various
Spot-breasted Oriole	Icterus pectoralis	resident	1	forest	Various
Spot-breasted Oriole	Icterus pectoralis	resident	1	shrubland	Various
Spotted Dove	Streptopelia chinensis	resident	1	artificial_terrestrial	Various
Spotted Dove	Streptopelia chinensis	resident	1	forest	Various
Spotted Dove	Streptopelia chinensis	resident	1	wetlands_inland	Various
Spotted Owl	Strix occidentalis	resident	1	forest	Woodland
Spotted Sandpiper	Actitis macularius	moderate	0	artificial_aquatic_marine	Wetland
Spotted Sandpiper	Actitis macularius	moderate	0	marine_coastal_supratidal	Wetland
Spotted Sandpiper	Actitis macularius	moderate	0	marine_intertidal	Wetland
Spotted Sandpiper	Actitis macularius	moderate	0	wetlands_inland	Wetland
Spotted Towhee	Pipilo maculatus	short	0	artificial_terrestrial	Shrubland
Spotted Towhee	Pipilo maculatus	short	0	forest	Shrubland
Spotted Towhee	Pipilo maculatus	short	0	shrubland	Shrubland
Sprague's Pipit	Anthus spragueii	moderate	0	artificial_terrestrial	Grassland
Sprague's Pipit	Anthus spragueii	moderate	0	grassland	Grassland
Spruce Grouse	Falcipennis canadensis	resident	1	forest	Woodland
Steller's Jay	Cyanocitta stelleri	resident	1	artificial_terrestrial	Woodland
Steller's Jay	Cyanocitta stelleri	resident	1	forest	Woodland
Stilt Sandpiper	Calidris himantopus	long	0	artificial_aquatic_marine	Wetland
Stilt Sandpiper	Calidris himantopus	long	0	forest	Wetland
Stilt Sandpiper	Calidris himantopus	long	0	grassland	Wetland
Stilt Sandpiper	Calidris himantopus	long	0	wetlands_inland	Wetland
Sulphur-bellied Flycatcher	Myiodynastes luteiventris	moderate	1	artificial_terrestrial	Woodland
Sulphur-bellied Flycatcher	Myiodynastes luteiventris	moderate	1	forest	Woodland
Sulphur-bellied Flycatcher	Myiodynastes luteiventris	moderate	1	wetlands_inland	Woodland
Summer Tanager	Piranga rubra	moderate	0	artificial_terrestrial	Woodland
Summer Tanager	Piranga rubra	moderate	0	forest	Woodland
Surf Scoter	Melanitta perspicillata	moderate	0	forest	Wetland
Surf Scoter	Melanitta perspicillata	moderate	0	marine_neritic	Wetland
Surf Scoter	Melanitta perspicillata	moderate	0	wetlands_inland	Wetland
Surfbird	Calidris virgata	moderate	0	grassland	Wetland
Surfbird	Calidris virgata	moderate	0	marine_intertidal	Wetland
Surfbird	Calidris virgata	moderate	0	rocky	Wetland
Swainson's Hawk	Buteo swainsoni	long	0	artificial_terrestrial	Various
Swainson's Hawk	Buteo swainsoni	long	0	grassland	Various
Swainson's Hawk	Buteo swainsoni	long	0	savanna	Various
Swainson's Hawk	Buteo swainsoni	long	0	shrubland	Various
Swainson's Thrush	Catharus ustulatus	long	0	artificial_terrestrial	Woodland
Swainson's Thrush	Catharus ustulatus	long	0	forest	Woodland
Swainson's Warbler	Limnothlypis swainsonii	moderate	0	forest	Woodland
Swainson's Warbler	Limnothlypis swainsonii	moderate	0	shrubland	Woodland
Swainson's Warbler	Limnothlypis swainsonii	moderate	0	wetlands_inland	Woodland
Swallow-tailed Kite	Elanoides forficatus	long	0	forest	Woodland
Swamp Sparrow	Melospiza georgiana	short	0	wetlands_inland	Wetland
Tennessee Warbler	Oreothlypis peregrina	long	0	artificial_terrestrial	Woodland
Tennessee Warbler	Oreothlypis peregrina	long	0	forest	Woodland
Tennessee Warbler	Oreothlypis peregrina	long	0	shrubland	Woodland
Thayer's Gull	Larus thayeri	moderate	0	artificial_terrestrial	Wetland
Thayer's Gull	Larus thayeri	moderate	0	marine_coastal_supratidal	Wetland
Thayer's Gull	Larus thayeri	moderate	0	marine_intertidal	Wetland
Thayer's Gull	Larus thayeri	moderate	0	marine_neritic	Wetland
Thayer's Gull	Larus thayeri	moderate	0	rocky	Wetland
Thick-billed Kingbird	Tyrannus crassirostris	withdrawal	0	artificial_terrestrial	Woodland
Thick-billed Kingbird	Tyrannus crassirostris	withdrawal	0	forest	Woodland
Thick-billed Kingbird	Tyrannus crassirostris	withdrawal	0	savanna	Woodland
Thick-billed Kingbird	Tyrannus crassirostris	withdrawal	0	shrubland	Woodland
Thick-billed Kingbird	Tyrannus crassirostris	withdrawal	0	wetlands_inland	Woodland
Thick-billed Murre	Uria lomvia	short	1	marine_coastal_supratidal	Ocean
Thick-billed Murre	Uria lomvia	short	1	marine_neritic	Ocean
Thick-billed Murre	Uria lomvia	short	1	marine_oceanic	Ocean
Townsend's Solitaire	Myadestes townsendi	short	0	forest	Woodland
Townsend's Solitaire	Myadestes townsendi	short	0	shrubland	Woodland
Townsend's Warbler	Setophaga townsendi	moderate	0	forest	Woodland
Tree Swallow	Tachycineta bicolor	moderate	0	artificial_terrestrial	Various
Tree Swallow	Tachycineta bicolor	moderate	0	wetlands_inland	Various
Tricolored Blackbird	Agelaius tricolor	short	0	artificial_terrestrial	Wetland
Tricolored Blackbird	Agelaius tricolor	short	0	wetlands_inland	Wetland
Tricolored Heron	Egretta tricolor	short	0	forest	Wetland
Tricolored Heron	Egretta tricolor	short	0	marine_intertidal	Wetland
Tricolored Heron	Egretta tricolor	short	0	wetlands_inland	Wetland
Tropical Kingbird	Tyrannus melancholicus	withdrawal	1	artificial_terrestrial	Woodland
Tropical Kingbird	Tyrannus melancholicus	withdrawal	1	forest	Woodland
Tropical Kingbird	Tyrannus melancholicus	withdrawal	1	shrubland	Woodland
Tropical Kingbird	Tyrannus melancholicus	withdrawal	1	wetlands_inland	Woodland
Tropical Parula	Setophaga pitiayumi	withdrawal	1	forest	Woodland
Tropical Parula	Setophaga pitiayumi	withdrawal	1	savanna	Woodland
Trumpeter Swan	Cygnus buccinator	short	0	marine_neritic	Wetland
Trumpeter Swan	Cygnus buccinator	short	0	wetlands_inland	Wetland
Tufted and Black-crested Titmouse	Baeolophus bicolor and atricristatus	resident	1	artificial_terrestrial	Woodland
Tufted and Black-crested Titmouse	Baeolophus bicolor and atricristatus	resident	1	forest	Woodland
Tufted and Black-crested Titmouse	Baeolophus bicolor and atricristatus	resident	1	shrubland	Woodland
Tufted Titmouse	Baeolophus bicolor	resident	1	artificial_terrestrial	Woodland
Tufted Titmouse	Baeolophus bicolor	resident	1	forest	Woodland
Tufted Titmouse	Baeolophus bicolor	resident	1	shrubland	Woodland
Tundra Swan	Cygnus columbianus	moderate	0	artificial_terrestrial	Wetland
Tundra Swan	Cygnus columbianus	moderate	0	grassland	Wetland
Tundra Swan	Cygnus columbianus	moderate	0	wetlands_inland	Wetland
Turkey Vulture	Cathartes aura	withdrawal	0	artificial_terrestrial	Various
Turkey Vulture	Cathartes aura	withdrawal	0	desert	Various
Turkey Vulture	Cathartes aura	withdrawal	0	forest	Various
Turkey Vulture	Cathartes aura	withdrawal	0	grassland	Various
Turkey Vulture	Cathartes aura	withdrawal	0	shrubland	Various
Upland Sandpiper	Bartramia longicauda	long	1	artificial_terrestrial	Grassland
Upland Sandpiper	Bartramia longicauda	long	1	grassland	Grassland
Varied Bunting	Passerina versicolor	short	0	shrubland	Shrubland
Varied Thrush	Ixoreus naevius	short	0	forest	Woodland
Vaux's Swift	Chaetura vauxi	moderate	0	artificial_terrestrial	Woodland
Vaux's Swift	Chaetura vauxi	moderate	0	forest	Woodland
Veery	Catharus fuscescens	long	1	forest	Woodland
Veery	Catharus fuscescens	long	1	savanna	Woodland
Verdin	Auriparus flaviceps	resident	1	desert	Shrubland
Verdin	Auriparus flaviceps	resident	1	savanna	Shrubland
Verdin	Auriparus flaviceps	resident	1	shrubland	Shrubland
Vermilion Flycatcher	Pyrocephalus rubinus	short	0	artificial_terrestrial	Shrubland
Vermilion Flycatcher	Pyrocephalus rubinus	short	0	forest	Shrubland
Vermilion Flycatcher	Pyrocephalus rubinus	short	0	savanna	Shrubland
Vermilion Flycatcher	Pyrocephalus rubinus	short	0	shrubland	Shrubland
Vesper Sparrow	Pooecetes gramineus	moderate	0	artificial_terrestrial	Grassland
Vesper Sparrow	Pooecetes gramineus	moderate	0	grassland	Grassland
Vesper Sparrow	Pooecetes gramineus	moderate	0	shrubland	Grassland
Violet-green Swallow	Tachycineta thalassina	moderate	0	desert	Woodland
Violet-green Swallow	Tachycineta thalassina	moderate	0	forest	Woodland
Violet-green Swallow	Tachycineta thalassina	moderate	0	grassland	Woodland
Violet-green Swallow	Tachycineta thalassina	moderate	0	marine_intertidal	Woodland
Violet-green Swallow	Tachycineta thalassina	moderate	0	rocky	Woodland
Violet-green Swallow	Tachycineta thalassina	moderate	0	shrubland	Woodland
Virginia Rail	Rallus limicola	short	0	wetlands_inland	Wetland
Virginia's Warbler	Oreothlypis virginiae	moderate	0	forest	Shrubland
Virginia's Warbler	Oreothlypis virginiae	moderate	0	shrubland	Shrubland
Wandering Tattler	Tringa incana	long	0	marine_intertidal	Wetland
Wandering Tattler	Tringa incana	long	0	marine_neritic	Wetland
Wandering Tattler	Tringa incana	long	0	wetlands_inland	Wetland
Warbling Vireo	Vireo gilvus	moderate	0	forest	Woodland
Warbling Vireo	Vireo gilvus	moderate	0	wetlands_inland	Woodland
Western Bluebird	Sialia mexicana	short	0	artificial_terrestrial	Woodland
Western Bluebird	Sialia mexicana	short	0	forest	Woodland
Western Bluebird	Sialia mexicana	short	0	shrubland	Woodland
Western Grebe	Aechmophorus occidentalis	short	0	wetlands_inland	Wetland
Western Gull	Larus occidentalis	withdrawal	0	marine_coastal_supratidal	Wetland
Western Gull	Larus occidentalis	withdrawal	0	marine_intertidal	Wetland
Western Gull	Larus occidentalis	withdrawal	0	marine_neritic	Wetland
Western Kingbird	Tyrannus verticalis	moderate	0	artificial_terrestrial	Woodland
Western Kingbird	Tyrannus verticalis	moderate	0	forest	Woodland
Western Kingbird	Tyrannus verticalis	moderate	0	grassland	Woodland
Western Kingbird	Tyrannus verticalis	moderate	0	savanna	Woodland
Western Kingbird	Tyrannus verticalis	moderate	0	shrubland	Woodland
Western Meadowlark	Sturnella neglecta	short	0	artificial_terrestrial	Grassland
Western Meadowlark	Sturnella neglecta	short	0	grassland	Grassland
Western Meadowlark	Sturnella neglecta	short	0	shrubland	Grassland
Western Sandpiper	Calidris mauri	long	0	grassland	Wetland
Western Sandpiper	Calidris mauri	long	0	marine_coastal_supratidal	Wetland
Western Sandpiper	Calidris mauri	long	0	marine_intertidal	Wetland
Western Sandpiper	Calidris mauri	long	0	marine_neritic	Wetland
Western Screech-Owl	Megascops kennicottii	resident	1	artificial_terrestrial	Woodland
Western Screech-Owl	Megascops kennicottii	resident	1	desert	Woodland
Western Screech-Owl	Megascops kennicottii	resident	1	forest	Woodland
Western Screech-Owl	Megascops kennicottii	resident	1	shrubland	Woodland
Western Scrub-Jay	Aphelocoma californica	resident	1	artificial_terrestrial	Shrubland
Western Scrub-Jay	Aphelocoma californica	resident	1	forest	Shrubland
Western Scrub-Jay	Aphelocoma californica	resident	1	shrubland	Shrubland
Western Tanager	Piranga ludoviciana	moderate	0	artificial_terrestrial	Woodland
Western Tanager	Piranga ludoviciana	moderate	0	forest	Woodland
Western Tanager	Piranga ludoviciana	moderate	0	shrubland	Woodland
Western Wood-Pewee	Contopus sordidulus	long	1	forest	Woodland
Whimbrel	Numenius phaeopus	moderate	0	artificial_aquatic_marine	Wetland
Whimbrel	Numenius phaeopus	moderate	0	forest	Wetland
Whimbrel	Numenius phaeopus	moderate	0	grassland	Wetland
Whimbrel	Numenius phaeopus	moderate	0	marine_coastal_supratidal	Wetland
Whimbrel	Numenius phaeopus	moderate	0	marine_intertidal	Wetland
Whimbrel	Numenius phaeopus	moderate	0	marine_neritic	Wetland
Whimbrel	Numenius phaeopus	moderate	0	shrubland	Wetland
Whimbrel	Numenius phaeopus	moderate	0	wetlands_inland	Wetland
Whiskered Screech-Owl	Megascops trichopsis	resident	1	artificial_terrestrial	Woodland
Whiskered Screech-Owl	Megascops trichopsis	resident	1	forest	Woodland
White Ibis	Eudocimus albus	withdrawal	1	forest	Wetland
White Ibis	Eudocimus albus	withdrawal	1	wetlands_inland	Wetland
White-breasted Nuthatch	Sitta carolinensis	resident	1	artificial_terrestrial	Woodland
White-breasted Nuthatch	Sitta carolinensis	resident	1	forest	Woodland
White-crowned Pigeon	Patagioenas leucocephala	resident	1	forest	Woodland
White-crowned Sparrow	Zonotrichia leucophrys	moderate	0	artificial_terrestrial	Shrubland
White-crowned Sparrow	Zonotrichia leucophrys	moderate	0	forest	Shrubland
White-crowned Sparrow	Zonotrichia leucophrys	moderate	0	grassland	Shrubland
White-crowned Sparrow	Zonotrichia leucophrys	moderate	0	shrubland	Shrubland
White-crowned Sparrow	Zonotrichia leucophrys	moderate	0	wetlands_inland	Shrubland
White-eyed Vireo	Vireo griseus	short	0	artificial_terrestrial	Shrubland
White-eyed Vireo	Vireo griseus	short	0	forest	Shrubland
White-eyed Vireo	Vireo griseus	short	0	savanna	Shrubland
White-eyed Vireo	Vireo griseus	short	0	shrubland	Shrubland
White-faced Ibis	Plegadis chihi	short	0	wetlands_inland	Wetland
White-headed Woodpecker	Picoides albolarvatus	resident	1	forest	Woodland
White-tailed Hawk	Buteo albicaudatus	resident	1	artificial_terrestrial	Grassland
White-tailed Hawk	Buteo albicaudatus	resident	1	grassland	Grassland
White-tailed Hawk	Buteo albicaudatus	resident	1	savanna	Grassland
White-tailed Hawk	Buteo albicaudatus	resident	1	shrubland	Grassland
White-tailed Kite	Elanus leucurus	withdrawal	1	artificial_terrestrial	Various
White-tailed Kite	Elanus leucurus	withdrawal	1	grassland	Various
White-tailed Kite	Elanus leucurus	withdrawal	1	marine_intertidal	Various
White-tailed Kite	Elanus leucurus	withdrawal	1	savanna	Various
White-tailed Kite	Elanus leucurus	withdrawal	1	shrubland	Various
White-tailed Kite	Elanus leucurus	withdrawal	1	wetlands_inland	Various
White-throated Sparrow	Zonotrichia albicollis	short	0	artificial_terrestrial	Woodland
White-throated Sparrow	Zonotrichia albicollis	short	0	forest	Woodland
White-throated Sparrow	Zonotrichia albicollis	short	0	shrubland	Woodland
White-throated Swift	Aeronautes saxatalis	short	0	artificial_terrestrial	Various
White-throated Swift	Aeronautes saxatalis	short	0	forest	Various
White-throated Swift	Aeronautes saxatalis	short	0	grassland	Various
White-throated Swift	Aeronautes saxatalis	short	0	rocky	Various
White-throated Swift	Aeronautes saxatalis	short	0	shrubland	Various
White-tipped Dove	Leptotila verreauxi	resident	1	artificial_terrestrial	Woodland
White-tipped Dove	Leptotila verreauxi	resident	1	forest	Woodland
White-tipped Dove	Leptotila verreauxi	resident	1	shrubland	Woodland
White-winged Crossbill	Loxia leucoptera	withdrawal	1	forest	Woodland
White-winged Dove	Zenaida asiatica	withdrawal	1	artificial_terrestrial	Various
White-winged Dove	Zenaida asiatica	withdrawal	1	desert	Various
White-winged Dove	Zenaida asiatica	withdrawal	1	forest	Various
White-winged Dove	Zenaida asiatica	withdrawal	1	shrubland	Various
White-winged Scoter	Melanitta fusca	moderate	0	forest	Wetland
White-winged Scoter	Melanitta fusca	moderate	0	grassland	Wetland
White-winged Scoter	Melanitta fusca	moderate	0	marine_neritic	Wetland
White-winged Scoter	Melanitta fusca	moderate	0	wetlands_inland	Wetland
Whooping Crane	Grus americana	moderate	0	marine_coastal_supratidal	Wetland
Whooping Crane	Grus americana	moderate	0	wetlands_inland	Wetland
Wild Turkey	Meleagris gallopavo	resident	1	artificial_terrestrial	Woodland
Wild Turkey	Meleagris gallopavo	resident	1	forest	Woodland
Wild Turkey	Meleagris gallopavo	resident	1	grassland	Woodland
Wild Turkey	Meleagris gallopavo	resident	1	savanna	Woodland
Wild Turkey	Meleagris gallopavo	resident	1	shrubland	Woodland
Willet	Tringa semipalmata	moderate	0	marine_intertidal	Wetland
Willet	Tringa semipalmata	moderate	0	wetlands_inland	Wetland
Williamson's Sapsucker	Sphyrapicus thyroideus	short	0	forest	Woodland
Willow Flycatcher	Empidonax traillii	long	0	artificial_terrestrial	Shrubland
Willow Flycatcher	Empidonax traillii	long	0	forest	Shrubland
Willow Flycatcher	Empidonax traillii	long	0	shrubland	Shrubland
Willow Flycatcher	Empidonax traillii	long	0	wetlands_inland	Shrubland
Willow Ptarmigan	Lagopus lagopus	withdrawal	1	forest	Shrubland
Willow Ptarmigan	Lagopus lagopus	withdrawal	1	grassland	Shrubland
Willow Ptarmigan	Lagopus lagopus	withdrawal	1	shrubland	Shrubland
Wilson's Phalarope	Phalaropus tricolor	moderate	1	forest	Wetland
Wilson's Phalarope	Phalaropus tricolor	moderate	1	grassland	Wetland
Wilson's Phalarope	Phalaropus tricolor	moderate	1	marine_intertidal	Wetland
Wilson's Phalarope	Phalaropus tricolor	moderate	1	wetlands_inland	Wetland
Wilson's Plover	Charadrius wilsonia	short	0	marine_intertidal	Wetland
Wilson's Snipe	Gallinago delicata	short	0	artificial_aquatic_marine	Wetland
Wilson's Snipe	Gallinago delicata	short	0	forest	Wetland
Wilson's Snipe	Gallinago delicata	short	0	grassland	Wetland
Wilson's Snipe	Gallinago delicata	short	0	marine_neritic	Wetland
Wilson's Snipe	Gallinago delicata	short	0	wetlands_inland	Wetland
Wilson's Warbler	Cardellina pusilla	moderate	0	artificial_terrestrial	Shrubland
Wilson's Warbler	Cardellina pusilla	moderate	0	forest	Shrubland
Wilson's Warbler	Cardellina pusilla	moderate	0	grassland	Shrubland
Wilson's Warbler	Cardellina pusilla	moderate	0	shrubland	Shrubland
Wilson's Warbler	Cardellina pusilla	moderate	0	wetlands_inland	Shrubland
Winter Wren	Troglodytes hiemalis	short	0	artificial_terrestrial	Woodland
Winter Wren	Troglodytes hiemalis	short	0	forest	Woodland
Winter Wren	Troglodytes hiemalis	short	0	shrubland	Woodland
Wood Duck	Aix sponsa	short	0	forest	Wetland
Wood Duck	Aix sponsa	short	0	wetlands_inland	Wetland
Wood Stork	Mycteria americana	withdrawal	1	artificial_aquatic_marine	Wetland
Wood Stork	Mycteria americana	withdrawal	1	forest	Wetland
Wood Stork	Mycteria americana	withdrawal	1	grassland	Wetland
Wood Stork	Mycteria americana	withdrawal	1	marine_intertidal	Wetland
Wood Stork	Mycteria americana	withdrawal	1	wetlands_inland	Wetland
Wood Thrush	Hylocichla mustelina	moderate	0	artificial_terrestrial	Woodland
Wood Thrush	Hylocichla mustelina	moderate	0	forest	Woodland
Worm-eating Warbler	Helmitheros vermivorum	moderate	0	forest	Woodland
Wrentit	Chamaea fasciata	resident	1	shrubland	Shrubland
Yellow Rail	Coturnicops noveboracensis	moderate	0	wetlands_inland	Wetland
Yellow Warbler	Setophaga petechia	moderate	0	artificial_terrestrial	Shrubland
Yellow Warbler	Setophaga petechia	moderate	0	forest	Shrubland
Yellow Warbler	Setophaga petechia	moderate	0	shrubland	Shrubland
Yellow-bellied Flycatcher	Empidonax flaviventris	moderate	1	artificial_terrestrial	Woodland
Yellow-bellied Flycatcher	Empidonax flaviventris	moderate	1	forest	Woodland
Yellow-bellied Flycatcher	Empidonax flaviventris	moderate	1	wetlands_inland	Woodland
Yellow-bellied Sapsucker	Sphyrapicus varius	short	0	artificial_terrestrial	Woodland
Yellow-bellied Sapsucker	Sphyrapicus varius	short	0	forest	Woodland
Yellow-billed Cuckoo	Coccyzus americanus	long	1	artificial_terrestrial	Woodland
Yellow-billed Cuckoo	Coccyzus americanus	long	1	forest	Woodland
Yellow-billed Cuckoo	Coccyzus americanus	long	1	savanna	Woodland
Yellow-billed Cuckoo	Coccyzus americanus	long	1	shrubland	Woodland
Yellow-billed Loon	Gavia adamsii	moderate	0	marine_neritic	Wetland
Yellow-billed Loon	Gavia adamsii	moderate	0	wetlands_inland	Wetland
Yellow-billed Magpie	Pica nuttalli	resident	1	artificial_terrestrial	Woodland
Yellow-billed Magpie	Pica nuttalli	resident	1	forest	Woodland
Yellow-breasted Chat	Icteria virens	moderate	0	artificial_terrestrial	Shrubland
Yellow-breasted Chat	Icteria virens	moderate	0	forest	Shrubland
Yellow-breasted Chat	Icteria virens	moderate	0	shrubland	Shrubland
Yellow-crowned Night-Heron	Nyctanassa violacea	withdrawal	0	forest	Wetland
Yellow-crowned Night-Heron	Nyctanassa violacea	withdrawal	0	marine_intertidal	Wetland
Yellow-crowned Night-Heron	Nyctanassa violacea	withdrawal	0	wetlands_inland	Wetland
Yellow-eyed Junco	Junco phaeonotus	resident	1	forest	Woodland
Yellow-eyed Junco	Junco phaeonotus	resident	1	grassland	Woodland
Yellow-eyed Junco	Junco phaeonotus	resident	1	shrubland	Woodland
Yellow-footed Gull	Larus livens	short	0	marine_coastal_supratidal	Wetland
Yellow-footed Gull	Larus livens	short	0	marine_intertidal	Wetland
Yellow-footed Gull	Larus livens	short	0	marine_neritic	Wetland
Yellow-headed Blackbird	Xanthocephalus xanthocephalus	short	0	artificial_terrestrial	Wetland
Yellow-headed Blackbird	Xanthocephalus xanthocephalus	short	0	wetlands_inland	Wetland
Yellow-rumped Warbler	Setophaga coronata	short	0	artificial_terrestrial	Woodland
Yellow-rumped Warbler	Setophaga coronata	short	0	forest	Woodland
Yellow-rumped Warbler	Setophaga coronata	short	0	shrubland	Woodland
Yellow-throated Vireo	Vireo flavifrons	moderate	0	artificial_terrestrial	Woodland
Yellow-throated Vireo	Vireo flavifrons	moderate	0	forest	Woodland
Yellow-throated Warbler	Setophaga dominica	short	0	artificial_terrestrial	Woodland
Yellow-throated Warbler	Setophaga dominica	short	0	forest	Woodland
Yellow-throated Warbler	Setophaga dominica	short	0	shrubland	Woodland
Yellow-throated Warbler	Setophaga dominica	short	0	wetlands_inland	Woodland
Zone-tailed Hawk	Buteo albonotatus	short	0	artificial_terrestrial	Woodland
Zone-tailed Hawk	Buteo albonotatus	short	0	forest	Woodland
Zone-tailed Hawk	Buteo albonotatus	short	0	shrubland	Woodland
