# Supplementary material for: Conservation Status of North American Birds in the Face of Future Climate Change
Source: PLoS One. 2015 Sep 2;10(9):e0135350. doi: 10.1371/journal.pone.0135350 (PMC4558014; doi:10.1371/journal.pone.0135350)
Supplement: S7 Appendix — Audubon climate sensitivity in relation to existing conservation status from IUCN, US government (Fed and BCC), Partners in Flight (PIF) and Audubon studies (WatchList and Common Birds in Decline). (XLSX) [file pone.0135350.s007.xlsx]

## Sheet: S7. Climate Status
Common Name	Scientific Name	AUDUBON_CLIMATE_SENSITIVITY	IUCN_STATUS	PIF_CCS.b	PIF_CCS.nb	PIF_CCS.max	FEDERAL_STATUS	BCC
Abert's Towhee	Melozone aberti	STABLE	LC	11	11	11
Acadian Flycatcher	Empidonax virescens	STABLE	LC	10	11	11
Acorn Woodpecker	Melanerpes formicivorus	STABLE	LC	9	9	9
Alder Flycatcher	Empidonax alnorum	STABLE	LC	6	7	7
Allen's Hummingbird	Selasphorus sasin	ENDANGERED_1	LC	15	14	15		y
Altamira Oriole	Icterus gularis	OTHER_MARGINAL	LC	12	11	12
American Avocet	Recurvirostra americana	ENDANGERED_2	LC	NA	NA	NA
American Bittern	Botaurus lentiginosus	ENDANGERED_1	LC	NA	NA	NA
American Black Duck	Anas rubripes	ENDANGERED_1	LC	NA	NA	NA
American Coot	Fulica americana	STABLE	LC	NA	NA	NA
American Crow	Corvus brachyrhynchos	STABLE	LC	6	6	6
American Dipper	Cinclus mexicanus	THREATENED_1	LC	10	10	10
American Golden-Plover	Pluvialis dominica	THREATENED_1	LC	NA	NA	NA
American Goldfinch	Spinus tristis	STABLE	LC	6	6	6
American Kestrel	Falco sparverius	THREATENED_1	LC	11	10	11
American Oystercatcher	Haematopus palliatus	ENDANGERED_2	LC	NA	NA	NA		y
American Pipit	Anthus rubescens	THREATENED_1	LC	9	9	9
American Redstart	Setophaga ruticilla	THREATENED_1	LC	9	10	10
American Robin	Turdus migratorius	STABLE	LC	5	5	5
American Three-toed Woodpecker	Picoides dorsalis	ENDANGERED_2	LC	10	10	10
American Tree Sparrow	Spizella arborea	STABLE	LC	9	9	9
American White Pelican	Pelecanus erythrorhynchos	ENDANGERED_1	LC	NA	NA	NA
American Wigeon	Anas americana	ENDANGERED_1	LC	NA	NA	NA
American Woodcock	Scolopax minor	THREATENED_1	LC	NA	NA	NA
Ancient Murrelet	Synthliboramphus antiquus	THREATENED_1	LC	NA	NA	NA
Anhinga	Anhinga anhinga	ENDANGERED_1	LC	NA	NA	NA
Anna's Hummingbird	Calypte anna	STABLE	LC	8	7	8
Aplomado Falcon	Falco femoralis	OTHER_MARGINAL	LC	13	12	13	E
Arctic Tern	Sterna paradisaea	STABLE	LC	NA	NA	NA
Arctic Warbler	Phylloscopus borealis	OTHER_MARGINAL	LC	7	8	8
Arizona Woodpecker	Picoides arizonae	STABLE	LC	14	14	14		y
Ash-throated Flycatcher	Myiarchus cinerascens	STABLE	LC	8	9	9
Audubon's Oriole	Icterus graduacauda	OTHER_MARGINAL	LC	14	14	14		y
Bachman's Sparrow	Peucaea aestivalis	STABLE	NT	14	14	14		y
Baird's Sparrow	Ammodramus bairdii	ENDANGERED_2	LC	15	15	15		y
Bald Eagle	Haliaeetus leucocephalus	ENDANGERED_1	LC	9	9	9		y
Baltimore Oriole	Icterus galbula	THREATENED_1	LC	9	10	10
Band-tailed Pigeon	Patagioenas fasciata	THREATENED_2	LC	12	12	12
Bank Swallow	Riparia riparia	ENDANGERED_1	LC	10	10	10
Barn Owl	Tyto alba	THREATENED_1	LC	9	9	9
Barn Swallow	Hirundo rustica	STABLE	LC	8	8	8
Barred Owl	Strix varia	STABLE	LC	7	7	7
Barrow's Goldeneye	Bucephala islandica	ENDANGERED_2	LC	NA	NA	NA
Bay-breasted Warbler	Setophaga castanea	THREATENED_1	LC	11	12	12		y
Bell's Sparrow	Artemisiospiza belli	ENDANGERED_1	LC	11	10	11	(t)
Bell's Vireo	Vireo bellii	THREATENED_1	NT	14	15	15	(e)	(y)
Belted Kingfisher	Megaceryle alcyon	STABLE	LC	11	11	11
Bendire's Thrasher	Toxostoma bendirei	THREATENED_1	VU	16	16	16		y
Bewick's Wren	Thryomanes bewickii	STABLE	LC	10	10	10		(y)
Black Guillemot	Cepphus grylle	THREATENED_1	LC	NA	NA	NA
Black Oystercatcher	Haematopus bachmani	ENDANGERED_1	LC	NA	NA	NA		y
Black Phoebe	Sayornis nigricans	STABLE	LC	9	8	9
Black Rail	Laterallus jamaicensis	STABLE	NT	NA	NA	NA		y
Black Rosy-Finch	Leucosticte atrata	ENDANGERED_1	LC	16	13	16		y
Black Scoter	Melanitta americana	STABLE	NT	NA	NA	NA
Black Skimmer	Rynchops niger	ENDANGERED_2	LC	NA	NA	NA		y
Black Swift	Cypseloides niger	ENDANGERED_1	LC	15	13	15		y
Black Tern	Chlidonias niger	THREATENED_1	LC	NA	NA	NA
Black Turnstone	Arenaria melanocephala	STABLE	LC	NA	NA	NA
Black Vulture	Coragyps atratus	THREATENED_1	LC	5	5	5
Black-and-white Warbler	Mniotilta varia	THREATENED_1	LC	9	10	10
Black-backed Woodpecker	Picoides arcticus	THREATENED_1	LC	10	10	10
Black-bellied Plover	Pluvialis squatarola	THREATENED_1	LC	NA	NA	NA
Black-bellied Whistling-Duck	Dendrocygna autumnalis	OTHER_MARGINAL	LC	NA	NA	NA
Black-billed Cuckoo	Coccyzus erythropthalmus	THREATENED_1	LC	12	13	13
Black-billed Magpie	Pica hudsonia	ENDANGERED_1	LC	7	7	7
Blackburnian Warbler	Setophaga fusca	THREATENED_1	LC	9	9	9
Black-capped Chickadee	Poecile atricapillus	STABLE	LC	6	5	6
Black-capped Vireo	Vireo atricapilla	THREATENED_1	VU	18	17	18	E
Black-chinned Hummingbird	Archilochus alexandri	THREATENED_1	LC	9	11	11
Black-chinned Sparrow	Spizella atrogularis	THREATENED_1	LC	15	15	15		y
Black-crested Titmouse	Baeolophus atricristatus	THREATENED_1	LC	10	10	10
Black-crowned Night-Heron	Nycticorax nycticorax	ENDANGERED_1	LC	NA	NA	NA
Black-headed Grosbeak	Pheucticus melanocephalus	THREATENED_1	LC	7	9	9
Black-headed Gull	Chroicocephalus ridibundus	OTHER_MARGINAL	LC	NA	NA	NA
Black-legged Kittiwake	Rissa tridactyla	THREATENED_1	LC	NA	NA	NA
Black-necked Stilt	Himantopus mexicanus	STABLE	LC	NA	NA	NA
Blackpoll Warbler	Setophaga striata	THREATENED_1	LC	9	9	9
Black-tailed Gnatcatcher	Polioptila melanura	STABLE	LC	10	10	10
Black-throated Blue Warbler	Setophaga caerulescens	THREATENED_1	LC	10	10	10
Black-throated Gray Warbler	Setophaga nigrescens	THREATENED_1	LC	10	11	11
Black-throated Green Warbler	Setophaga virens	THREATENED_1	LC	9	8	9
Black-throated Sparrow	Amphispiza bilineata	STABLE	LC	9	9	9
Black-vented Shearwater	Puffinus opisthomelas	OTHER_MARGINAL	NT	NA	NA	NA
Black-whiskered Vireo	Vireo altiloquus	STABLE	LC	12	10	12
Blue Grosbeak	Passerina caerulea	STABLE	LC	7	8	8
Blue Jay	Cyanocitta cristata	STABLE	LC	8	8	8
Blue-gray Gnatcatcher	Polioptila caerulea	STABLE	LC	6	7	7
Blue-winged Teal	Anas discors	THREATENED_1	LC	NA	NA	NA
Blue-winged Warbler	Vermivora cyanoptera	THREATENED_1	LC	12	13	13		y
Boat-tailed Grackle	Quiscalus major	ENDANGERED_2	LC	10	10	10
Bobolink	Dolichonyx oryzivorus	THREATENED_1	LC	12	13	13
Bohemian Waxwing	Bombycilla garrulus	ENDANGERED_1	LC	9	9	9
Bonaparte's Gull	Chroicocephalus philadelphia	STABLE	LC	NA	NA	NA
Boreal Chickadee	Poecile hudsonicus	ENDANGERED_1	LC	11	10	11
Boreal Owl	Aegolius funereus	ENDANGERED_1	LC	10	9	10
Brandt's Cormorant	Phalacrocorax penicillatus	STABLE	LC	NA	NA	NA
Brant	Branta bernicla	THREATENED_1	LC	NA	NA	NA
Brewer's Blackbird	Euphagus cyanocephalus	THREATENED_1	LC	9	8	9
Brewer's Sparrow	Spizella breweri	THREATENED_1	LC	12	12	12		y
Bridled Titmouse	Baeolophus wollweberi	STABLE	LC	12	12	12
Broad-billed Hummingbird	Cynanthus latirostris	OTHER_MARGINAL	LC	10	10	10
Broad-tailed Hummingbird	Selasphorus platycercus	STABLE	LC	8	10	10
Broad-winged Hawk	Buteo platypterus	THREATENED_1	LC	8	8	8
Bronzed Cowbird	Molothrus aeneus	THREATENED_1	LC	6	6	6
Brown Creeper	Certhia americana	ENDANGERED_1	LC	8	7	8
Brown Pelican	Pelecanus occidentalis	ENDANGERED_1	LC	NA	NA	NA
Brown Thrasher	Toxostoma rufum	STABLE	LC	11	11	11
Brown-capped Rosy-Finch	Leucosticte australis	THREATENED_1	LC	17	14	17		y
Brown-crested Flycatcher	Myiarchus tyrannulus	STABLE	LC	9	9	9
Brown-headed Cowbird	Molothrus ater	STABLE	LC	7	7	7
Brown-headed Nuthatch	Sitta pusilla	ENDANGERED_1	LC	13	13	13		y
Buff-bellied Hummingbird	Amazilia yucatanensis	OTHER_MARGINAL	LC	11	11	11
Bufflehead	Bucephala albeola	ENDANGERED_1	LC	NA	NA	NA
Bullock's Oriole	Icterus bullockii	THREATENED_1	LC	11	11	11
Burrowing Owl	Athene cunicularia	ENDANGERED_1	LC	12	11	12
Bushtit	Psaltriparus minimus	STABLE	LC	11	11	11
Cactus Wren	Campylorhynchus brunneicapillus	STABLE	LC	10	10	10
California Gnatcatcher	Polioptila californica	STABLE	LC	14	14	14	T
California Gull	Larus californicus	ENDANGERED_2	LC	NA	NA	NA
California Quail	Callipepla californica	STABLE	LC	9	9	9
California Thrasher	Toxostoma redivivum	STABLE	LC	15	15	15
California Towhee	Melozone crissalis	STABLE	LC	9	9	9	(t)
Calliope Hummingbird	Selasphorus calliope	THREATENED_1	LC	10	11	11		y
Canada and Cackling Goose	Branta canadensis and hutchinsii	STABLE	LC	NA	NA	NA
Canada Warbler	Cardellina canadensis	THREATENED_1	LC	13	14	14		y
Canvasback	Aythya valisineria	STABLE	LC	NA	NA	NA
Canyon Towhee	Melozone fusca	STABLE	LC	9	9	9
Canyon Wren	Catherpes mexicanus	STABLE	LC	11	11	11
Cape May Warbler	Setophaga tigrina	THREATENED_2	LC	9	9	9
Carolina Chickadee	Poecile carolinensis	STABLE	LC	10	9	10
Carolina Wren	Thryothorus ludovicianus	STABLE	LC	7	7	7
Caspian Tern	Hydroprogne caspia	THREATENED_1	LC	NA	NA	NA
Cassin's Auklet	Ptychoramphus aleuticus	THREATENED_1	LC	NA	NA	NA
Cassin's Finch	Haemorhous cassinii	THREATENED_2	NT	13	12	13
Cassin's Kingbird	Tyrannus vociferans	STABLE	LC	8	9	9
Cassin's Sparrow	Peucaea cassinii	STABLE	LC	11	11	11
Cattle Egret	Bubulcus ibis	STABLE	LC	NA	NA	NA
Cave Swallow	Petrochelidon fulva	THREATENED_1	LC	9	9	9
Cedar Waxwing	Bombycilla cedrorum	STABLE	LC	6	6	6
Cerulean Warbler	Setophaga cerulea	THREATENED_1	VU	14	15	15		y
Chestnut-backed Chickadee	Poecile rufescens	STABLE	LC	9	9	9
Chestnut-collared Longspur	Calcarius ornatus	ENDANGERED_1	NT	14	14	14
Chestnut-sided Warbler	Setophaga pensylvanica	THREATENED_1	LC	10	12	12
Chihuahuan Raven	Corvus cryptoleucus	STABLE	LC	10	9	10
Chimney Swift	Chaetura pelagica	STABLE	NT	11	12	12
Chipping Sparrow	Spizella passerina	STABLE	LC	6	8	8
Chuck-will's-widow	Antrostomus carolinensis	STABLE	LC	11	11	11
Chukar	Alectoris chukar	OTHER_INTRODUCED	LC	7	7	7	NA	NA
Cinnamon Teal	Anas cyanoptera	ENDANGERED_1	LC	NA	NA	NA
Clapper Rail	Rallus longirostris	THREATENED_1	LC	NA	NA	NA	(e)
Clark's Grebe	Aechmophorus clarkii	ENDANGERED_1	LC	NA	NA	NA
Clark's Nutcracker	Nucifraga columbiana	ENDANGERED_1	LC	10	9	10
Clay-colored Sparrow	Spizella pallida	THREATENED_1	LC	9	10	10
Cliff Swallow	Petrochelidon pyrrhonota	STABLE	LC	6	7	7
Common Eider	Somateria mollissima	STABLE	LC	NA	NA	NA
Common Goldeneye	Bucephala clangula	THREATENED_1	LC	NA	NA	NA
Common Grackle	Quiscalus quiscula	STABLE	LC	7	8	8
Common Ground-Dove	Columbina passerina	STABLE	LC	9	9	9
Common Loon	Gavia immer	ENDANGERED_1	LC	NA	NA	NA
Common Merganser	Mergus merganser	THREATENED_1	LC	NA	NA	NA
Common Moorhen	Gallinula chloropus	STABLE	LC	NA	NA	NA
Common Murre	Uria aalge	STABLE	LC	NA	NA	NA
Common Myna	Acridotheres tristis	OTHER_INTRODUCED	LC	4	4	4	NA	NA
Common Nighthawk	Chordeiles minor	STABLE	LC	11	11	11
Common Pauraque	Nyctidromus albicollis	OTHER_MARGINAL	LC	7	7	7
Common Poorwill	Phalaenoptilus nuttallii	ENDANGERED_1	LC	9	9	9
Common Raven	Corvus corax	THREATENED_1	LC	6	5	6
Common Redpoll	Acanthis flammea	THREATENED_1	LC	7	7	7
Common Tern	Sterna hirundo	THREATENED_1	LC	NA	NA	NA
Common Yellowthroat	Geothlypis trichas	STABLE	LC	8	9	9
Connecticut Warbler	Oporornis agilis	THREATENED_1	LC	13	12	13
Cooper's Hawk	Accipiter cooperii	STABLE	LC	7	8	8
Cordilleran Flycatcher	Empidonax occidentalis	THREATENED_1	LC	11	11	11
Costa's Hummingbird	Calypte costae	STABLE	LC	12	11	12		y
Couch's Kingbird	Tyrannus couchii	OTHER_MARGINAL	LC	10	10	10
Crested Caracara	Caracara cheriway	THREATENED_2	LC	8	8	8	(t)
Crissal Thrasher	Toxostoma crissale	STABLE	LC	11	11	11
Curve-billed Thrasher	Toxostoma curvirostre	STABLE	LC	9	9	9
Dark-eyed Junco	Junco hyemalis	STABLE	LC	6	6	6
Dickcissel	Spiza americana	STABLE	LC	9	10	10		y
Double-crested Cormorant	Phalacrocorax auritus	THREATENED_1	LC	NA	NA	NA
Dovekie	Alle alle	THREATENED_1	LC	NA	NA	NA
Downy Woodpecker	Picoides pubescens	STABLE	LC	8	7	8
Dunlin	Calidris alpina	ENDANGERED_2	LC	NA	NA	NA		(y)
Dusky Flycatcher	Empidonax oberholseri	THREATENED_1	LC	10	11	11
Dusky Grouse	Dendragapus obscurus	THREATENED_2	LC	12	12	12
Dusky-capped Flycatcher	Myiarchus tuberculifer	STABLE	LC	9	9	9
Eared Grebe	Podiceps nigricollis	ENDANGERED_1	LC	NA	NA	NA
Eastern Bluebird	Sialia sialis	STABLE	LC	6	7	7
Eastern Kingbird	Tyrannus tyrannus	STABLE	LC	10	10	10
Eastern Meadowlark	Sturnella magna	STABLE	LC	11	11	11
Eastern Phoebe	Sayornis phoebe	STABLE	LC	7	8	8
Eastern Screech-Owl	Megascops asio	STABLE	LC	9	9	9
Eastern Towhee	Pipilo erythrophthalmus	STABLE	LC	11	10	11
Eastern Whip-poor-will	Antrostomus vociferus	ENDANGERED_2	LC	NA	NA	NA
Eastern Wood-Pewee	Contopus virens	STABLE	LC	10	10	10
Emperor Goose	Chen canagica	THREATENED_1	NT	NA	NA	NA
Eurasian Collared-Dove	Streptopelia decaocto	OTHER_INTRODUCED	LC	5	5	5	NA	NA
Eurasian Tree Sparrow	Passer montanus	OTHER_INTRODUCED	LC	5	5	5	NA	NA
Eurasian Wigeon	Anas penelope	THREATENED_1	LC	NA	NA	NA
European Starling	Sturnus vulgaris	OTHER_INTRODUCED	LC	7	7	7	NA	NA
Evening Grosbeak	Coccothraustes vespertinus	THREATENED_1	LC	12	10	12
Ferruginous Hawk	Buteo regalis	ENDANGERED_1	LC	11	10	11
Ferruginous Pygmy-Owl	Glaucidium brasilianum	OTHER_MARGINAL	LC	8	8	8
Field Sparrow	Spizella pusilla	STABLE	LC	12	12	12
Fish Crow	Corvus ossifragus	THREATENED_1	LC	10	10	10
Florida Scrub-Jay	Aphelocoma coerulescens	THREATENED_1	VU	20	20	20	T
Forster's Tern	Sterna forsteri	THREATENED_1	LC	NA	NA	NA
Fox Sparrow	Passerella iliaca	STABLE	LC	7	8	8
Franklin's Gull	Leucophaeus pipixcan	THREATENED_1	LC	NA	NA	NA
Fulvous Whistling-Duck	Dendrocygna bicolor	OTHER_MARGINAL	LC	NA	NA	NA
Gadwall	Anas strepera	ENDANGERED_1	LC	NA	NA	NA
Gambel's Quail	Callipepla gambelii	STABLE	LC	9	9	9
Gila Woodpecker	Melanerpes uropygialis	THREATENED_1	LC	10	10	10
Gilded Flicker	Colaptes chrysoides	THREATENED_1	LC	14	13	14
Glaucous Gull	Larus hyperboreus	STABLE	LC	NA	NA	NA
Glaucous-winged Gull	Larus glaucescens	THREATENED_1	LC	NA	NA	NA
Glossy Ibis	Plegadis falcinellus	THREATENED_1	LC	NA	NA	NA
Golden Eagle	Aquila chrysaetos	ENDANGERED_1	LC	10	10	10
Golden-cheeked Warbler	Setophaga chrysoparia	ENDANGERED_1	EN	20	19	20	E
Golden-crowned Kinglet	Regulus satrapa	THREATENED_1	LC	8	8	8
Golden-crowned Sparrow	Zonotrichia atricapilla	STABLE	LC	9	10	10
Golden-fronted Woodpecker	Melanerpes aurifrons	THREATENED_1	LC	9	9	9
Golden-winged Warbler	Vermivora chrysoptera	THREATENED_1	NT	15	15	15		y
Grace's Warbler	Setophaga graciae	STABLE	LC	12	13	13		y
Grasshopper Sparrow	Ammodramus savannarum	STABLE	LC	11	12	12	(e)
Gray Catbird	Dumetella carolinensis	STABLE	LC	7	8	8
Gray Flycatcher	Empidonax wrightii	THREATENED_2	LC	9	9	9
Gray Hawk	Buteo plagiatus	OTHER_MARGINAL	LC	8	7	8
Gray Jay	Perisoreus canadensis	STABLE	LC	8	8	8
Gray Kingbird	Tyrannus dominicensis	STABLE	LC	12	11	12
Gray Partridge	Perdix perdix	OTHER_INTRODUCED	LC	6	6	6	NA	NA
Gray Vireo	Vireo vicinior	THREATENED_1	LC	13	14	14		y
Gray-cheeked Thrush	Catharus minimus	THREATENED_1	LC	8	9	9
Gray-crowned Rosy-Finch	Leucosticte tephrocotis	ENDANGERED_1	LC	12	11	12
Great Black-backed Gull	Larus marinus	THREATENED_1	LC	NA	NA	NA
Great Blue Heron	Ardea herodias	STABLE	LC	NA	NA	NA
Great Cormorant	Phalacrocorax carbo	STABLE	LC	NA	NA	NA
Great Crested Flycatcher	Myiarchus crinitus	STABLE	LC	7	8	8
Great Egret	Ardea alba	STABLE	LC	NA	NA	NA
Great Gray Owl	Strix nebulosa	ENDANGERED_1	LC	11	10	11
Great Horned Owl	Bubo virginianus	STABLE	LC	6	6	6
Great Kiskadee	Pitangus sulphuratus	OTHER_MARGINAL	LC	5	5	5
Greater Prairie-Chicken	Tympanuchus cupido	STABLE	VU	16	16	16	(e)
Greater Roadrunner	Geococcyx californianus	STABLE	LC	9	9	9
Greater Sage-Grouse	Centrocercus urophasianus	ENDANGERED_1	NT	15	15	15		(y)
Greater Scaup	Aythya marila	ENDANGERED_1	LC	NA	NA	NA
Greater White-fronted Goose	Anser albifrons	THREATENED_1	LC	NA	NA	NA
Greater Yellowlegs	Tringa melanoleuca	THREATENED_1	LC	NA	NA	NA
Great-tailed Grackle	Quiscalus mexicanus	STABLE	LC	5	5	5
Green Heron	Butorides virescens	STABLE	LC	NA	NA	NA
Green Jay	Cyanocorax yncas	OTHER_MARGINAL	LC	11	11	11
Green Kingfisher	Chloroceryle americana	STABLE	LC	10	10	10
Green-tailed Towhee	Pipilo chlorurus	ENDANGERED_1	LC	10	9	10
Green-winged Teal	Anas crecca	STABLE	LC	NA	NA	NA
Groove-billed Ani	Crotophaga sulcirostris	STABLE	LC	7	7	7
Gull-billed Tern	Gelochelidon nilotica	ENDANGERED_1	LC	NA	NA	NA		y
Gyrfalcon	Falco rusticolus	THREATENED_2	LC	8	8	8
Hairy Woodpecker	Picoides villosus	THREATENED_1	LC	6	6	6
Hammond's Flycatcher	Empidonax hammondii	THREATENED_1	LC	9	9	9
Harlequin Duck	Histrionicus histrionicus	STABLE	LC	NA	NA	NA
Harris's Hawk	Parabuteo unicinctus	STABLE	LC	11	11	11
Harris's Sparrow	Zonotrichia querula	STABLE	LC	12	13	13		y
Heermann's Gull	Larus heermanni	STABLE	NT	NA	NA	NA
Henslow's Sparrow	Ammodramus henslowii	THREATENED_2	NT	15	16	16		y
Hepatic Tanager	Piranga flava	THREATENED_1	LC	8	8	8
Hermit Thrush	Catharus guttatus	THREATENED_1	LC	6	6	6
Hermit Warbler	Setophaga occidentalis	ENDANGERED_1	LC	12	11	12
Herring Gull	Larus argentatus	ENDANGERED_1	LC	NA	NA	NA
Hoary Redpoll	Acanthis hornemanni	STABLE	LC	8	8	8
Hooded Merganser	Lophodytes cucullatus	ENDANGERED_1	LC	NA	NA	NA
Hooded Oriole	Icterus cucullatus	THREATENED_2	LC	10	10	10
Hooded Warbler	Setophaga citrina	THREATENED_1	LC	10	11	11
Hook-billed Kite	Chondrohierax uncinatus	STABLE	LC	12	12	12
Horned Grebe	Podiceps auritus	ENDANGERED_1	LC	NA	NA	NA
Horned Lark	Eremophila alpestris	STABLE	LC	9	9	9		(y)
House Finch	Haemorhous mexicanus	THREATENED_1	LC	6	6	6
House Sparrow	Passer domesticus	OTHER_INTRODUCED	LC	8	8	8	NA	NA
House Wren	Troglodytes aedon	STABLE	LC	5	5	5
Hutton's Vireo	Vireo huttoni	ENDANGERED_1	LC	10	9	10
Iceland Gull	Larus glaucoides	STABLE	LC	NA	NA	NA
Inca Dove	Columbina inca	STABLE	LC	8	8	8
Indigo Bunting	Passerina cyanea	STABLE	LC	8	9	9
Juniper Titmouse	Baeolophus ridgwayi	THREATENED_1	LC	12	12	12
Kentucky Warbler	Geothlypis formosa	STABLE	LC	12	14	14		y
Killdeer	Charadrius vociferus	STABLE	LC	NA	NA	NA
King Eider	Somateria spectabilis	THREATENED_1	LC	NA	NA	NA
King Rail	Rallus elegans	ENDANGERED_1	LC	NA	NA	NA
Kittlitz's Murrelet	Brachyramphus brevirostris	THREATENED_1	CR	NA	NA	NA		y
Ladder-backed Woodpecker	Picoides scalaris	STABLE	LC	9	9	9
Lapland Longspur	Calcarius lapponicus	STABLE	LC	6	6	6
Lark Bunting	Calamospiza melanocorys	STABLE	LC	12	12	12
Lark Sparrow	Chondestes grammacus	STABLE	LC	9	10	10
Laughing Gull	Leucophaeus atricilla	ENDANGERED_1	LC	NA	NA	NA
Lawrence's Goldfinch	Spinus lawrencei	THREATENED_1	LC	14	12	14		y
Lazuli Bunting	Passerina amoena	STABLE	LC	9	9	9
Le Conte's Sparrow	Ammodramus leconteii	ENDANGERED_1	LC	11	12	12
Le Conte's Thrasher	Toxostoma lecontei	THREATENED_1	LC	15	15	15		y
Least Bittern	Ixobrychus exilis	ENDANGERED_1	LC	NA	NA	NA
Least Flycatcher	Empidonax minimus	THREATENED_1	LC	9	10	10
Least Grebe	Tachybaptus dominicus	THREATENED_1	LC	NA	NA	NA
Least Sandpiper	Calidris minutilla	STABLE	LC	NA	NA	NA
Least Tern	Sternula antillarum	ENDANGERED_1	LC	NA	NA	NA	(e)	(y)
Lesser Black-backed Gull	Larus fuscus	STABLE	LC	NA	NA	NA
Lesser Goldfinch	Spinus psaltria	STABLE	LC	8	8	8
Lesser Nighthawk	Chordeiles acutipennis	STABLE	LC	8	7	8
Lesser Prairie-Chicken	Tympanuchus pallidicinctus	THREATENED_2	VU	19	19	19		y
Lesser Scaup	Aythya affinis	THREATENED_1	LC	NA	NA	NA
Lesser Yellowlegs	Tringa flavipes	ENDANGERED_1	LC	NA	NA	NA		y
Lewis's Woodpecker	Melanerpes lewis	THREATENED_2	LC	13	13	13		y
Limpkin	Aramus guarauna	STABLE	LC	NA	NA	NA		y
Lincoln's Sparrow	Melospiza lincolnii	STABLE	LC	6	7	7
Little Blue Heron	Egretta caerulea	STABLE	LC	NA	NA	NA
Little Gull	Hydrocoloeus minutus	ENDANGERED_1	LC	NA	NA	NA
Loggerhead Shrike	Lanius ludovicianus	STABLE	LC	11	11	11	(e)	y
Long-billed Curlew	Numenius americanus	ENDANGERED_1	LC	NA	NA	NA		y
Long-billed Dowitcher	Limnodromus scolopaceus	STABLE	LC	NA	NA	NA
Long-billed Thrasher	Toxostoma longirostre	ENDANGERED_1	LC	12	12	12
Long-eared Owl	Asio otus	ENDANGERED_1	LC	12	12	12
Long-tailed Duck	Clangula hyemalis	STABLE	VU	NA	NA	NA
Long-tailed Jaeger	Stercorarius longicaudus	STABLE	LC	NA	NA	NA
Louisiana Waterthrush	Parkesia motacilla	THREATENED_1	LC	11	12	12
Lucy's Warbler	Oreothlypis luciae	STABLE	LC	12	13	13		y
MacGillivray's Warbler	Geothlypis tolmiei	STABLE	LC	10	11	11
Magnificent Frigatebird	Fregata magnificens	STABLE	LC	NA	NA	NA
Magnolia Warbler	Setophaga magnolia	THREATENED_1	LC	7	7	7
Mallard	Anas platyrhynchos	ENDANGERED_1	LC	NA	NA	NA
Mangrove Cuckoo	Coccyzus minor	THREATENED_1	LC	14	14	14		y
Marbled Godwit	Limosa fedoa	ENDANGERED_1	LC	NA	NA	NA		y
Marbled Murrelet	Brachyramphus marmoratus	STABLE	EN	NA	NA	NA	(t)	(y)
Marsh Wren	Cistothorus palustris	THREATENED_1	LC	7	7	7
McCown's Longspur	Rhynchophanes mccownii	ENDANGERED_1	LC	13	13	13		y
Merlin	Falco columbarius	ENDANGERED_2	LC	7	7	7
Mew Gull	Larus canus	STABLE	LC	NA	NA	NA
Mexican Jay	Aphelocoma wollweberi	THREATENED_1	LC	12	12	12
Mississippi Kite	Ictinia mississippiensis	THREATENED_1	LC	10	11	11
Monk Parakeet	Myiopsitta monachus	OTHER_INTRODUCED	LC	6	6	6	NA	NA
Montezuma Quail	Cyrtonyx montezumae	THREATENED_1	LC	13	13	13
Mottled Duck	Anas fulvigula	STABLE	LC	NA	NA	NA
Mountain Bluebird	Sialia currucoides	THREATENED_1	LC	8	8	8
Mountain Chickadee	Poecile gambeli	THREATENED_2	LC	10	10	10
Mountain Plover	Charadrius montanus	THREATENED_2	NT	NA	NA	NA		y
Mountain Quail	Oreortyx pictus	THREATENED_1	LC	12	12	12
Mourning Dove	Zenaida macroura	STABLE	LC	5	5	5
Mourning Warbler	Geothlypis philadelphia	THREATENED_1	LC	10	11	11
Muscovy Duck	Cairina moschata	OTHER_INTRODUCED	LC	NA	NA	NA	NA	NA
Mute Swan	Cygnus olor	OTHER_INTRODUCED	LC	NA	NA	NA	NA	NA
Nashville Warbler	Oreothlypis ruficapilla	THREATENED_1	LC	8	9	9
Neotropic Cormorant	Phalacrocorax brasilianus	OTHER_MARGINAL	LC	NA	NA	NA
Northern Beardless-Tyrannulet	Camptostoma imberbe	OTHER_MARGINAL	LC	10	10	10
Northern Bobwhite	Colinus virginianus	STABLE	NT	11	11	11	(e)
Northern Cardinal	Cardinalis cardinalis	STABLE	LC	5	5	5
Northern Flicker	Colaptes auratus	STABLE	LC	10	10	10
Northern Fulmar	Fulmarus glacialis	THREATENED_1	LC	NA	NA	NA
Northern Gannet	Morus bassanus	ENDANGERED_2	LC	NA	NA	NA
Northern Goshawk	Accipiter gentilis	STABLE	LC	11	11	11
Northern Harrier	Circus cyaneus	ENDANGERED_1	LC	11	11	11
Northern Hawk Owl	Surnia ulula	ENDANGERED_2	LC	10	10	10
Northern Mockingbird	Mimus polyglottos	STABLE	LC	8	8	8
Northern Parula	Setophaga americana	STABLE	LC	8	9	9
Northern Pintail	Anas acuta	STABLE	LC	NA	NA	NA
Northern Pygmy-Owl	Glaucidium gnoma	ENDANGERED_1	LC	11	11	11
Northern Rough-winged Swallow	Stelgidopteryx serripennis	STABLE	LC	8	9	9
Northern Saw-whet Owl	Aegolius acadicus	ENDANGERED_1	LC	9	9	9
Northern Shoveler	Anas clypeata	ENDANGERED_1	LC	NA	NA	NA
Northern Shrike	Lanius excubitor	STABLE	LC	9	9	9
Northern Waterthrush	Parkesia noveboracensis	STABLE	LC	9	10	10
Northwestern Crow	Corvus caurinus	STABLE	LC	9	9	9
Nuttall's Woodpecker	Picoides nuttallii	STABLE	LC	13	13	13		y
Oak Titmouse	Baeolophus inornatus	STABLE	LC	14	14	14		y
Olive Sparrow	Arremonops rufivirgatus	OTHER_MARGINAL	LC	12	12	12
Olive Warbler	Peucedramus taeniatus	THREATENED_2	LC	12	12	12
Olive-sided Flycatcher	Contopus cooperi	STABLE	NT	12	13	13		y
Orange-crowned Warbler	Oreothlypis celata	STABLE	LC	8	9	9
Orchard Oriole	Icterus spurius	THREATENED_1	LC	9	9	9
Osprey	Pandion haliaetus	ENDANGERED_1	LC	7	7	7
Ovenbird	Seiurus aurocapilla	THREATENED_1	LC	7	9	9
Pacific Golden-Plover	Pluvialis fulva	ENDANGERED_1	LC	NA	NA	NA
Pacific Loon	Gavia pacifica	STABLE	LC	NA	NA	NA
Pacific-slope Flycatcher	Empidonax difficilis	THREATENED_1	LC	12	12	12
Painted Bunting	Passerina ciris	STABLE	NT	11	12	12		y
Painted Redstart	Myioborus pictus	THREATENED_2	LC	12	13	13
Palm Warbler	Setophaga palmarum	ENDANGERED_1	LC	7	8	8
Parasitic Jaeger	Stercorarius parasiticus	ENDANGERED_1	LC	NA	NA	NA
Pelagic Cormorant	Phalacrocorax pelagicus	STABLE	LC	NA	NA	NA
Peregrine Falcon	Falco peregrinus	THREATENED_1	LC	9	9	9		y
Phainopepla	Phainopepla nitens	STABLE	LC	10	9	10
Philadelphia Vireo	Vireo philadelphicus	THREATENED_1	LC	8	9	9
Pied-billed Grebe	Podilymbus podiceps	STABLE	LC	NA	NA	NA
Pigeon Guillemot	Cepphus columba	THREATENED_1	LC	NA	NA	NA
Pileated Woodpecker	Dryocopus pileatus	STABLE	LC	7	7	7
Pine Grosbeak	Pinicola enucleator	ENDANGERED_1	LC	9	8	9
Pine Siskin	Spinus pinus	THREATENED_1	LC	10	10	10
Pine Warbler	Setophaga pinus	ENDANGERED_1	LC	7	7	7
Pinyon Jay	Gymnorhinus cyanocephalus	THREATENED_2	VU	14	13	14		y
Piping Plover	Charadrius melodus	ENDANGERED_1	NT	NA	NA	NA	T(e)
Plain Chachalaca	Ortalis vetula	OTHER_MARGINAL	LC	11	11	11
Pomarine Jaeger	Stercorarius pomarinus	ENDANGERED_1	LC	NA	NA	NA
Prairie Falcon	Falco mexicanus	ENDANGERED_1	LC	10	9	10
Prairie Warbler	Setophaga discolor	STABLE	LC	13	12	13		y
Prothonotary Warbler	Protonotaria citrea	STABLE	LC	12	14	14		y
Purple Finch	Haemorhous purpureus	THREATENED_1	LC	9	9	9
Purple Martin	Progne subis	STABLE	LC	7	8	8
Purple Sandpiper	Calidris maritima	THREATENED_1	LC	NA	NA	NA		y
Pygmy Nuthatch	Sitta pygmaea	ENDANGERED_1	LC	10	10	10
Pyrrhuloxia	Cardinalis sinuatus	STABLE	LC	12	12	12
Razorbill	Alca torda	THREATENED_1	LC	NA	NA	NA
Red Crossbill	Loxia curvirostra	ENDANGERED_2	LC	10	10	10
Red Knot	Calidris canutus	ENDANGERED_1	LC	NA	NA	NA		(y)
Red-bellied Woodpecker	Melanerpes carolinus	STABLE	LC	8	8	8
Red-breasted Merganser	Mergus serrator	ENDANGERED_1	LC	NA	NA	NA
Red-breasted Nuthatch	Sitta canadensis	THREATENED_1	LC	6	6	6
Red-breasted Sapsucker	Sphyrapicus ruber	THREATENED_1	LC	12	12	12
Red-cockaded Woodpecker	Picoides borealis	THREATENED_1	VU	18	18	18	E
Red-crowned Parrot	Amazona viridigenalis	OTHER_INTRODUCED	EN	20	20	20		y
Reddish Egret	Egretta rufescens	THREATENED_2	NT	NA	NA	NA		y
Red-eyed Vireo	Vireo olivaceus	STABLE	LC	5	5	5
Red-faced Cormorant	Phalacrocorax urile	STABLE	LC	NA	NA	NA
Red-faced Warbler	Cardellina rubrifrons	THREATENED_1	LC	13	13	13		y
Redhead	Aythya americana	ENDANGERED_1	LC	NA	NA	NA
Red-headed Woodpecker	Melanerpes erythrocephalus	STABLE	NT	12	13	13		y
Red-naped Sapsucker	Sphyrapicus nuchalis	ENDANGERED_1	LC	10	10	10
Red-necked Grebe	Podiceps grisegena	ENDANGERED_1	LC	NA	NA	NA
Red-necked Phalarope	Phalaropus lobatus	STABLE	LC	NA	NA	NA
Red-shouldered Hawk	Buteo lineatus	STABLE	LC	8	8	8
Red-tailed Hawk	Buteo jamaicensis	STABLE	LC	6	6	6
Red-throated Loon	Gavia stellata	THREATENED_1	LC	NA	NA	NA
Red-winged Blackbird	Agelaius phoeniceus	STABLE	LC	8	8	8
Rhinoceros Auklet	Cerorhinca monocerata	THREATENED_1	LC	NA	NA	NA
Ring-billed Gull	Larus delawarensis	ENDANGERED_1	LC	NA	NA	NA
Ringed Kingfisher	Megaceryle torquata	OTHER_MARGINAL	LC	8	8	8
Ring-necked Duck	Aythya collaris	ENDANGERED_1	LC	NA	NA	NA
Ring-necked Pheasant	Phasianus colchicus	OTHER_INTRODUCED	LC	8	8	8	NA	NA
Rock Pigeon	Columba livia	OTHER_INTRODUCED	LC	6	6	6	NA	NA
Rock Ptarmigan	Lagopus muta	STABLE	LC	9	9	9
Rock Sandpiper	Calidris ptilocnemis	THREATENED_1	LC	NA	NA	NA		(y)
Rock Wren	Salpinctes obsoletus	STABLE	LC	11	12	12
Roseate Spoonbill	Platalea ajaja	THREATENED_1	LC	NA	NA	NA
Rose-breasted Grosbeak	Pheucticus ludovicianus	STABLE	LC	11	11	11
Ross's Goose	Chen rossii	STABLE	LC	NA	NA	NA
Rough-legged Hawk	Buteo lagopus	STABLE	LC	10	10	10
Royal Tern	Thalasseus maximus	ENDANGERED_1	LC	NA	NA	NA
Ruby-crowned Kinglet	Regulus calendula	STABLE	LC	6	6	6
Ruby-throated Hummingbird	Archilochus colubris	STABLE	LC	6	8	8
Ruddy Duck	Oxyura jamaicensis	STABLE	LC	NA	NA	NA
Ruddy Turnstone	Arenaria interpres	ENDANGERED_1	LC	NA	NA	NA
Ruffed Grouse	Bonasa umbellus	ENDANGERED_1	LC	10	10	10
Rufous Hummingbird	Selasphorus rufus	ENDANGERED_1	LC	11	13	13		y
Rufous-crowned Sparrow	Aimophila ruficeps	THREATENED_2	LC	11	11	11
Rufous-winged Sparrow	Peucaea carpalis	OTHER_MARGINAL	LC	15	15	15		y
Rusty Blackbird	Euphagus carolinus	THREATENED_1	VU	11	12	12		y
Sage Thrasher	Oreoscoptes montanus	THREATENED_1	LC	11	10	11
Sanderling	Calidris alba	STABLE	LC	NA	NA	NA
Sandhill Crane	Grus canadensis	THREATENED_1	LC	NA	NA	NA	(e)
Sandwich Tern	Thalasseus sandvicensis	ENDANGERED_1	LC	NA	NA	NA
Savannah Sparrow	Passerculus sandwichensis	STABLE	LC	8	8	8
Say's Phoebe	Sayornis saya	STABLE	LC	7	8	8
Scaled Quail	Callipepla squamata	STABLE	LC	9	9	9
Scarlet Tanager	Piranga olivacea	THREATENED_1	LC	10	11	11
Scissor-tailed Flycatcher	Tyrannus forficatus	STABLE	LC	10	11	11
Scott's Oriole	Icterus parisorum	STABLE	LC	10	11	11
Seaside Sparrow	Ammodramus maritimus	ENDANGERED_2	LC	13	13	13	(e)	(y)
Sedge Wren	Cistothorus platensis	THREATENED_1	LC	7	7	7
Semipalmated Plover	Charadrius semipalmatus	ENDANGERED_1	LC	NA	NA	NA
Semipalmated Sandpiper	Calidris pusilla	STABLE	NT	NA	NA	NA		(y)
Sharp-shinned Hawk	Accipiter striatus	STABLE	LC	7	7	7
Sharp-tailed Grouse	Tympanuchus phasianellus	ENDANGERED_1	LC	10	9	10
Sharp-tailed Sparrow (Nelson's and Saltmarsh)	Ammodramus nelsoni and caudacutus	ENDANGERED_1	VU	16	15	16		y
Short-billed Dowitcher	Limnodromus griseus	ENDANGERED_1	LC	NA	NA	NA		y
Short-eared Owl	Asio flammeus	ENDANGERED_1	LC	12	12	12		y
Short-tailed Hawk	Buteo brachyurus	OTHER_MARGINAL	LC	10	10	10
Smith's Longspur	Calcarius pictus	ENDANGERED_1	LC	12	13	13		y
Snail Kite	Rostrhamus sociabilis	STABLE	LC	9	9	9	E
Snow Bunting	Plectrophenax nivalis	STABLE	LC	10	10	10
Snow Goose	Chen caerulescens	STABLE	LC	NA	NA	NA
Snowy Egret	Egretta thula	STABLE	LC	NA	NA	NA
Snowy Owl	Bubo scandiacus	THREATENED_1	LC	12	12	12
Snowy Plover	Charadrius nivosus	THREATENED_1	LC	NA	NA	NA	(t)	(y)
Solitary Sandpiper	Tringa solitaria	THREATENED_1	LC	NA	NA	NA		y
Solitary Vireo complex (Plumbeous, Cassin's, and Blue-headed Vireos)	Vireo plumbeus, cassinii, and solitarius	STABLE	LC	7	7	7
Song Sparrow	Melospiza melodia	STABLE	LC	8	8	8
Sora	Porzana carolina	STABLE	LC	NA	NA	NA
Spot-breasted Oriole	Icterus pectoralis	OTHER_MARGINAL	LC	14	14	14
Spotted Dove	Streptopelia chinensis	OTHER_INTRODUCED	LC	5	5	5	NA	NA
Spotted Owl	Strix occidentalis	ENDANGERED_1	NT	15	15	15	(t)	(y)
Spotted Sandpiper	Actitis macularius	THREATENED_1	LC	NA	NA	NA
Spotted Towhee	Pipilo maculatus	STABLE	LC	8	8	8
Sprague's Pipit	Anthus spragueii	ENDANGERED_1	VU	14	14	14		y
Spruce Grouse	Falcipennis canadensis	STABLE	LC	8	8	8
Steller's Jay	Cyanocitta stelleri	STABLE	LC	9	9	9
Stilt Sandpiper	Calidris himantopus	THREATENED_1	LC	NA	NA	NA
Sulphur-bellied Flycatcher	Myiodynastes luteiventris	OTHER_MARGINAL	LC	10	11	11
Summer Tanager	Piranga rubra	STABLE	LC	9	8	9
Surf Scoter	Melanitta perspicillata	STABLE	LC	NA	NA	NA
Surfbird	Calidris virgata	ENDANGERED_1	LC	NA	NA	NA
Swainson's Hawk	Buteo swainsoni	ENDANGERED_1	LC	9	12	12		y
Swainson's Thrush	Catharus ustulatus	STABLE	LC	9	10	10
Swainson's Warbler	Limnothlypis swainsonii	STABLE	LC	11	13	13		y
Swallow-tailed Kite	Elanoides forficatus	THREATENED_1	LC	14	13	14		y
Swamp Sparrow	Melospiza georgiana	THREATENED_1	LC	6	6	6
Tennessee Warbler	Oreothlypis peregrina	THREATENED_1	LC	8	8	8
Thayer's Gull	Larus thayeri	THREATENED_1	LC	NA	NA	NA
Thick-billed Kingbird	Tyrannus crassirostris	OTHER_MARGINAL	LC	12	12	12
Thick-billed Murre	Uria lomvia	THREATENED_1	LC	NA	NA	NA
Townsend's Solitaire	Myadestes townsendi	ENDANGERED_1	LC	12	11	12
Townsend's Warbler	Setophaga townsendi	THREATENED_1	LC	10	10	10
Tree Swallow	Tachycineta bicolor	THREATENED_2	LC	7	8	8
Tricolored Blackbird	Agelaius tricolor	THREATENED_1	EN	17	16	17		y
Tricolored Heron	Egretta tricolor	ENDANGERED_1	LC	NA	NA	NA
Tropical Kingbird	Tyrannus melancholicus	OTHER_MARGINAL	LC	4	4	4
Tropical Parula	Setophaga pitiayumi	OTHER_MARGINAL	LC	10	10	10
Trumpeter Swan	Cygnus buccinator	ENDANGERED_2	LC	NA	NA	NA
Tufted Titmouse	Baeolophus bicolor	STABLE	LC	8	7	8
Tundra Swan	Cygnus columbianus	ENDANGERED_1	LC	NA	NA	NA
Turkey Vulture	Cathartes aura	STABLE	LC	5	5	5
Upland Sandpiper	Bartramia longicauda	STABLE	LC	NA	NA	NA		y
Varied Bunting	Passerina versicolor	STABLE	LC	12	13	13		y
Varied Thrush	Ixoreus naevius	ENDANGERED_1	LC	11	11	11
Vaux's Swift	Chaetura vauxi	ENDANGERED_1	LC	11	11	11
Veery	Catharus fuscescens	THREATENED_1	LC	11	11	11
Verdin	Auriparus flaviceps	STABLE	LC	11	11	11
Vermilion Flycatcher	Pyrocephalus rubinus	STABLE	LC	5	5	5
Vesper Sparrow	Pooecetes gramineus	THREATENED_1	LC	10	11	11
Violet-green Swallow	Tachycineta thalassina	THREATENED_1	LC	7	8	8
Virginia Rail	Rallus limicola	STABLE	LC	NA	NA	NA
Virginia's Warbler	Oreothlypis virginiae	THREATENED_1	LC	13	14	14		y
Wandering Tattler	Tringa incana	STABLE	LC	NA	NA	NA
Warbling Vireo	Vireo gilvus	STABLE	LC	7	8	8
Western Bluebird	Sialia mexicana	THREATENED_1	LC	9	8	9
Western Grebe	Aechmophorus occidentalis	ENDANGERED_1	LC	NA	NA	NA
Western Gull	Larus occidentalis	ENDANGERED_1	LC	NA	NA	NA
Western Kingbird	Tyrannus verticalis	STABLE	LC	7	9	9
Western Meadowlark	Sturnella neglecta	STABLE	LC	9	10	10
Western Sandpiper	Calidris mauri	STABLE	LC	NA	NA	NA
Western Screech-Owl	Megascops kennicottii	THREATENED_2	LC	12	11	12
Western Scrub-Jay	Aphelocoma californica	STABLE	LC	9	9	9
Western Tanager	Piranga ludoviciana	THREATENED_1	LC	7	8	8
Western Wood-Pewee	Contopus sordidulus	ENDANGERED_1	LC	10	11	11
Whimbrel	Numenius phaeopus	THREATENED_1	LC	NA	NA	NA		y
Whiskered Screech-Owl	Megascops trichopsis	OTHER_MARGINAL	LC	14	14	14
White Ibis	Eudocimus albus	STABLE	LC	NA	NA	NA
White-breasted Nuthatch	Sitta carolinensis	THREATENED_1	LC	6	6	6
White-crowned Pigeon	Patagioenas leucocephala	THREATENED_1	NT	15	15	15		y
White-crowned Sparrow	Zonotrichia leucophrys	STABLE	LC	7	7	7
White-eyed Vireo	Vireo griseus	STABLE	LC	8	8	8
White-faced Ibis	Plegadis chihi	ENDANGERED_1	LC	NA	NA	NA
White-headed Woodpecker	Picoides albolarvatus	ENDANGERED_1	LC	12	11	12		y
White-tailed Hawk	Buteo albicaudatus	THREATENED_1	LC	10	10	10
White-tailed Kite	Elanus leucurus	THREATENED_1	LC	8	8	8
White-throated Sparrow	Zonotrichia albicollis	THREATENED_1	LC	7	8	8
White-throated Swift	Aeronautes saxatalis	THREATENED_1	LC	11	11	11
White-tipped Dove	Leptotila verreauxi	OTHER_MARGINAL	LC	8	8	8
White-winged Crossbill	Loxia leucoptera	THREATENED_1	LC	9	8	9
White-winged Dove	Zenaida asiatica	STABLE	LC	8	8	8
White-winged Scoter	Melanitta fusca	STABLE	EN	NA	NA	NA
Whooping Crane	Grus americana	THREATENED_1	EN	NA	NA	NA	E
Wild Turkey	Meleagris gallopavo	THREATENED_1	LC	7	7	7
Willet	Tringa semipalmata	ENDANGERED_2	LC	NA	NA	NA
Williamson's Sapsucker	Sphyrapicus thyroideus	ENDANGERED_1	LC	13	13	13
Willow Flycatcher	Empidonax traillii	THREATENED_1	LC	10	10	10	(e)	(y)
Willow Ptarmigan	Lagopus lagopus	STABLE	LC	8	8	8
Wilson's Phalarope	Phalaropus tricolor	ENDANGERED_1	LC	NA	NA	NA
Wilson's Plover	Charadrius wilsonia	THREATENED_1	LC	NA	NA	NA		y
Wilson's Snipe	Gallinago delicata	STABLE	LC	NA	NA	NA
Wilson's Warbler	Cardellina pusilla	THREATENED_2	LC	10	10	10
Winter Wren	Troglodytes hiemalis	THREATENED_1	LC	8	7	8
Wood Duck	Aix sponsa	THREATENED_1	LC	NA	NA	NA
Wood Stork	Mycteria americana	THREATENED_1	LC	NA	NA	NA	E
Wood Thrush	Hylocichla mustelina	THREATENED_1	LC	12	14	14		y
Worm-eating Warbler	Helmitheros vermivorum	THREATENED_2	LC	10	12	12		y
Wrentit	Chamaea fasciata	STABLE	LC	14	14	14
Yellow Rail	Coturnicops noveboracensis	ENDANGERED_1	LC	NA	NA	NA		y
Yellow Warbler	Setophaga petechia	STABLE	LC	6	6	6
Yellow-bellied Flycatcher	Empidonax flaviventris	THREATENED_1	LC	7	9	9
Yellow-bellied Sapsucker	Sphyrapicus varius	THREATENED_1	LC	7	7	7
Yellow-billed Cuckoo	Coccyzus americanus	STABLE	LC	11	12	12		(y)
Yellow-billed Loon	Gavia adamsii	ENDANGERED_1	NT	NA	NA	NA		y
Yellow-billed Magpie	Pica nuttalli	ENDANGERED_2	LC	16	16	16		y
Yellow-breasted Chat	Icteria virens	STABLE	LC	8	9	9
Yellow-crowned Night-Heron	Nyctanassa violacea	STABLE	LC	NA	NA	NA
Yellow-eyed Junco	Junco phaeonotus	OTHER_MARGINAL	LC	9	9	9
Yellow-footed Gull	Larus livens	OTHER_MARGINAL	LC	NA	NA	NA
Yellow-headed Blackbird	Xanthocephalus xanthocephalus	ENDANGERED_1	LC	8	9	9
Yellow-rumped Warbler	Setophaga coronata	STABLE	LC	6	6	6
Yellow-throated Vireo	Vireo flavifrons	THREATENED_1	LC	9	9	9
Yellow-throated Warbler	Setophaga dominica	THREATENED_1	LC	10	10	10
Zone-tailed Hawk	Buteo albonotatus	THREATENED_1	LC	10	9	10
