# Supplementary material for: Conservation Status of North American Birds in the Face of Future Climate Change
Source: PLoS One. 2015 Sep 2;10(9):e0135350. doi: 10.1371/journal.pone.0135350 (PMC4558014; doi:10.1371/journal.pone.0135350)
Supplement: S8 Appendix — Variable contributions for covariates used in the boosted regression tree (BRT) analyses used to model species distributions. The values range between 0 and 100, and sum to 100 for each model (i.e., within a species/season). Larger values are indicative of covariates that have more influence. (XLSX) [file pone.0135350.s008.xlsx]

## Sheet: S8. Variable Importance
Common Name	Scientific Name	CBC_bio_1	CBC_bio_2	CBC_bio_3	CBC_bio_5	CBC_bio_6	CBC_bio_7	CBC_bio_8	CBC_bio_9	CBC_bio_10	CBC_bio_11	CBC_bio_12	CBC_bio_13	CBC_bio_14	CBC_bio_16	CBC_bio_17	CBC_bio_18	CBC_bio_19	CBC_hours	BBS_bio_1	BBS_bio_2	BBS_bio_3	BBS_bio_5	BBS_bio_6	BBS_bio_7	BBS_bio_8	BBS_bio_9	BBS_bio_10	BBS_bio_11	BBS_bio_12	BBS_bio_13	BBS_bio_14	BBS_bio_16	BBS_bio_17	BBS_bio_18	BBS_bio_19	BBS_JDATE
Abert's Towhee	Melozone aberti	5.17	6.2	3.15	26.94	3.42	7.13	4.88	2.17	5.3	3.46	5.61	1.39	0	1.39	0.71	9.05	5.12	8.93	4.05	9.75	8.54	24	2.12	3.18	3.9	2.2	16.15	2.37	5.11	1.67	0	1.82	0	3.95	6.64	4.54
Acadian Flycatcher	Empidonax virescens	NA	NA	NA	NA	NA	NA	NA	NA	NA	NA	NA	NA	NA	NA	NA	NA	NA	NA	21.19	5.35	7.17	3.06	2.15	4.55	2.59	2.64	3.32	1.98	7.3	2.74	3.06	2.65	16.25	5.35	6.28	2.37
Acorn Woodpecker	Melanerpes formicivorus	3.11	4.25	13.22	1.76	1.98	8.18	1.68	3.22	5.34	1.9	1.59	2.04	0.03	2.31	1.57	39.83	3.39	4.59	6.35	4.21	13.1	3.39	3.02	4.89	3.16	3.17	3.93	3.34	5.27	3.57	0.02	4.23	0.91	27.56	7.63	2.26
Alder Flycatcher	Empidonax alnorum	NA	NA	NA	NA	NA	NA	NA	NA	NA	NA	NA	NA	NA	NA	NA	NA	NA	NA	15.18	5.82	20.26	27.84	1.79	1.51	1.79	2.28	4.78	3.22	1.46	0.88	1.83	0.97	2.25	2.45	2.06	3.63
Allen's Hummingbird	Selasphorus sasin	18.14	1.57	12.26	2	7.98	2.28	2.5	1.6	7.4	17.27	1.88	3.51	0.32	2.09	0.96	12.99	2.53	2.71	1.79	4.19	31.16	11.1	2.65	6.31	2.97	1.26	7.96	1.82	1.47	3.23	0	1.13	1.23	10.16	8.09	3.49
Altamira Oriole	Icterus gularis	20.43	7.36	2.48	4.32	3.97	5.4	0.84	5.75	8.09	3.64	14.3	6.38	0	4.22	3.53	3.69	4.66	0.94	NA	NA	NA	NA	NA	NA	NA	NA	NA	NA	NA	NA	NA	NA	NA	NA	NA	NA
American Avocet	Recurvirostra americana	5.08	5.62	8.75	2.94	18.93	3.52	3.4	2.22	3.64	14.93	3.95	2.73	0.34	2.24	0.98	8.21	2.46	10.06	6.74	6.22	7.08	4.69	4.9	4.87	5.12	7.48	5.28	4.99	10.75	5.09	0.15	4.98	4.53	5.04	8.11	3.98
American Bittern	Botaurus lentiginosus	6.92	4.88	8.69	2.68	17.49	7.87	2.77	3.52	3.14	6.58	3.75	3.21	1.06	2.4	2.36	6.36	3.53	12.79	12.51	2.5	21.03	4.24	4.06	4.1	3.85	4.49	6.58	3.73	5.34	3.45	1.83	3.53	4.4	4.12	3.14	7.1
American Black Duck	Anas rubripes	4.11	2	5.02	4.12	8.07	4.48	1.08	1.52	10.34	0.96	4.92	0.97	1.97	1.2	35.45	2.89	1.39	9.51	5.66	6.62	13.47	5.01	4.73	4.72	5.02	6.34	6.06	3.25	4.31	3.36	4.6	2.49	8.87	4.79	7.21	3.48
American Coot	Fulica americana	47.08	2.93	3.34	2.23	3.59	1.36	2.18	2.05	1.91	11.07	1.91	1.18	1.09	1.19	1.84	4.8	1.27	8.98	NA	NA	NA	NA	NA	NA	NA	NA	NA	NA	NA	NA	NA	NA	NA	NA	NA	NA
American Crow	Corvus brachyrhynchos	10.06	11.57	4.05	4.21	3.65	8.83	4.37	2.31	15.72	2.78	9.59	1.71	0.4	2.03	4.2	3.68	3.72	7.12	9.13	9.76	5.99	6.02	1.92	3	3.1	1.97	8.45	2.63	10.11	1.46	0.5	1.88	10.62	17.3	3.02	3.15
American Dipper	Cinclus mexicanus	9.18	3.86	7.91	3.16	3.06	3.47	4.16	2.05	15.77	3.78	3.77	2.14	0.68	2.73	1.71	21.8	3.94	6.81	7.07	8.93	8.06	5.91	2.23	4.04	6.47	3.38	7	3.25	6.57	3.94	2.4	4.82	5.55	8	7.21	5.16
American Golden-Plover	Pluvialis dominica	NA	NA	NA	NA	NA	NA	NA	NA	NA	NA	NA	NA	NA	NA	NA	NA	NA	NA	24.58	2.17	13.66	13.02	2.28	1.64	1.34	9.35	9.28	3.33	1.99	2.7	0.09	3.56	6.17	1.39	2.54	0.91
American Goldfinch	Spinus tristis	16.32	8.21	4.8	2.95	3.07	3.29	2.71	1.81	27.08	2.41	4.17	1.31	0.39	1.91	4.11	3.09	3.89	8.49	17.72	13.03	15.39	2.86	1.13	1.19	1.38	1.44	22.24	1.25	4.83	0.81	1.14	0.97	3.62	7.27	1.34	2.4
American Kestrel	Falco sparverius	57.49	3.88	4.02	3.62	1.12	1.2	1.91	1.52	6.29	1.67	3.82	1.17	0.98	0.84	1.1	1.85	2.83	4.68	12.1	8.32	8.02	5.99	3.05	5.46	4.71	3.91	7.5	4.17	9.54	3.74	0.95	3.4	2.77	5.94	6.78	3.65
American Oystercatcher	Haematopus palliatus	9.76	8.31	6.91	4.92	6.25	6.9	9.31	3.52	5.25	9	3.75	2.3	1.34	2.24	4.1	5.61	3.03	7.5	14.81	8.24	19.78	6.6	3.12	5.04	3.52	4.73	0.74	3.94	5.23	2.91	2.25	4.13	2.21	8.22	2.45	2.06
American Pipit	Anthus rubescens	13.94	3.38	3.04	2.73	2.91	2.39	1.86	3.02	1.57	42.82	1.73	1.37	0.87	1.45	1.93	4.76	1.85	8.37	6.32	9.15	16.89	5.6	3.6	2.65	2.79	2.99	18.51	3.72	1.22	2.36	1.57	3.8	3.8	3.22	3.56	8.24
American Redstart	Setophaga ruticilla	6.13	3.44	3.51	3	14.08	1.62	2.35	1.66	2.98	32.32	2.24	3.25	0.88	1.8	1.25	4.22	1.97	13.29	8.97	4.82	5.77	22	1.5	3.36	2.68	2.11	9.83	1.74	2.43	1.77	11.11	1.32	11.3	4.1	2.44	2.76
American Robin	Turdus migratorius	42.49	2.81	4.11	2.75	4.63	2.27	3.48	2.32	3.55	3.79	2.43	1.36	0.93	1.57	1.91	1.76	2.02	15.81	57.33	6.33	1.82	5.05	1.41	1.01	2.17	1.65	4.63	2.38	4.55	1	0.57	1.46	0.81	1.39	3.63	2.8
American Three-toed Woodpecker	Picoides dorsalis	15.31	4.32	7.81	4.87	4.05	3.09	4.09	5.68	9.55	5.53	2.8	3.35	1.79	2.56	2.77	5.35	4.17	12.91	10.49	6.68	5.85	8.48	4.11	3.77	5.7	5.06	14.33	4.36	3.88	3.8	1.97	3.54	4.93	3.59	3.94	5.53
American Tree Sparrow	Spizella arborea	13.24	2.14	9.22	0.95	9.73	2.87	1.53	3.09	7.78	35.25	2.51	0.59	0.51	0.66	1.65	2.78	1.68	3.81	37.47	4.37	5.47	10.44	3.74	2.61	3	3.46	6.9	3.8	2.34	1.93	1.54	1.58	3.92	1.7	3.12	2.61
American White Pelican	Pelecanus erythrorhynchos	29.97	3.18	4.08	5.08	4.68	3.48	2.23	3.36	13.11	9.1	2.38	1.9	0.97	1.41	1.16	6.6	2.92	4.36	11.12	4.23	9.27	4.07	3.43	5.52	7.63	6.54	5.03	5.28	8.56	4.22	0.73	3.62	5.78	5.88	6.6	2.51
American Wigeon	Anas americana	4.22	4.94	3.36	3.46	3.2	1.88	2.28	2.15	2.13	38	3.35	1.24	1.83	1.63	1.93	12.12	1.73	10.56	13.18	5.01	11.71	4.5	5.17	4.47	3.96	5.46	4.59	3.86	11.93	3.26	0.76	3.56	2.85	3.65	5.7	6.39
American Woodcock	Scolopax minor	16.38	2.44	3.58	2.45	2.8	7.12	2.5	2.7	9.52	3.16	3.76	2.07	2.52	1.89	14.25	4.71	7.32	10.83	4.75	3.89	9.4	3.12	4.25	4.82	5.16	7.27	4.4	4.18	5.35	5.38	4.74	5.08	8.5	6.34	5.58	7.81
Ancient Murrelet	Synthliboramphus antiquus	7.77	4.74	5.3	1.49	8.81	25.57	2.66	2.13	3.09	3.36	3.32	2.78	0.7	3.36	1.43	6.41	4.13	12.96	NA	NA	NA	NA	NA	NA	NA	NA	NA	NA	NA	NA	NA	NA	NA	NA	NA	NA
Anhinga	Anhinga anhinga	48.94	1.88	2.78	1.27	1.16	8.89	9.03	1.58	0.98	2.03	5.18	1.02	1.11	1.44	2.28	5.61	1.93	2.89	13.37	3.86	3.65	2.52	9.75	2.56	3.88	1.69	2.77	21.03	5.98	4.37	2.91	3.99	4.67	5.36	4.23	3.43
Anna's Hummingbird	Calypte anna	1.74	2.17	8.42	2.45	8.17	4.29	1.77	1.06	2.07	8.22	1.42	0.71	0.23	0.88	1.76	43.49	4.75	6.42	5.37	3.42	9.8	4.57	2.97	7.86	3.47	2.7	2.56	2	4.59	4.6	0.01	3.46	0.45	32.15	7.08	2.93
Aplomado Falcon	Falco femoralis	7.34	16.9	15.57	2.49	4.52	5.36	2.37	1.86	5.64	2.74	9.7	3.82	1.15	2.22	6.87	3.11	2.33	6	NA	NA	NA	NA	NA	NA	NA	NA	NA	NA	NA	NA	NA	NA	NA	NA	NA	NA
Arctic Tern	Sterna paradisaea	NA	NA	NA	NA	NA	NA	NA	NA	NA	NA	NA	NA	NA	NA	NA	NA	NA	NA	9.77	4.88	27.95	15.03	2.34	3.35	3.39	2.93	4.32	3.72	2.47	3.54	0.33	3.73	1.94	3.58	3	3.74
Arctic Warbler	Phylloscopus borealis	NA	NA	NA	NA	NA	NA	NA	NA	NA	NA	NA	NA	NA	NA	NA	NA	NA	NA	12.12	6.76	8.88	16.87	3.59	6.14	4.17	4.99	2.2	2.96	3.25	2.16	1.46	4.29	6.89	1.61	5.33	6.32
Arizona Woodpecker	Picoides arizonae	4.16	4.17	6.84	1.4	4.14	7.58	7.77	6.63	4.71	2.1	5.83	0.4	0	0.8	0.68	12.5	9.44	20.85	NA	NA	NA	NA	NA	NA	NA	NA	NA	NA	NA	NA	NA	NA	NA	NA	NA	NA
Ash-throated Flycatcher	Myiarchus cinerascens	16.5	5.13	5.86	3.27	3.64	2.96	6.45	3.67	7.49	8.56	3.82	2.45	0.28	2.79	3.16	10.18	4.15	9.64	6.72	15.4	16.4	3.73	1.76	1.93	2.98	3.91	5.64	9.78	6.9	1.97	0.3	2.07	6.4	7.12	3.3	3.68
Audubon's Oriole	Icterus graduacauda	7.9	13.38	2.4	2.51	1.24	4.92	2.41	4.9	12.85	3.72	19.39	2.45	0.49	2.46	3.02	5.61	4.3	6.04	NA	NA	NA	NA	NA	NA	NA	NA	NA	NA	NA	NA	NA	NA	NA	NA	NA	NA
Bachman's Sparrow	Peucaea aestivalis	15.29	6.92	5.26	1.79	5.39	2.51	6.92	3.84	5.82	8.33	4.21	2.22	3.97	3.28	4.21	8.06	5.14	6.83	15.28	6.95	5.88	2.62	2.56	3.15	8.63	2.19	6.3	7.83	4.87	3.32	2.74	3.3	3.83	10.74	4.77	5.04
Baird's Sparrow	Ammodramus bairdii	10.21	5.7	6.19	2.66	7.41	4.35	7.2	6.77	10.18	2.9	2.1	2.26	0	2.39	0.5	12.35	7.37	9.48	9.85	13.11	15.69	4.65	4.93	6.6	3.34	5.32	4.24	4.54	5.5	2.95	0.18	2.93	4.36	3.32	6.67	1.84
Bald Eagle	Haliaeetus leucocephalus	9.68	4.47	7.04	4.12	3.6	4.95	5.48	4.9	9.79	6.44	6.35	2.64	3.25	3.48	5.05	5.55	4.59	8.6	5.79	16.3	6.41	6.03	3.58	6.93	5.94	3.38	6.11	4.54	6.17	3.42	3.32	3.77	4.96	4.09	5.43	3.84
Baltimore Oriole	Icterus galbula	7.13	4.06	6.46	4.01	4.61	7.62	5.89	3.97	3.37	4.77	5.57	4.09	2.82	3.31	4.27	9.01	5.85	13.19	9.57	2.12	28.44	2.57	1.75	1.85	4.16	2.43	16.1	5.48	4.18	1.16	1.22	1.61	1.57	9.79	2.16	3.83
Band-tailed Pigeon	Patagioenas fasciata	4.16	2.63	7.33	1.8	2.85	13.49	2.8	1.77	1.48	2.93	3.43	3.87	0.22	2.78	0.65	32.81	4.85	10.17	6.23	3.2	10.48	4.63	3.02	7.73	3.37	2.37	3.41	2.5	4.69	3.98	0.33	4.57	1.21	12.35	23.66	2.27
Bank Swallow	Riparia riparia	NA	NA	NA	NA	NA	NA	NA	NA	NA	NA	NA	NA	NA	NA	NA	NA	NA	NA	11.19	5.6	17.77	3.99	4.61	5.09	4.59	5.55	7.08	6.63	4.77	3.69	1.45	3.22	2.24	4.87	3.85	3.82
Barn Owl	Tyto alba	5.85	4.62	6.01	3.66	9.21	2.81	2.76	3.59	3.31	9.78	2.58	1.76	0.88	1.93	2.53	21.51	2.97	14.23	NA	NA	NA	NA	NA	NA	NA	NA	NA	NA	NA	NA	NA	NA	NA	NA	NA	NA
Barn Swallow	Hirundo rustica	4.06	2.99	11.96	4.37	8.33	3.76	4.06	3.51	3.9	8.9	5.59	3.29	0.18	2.89	0.53	17.67	3.96	10.05	8.06	5.04	11.09	3.25	1.98	2.67	6.28	2.06	24.54	5.19	4.15	1.62	1.61	2.89	1.49	12.22	2.77	3.12
Barred Owl	Strix varia	4.49	10.75	5.28	2.15	1.67	2.71	2.13	2.3	12	1.6	24.26	1.75	1.86	2.1	7.41	5.14	2.43	9.98	7.39	4.24	4.38	3.47	3.06	3.18	4.1	5.47	12.55	2.95	11.53	4.83	3.65	4.46	7.36	7.85	4.8	4.72
Barrow's Goldeneye	Bucephala islandica	5.94	6	9.18	3.19	5.61	7.69	12.69	3.14	8.87	3.04	4.13	2.63	0.98	3.56	1.47	10.51	3.37	8	6.43	6.44	9.65	5.35	4.97	2.84	7.28	5.61	16.32	5.05	4.98	4.62	1.44	3.06	3.61	3.52	6.24	2.59
Bay-breasted Warbler	Setophaga castanea	NA	NA	NA	NA	NA	NA	NA	NA	NA	NA	NA	NA	NA	NA	NA	NA	NA	NA	8.61	2.7	11.24	7.8	4.93	4.08	3.95	5.56	5.9	4.26	7.01	3.27	6.78	3.1	8.66	3.02	5.84	3.29
Bell's Sparrow	Artemisiospiza belli	10.25	11.29	8.26	4.2	3.35	2.99	3.2	3.64	7.01	6.21	18.39	2.73	0	4	2.22	5.13	2.84	4.27	7.11	6.79	4.95	3.09	5.47	3.98	5.14	4.32	3.89	3.56	13.43	4.47	0.04	9.28	1.04	14.72	4.39	4.34
Bell's Vireo	Vireo bellii	4.64	3.42	12.07	3.41	7.97	5.03	5.5	4.03	6.86	10.35	4.05	7.12	1.46	4.4	2.06	4.32	7	6.31	6.44	3.64	8.65	6.12	4.01	5.79	5.95	6.92	11.15	5.16	4.77	3.03	0.77	2.56	1.92	5.9	13.99	3.25
Belted Kingfisher	Megaceryle alcyon	33.56	3.75	7.65	2.22	4.56	1.99	1.73	1.61	2.12	18.9	2.3	1.12	0.51	1.55	1.23	1.81	1.72	11.67	7.12	6.14	6.79	4.21	2.94	5.12	5.39	3.94	7.41	3.78	7.68	3.59	10.15	3.93	7.28	3.81	6.44	4.27
Bendire's Thrasher	Toxostoma bendirei	5.89	5.23	9.89	5.28	4.86	5.51	6.96	1.95	11.15	3.57	4.13	1.45	0	2.96	0.28	8.45	4.35	18.1	7.63	8.01	6	13.21	4.76	4.45	6.24	3.96	11.24	6.58	5.21	3.66	0	2.58	0.06	5.41	5.76	5.25
Bewick's Wren	Thryomanes bewickii	5.19	2.34	25	5.53	2.06	1.73	1.33	2.6	2.61	13.6	2.7	0.87	0.79	0.86	2.33	23.81	2.61	4.04	6	6.05	10.72	5.89	4.4	3.61	3.48	3.68	4.03	8.74	6.53	3.02	1.22	3.43	5.8	10.45	8.28	4.67
Black Guillemot	Cepphus grylle	5.39	9.39	6.71	6.24	4.35	5.91	4.58	9.46	8.12	4.37	8.17	2.51	3.59	3.81	4.48	5.03	5.09	2.8	NA	NA	NA	NA	NA	NA	NA	NA	NA	NA	NA	NA	NA	NA	NA	NA	NA	NA
Black Oystercatcher	Haematopus bachmani	4.95	6.05	6.41	3.46	2.59	37.35	7.92	2.07	2.22	2.22	3.9	2.39	0.64	1.83	1.06	6.98	2.52	5.46	8.56	5.04	45.67	8.46	0.85	5.95	5.62	2.23	1.55	0.57	1.34	1.64	0.15	0.9	1.27	7.02	2.12	1.05
Black Phoebe	Sayornis nigricans	3.74	1.34	29.55	4.6	1.46	0.79	1.09	1.15	1.92	9.11	1.31	0.58	0.08	0.73	10.51	28.74	1.23	2.07	4.78	2.82	10.19	3.42	5.69	2.63	2.92	2.67	3.34	4.37	4.34	3.17	0	2.39	0.89	38.12	4.54	3.75
Black Rail	Laterallus jamaicensis	12.36	8.08	8.82	3.49	7.92	2.94	4.1	3.73	6.62	6.68	4.28	4.19	0.16	2.68	0.6	5.23	3.1	15.03	NA	NA	NA	NA	NA	NA	NA	NA	NA	NA	NA	NA	NA	NA	NA	NA	NA	NA
Black Rosy-Finch	Leucosticte atrata	16.58	12.06	5.84	5.83	7.59	2.97	3.67	6.36	3.37	4.44	2.78	2.69	0.69	5.58	3.17	5.53	3.51	7.35	NA	NA	NA	NA	NA	NA	NA	NA	NA	NA	NA	NA	NA	NA	NA	NA	NA	NA
Black Scoter	Melanitta americana	5.1	23.82	5.97	2.61	2.28	8.71	3.22	4.88	2.89	7.42	4.95	3.87	1.91	3.18	2.56	3.18	5.17	8.28	NA	NA	NA	NA	NA	NA	NA	NA	NA	NA	NA	NA	NA	NA	NA	NA	NA	NA
Black Skimmer	Rynchops niger	7.09	8.73	4.68	6.29	20.8	3.49	3.7	2.42	2.02	16.96	3.41	2.04	1.09	1.66	1.82	4.18	2.17	7.47	7.67	4.43	31.28	2.54	7.98	1.87	5.79	2.99	1.83	5.5	3.53	2.54	1.34	2.87	4.19	4.09	5.18	4.37
Black Swift	Cypseloides niger	NA	NA	NA	NA	NA	NA	NA	NA	NA	NA	NA	NA	NA	NA	NA	NA	NA	NA	4.86	4.79	8.97	4.2	7.79	8.22	9.62	6.45	4.57	6.95	5.49	4.01	2.64	3.91	3.28	3.59	4.95	5.7
Black Tern	Chlidonias niger	NA	NA	NA	NA	NA	NA	NA	NA	NA	NA	NA	NA	NA	NA	NA	NA	NA	NA	10.56	7.33	6.18	5	6.56	3.64	6.43	4.83	4.63	9.5	10.85	3.32	1.7	3.37	4.15	3.83	5.13	3
Black Turnstone	Arenaria melanocephala	3.56	2.56	3.68	9.33	1.64	47.72	11.06	1.16	1.78	1.67	2.79	1.26	0.38	1.55	0.52	1.77	1.63	5.93	NA	NA	NA	NA	NA	NA	NA	NA	NA	NA	NA	NA	NA	NA	NA	NA	NA	NA
Black Vulture	Coragyps atratus	36.75	3.36	6.89	1.41	1.41	5.97	1.84	2.07	6.85	1.52	1.74	0.84	0.95	0.91	14.95	6.49	2.43	3.62	37.54	3.69	4.14	1.76	3.53	3.36	3.34	3.51	2.31	4.6	7.42	2.84	1.52	2.64	5.07	4.33	4.23	4.16
Black-and-white Warbler	Mniotilta varia	5.62	3.53	4.07	3.15	3.45	4.99	19.39	2.58	2.86	27.58	1.59	1.54	0.83	1.69	3.02	5.22	2.79	6.1	11.31	3.79	7.55	5.91	2.69	3.23	3.05	3.4	16.23	2.86	5.44	2.14	7.79	2.18	8.65	6.64	3.93	3.2
Black-backed Woodpecker	Picoides arcticus	17.98	4.01	8.82	5.01	5.07	3.82	3.89	5.78	4.81	5.14	4.1	3.61	1.87	2.76	3.2	4.31	4.37	11.46	NA	NA	NA	NA	NA	NA	NA	NA	NA	NA	NA	NA	NA	NA	NA	NA	NA	NA
Black-bellied Plover	Pluvialis squatarola	6.52	9.12	3.61	3.17	10.56	30.77	2.41	2.29	2.81	5.06	2.49	1.75	0.83	1.59	1.28	3.08	2.89	9.77	NA	NA	NA	NA	NA	NA	NA	NA	NA	NA	NA	NA	NA	NA	NA	NA	NA	NA
Black-bellied Whistling-Duck	Dendrocygna autumnalis	33.96	3.05	4.84	7.28	2.75	4.31	2.84	2.78	3.55	5.11	4.56	1.92	1.47	1.59	2.69	6.05	3.34	7.9	23.51	3.73	8.58	1.85	3.49	4.92	2.77	3.33	4.42	5.74	11.09	2.41	1.01	4.31	3.72	4.05	5.08	5.97
Black-billed Cuckoo	Coccyzus erythropthalmus	NA	NA	NA	NA	NA	NA	NA	NA	NA	NA	NA	NA	NA	NA	NA	NA	NA	NA	9.98	3.03	20.17	4.39	3.03	3.34	4.83	5.03	12.65	3.03	5.47	3.23	2.61	3.64	3.32	5.82	3.01	3.4
Black-billed Magpie	Pica hudsonia	16.23	1.17	3.13	0.92	1.39	2.07	1.36	0.96	4.4	18.16	43.18	0.9	0.35	0.94	1.17	1.5	0.77	1.4	18.28	2.47	3.77	2.5	2.79	2.75	4.16	2.24	7.02	4.54	33.19	2.12	0.85	2.69	1.74	4.08	2.72	2.09
Blackburnian Warbler	Setophaga fusca	NA	NA	NA	NA	NA	NA	NA	NA	NA	NA	NA	NA	NA	NA	NA	NA	NA	NA	10.69	3.55	5.36	15.02	3.3	4.07	3.07	3.49	11.71	3.9	7.07	2.14	6.56	2.19	7.33	5.16	2.62	2.76
Black-capped Chickadee	Poecile atricapillus	62.46	4.58	3.44	1.42	1.39	1.25	1.69	2.03	1.63	7.98	1.28	0.75	0.98	0.78	1.09	2.59	1.44	3.21	13.67	6.32	10.6	23.99	1.93	2.13	2.44	1.99	7.75	4.93	5.72	1.29	3.12	1.41	5.24	1.57	3.17	2.74
Black-capped Vireo	Vireo atricapilla	NA	NA	NA	NA	NA	NA	NA	NA	NA	NA	NA	NA	NA	NA	NA	NA	NA	NA	5.85	3.1	1.32	4.01	3.12	7.55	6.62	12.1	13.36	2.49	4.97	11.76	1.25	1.47	4.92	3.24	5.03	7.83
Black-chinned Hummingbird	Archilochus alexandri	NA	NA	NA	NA	NA	NA	NA	NA	NA	NA	NA	NA	NA	NA	NA	NA	NA	NA	7.55	8.14	7.4	6.3	3.04	3.37	6.74	6.78	7.05	4.17	5.82	3.62	0.9	4.96	3.07	5.47	9.52	6.11
Black-chinned Sparrow	Spizella atrogularis	3.9	8.1	7.99	3.78	6.95	9.58	13.3	2.39	4.34	7.05	3.66	2.13	0	1.72	0.92	6.77	5.32	12.1	14.5	6.6	13.11	3.81	6.01	6.51	3.9	2.84	9.09	7.97	7.35	2.39	0	2.87	1.93	5.07	3.81	2.23
Black-crested Titmouse	Baeolophus atricristatus	NA	NA	NA	NA	NA	NA	NA	NA	NA	NA	NA	NA	NA	NA	NA	NA	NA	NA	9	2.96	3.58	4.98	2.43	5.52	6.21	7.62	5.01	3.48	16.58	3.99	0.62	2.68	4.14	4.48	10.1	6.64
Black-crowned Night-Heron	Nycticorax nycticorax	8.44	5.82	3.72	1.98	23.87	4.05	2.22	2.15	3.61	19.67	2.17	1.39	0.47	1.58	1.07	5.57	1.72	10.52	8.69	6.96	9.58	5.23	8.42	3.45	4.88	4.94	5.05	6.56	5.24	4.28	1.39	4.11	5.74	5.9	5.07	4.5
Black-headed Grosbeak	Pheucticus melanocephalus	4.58	3.48	15.03	3.97	5.18	4.34	2.61	2.61	5.85	6.14	4.28	3.67	0.17	4.32	0.71	8.88	6.46	17.72	3.93	6.26	8.28	2.6	2.12	2.38	3.05	3.05	8.64	1.99	3.69	1.77	0.29	2.79	2.18	29.13	16.17	1.68
Black-headed Gull	Chroicocephalus ridibundus	3.52	12.12	7.91	3.53	3.8	12.78	4.45	5.77	4.8	3.27	5.01	3.06	3.14	3.01	6.17	4.75	4.75	8.16	NA	NA	NA	NA	NA	NA	NA	NA	NA	NA	NA	NA	NA	NA	NA	NA	NA	NA
Black-legged Kittiwake	Rissa tridactyla	4.04	11.62	11.53	4.99	3.72	9.86	4.09	4.86	4.01	5.03	4.62	3.58	2.89	3.9	2.66	3.81	7.6	7.2	12.29	11.13	4.61	7.06	9.21	3.8	1.93	7.85	11.22	5.06	1.84	1.08	1.55	4.85	1.96	4.48	5.11	4.98
Black-necked Stilt	Himantopus mexicanus	6.22	2.42	7.82	2.22	22.88	3.09	2.51	2.36	3.84	13.54	5.89	1.73	0.89	1.41	2.09	11.25	3.6	6.26	15.13	8.07	8.63	3.47	8.44	3.51	5.97	5.33	2.69	5.48	4.84	3.86	1.14	3.9	3.73	7.09	3.6	5.12
Blackpoll Warbler	Setophaga striata	NA	NA	NA	NA	NA	NA	NA	NA	NA	NA	NA	NA	NA	NA	NA	NA	NA	NA	9.88	7.01	15.24	24.9	3.75	3.52	5.84	3.2	4.85	3.5	3.21	1.6	1.46	1.82	2.59	2.31	3.04	2.28
Black-tailed Gnatcatcher	Polioptila melanura	8.29	5.65	6.39	17.42	2.95	5.16	6.39	3.88	19.12	4.21	3.71	1.05	0.01	1.49	1.87	3.66	5.82	2.92	4.33	4.12	8.16	19.91	2.24	2.48	4.69	2.85	27.58	4.19	5.44	2.17	0	2.85	0.5	2.65	3.84	2
Black-throated Blue Warbler	Setophaga caerulescens	4.81	2.4	3.48	4.76	42.87	1.55	1.42	2.32	0.6	10.77	2.61	2.95	2.17	1.83	2.05	3.27	2.07	8.05	9.46	7.51	3.06	11.62	4.94	5.31	3.09	3.25	7.78	3.11	5	1.81	4.79	1.88	18.04	3.57	3.7	2.08
Black-throated Gray Warbler	Setophaga nigrescens	6.54	2.41	16.68	3.23	5.65	2.85	2.81	2.36	4.73	5.73	9.77	1.77	0	1.35	3.85	11.53	3.13	15.59	8.62	4.3	5.64	3.47	2.89	3.42	5.19	3.64	4.01	4.08	3.84	3.06	0.67	4.31	2.19	11.36	26.36	2.93
Black-throated Green Warbler	Setophaga virens	16.64	5.14	4.14	1.94	23.99	3.05	2.49	2.87	2.15	8.15	2.2	2.73	1.15	2.35	4.05	3.55	3.82	9.58	7.69	2.96	3.95	18	2.19	3.41	2.46	2.69	13.83	2.72	4.71	1.57	8.71	1.6	13.69	4.4	2.69	2.75
Black-throated Sparrow	Amphispiza bilineata	9.9	7.31	10.37	11.74	3.65	4	4.36	3.42	10.68	8.29	5.1	2.05	0.15	2.43	1.64	4.96	7.15	2.8	19.65	9.2	4.54	3.36	2.43	2.43	3.11	4.27	5.49	3.87	20.08	1.78	0.08	2.38	1.8	4.92	4.2	6.42
Black-vented Shearwater	Puffinus opisthomelas	5.02	10.94	25.93	4.57	3.87	7.68	2.96	3.15	2.02	6.35	5.18	4.17	0	2.13	0	8.71	1.49	5.83	NA	NA	NA	NA	NA	NA	NA	NA	NA	NA	NA	NA	NA	NA	NA	NA	NA	NA
Black-whiskered Vireo	Vireo altiloquus	NA	NA	NA	NA	NA	NA	NA	NA	NA	NA	NA	NA	NA	NA	NA	NA	NA	NA	19.09	0.66	1.21	1.57	11.4	0.74	1.8	1.17	0.24	34.77	3.82	1.48	2.81	1.48	3.07	8.81	2.12	3.76
Blue Grosbeak	Passerina caerulea	NA	NA	NA	NA	NA	NA	NA	NA	NA	NA	NA	NA	NA	NA	NA	NA	NA	NA	50.78	2.21	1.77	2.11	1.9	2.1	2.33	2.37	15.53	2	1.29	0.96	0.51	0.85	1.3	7.14	2.21	2.64
Blue Jay	Cyanocitta cristata	2.29	4.21	4.57	6.93	0.88	3.63	1.12	2.92	8.73	0.73	4.06	0.55	0.18	0.72	2.27	53.1	1.27	1.85	1.35	0.87	2.29	0.92	0.82	1.34	1.18	1.13	12.37	0.88	42.14	0.59	0.43	0.45	13.71	16.1	0.93	2.49
Blue-gray Gnatcatcher	Polioptila caerulea	4.99	1.2	2.18	1.24	0.99	1.52	1.95	1.19	1.15	74.88	1.39	0.62	0.17	0.49	0.37	1.17	1.22	3.29	40.3	7	4	1.66	1.91	2.14	1.74	2.47	4.02	1.63	7.34	1.31	1.21	1.5	12.08	3.07	3.87	2.74
Blue-winged Teal	Anas discors	16.44	5.86	2.75	1.52	3.2	3.06	1.64	1.62	2.92	48.35	1.13	0.77	0.3	0.62	0.54	1.58	0.98	6.71	12.02	7.91	9.57	3.23	5.54	8.89	4.63	3.78	2.86	3.19	7.83	2.82	3.15	2.99	3.36	3.37	11.49	3.37
Blue-winged Warbler	Vermivora cyanoptera	NA	NA	NA	NA	NA	NA	NA	NA	NA	NA	NA	NA	NA	NA	NA	NA	NA	NA	13.72	4.35	8.31	3.82	4.76	3.51	4.58	4.41	7.36	4.22	5.21	3.67	5.63	4.33	8.46	4.21	4.5	4.96
Boat-tailed Grackle	Quiscalus major	12.17	10	3.17	7.78	1.72	8.68	25.04	1.68	4.13	2.76	5.25	1.27	1.03	2.43	2.14	5.37	1.73	3.63	8.08	4.75	4.21	3.29	8.29	3.25	2.41	1.89	4.74	37.36	2.59	1.64	1.12	2.73	1.78	8.39	1.65	1.83
Bobolink	Dolichonyx oryzivorus	NA	NA	NA	NA	NA	NA	NA	NA	NA	NA	NA	NA	NA	NA	NA	NA	NA	NA	19.77	1.51	29.53	2.06	1.95	2.02	2.12	1.85	16.51	3.22	2.72	1.16	1.61	3.08	2.33	3.79	1.54	3.23
Bohemian Waxwing	Bombycilla garrulus	35.16	3.34	8.63	2.54	2.72	3.06	5.34	3.91	4.43	2.98	4.48	2.7	1.21	4.06	2.1	3.9	2.04	7.41	26.15	4.16	8.91	5.07	6.01	4.88	4.14	5.02	5.18	5.82	5.01	2.52	0.65	2.52	4.33	1.98	3.71	3.95
Bonaparte's Gull	Chroicocephalus philadelphia	25.21	12.29	6.63	2.62	5.03	4.84	2.41	4.25	3.85	2.87	3.35	2.52	1.52	2.27	2.93	3.21	5.57	8.63	13.65	9.8	15.13	7.37	4.54	4.3	4.72	4.6	5.6	4.68	5.37	3.05	0.95	1.85	4.68	1.68	4.91	3.12
Boreal Chickadee	Poecile hudsonicus	35.16	6.22	6.76	7.96	2.73	3.38	3.23	2.78	7.6	3.54	2.4	1.78	1.37	1.78	2.28	2.42	2.25	6.36	13.04	5.5	13.47	16.23	5.33	4.71	5.78	5.24	3.02	5.04	3.97	2.65	1.77	2	3.34	3.1	3.19	2.62
Boreal Owl	Aegolius funereus	13.81	3.32	4.67	3.59	3.33	1.67	3.78	3.23	4.88	4.25	4.96	3.91	0.71	5.06	2.25	2.62	3.3	30.67	NA	NA	NA	NA	NA	NA	NA	NA	NA	NA	NA	NA	NA	NA	NA	NA	NA	NA
Brandt's Cormorant	Phalacrocorax penicillatus	3.25	2.49	2.51	2.3	1.62	46.77	2.06	1.12	1.25	1.35	2.32	0.98	0.32	1.18	0.96	24.52	2.08	2.95	NA	NA	NA	NA	NA	NA	NA	NA	NA	NA	NA	NA	NA	NA	NA	NA	NA	NA
Brant	Branta bernicla	12.63	13.7	7.83	4.18	2.37	9.06	1.94	2.85	4.58	9.91	3.25	2.45	1.13	2.08	1.37	3.29	4.91	12.49	NA	NA	NA	NA	NA	NA	NA	NA	NA	NA	NA	NA	NA	NA	NA	NA	NA	NA
Brewer's Blackbird	Euphagus cyanocephalus	6.42	3.57	7.31	10.76	1.53	1.84	1.93	3	2.26	8.35	2.13	1.14	1.2	1.36	1.97	37.42	3.2	4.63	10.83	2.11	2.69	3.61	1.92	1.9	4.67	1.77	14.51	1.53	24.05	1.68	0.77	1.6	9.8	10.7	3.33	2.53
Brewer's Sparrow	Spizella breweri	9.64	15.49	8.81	7.48	2.13	2.74	6.41	3.72	5.02	12.36	5.23	1.66	0	1.95	0.75	6.95	5.34	4.33	12.72	14.6	6.73	1.65	3.36	2.05	4.08	1.86	3.09	6.75	3.42	2.2	0.33	18.78	1.35	12.23	2.16	2.63
Bridled Titmouse	Baeolophus wollweberi	4.4	10.21	9.79	2.65	4.01	7.22	6.09	2.69	3.08	8.33	4.98	1.99	0	1.16	0.89	13.69	7.89	10.93	11.13	4.81	6.1	5.34	6.13	7.15	9.46	4.38	3.3	3.85	2.2	2.45	0	1.45	2.02	15.08	12.8	2.34
Broad-billed Hummingbird	Cynanthus latirostris	4.52	5.56	12.98	6.7	2.51	3.63	12.48	3.03	5.2	2.12	7.52	1.86	0.15	2.08	1.16	12.73	8.14	7.6	3.81	10.99	12.7	10.23	9.55	5.93	5.88	3.77	0.62	6.12	0.74	1.25	0	2.37	0.02	1.46	21.84	2.71
Broad-tailed Hummingbird	Selasphorus platycercus	NA	NA	NA	NA	NA	NA	NA	NA	NA	NA	NA	NA	NA	NA	NA	NA	NA	NA	3.95	20.27	6.25	16.44	3.47	3.43	4.31	3.19	7.06	2.71	3.01	1.8	0.76	4.02	5.44	9.24	2.26	2.39
Broad-winged Hawk	Buteo platypterus	7.03	5.98	4.42	2.83	14	2.05	2.24	2.52	1.42	29.45	2.95	3.62	1.34	2.05	2.82	5.59	2.63	7.06	6.18	7.1	5.39	3.92	3.92	4.73	4.73	6.2	4.28	4.29	6.8	4.51	5.45	4.12	9.64	8.46	6.61	3.66
Bronzed Cowbird	Molothrus aeneus	17.45	3.97	6.46	4.07	5.54	7.38	5.17	3.74	5.73	4.24	8.19	2.7	0.94	3.3	1.49	7.19	3.09	9.33	10.18	4.88	5.11	3.35	4.34	3.93	6.9	4.59	11.34	6.74	9.67	2.85	1.03	2.55	4.29	5.16	6.69	6.41
Brown Creeper	Certhia americana	9.31	2.51	4.4	2.09	3.17	2.48	3.13	1.88	2	18.65	11.14	1.5	0.59	1.78	2.23	2.01	4.6	26.55	6.75	5.95	8.94	3.56	3.22	3.87	5.27	3.24	9.42	2.4	6.75	5.1	2.12	4.54	2.49	4.88	17.41	4.09
Brown Pelican	Pelecanus occidentalis	5.77	12.79	4.58	5.54	33.5	11.54	3.14	2.13	3.01	5.64	1.63	1.53	0.7	1.1	1.22	1.57	1.52	3.09	12.98	7.63	14.7	4.54	8.56	4.7	3.12	2.45	2.37	7.65	2.6	6.43	1.9	2.55	2.71	6.14	3.88	5.09
Brown Thrasher	Toxostoma rufum	21.91	1.41	1.75	1.6	1.68	1.45	1.14	1.32	29.12	3.46	8.99	0.8	0.46	0.64	13.25	4.57	3.02	3.41	4.49	5.03	4.17	2.23	1.38	2.3	2.63	3.24	30.31	1.23	4.37	1.45	1.29	1.23	2.21	26.92	3.15	2.36
Brown-capped Rosy-Finch	Leucosticte australis	13.27	15.21	7.49	10.9	2.45	1.19	5.6	5.94	9.36	3.38	1.42	1.3	0.57	2.3	7.35	5.71	1.54	5.03	NA	NA	NA	NA	NA	NA	NA	NA	NA	NA	NA	NA	NA	NA	NA	NA	NA	NA
Brown-crested Flycatcher	Myiarchus tyrannulus	NA	NA	NA	NA	NA	NA	NA	NA	NA	NA	NA	NA	NA	NA	NA	NA	NA	NA	6.44	4.46	5.78	5.13	2.32	5.73	7.02	5.32	23.29	4.67	6.65	2.31	0.2	2.09	3.07	4.63	6.98	3.92
Brown-headed Cowbird	Molothrus ater	43.92	4.15	3.58	1.79	1.93	1.74	1.86	1.78	8.06	2.17	3.05	2.32	0.87	2.09	3.6	2.42	3.11	11.56	9.08	4.55	10.14	24.58	2.48	2.81	3.53	2.52	5.96	6.82	6.5	2.45	1.24	3.07	2.24	4.52	3.65	3.84
Brown-headed Nuthatch	Sitta pusilla	29.47	3.84	5.91	3.69	2.04	3.49	2.89	2.28	3.04	2.77	9.98	1.76	2.34	1.36	9.23	6.47	5.32	4.12	28.16	3.8	5.2	3.43	2.58	2.97	3.35	3.69	4.08	4.23	4.16	3.27	4.26	2.54	8.12	6.19	7.38	2.59
Buff-bellied Hummingbird	Amazilia yucatanensis	18.08	5.49	9.12	4.16	3.54	6.6	2.42	2.95	4.16	4.15	5.54	2.39	2.52	2.11	6.9	4.27	5.55	10.08	NA	NA	NA	NA	NA	NA	NA	NA	NA	NA	NA	NA	NA	NA	NA	NA	NA	NA
Bufflehead	Bucephala albeola	7.63	7.7	3.25	2.51	20.39	3.77	4.04	7.06	3.12	12.64	2.33	1.83	1.31	1.73	1.96	5.07	2.85	10.8	18.01	4.41	8.28	3.72	6.24	3.85	4.67	5.08	5.91	5.43	6.19	4.53	0.67	2.4	5.22	2.82	4.92	7.66
Bullock's Oriole	Icterus bullockii	5.38	3.22	20.29	4.31	10.52	4.09	2.66	2.12	5.68	7.6	4.73	3.72	0.21	2.74	0.48	5.87	2.71	13.65	7.18	18.48	6.97	3.84	3.15	2.96	3.89	3.9	5.38	3.16	7.26	3.09	0.18	3.18	2.35	16.88	4.16	3.99
Burrowing Owl	Athene cunicularia	8.31	3.85	14.62	3.96	4.1	2.23	2.85	3.08	3.63	10.6	6.02	2.49	0.23	2.52	1.97	16.24	3.81	9.48	8.39	14.4	7.17	4.01	3.99	3.04	4.82	7.98	9.14	4.51	6.7	3.06	0.02	4.31	1.45	5.91	6.21	4.88
Bushtit	Psaltriparus minimus	4.76	6.21	29.91	1.04	1.12	5.44	2.33	1.2	7.83	1.76	1.49	0.91	0.06	1.02	0.67	25.47	2.02	6.75	9.89	4.99	13.26	3.15	2.81	4.97	3.44	3.31	6.08	2.92	5.22	6.15	0.06	4.36	1.42	19.84	5.4	2.71
Cactus Wren	Campylorhynchus brunneicapillus	8.64	3.34	14.81	6.6	3.55	3.22	4.72	3.16	15.04	6.8	11.68	1.16	0.54	2	1.14	4.16	6.37	3.08	7.45	3.29	7.95	9.8	2.97	4.19	2.55	2.72	14.88	7.37	9.89	1.38	0.14	1.86	3.38	4.28	10.28	5.62
California Gnatcatcher	Polioptila californica	8.85	2.6	9.82	3.24	8.34	3.52	2.05	7.41	4.15	17.64	5.16	1.43	0	1.13	0.01	9.9	1.04	13.7	NA	NA	NA	NA	NA	NA	NA	NA	NA	NA	NA	NA	NA	NA	NA	NA	NA	NA
California Gull	Larus californicus	5.06	2.38	4.34	2.23	5.15	7.35	2.42	1.86	3.31	3.05	2.89	1.6	0.18	2.26	1.02	44.6	3.66	6.64	7.34	7.92	8.87	3.45	3.62	4.84	6.42	8.32	4.59	5.07	12.21	4.16	0.57	4.44	2.14	6.67	4.4	4.98
California Quail	Callipepla californica	2.86	1.85	1.98	1.23	1.54	4.97	3.46	0.94	4.2	1.26	2.07	0.78	0.36	0.99	1.22	60.81	5.58	3.9	5.02	2.32	3.87	3.04	4.6	4.82	4.21	2.1	4.97	2.26	3.21	2.38	0.16	1.93	1.81	41.93	8.55	2.83
California Thrasher	Toxostoma redivivum	7.25	1.92	8.21	2.39	2.15	5.68	2.45	2.04	2.23	2.4	3.52	1.8	0	1.4	0	51.2	2.28	3.07	7.46	6.19	8.61	4.92	5.83	7.11	4.14	4.3	6.3	2.45	5.16	5.43	0	2.66	0.77	20.78	3.44	4.44
California Towhee	Melozone crissalis	2.11	0.78	4.44	1.85	1.63	8.33	0.9	0.98	2.17	1.44	1.02	2.01	0	0.92	0.31	68.66	1.11	1.32	7.75	2.51	4.74	2.72	4.28	6.11	2.42	2.18	2.82	2.68	3.77	3.83	0	2.82	0.38	42.61	4.99	3.38
Calliope Hummingbird	Selasphorus calliope	NA	NA	NA	NA	NA	NA	NA	NA	NA	NA	NA	NA	NA	NA	NA	NA	NA	NA	5.53	4.42	5.72	5.55	6.58	4.05	12.65	5.1	3.63	4.39	8.88	4.15	1.06	5.58	5.28	7.67	6.24	3.52
Canada and Cackling Goose	Branta canadensis and hutchinsii	47.19	4.3	6.29	2.66	2.51	2.11	4.38	2.34	2.87	4.42	2.45	1.2	0.73	1.41	1.15	3.04	2.23	8.7	NA	NA	NA	NA	NA	NA	NA	NA	NA	NA	NA	NA	NA	NA	NA	NA	NA	NA
Canada Warbler	Cardellina canadensis	NA	NA	NA	NA	NA	NA	NA	NA	NA	NA	NA	NA	NA	NA	NA	NA	NA	NA	8.11	4.13	7.18	12.21	4.15	4.51	4.66	5.16	8	4.01	5.11	3.21	6.46	3.02	6.14	6.49	4.62	2.81
Canvasback	Aythya valisineria	26.69	5.39	5.34	4.68	3.03	2.93	3.31	4.11	4.61	5.28	3.4	2.21	2.31	2.06	1.9	8.68	3.01	11.05	NA	NA	NA	NA	NA	NA	NA	NA	NA	NA	NA	NA	NA	NA	NA	NA	NA	NA
Canyon Towhee	Melozone fusca	4.82	23.64	8.97	2.65	1.72	3.26	16.17	5	3.05	5.51	3.38	1.22	0.24	1.46	0.87	7.98	6.38	3.68	8.37	6.3	12.07	3.5	5.81	7.17	9.24	5.02	3.02	4.21	6.2	2.9	0.1	2.37	1.13	6.03	14.34	2.22
Canyon Wren	Catherpes mexicanus	5.75	17.88	6.08	2.87	3.88	3.68	3.83	3.65	3.53	7.59	11.9	2.91	0.26	2.78	1.73	6.31	4.11	11.25	6.56	10.24	7.32	4.73	3.93	6.67	6.03	6.45	4.99	4.14	8.91	3.91	0.55	4.88	2.13	8.67	6.06	3.83
Cape May Warbler	Setophaga tigrina	11.81	3.55	6.1	1.46	23.15	1.19	1.41	3.18	0.81	18.27	1.21	6.86	0.24	4.31	1.31	3.08	3.05	9	6.54	3.09	13.92	5.98	4.56	4.34	4.51	5.63	8.2	4.55	6.95	4.62	5.28	3.93	7.02	3.78	4.33	2.77
Carolina Chickadee	Poecile carolinensis	44.26	3.89	4.69	1.41	0.81	1.46	1.03	1.1	2.49	1.22	2.14	0.83	1.68	0.56	27.04	2.59	2.18	0.61	51.65	1.59	2.17	1.3	0.82	1.24	0.98	0.94	0.91	0.81	1.54	0.5	0.65	0.51	26.51	1.25	4.67	1.96
Carolina Wren	Thryothorus ludovicianus	11.52	2.31	3.26	0.68	0.79	1.03	1.86	0.91	29.2	1.52	12.93	0.48	0.47	0.4	27.15	2.64	0.52	2.32	46.73	1.87	2.18	0.89	0.74	0.82	0.62	0.94	2.7	0.74	5.1	0.43	0.38	0.43	27.86	2.52	2.64	2.41
Caspian Tern	Hydroprogne caspia	5.44	8.49	3.29	2	42.78	2.55	1.39	1.3	1.35	17.21	1.88	1.68	0.52	1.34	0.9	2.57	1.48	3.83	10.4	7.94	7.99	4.4	2.85	6.21	8.38	4.3	6.15	6.63	7.2	4.03	1.31	3.83	1.76	9.39	3.21	4.01
Cassin's Auklet	Ptychoramphus aleuticus	4.62	7.04	15.21	2.63	2.78	14.63	2.83	2.66	4.86	2.5	5.24	4.56	1.19	2.86	0.67	5.18	4.47	16.09	NA	NA	NA	NA	NA	NA	NA	NA	NA	NA	NA	NA	NA	NA	NA	NA	NA	NA
Cassin's Finch	Haemorhous cassinii	3.47	21.79	4.8	5.77	4.49	3.22	5.62	2.55	3.51	5.72	6.39	2.96	0.32	3.78	3.47	7.54	4.42	10.18	6.73	7.51	11.23	2.63	3.66	2.79	15.87	2.79	8.11	2.45	5.52	2.36	1.41	3.86	3.2	12.53	4.1	3.26
Cassin's Kingbird	Tyrannus vociferans	5.53	1.96	28.11	3.22	1.64	1.64	2.34	1.13	3.32	20.58	17.11	2.51	0.1	1.39	0.08	5.17	1.74	2.44	7.33	21.54	11.99	4.18	3.36	4.28	9.44	4.69	5.06	3.5	4.35	2.94	0	2.96	0.62	7.21	4.61	1.94
Cassin's Sparrow	Peucaea cassinii	5.36	6.57	4.52	4	3.92	10.25	8.66	5.13	10.04	5.5	7.99	1.83	0.3	3.44	1.83	5.74	10.81	4.13	8.03	7.53	8.76	8.87	2.62	2.05	8.81	7.28	3.39	3.61	7.89	2.54	0.17	1.86	2.16	8.57	12.01	3.84
Cattle Egret	Bubulcus ibis	13.88	2.42	3.09	1.69	32.58	1.89	1.4	2.08	2.64	23.12	1.81	1.94	0.43	1.24	0.94	2.71	1.74	4.4	55.85	2.22	1.86	1.11	1.3	1.04	1.92	1.99	7.27	3.52	8.22	1.44	1.07	2.82	2.34	2.21	1.76	2.07
Cave Swallow	Petrochelidon fulva	16.35	5.72	5.27	5.35	4.17	6.45	4.64	5.17	5.13	4.58	5.49	2.39	1.26	3.14	4.55	4.04	3.25	13.03	8.29	2.73	3.84	5.87	2.16	8.51	5	7.06	9.75	3.19	13.15	2.95	0.7	3.34	5.92	4.75	8.66	4.14
Cedar Waxwing	Bombycilla cedrorum	16.85	5.67	3.32	2.19	2.18	3.08	4.01	2.24	23.34	2.38	3.13	2.02	0.72	2.74	2.71	3.09	2.8	17.56	14.89	15.85	11.1	10.18	1.6	1.14	1.81	1.42	12.53	1.82	2.46	0.99	6.04	1.07	9.96	1.9	2.33	2.91
Cerulean Warbler	Setophaga cerulea	NA	NA	NA	NA	NA	NA	NA	NA	NA	NA	NA	NA	NA	NA	NA	NA	NA	NA	12.35	6.76	12.11	3.67	4.62	2.73	3.26	4.82	8.93	4.59	4.08	4.82	6.37	4.43	6.86	2.9	3.74	2.95
Chestnut-backed Chickadee	Poecile rufescens	10.2	3.78	2.22	2.71	3.51	15.61	6.84	1.45	7.26	1.19	3.19	0.86	0.35	0.92	1.42	5.23	29.41	3.83	5.14	2.68	4.12	7.09	2.82	16.61	7.11	1.64	11.32	1.73	4.77	2.59	0.43	2.9	1.67	3.75	21.84	1.8
Chestnut-collared Longspur	Calcarius ornatus	9.5	16.2	7.52	6.79	4.64	3.21	12.54	4.38	5.76	4.76	4.38	2.5	0.08	2.91	0.71	4.51	4.8	4.78	13.96	11.11	13.3	4.43	3.66	7.45	3.8	3.71	4.01	3.46	6.92	2.79	0.12	3.32	2.28	4.13	9.13	2.42
Chestnut-sided Warbler	Setophaga pensylvanica	NA	NA	NA	NA	NA	NA	NA	NA	NA	NA	NA	NA	NA	NA	NA	NA	NA	NA	10.7	4.63	4.41	22.89	1.49	3.23	1.54	2.01	13.33	1.7	7.69	1.1	7.29	0.92	8.2	4.29	1.95	2.65
Chihuahuan Raven	Corvus cryptoleucus	10.95	13.17	6.02	4.14	2.65	4.52	13.76	3.33	6.21	2.44	5.06	1.81	0.06	2.71	1.24	8.03	9.85	4.05	18.3	10.17	6.76	3.19	5.81	3.03	7.56	5.18	3.84	3.57	6.12	1.66	0.09	2.22	1.59	8.11	8.37	4.44
Chimney Swift	Chaetura pelagica	NA	NA	NA	NA	NA	NA	NA	NA	NA	NA	NA	NA	NA	NA	NA	NA	NA	NA	8.6	2.38	2.18	1.49	1.03	0.95	1.9	1.83	23.58	1.57	24.19	1.51	1.35	1.26	15.67	5.69	2.18	2.66
Chipping Sparrow	Spizella passerina	54.14	1.88	3.27	0.97	2.46	5.08	1.9	1.92	3.05	4.68	0.85	0.66	0.48	0.81	3.58	6.02	1.19	7.05	9.07	6.08	3.26	21.7	1.74	7.79	2.38	2.63	8.63	1.92	5.21	1.42	0.94	2	14.98	2.31	4.94	3.01
Chuck-will's-widow	Antrostomus carolinensis	6.87	4.02	9.98	1.62	23.4	1.62	2.73	1.96	1.34	5.56	5.04	1.3	4.05	4.07	11.19	6.06	3.23	5.94	38.29	3.06	3.18	2.54	2.06	1.39	3.09	2.16	6.54	2.28	5.76	2.18	1.83	1.95	11.19	4.47	3.14	4.88
Chukar	Alectoris chukar	6.56	3.85	6.62	3.06	3.77	3.73	10.54	4.73	4.97	7.86	6.39	5.96	0.35	10.2	2.69	9.69	4.11	4.91	8.08	4.94	6.18	3.86	4.07	3.82	6.21	5.08	3.61	6.62	6.51	5.26	0.04	7.97	1.63	12.59	9.56	3.97
Cinnamon Teal	Anas cyanoptera	4.15	3.2	11.26	4.53	5.37	2.38	3.59	2.62	7.47	8.4	3.27	1.67	0.17	1.64	2.55	28.27	2.71	6.75	8.2	8.99	6.42	4.22	3.14	4.23	8.32	4.66	6.75	4.15	8.56	4.72	0.65	5.36	2.34	9.5	5.34	4.43
Clapper Rail	Rallus longirostris	11.72	12.28	8.2	6.06	12.47	7.02	5.19	2.8	4.8	6.47	3.02	2.58	1.09	1.79	1.86	3.66	2.36	6.62	NA	NA	NA	NA	NA	NA	NA	NA	NA	NA	NA	NA	NA	NA	NA	NA	NA	NA
Clark's Grebe	Aechmophorus clarkii	4.69	3.06	11.63	3.23	6.38	4.8	1.7	1.33	3.27	2.52	3.74	1.48	0.03	1.54	0.26	38.45	2.99	8.91	15.15	3.88	9.09	3.78	4.58	2.56	6.06	4.33	5.56	6.78	4.76	3.27	0.18	5.25	1.97	9.67	5.76	7.4
Clark's Nutcracker	Nucifraga columbiana	8.07	5.75	10.48	5.27	3.79	4.05	6.06	3.05	10.28	5.1	5.46	3.26	0.51	9.07	3.47	7.1	3.14	6.08	8.83	13.32	11.09	5.36	3.79	3.74	6.81	2.67	11.46	2.32	4.56	2.93	0.97	3.57	3.98	5.86	3.49	5.24
Clay-colored Sparrow	Spizella pallida	7.52	3.69	5.69	5.17	5.42	6.23	5.9	5.28	5.66	10.87	6.66	3.03	0.5	3.15	3.35	5.76	7.39	8.73	18.32	10.47	3.75	2.91	20	1.09	3.23	4.54	1.92	4.9	2.73	1.04	1.61	1.2	1.84	1.24	17.27	1.94
Cliff Swallow	Petrochelidon pyrrhonota	NA	NA	NA	NA	NA	NA	NA	NA	NA	NA	NA	NA	NA	NA	NA	NA	NA	NA	9.96	4.58	7.57	4.99	3.9	4.02	5.32	4.98	4.78	4.22	7.48	3.27	1.06	3.09	12.87	7.45	6.32	4.12
Common Eider	Somateria mollissima	3.51	14.69	7.42	2.76	7.1	7.46	5.42	9.65	4.17	2.81	8.36	2.42	2.69	4.44	4.3	4.26	4.73	3.81	NA	NA	NA	NA	NA	NA	NA	NA	NA	NA	NA	NA	NA	NA	NA	NA	NA	NA
Common Goldeneye	Bucephala clangula	11.68	11.4	7.76	2.86	3.92	4.42	5.47	3.97	3.54	9.09	3.16	2.12	2.43	2.06	2.44	9.34	2.65	11.7	20.91	5.8	10.97	4.93	4.45	1.95	4.46	5.96	4.65	4.63	7.32	4.93	1.37	3.72	2.67	3.98	3.41	3.89
Common Grackle	Quiscalus quiscula	5.76	1.66	3.12	1.37	1.77	2.09	1.44	2.49	35.2	1.29	11.01	1.1	0.88	1.05	9.58	11.09	1.82	7.26	2.42	1.18	6.05	1.51	1.11	1.23	1.55	3.29	23.28	1.43	6.99	0.8	0.78	0.88	4.49	37.98	2.52	2.51
Common Ground-Dove	Columbina passerina	11.86	1.58	3.26	1.86	2.49	1.66	2.99	1.96	2.42	54.87	1.21	0.94	0.62	0.67	1.99	2.34	2.33	4.94	21.37	3.95	5.62	2.76	3.77	2.72	4.46	2.72	3.3	24.83	3.74	2.21	1.77	1.94	3.56	4.1	4.04	3.15
Common Loon	Gavia immer	6.7	14.14	4.22	3.08	2.63	21.85	3.62	4.14	3.34	4.17	3.99	2.54	1.71	2.84	3	2.95	6.88	8.2	16.39	7.93	10.88	10.79	3.59	3.6	4.68	4.88	3.9	3.13	5.21	2.65	4.01	3.31	4.24	3.72	3.71	3.38
Common Merganser	Mergus merganser	25.54	6.06	5.02	1.8	4.11	3.65	5.79	3.06	3.56	5.3	2.96	1.6	1.25	1.73	3.54	7.07	3.4	14.55	7.53	6.23	6.34	6.26	3.86	3.27	7.24	3.63	11.86	3.88	5.73	5.53	2.85	4.24	4.36	5.95	6.69	4.56
Common Moorhen	Gallinula chloropus	5.85	1.47	3.72	2.57	6.17	4.46	1.88	1.75	2.26	52.47	1.14	0.98	0.28	1.14	0.7	5.85	1.61	5.71	NA	NA	NA	NA	NA	NA	NA	NA	NA	NA	NA	NA	NA	NA	NA	NA	NA	NA
Common Murre	Uria aalge	9.08	5.45	4.02	6.05	4.18	36.08	4.46	2.24	4.07	3.05	3.26	1.61	1.03	2.57	1.22	2.5	3.14	6	NA	NA	NA	NA	NA	NA	NA	NA	NA	NA	NA	NA	NA	NA	NA	NA	NA	NA
Common Myna	Acridotheres tristis	5.19	3.5	3.9	4.86	19.38	1.08	3.01	1.97	1.76	23.44	4.01	2.14	2.41	2.74	4.87	5.04	3.1	7.63	NA	NA	NA	NA	NA	NA	NA	NA	NA	NA	NA	NA	NA	NA	NA	NA	NA	NA
Common Nighthawk	Chordeiles minor	NA	NA	NA	NA	NA	NA	NA	NA	NA	NA	NA	NA	NA	NA	NA	NA	NA	NA	15.74	15.11	5.97	6.59	4.27	2.56	4	4.38	2.99	4.38	4.67	2.07	1.41	1.89	5.53	5.54	8.14	4.78
Common Pauraque	Nyctidromus albicollis	10.49	5.64	3.39	2.09	8	8.07	1.49	3.56	11.7	5.06	12.43	2.46	0.8	1.56	6.38	9.99	4.37	2.51	10.44	2.57	6.43	2.94	5.02	8.38	3.24	8.47	10.23	7.62	8.33	5	0	1.86	3.8	7.15	3.56	4.95
Common Poorwill	Phalaenoptilus nuttallii	5.67	6.16	28.6	3.57	4.41	4.93	3.08	4.24	2.57	1.99	5.66	2.85	0	4.25	0.02	5.12	3.99	12.89	6.8	10.98	8	4.14	4.09	6.17	8.51	5.49	5.15	4	6.48	3.33	0.4	4.79	1.91	6.2	7	6.56
Common Raven	Corvus corax	4.64	4.86	6.65	1.8	1.04	1.45	2.66	2.25	42.78	1.34	7.65	1.11	0.73	1.09	1.37	13.57	2.88	2.13	5.52	4.83	5.25	2.93	1.8	2.04	3.74	3.22	35.77	2.08	4.6	1.58	0.95	1.92	1.81	15.35	3.85	2.77
Common Redpoll	Acanthis flammea	32.81	4.19	9.64	2.13	6.12	2.53	3.76	3.78	5.33	10.47	1.74	1.85	1.28	1.78	1.72	3.84	2.76	4.29	39.96	3.16	8.38	10.01	3.35	2.5	2.99	2.57	4.75	4	3	1.79	1.11	2.47	4.77	1.97	2.06	1.14
Common Tern	Sterna hirundo	12.7	4.76	26.25	2.83	8.08	1.37	2.79	2.72	1.75	4.61	3.33	2.15	0.97	3.33	3.97	4.34	2.25	11.82	8.38	7.27	11.26	5.9	4.55	5.34	8.32	6.55	5.59	2.78	3.05	3.05	4.63	2.81	4.43	4.49	6.96	4.66
Common Yellowthroat	Geothlypis trichas	8.12	1.74	1.87	1.65	1.8	5.02	1.87	1.99	1.71	60.57	0.97	0.64	0.37	0.81	0.85	1.84	1.25	6.92	4.21	12.33	7.77	4.54	1.41	1.55	1.67	2.5	9.5	1.96	8.52	1.2	1.59	1.43	14.03	19.51	3.4	2.87
Connecticut Warbler	Oporornis agilis	NA	NA	NA	NA	NA	NA	NA	NA	NA	NA	NA	NA	NA	NA	NA	NA	NA	NA	12.51	3.16	8.63	4.58	11.38	3.38	7.25	4.93	5.42	7.92	6.14	2.89	1.89	2.46	3.1	3.98	6.8	3.58
Cooper's Hawk	Accipiter cooperii	56.2	1.93	2.08	1.47	0.94	3.34	1.52	1.43	4.98	1.67	1.45	0.76	0.59	1.11	0.66	1.75	1.6	16.51	7.92	7.8	8.92	5.53	3.87	4.07	4.9	6.04	6.3	3.42	6.96	5.69	2.76	4.86	5.42	5.76	5.11	4.66
Cordilleran Flycatcher	Empidonax occidentalis	NA	NA	NA	NA	NA	NA	NA	NA	NA	NA	NA	NA	NA	NA	NA	NA	NA	NA	7.83	14.13	9.79	12.35	3.32	2.88	4.18	3.53	7.61	2.41	7.1	2.27	0.98	2.77	5.04	7.21	3.22	3.36
Costa's Hummingbird	Calypte costae	7.45	2.09	12.65	18.69	4.33	3.43	3.08	3.28	4.12	9.83	12.03	1.85	0	2.11	1.25	4.75	2.8	6.26	6.52	5.61	9.12	17.13	5.31	6.42	3.73	6.05	5.66	3.46	8.96	3.44	0	3.63	0.06	5.12	6.34	3.43
Couch's Kingbird	Tyrannus couchii	11.74	7.41	5.9	2.89	1.88	12.57	1.72	2.3	13.52	2.98	10.7	2.94	1.96	2.67	4.28	7.21	2.94	4.39	9.41	10.6	4.18	1.77	9.08	2.84	1.24	4.5	9.5	6.7	19.73	2.06	0.17	2.64	6.7	1.68	5.02	2.19
Crested Caracara	Caracara cheriway	14.15	5.98	13.33	3.1	3.2	5.39	4.34	3.99	6.42	5.28	3.58	2.6	0.68	2.69	7.49	6.4	7.98	3.4	21.47	5.54	5.69	3.59	3.15	4.28	4.41	3.89	3.44	4.48	13.32	1.93	0.64	2.33	4.74	4.53	8.57	4
Crissal Thrasher	Toxostoma crissale	12.6	15.57	5.84	13.48	2.39	2.87	4.55	2.86	3.9	7.66	3.76	1.38	0	1.73	0.96	9.35	4.88	6.22	4.24	5.35	8.85	12.72	5.77	5.28	7.26	3.29	9.42	6.52	5.26	3.05	0	3.24	0.28	7.91	7.57	3.98
Curve-billed Thrasher	Toxostoma curvirostre	5.54	8.79	6.86	5.92	1.23	2.61	15.19	2.98	13.71	5.28	2.96	1.2	0.49	1.11	1.41	9.79	12.13	2.81	8.93	3.99	7.99	5.41	2.84	2.77	6.67	4.99	15.03	5.26	6.62	2.34	0.08	2.19	4.11	6.71	10.6	3.48
Dark-eyed Junco	Junco hyemalis	45.71	2.26	2.48	2.06	3.47	4.9	4.05	2.39	2.33	11.29	1.25	1.11	0.59	1.26	0.88	2.1	1.48	10.4	NA	NA	NA	NA	NA	NA	NA	NA	NA	NA	NA	NA	NA	NA	NA	NA	NA	NA
Dickcissel	Spiza americana	NA	NA	NA	NA	NA	NA	NA	NA	NA	NA	NA	NA	NA	NA	NA	NA	NA	NA	4.87	1.66	19.5	3.35	1.24	4.74	4.81	6.59	24.64	2.63	5.61	1.7	2.31	1.68	2.5	3.57	6.12	2.49
Double-crested Cormorant	Phalacrocorax auritus	7.59	7.55	3.04	1.66	47.16	3.07	2.22	1.92	3.65	4.73	2.4	1.45	0.96	1.53	1.37	2.09	1.45	6.15	9.38	9.07	11.92	4	5.43	4.86	4.68	5.45	5.32	9.02	4.5	3.54	1.74	3.58	3.54	5	5.12	3.84
Dovekie	Alle alle	2.94	9.37	7.73	4.96	3.75	9.95	6.87	6.46	6.68	3.4	7.37	2.92	3.42	3.93	5.36	5.52	4.87	4.5	NA	NA	NA	NA	NA	NA	NA	NA	NA	NA	NA	NA	NA	NA	NA	NA	NA	NA
Downy Woodpecker	Picoides pubescens	7.81	16.82	4.48	5.81	1.94	3.67	3.06	2.38	17.3	4.87	5.81	1.29	0.72	2.08	2.41	5.44	4.24	9.9	4.19	2.82	3.36	1.6	1.3	1.45	1.74	1.63	12.2	1.21	29.67	1.43	1.27	1.37	24.04	4.34	3.86	2.52
Dunlin	Calidris alpina	6.16	10.13	4.27	1.92	6.96	29.65	2.87	3.11	2.25	4.83	3.4	2.53	1.15	2.02	1.43	3.62	3.27	10.44	2.14	5.7	17.4	35.53	1.95	3.24	5.6	7.05	3.77	1.22	3.67	1.46	0.31	1.09	1.35	2.23	1.24	5.04
Dusky Flycatcher	Empidonax oberholseri	5.09	8.36	10.86	4.91	6.48	4.98	10.69	3.74	6.03	3.32	5.1	3.08	0	2.29	0.5	8.8	8.65	7.11	4.51	4.72	12.51	2.67	2.72	5.05	9.62	2.41	13.77	2.23	9.52	2.46	0.91	2.57	4.04	13.51	3.87	2.93
Dusky Grouse	Dendragapus obscurus	6.82	5.05	9.94	4.13	3.39	4.5	6.35	5.28	5.71	3	4.8	2.86	1.62	5.37	5.78	6.06	4.98	14.36	NA	NA	NA	NA	NA	NA	NA	NA	NA	NA	NA	NA	NA	NA	NA	NA	NA	NA
Dusky-capped Flycatcher	Myiarchus tuberculifer	NA	NA	NA	NA	NA	NA	NA	NA	NA	NA	NA	NA	NA	NA	NA	NA	NA	NA	6.99	5.38	14.01	1.89	4.44	7.67	7.66	10.71	5.18	3.2	7.57	2.17	0	1.73	2.2	9.5	8.74	0.94
Eared Grebe	Podiceps nigricollis	4.15	3.71	6.96	3.52	5.57	2.94	3.03	2.17	4.05	9.71	4.09	1.68	0.32	1.85	1.2	36.41	2.45	6.18	11.49	6.69	5.23	5.44	4.12	4.14	5.04	6.83	4.63	3.45	10.9	6.7	0.46	5.09	2.97	4.65	6.33	5.85
Eastern Bluebird	Sialia sialis	11.68	4.06	4	1.02	1.67	2.16	1.99	1.22	33.56	1.02	3.09	0.59	0.38	0.65	21.02	9.15	0.96	1.79	6.57	4.86	2.15	1.53	1.03	1.92	2.26	1.53	24.39	0.96	25.55	1.13	0.97	1.16	14.56	5.85	1.45	2.13
Eastern Kingbird	Tyrannus tyrannus	NA	NA	NA	NA	NA	NA	NA	NA	NA	NA	NA	NA	NA	NA	NA	NA	NA	NA	7.2	5.54	10.97	7.71	1.7	2.72	3.41	3.08	15.6	2.22	2.59	1.78	2.36	1.99	3.74	20.34	4.49	2.55
Eastern Meadowlark	Sturnella magna	35.22	1.76	1.5	1.43	1.41	1.62	2.37	1.35	20.61	1.42	2.24	0.93	0.61	0.99	7.42	15.38	1.23	2.52	7.15	2.38	3.32	1.81	1.65	1.95	3.4	2.4	28.24	2.6	17.85	1.83	1.41	1.08	11.55	5.65	2.94	2.78
Eastern Phoebe	Sayornis phoebe	50.24	1.92	5.1	1.03	2.02	2.21	1.02	1.06	2.92	2.11	1.88	0.44	0.63	0.44	16.59	6.61	1.09	2.67	7.21	6.01	4.41	2.91	1.49	10.37	2.42	2.52	9.9	4.43	13.01	1.26	1.41	1.42	17.52	9.29	1.95	2.47
Eastern Screech-Owl	Megascops asio	6.13	1.73	2.5	1.94	1.79	1.37	2.02	2.09	30.57	1.3	10.97	1.38	1.12	1.12	13.33	7.42	1.53	11.71	NA	NA	NA	NA	NA	NA	NA	NA	NA	NA	NA	NA	NA	NA	NA	NA	NA	NA
Eastern Towhee	Pipilo erythrophthalmus	NA	NA	NA	NA	NA	NA	NA	NA	NA	NA	NA	NA	NA	NA	NA	NA	NA	NA	14.45	4.16	7.35	2.31	1.03	1.21	1.6	3.03	10.97	1.04	15.52	1.16	1.08	1.07	21.33	6.3	3.93	2.48
Eastern Whip-poor-will	Antrostomus vociferus	NA	NA	NA	NA	NA	NA	NA	NA	NA	NA	NA	NA	NA	NA	NA	NA	NA	NA	18.63	6.35	5.79	3.61	3.85	2.61	4.31	4.6	4.58	3.88	5.56	3.88	3.42	3.59	10.59	5.85	5.33	3.59
Eastern Wood-Pewee	Contopus virens	NA	NA	NA	NA	NA	NA	NA	NA	NA	NA	NA	NA	NA	NA	NA	NA	NA	NA	9.01	1.82	2.84	1.38	0.87	7.13	1.44	1.76	13	1.23	17.67	1.18	1.11	1.37	28.08	6.34	1.89	1.9
Emperor Goose	Chen canagica	7.84	7.46	2	9.69	4.87	5.66	3.77	1.87	4.69	9.32	10.45	2.76	0.56	13.07	4.34	2.06	2.95	6.62	NA	NA	NA	NA	NA	NA	NA	NA	NA	NA	NA	NA	NA	NA	NA	NA	NA	NA
Eurasian Collared-Dove	Streptopelia decaocto	8.54	8.23	4.88	11.2	2.29	3.62	3.46	4	23.55	3.16	3.58	2.59	1.71	2.53	1.53	7.26	3.82	4.05	31.51	2.78	4.2	5.73	3.75	4.39	4.94	4.38	3.67	4.63	2.25	3	2.93	2.25	3.66	7.38	4.01	4.53
Eurasian Tree Sparrow	Passer montanus	9.1	7.23	8.51	3.76	2.68	3.37	5.29	6.92	12.48	4.79	4.31	5.43	3.11	3.66	5.76	2.81	7.13	3.67	16.21	3.94	11.22	3.48	1.79	2.59	3.9	8.61	5.93	3.68	8.71	5.03	2.61	7.67	3.43	3	6.88	1.31
Eurasian Wigeon	Anas penelope	4.23	3.69	6.23	1.68	3.07	24.24	7.97	1.99	3.17	2.59	3.52	2.09	0.6	2.07	0.79	13.67	3.7	14.7	NA	NA	NA	NA	NA	NA	NA	NA	NA	NA	NA	NA	NA	NA	NA	NA	NA	NA
European Starling	Sturnus vulgaris	31.76	3.04	3.59	5.25	2.87	4.39	2.76	2.02	12.63	3.22	3.86	1.69	0.87	1.85	1.62	3.54	2.37	12.67	16.54	9.59	7.36	3.53	2.72	2.02	3.28	2.7	14.39	2.7	13.75	1.82	0.67	2.85	3.49	4.9	3.48	4.22
Evening Grosbeak	Coccothraustes vespertinus	13.86	4.38	4.1	6.87	2.75	3.5	5.73	3.19	26.83	2.74	2.76	1.95	1.31	2.43	4.78	3.55	3.82	5.44	8.26	3.95	6.24	5.47	3.85	3.26	7.12	4.79	14.78	3.85	6.36	3.18	3.13	3.61	4.96	4.31	8.84	4.04
Ferruginous Hawk	Buteo regalis	10.71	33.17	5.7	3.75	2.42	1.96	2.46	2.92	3.01	1.9	4.44	2.04	0.27	2.39	1.79	13.01	2.99	5.07	9.16	5.36	5.74	5.29	5.17	4.29	5.04	8.86	4.46	4.01	10.28	4.06	0.1	4.77	2.2	5.43	10.74	5.02
Ferruginous Pygmy-Owl	Glaucidium brasilianum	8.13	7.21	4.28	8.02	7.63	20.88	2.87	1.15	4.42	2.63	5.37	6.14	0	3.48	5.57	4.12	6.76	1.33	NA	NA	NA	NA	NA	NA	NA	NA	NA	NA	NA	NA	NA	NA	NA	NA	NA	NA
Field Sparrow	Spizella pusilla	23.14	1.58	6.37	1.33	1.13	5.64	0.99	1.21	16.61	4.67	3.26	0.77	0.68	0.71	19.88	6.17	2.19	3.66	26.44	3.49	3.09	1.81	1.7	2.7	1.68	2.1	12.92	1.7	14.76	1.91	1.2	1.71	13.72	5.48	1.36	2.24
Fish Crow	Corvus ossifragus	11.25	2.86	4.53	2.58	2.27	4	3.93	2.58	12.32	4.28	12.28	1.77	2.02	1.64	4.95	9.48	3.28	13.98	26.56	4.02	4.83	2.92	2.76	3.29	4.52	4.47	4.12	3.01	8.68	2.68	3.07	2.38	6.86	7.52	5.84	2.46
Florida Scrub-Jay	Aphelocoma coerulescens	NA	NA	NA	NA	NA	NA	NA	NA	NA	NA	NA	NA	NA	NA	NA	NA	NA	NA	6.06	18.61	5.74	2.86	9.25	2.72	1.85	3.22	11.58	11.73	2.79	5.9	0.69	1.21	5.5	5.92	1.87	2.51
Forster's Tern	Sterna forsteri	22.84	12.07	3.66	1.76	3.35	3.22	1.43	1.88	1.68	34.21	1.78	1.28	0.58	0.97	1.38	1.49	1.24	5.18	10.79	6.74	13.66	4.51	4.99	4.53	7.09	4.21	3.52	6.95	5.5	3.79	1.24	3.93	2.28	6.17	4.34	5.77
Fox Sparrow	Passerella iliaca	42.12	3.03	1.71	1.81	5.32	4.65	3.3	1.46	2	4.41	2.57	1.9	0.87	1.67	1.18	2.1	10.26	9.63	8.19	6.57	6.37	23.5	4.4	2.78	5.31	2.88	11.28	2.99	3.51	2.29	1.94	2.26	2.33	5.35	4.6	3.45
Franklin's Gull	Leucophaeus pipixcan	4.63	5.34	14.48	4.16	3.07	2.72	3.26	10.64	8.45	3.05	5.81	3.61	2.44	4.63	3.97	3.34	6.16	10.23	10.83	5.76	5.53	3.62	9.14	4.28	6.13	5.07	4.18	6.61	9.44	5.81	2.33	4.31	3.79	4.76	5.96	2.45
Fulvous Whistling-Duck	Dendrocygna bicolor	NA	NA	NA	NA	NA	NA	NA	NA	NA	NA	NA	NA	NA	NA	NA	NA	NA	NA	10.17	6.61	15.76	3.92	8.71	4.43	2.89	6.1	3.3	3.7	4.49	3.45	0.96	4.76	9.49	4.04	3.49	3.73
Gadwall	Anas strepera	33.02	4.13	4.68	5.31	1.99	2.25	2.54	2.06	3.56	13.78	2.31	1.63	1.31	1.52	2.01	5.34	2.02	10.54	12.16	6.29	10.16	4.52	3.97	4.95	4.49	4.44	5.66	3.16	15.52	3.98	0.56	3.1	3.79	4.34	5	3.93
Gambel's Quail	Callipepla gambelii	16.42	17.71	3.66	21.34	0.93	1.6	3.12	5.82	5.26	1.34	3.34	1.24	0.11	1.76	0.98	9.21	1.88	4.27	4.41	11.16	4.9	19.88	3.75	2.47	6.52	2.89	10.18	15.1	3.5	1.48	0	1.91	0.31	5.48	3.13	2.92
Gila Woodpecker	Melanerpes uropygialis	4.81	10.18	9.76	10.5	4.23	3.88	6.11	3.4	13.54	4.2	5.71	1.18	0	1.2	0.43	8.23	6.54	6.1	5.72	3.25	12.89	16.92	3.54	3.3	3.86	2.12	23.57	3.36	4.57	1.16	0	1.91	0.09	6.8	4.54	2.42
Gilded Flicker	Colaptes chrysoides	5.84	4.54	8.07	13.86	1.44	4.11	6.29	2.08	12.34	4.52	7.58	0.98	0	1.52	0.34	11.22	4.96	10.29	13.74	3.45	15.3	16.37	2.77	2.66	4.48	1.21	19.84	2.77	3.48	1.16	0	1.32	0	5.84	3.16	2.45
Glaucous Gull	Larus hyperboreus	6.92	17.92	12.69	4.48	2.85	3.25	4.57	2.52	3.51	3.5	4.05	2.67	2.31	4.25	2.9	3.17	5.04	13.41	11.21	1.6	18.47	24.66	6.15	4.97	1.82	5.34	3.78	3.55	4.7	0.85	0.28	2.28	1.37	1.79	5.6	1.59
Glaucous-winged Gull	Larus glaucescens	2.36	4	2.28	4.29	0.92	42.93	19.25	1.19	6.38	1.6	1.36	0.97	0.13	1.18	0.35	4.66	3.16	3	9.39	24.73	5.41	5.72	3.31	8.43	3.77	1.63	3.7	2.74	6.58	3.68	1.87	2.97	3.84	5.23	4.5	2.52
Glossy Ibis	Plegadis falcinellus	5.38	4.4	2.74	2.17	3.27	2.32	4.94	1.51	3.41	37.69	9.28	1.31	1.7	1.42	2.02	10.19	1.79	4.48	6.53	2.81	3.65	4.48	13.85	2.53	2	2.92	2.87	13.66	5.68	3.09	5.5	4.58	6.85	6.64	5.68	6.67
Golden Eagle	Aquila chrysaetos	6.7	27.87	5.12	2.45	1.22	1.27	2.12	1.59	4.94	1.72	20.63	1.57	0.22	1.42	1.2	13.77	1.95	4.23	6.46	9.89	5.53	5.31	5.46	6.69	4.54	6.01	4.47	4.26	10.1	3.46	0.38	10.84	1.82	8.82	3.86	2.1
Golden-cheeked Warbler	Setophaga chrysoparia	NA	NA	NA	NA	NA	NA	NA	NA	NA	NA	NA	NA	NA	NA	NA	NA	NA	NA	9.7	1.57	3.19	2	6.21	8.88	1.43	16.34	4.38	3.28	3.5	7.67	0.99	2.62	9.7	8.22	5.66	4.67
Golden-crowned Kinglet	Regulus satrapa	4.22	2.9	6.11	1.71	4.88	6.35	2.57	1.85	2.48	9.61	5.86	1.62	0.5	1.4	1.43	2.68	30.37	13.44	5.1	3.43	3.83	3.49	3.46	3.58	5.96	2.64	25.01	2.16	9.73	2.4	2.12	2.68	2.45	3.31	15.22	3.41
Golden-crowned Sparrow	Zonotrichia atricapilla	1.38	1.56	3.95	1.43	1.28	14.44	7.53	0.81	1.94	2.01	1.61	0.88	0.27	1.16	0.69	42.4	10.85	5.81	8.49	9.64	7.59	36.9	1.96	3.86	4.02	1.99	3.4	4.15	3.26	3.15	0.58	3.01	1.53	1.51	3.3	1.66
Golden-fronted Woodpecker	Melanerpes aurifrons	5.02	3.4	10.47	4.84	1.56	5.71	3.56	6.81	19.32	2.09	12.51	2.18	4.83	1.14	2.73	1.94	9.8	2.07	6.29	1.78	5.98	3.84	2.01	7.64	4.47	5.82	14.32	2.33	16.73	1.9	0.85	1.57	4.26	1.94	12.39	5.9
Golden-winged Warbler	Vermivora chrysoptera	NA	NA	NA	NA	NA	NA	NA	NA	NA	NA	NA	NA	NA	NA	NA	NA	NA	NA	12.25	2.45	7.36	4.37	3.18	3.36	3.8	8.15	6.63	3.14	12.4	3.59	2.69	3.39	4.57	6.26	9.19	3.2
Grace's Warbler	Setophaga graciae	NA	NA	NA	NA	NA	NA	NA	NA	NA	NA	NA	NA	NA	NA	NA	NA	NA	NA	9.44	10.29	7.2	6.71	6.84	7.07	5.19	5.27	4.97	3.99	4.77	1.78	0	2.48	4.41	9.51	7.8	2.28
Grasshopper Sparrow	Ammodramus savannarum	33.02	2.26	4.15	2.3	4.27	1.77	3.44	2.41	3.02	9.98	4.89	2.1	1.07	2.46	3.54	5.83	3.07	10.43	10.5	3.9	8.2	6.82	1.86	2.75	3.52	9.52	17.73	5.39	5.72	2.18	1.9	2.99	2.95	5.37	6.6	2.1
Gray Catbird	Dumetella carolinensis	13.68	4	2.26	2	1.47	7.96	13.22	2.85	6.93	3.28	8.62	1.62	1.45	1.37	7.34	6.59	2.23	13.13	13.26	5.82	6.33	4.42	1.76	3.39	1.81	1.98	20.07	1.74	2.34	1.17	2.27	1.38	14.34	12.71	2.7	2.5
Gray Flycatcher	Empidonax wrightii	10.46	3.15	13.8	9.01	3.68	3.74	5.89	3.66	4.73	4.17	10.8	2.28	0	2.3	0.43	8.76	4.77	8.38	10.85	16.25	6.43	3.52	4.45	3.1	5.08	5.8	6.68	7.91	5.46	2.72	0.19	4.11	2.94	6.43	4.5	3.57
Gray Hawk	Buteo plagiatus	14.17	2.56	3.02	15.63	3.27	9.14	2.84	2.92	5.65	3.54	4.24	11.51	0	4.15	3.86	6.34	4.07	3.09	7.49	4.49	5.62	8.88	11.44	3.28	6.64	2.4	3.28	4.26	4.14	2.48	0	1.65	0.09	17.8	15.22	0.85
Gray Jay	Perisoreus canadensis	36.3	4.84	3.81	5.91	2.53	2.88	4.15	2.52	10.99	3.07	3.91	1.87	1.6	2	3.72	2.72	3.11	4.1	42.31	3.34	4.63	5.45	2.64	2.36	3.69	2.82	10.24	3.13	3.63	2.15	1.59	1.73	2.79	2.16	2.92	2.43
Gray Kingbird	Tyrannus dominicensis	NA	NA	NA	NA	NA	NA	NA	NA	NA	NA	NA	NA	NA	NA	NA	NA	NA	NA	39.56	2.31	1.81	4.52	10.03	2.04	1.09	3.27	0.86	20.37	1.26	0.8	1.39	0.93	4.29	2.97	1.51	0.98
Gray Partridge	Perdix perdix	13.05	5.38	11.28	3.84	3.61	9.58	3.81	3.62	6.68	5	10.02	3.09	3.05	2.75	2.1	2.88	3.42	6.85	11.9	10.42	10.17	4.77	4.9	4.47	3.85	4.92	5.87	4.85	7.12	3.65	0.45	2.88	3.7	3.95	8.5	3.63
Gray Vireo	Vireo vicinior	NA	NA	NA	NA	NA	NA	NA	NA	NA	NA	NA	NA	NA	NA	NA	NA	NA	NA	9.82	10.42	4.93	4.48	5.97	4.14	6.62	8.59	6.22	4.34	6.21	4.22	0.09	4.19	3.31	6.58	6.11	3.76
Gray-cheeked Thrush	Catharus minimus	NA	NA	NA	NA	NA	NA	NA	NA	NA	NA	NA	NA	NA	NA	NA	NA	NA	NA	35.44	4.46	10.08	10.65	3.21	2.86	4.58	3.96	2.56	4.29	3.9	1.48	0.96	2.87	1.86	1.4	2.83	2.61
Gray-crowned Rosy-Finch	Leucosticte tephrocotis	9.3	9.51	8.33	5.11	3.12	2.78	3.33	4.07	8.83	8.97	5.09	6.07	1.08	8.52	2.89	3.4	2.84	6.76	NA	NA	NA	NA	NA	NA	NA	NA	NA	NA	NA	NA	NA	NA	NA	NA	NA	NA
Great Black-backed Gull	Larus marinus	NA	NA	NA	NA	NA	NA	NA	NA	NA	NA	NA	NA	NA	NA	NA	NA	NA	NA	3.82	16.04	6.37	3.93	4.4	7.97	4.47	3.89	7.96	2.81	5.96	2.76	11.81	3.3	5.03	4.12	2.83	2.53
Great Blue Heron	Ardea herodias	42.58	2.31	1.97	1.08	7.97	1.29	1.37	1.59	1.67	21.45	1.4	0.75	0.49	0.94	0.76	2.28	3.26	6.83	7.09	6.45	6.1	3.68	2.84	3.69	2.33	2.65	18.77	2.25	23.37	2.49	1.75	2.13	4.63	4.36	3.27	2.17
Great Cormorant	Phalacrocorax carbo	4.3	7.34	10.86	3.36	3.17	11.12	4	5.72	3.75	5.47	8.54	3.3	2.94	3.31	6	4.94	4.71	7.16	NA	NA	NA	NA	NA	NA	NA	NA	NA	NA	NA	NA	NA	NA	NA	NA	NA	NA
Great Crested Flycatcher	Myiarchus crinitus	3.83	2.73	2.53	1.78	5.21	0.86	0.65	1.3	1.5	53.27	8.63	1.85	1.1	3.17	2.03	3.4	2.14	4.03	3.35	1.86	3.73	1.87	1.35	1.73	2.14	2.1	20.55	1.37	31.41	1.45	1.39	1.67	8.13	10.36	1.63	3.9
Great Egret	Ardea alba	5.57	3	2.76	1.64	7.7	1.73	1.43	1.49	1.31	61.91	0.79	0.98	0.34	0.83	0.53	2.71	1.58	3.7	25.54	7.5	3.83	2.55	4.69	4.18	3.01	3.69	7.63	10.69	3.88	3.11	1.4	2.87	2.56	5.21	4.52	3.15
Great Gray Owl	Strix nebulosa	13.83	4.43	5.44	5.14	5.89	3.82	6.16	6.46	5.52	4.92	5.31	4.18	1.38	4.11	3.28	5.72	4.06	10.35	NA	NA	NA	NA	NA	NA	NA	NA	NA	NA	NA	NA	NA	NA	NA	NA	NA	NA
Great Horned Owl	Bubo virginianus	11.99	4.31	3.23	8.77	2.07	2.56	3.13	2.68	10.48	2.32	3.48	1.74	3.86	1.6	3.8	2.17	4.63	27.18	NA	NA	NA	NA	NA	NA	NA	NA	NA	NA	NA	NA	NA	NA	NA	NA	NA	NA
Great Kiskadee	Pitangus sulphuratus	12.71	4.47	3.08	4.3	3.74	12.86	2.17	2.79	17.48	3.09	12.46	1.7	1.7	0.64	2.51	7.71	4.31	2.31	10.7	8.27	5.8	4.56	3.34	5.34	1.05	4.3	10.53	6.51	24.87	3.8	0.18	2.11	1.92	2.35	1.65	2.71
Greater Prairie-Chicken	Tympanuchus cupido	8.23	8.32	7.88	3.46	3.81	6.69	3.51	7.2	9.29	5.76	7.97	2.8	0.73	4.85	3.21	4.55	5.11	6.64	6.79	5.77	9.8	4.84	4.19	5.03	8.55	6.2	6.78	6.55	9.47	4.51	0.18	4.3	2.63	4.88	5.39	4.14
Greater Roadrunner	Geococcyx californianus	11.99	3.64	7.89	24.6	1.85	1.74	2.82	3.81	2.12	7.43	9.09	1.6	0.72	2.61	1.03	2.78	11.63	2.66	6.81	3.59	5.52	12.66	2.62	4.31	6.52	5.75	7.93	8.32	5.4	2.56	0.17	2.39	2.32	5.54	12.99	4.6
Greater Sage-Grouse	Centrocercus urophasianus	15.31	10.52	7.49	4.62	4.85	2.55	5.94	5.27	5.22	6.4	4.76	4.18	0.26	6.48	2.21	4.96	4.45	4.53	11.17	4.57	6.6	4.18	5.27	4.89	9.2	6.08	6.57	4.91	7.72	5.48	0.7	5.7	0.98	6.94	5.04	4.01
Greater Scaup	Aythya marila	8.63	22.46	5.33	2.54	4.15	3.74	4	2.82	3.66	6.89	2.95	2.83	1.72	2.22	1.62	4.39	5.28	14.77	15.06	5.03	11.69	15.04	2.13	4.97	3.51	4.63	9.37	2.81	5.04	3.14	0.88	1.8	5.41	3.32	3.29	2.88
Greater White-fronted Goose	Anser albifrons	11.29	4.13	8.43	8.45	7.69	4.5	3.36	4.82	6.41	7.4	4.1	2.85	1.47	2.4	2.17	6.42	6.91	7.19	NA	NA	NA	NA	NA	NA	NA	NA	NA	NA	NA	NA	NA	NA	NA	NA	NA	NA
Greater Yellowlegs	Tringa melanoleuca	4.94	4.56	2.63	2.23	22.25	3.07	1.7	2.61	2.79	34.86	1.59	1.46	0.65	1.22	1.23	2.59	2.5	7.11	8.72	6.92	9.5	19.62	4.62	3.26	3.06	3.74	6.2	4.49	7.49	2.85	2.87	2.96	3.65	3.63	3.97	2.44
Great-tailed Grackle	Quiscalus mexicanus	10.34	5.73	6.33	22.68	1.96	2.49	3.4	3.29	9.76	5.88	8.9	1.6	0.39	2.43	1.26	4.19	5.84	3.51	7.43	5.54	6.14	9.84	3.24	3.43	4.96	6.43	16.34	4.35	6.82	1.65	0.81	2.46	2.06	3.59	8.48	6.45
Green Heron	Butorides virescens	2.95	1.17	4.52	2.75	47.38	3.45	1.62	1.17	1.6	15.71	1.06	0.86	0.13	0.85	2.73	2.55	1.3	8.2	23.31	6.03	3.88	2.24	2.93	2.17	2.86	3.36	13.17	3.27	13.95	3.08	2.2	2.31	4.44	3.77	3.68	3.37
Green Jay	Cyanocorax yncas	11.75	5.34	3.98	1.6	1.82	10.46	0.91	2.13	13.91	4.53	28.15	1.59	0.97	0.67	2.65	4.76	2.62	2.15	10.57	3.64	5.05	4.19	2.52	8.32	4	5.38	7.02	8.03	10.19	3.89	0.32	3.68	7.41	5.99	4.99	4.82
Green Kingfisher	Chloroceryle americana	7.78	4.7	4.22	7.18	2.66	11.79	2.93	4.89	16.1	2.58	10.96	2.42	1.06	1.93	5.21	5.3	4.71	3.56	NA	NA	NA	NA	NA	NA	NA	NA	NA	NA	NA	NA	NA	NA	NA	NA	NA	NA
Green-tailed Towhee	Pipilo chlorurus	5.49	7.72	12.43	3.23	3.18	4.57	8.94	3.54	6.39	6.82	6.1	1.94	0.05	3.4	2.18	8.55	10.1	5.38	10.23	22.24	6.47	3.79	3.44	2.55	4.49	2.8	17.93	3.15	3.16	2.14	0.46	2.82	3.34	5.1	2.92	2.98
Green-winged Teal	Anas crecca	3.74	7.81	2.96	3.85	2.83	2.15	1.9	2.98	2.63	38.2	3.38	1.54	1.86	2.05	2.22	5.46	1.94	12.51	NA	NA	NA	NA	NA	NA	NA	NA	NA	NA	NA	NA	NA	NA	NA	NA	NA	NA
Groove-billed Ani	Crotophaga sulcirostris	9.2	3.07	15.31	3.78	12.74	6.07	4.31	2.57	3.93	5.69	4.61	1.95	0.79	3.2	4.17	5.84	4.85	7.91	NA	NA	NA	NA	NA	NA	NA	NA	NA	NA	NA	NA	NA	NA	NA	NA	NA	NA
Gull-billed Tern	Gelochelidon nilotica	18.34	9.77	16.62	2.32	6.65	2.84	3.57	2.74	3.02	4.44	6.99	2.54	1.37	3.02	2.78	3.26	2.54	7.19	3.46	5.92	46.23	1.97	9.26	3.55	2.09	1.74	1.47	3.58	3.41	2.65	0.18	2.45	2.19	4.69	1.65	3.5
Gyrfalcon	Falco rusticolus	8.44	7.24	10.31	5.63	3.88	5.53	4.34	3.81	6.83	3.91	3.99	4.89	1.24	2.53	3.11	4.85	6.17	13.32	1.19	38.15	22.34	13.67	0.07	0.31	0.16	20.24	0.71	0.1	0.45	0.2	0.05	0.35	0.15	0.75	0.82	0.29
Hairy Woodpecker	Picoides villosus	28.89	12.09	2.76	3.83	3.1	2.77	1.7	1.91	2.54	7.46	8.57	1.62	0.59	1.54	4.2	3.28	4.92	8.24	9.96	4.03	7.29	11.15	2.88	3.31	4.61	3.41	10.52	2.96	8.58	3.33	2.21	3.29	3.08	3.73	10.99	4.69
Hammond's Flycatcher	Empidonax hammondii	5.75	5.69	14.14	3.12	5.1	3.55	6.77	3.21	4.29	1.54	9.79	2.54	0	2.92	0.52	11.76	5.96	13.35	5.2	3.36	7.98	4.18	4.46	2.42	12.82	2.96	15.39	3.11	7.7	2.51	1.23	3.2	3.88	9.12	6.84	3.64
Harlequin Duck	Histrionicus histrionicus	6.36	30.99	3.32	3.95	2.37	8.67	6.32	2.17	3.16	3.98	3.21	1.82	1.2	2.83	1.93	4.52	4.46	8.76	4.15	7.55	9.85	27.17	1.43	4.12	2.55	6.36	6.94	3.27	3.59	2.46	0.79	2.33	2.62	5.65	3.81	5.36
Harris's Hawk	Parabuteo unicinctus	5.2	4.61	4.24	3.98	6.17	3.07	5.86	2.98	27.87	2.77	6.79	1.29	0.79	1.67	2.76	7.39	7.17	5.39	6.95	6.71	4.68	3.78	3.62	8.67	4.66	5.39	13.22	7.35	7.39	3.29	0.13	3.05	2.78	5.56	8.6	4.17
Harris's Sparrow	Zonotrichia querula	3.71	3.62	10.07	13.45	2.03	4.02	4.17	11.68	8.44	2.97	7.09	3.2	1.86	3.43	4.53	3.6	8.12	4.02	NA	NA	NA	NA	NA	NA	NA	NA	NA	NA	NA	NA	NA	NA	NA	NA	NA	NA
Heermann's Gull	Larus heermanni	2.57	4.4	43.51	9.57	2.75	5.66	1.2	2.03	4	4.62	4.05	2.25	0.04	1.49	0.72	6.04	1.04	4.05	NA	NA	NA	NA	NA	NA	NA	NA	NA	NA	NA	NA	NA	NA	NA	NA	NA	NA
Henslow's Sparrow	Ammodramus henslowii	22.91	2.93	5.35	2.45	2.85	2.52	3.19	3.15	4.57	2.27	5.97	2.62	3.76	2.92	6.64	5.16	11.72	9.02	9.78	2.48	9.84	4.48	4.98	4.84	4.9	6.05	5.63	5.03	7.48	3.39	4.02	4.23	6.96	5.25	7.64	3.02
Hepatic Tanager	Piranga flava	7.19	2.44	5.45	3.95	6.98	7.74	9.65	2.12	10.87	3.75	5.47	4.07	0.04	1.68	0.72	7.25	11.14	9.48	5.61	7.96	11.77	3.08	10.02	6.66	6.41	9.45	4.19	3.39	6.51	2.52	0	2.92	1.87	7.89	7.4	2.32
Hermit Thrush	Catharus guttatus	52.83	1.67	1.97	1.53	2.19	4.85	1.53	1.58	1.76	5.5	1.57	1.03	0.51	1.1	0.89	1.35	5.78	12.36	10.7	3.4	5.04	7.31	2.22	1.79	2.77	2.51	34.7	2.58	6.6	2.06	3.09	1.52	3.51	2.49	4.17	3.54
Hermit Warbler	Setophaga occidentalis	3.61	6.7	34.77	4.37	2.92	4.24	2.05	2.67	4.61	1.74	3.03	1.83	0	2.31	0.2	4.95	3.06	16.96	6.96	5.03	7.33	1.78	1.26	1.4	4.45	1.62	2.9	3.06	6.98	4.17	1.53	3.03	3.61	17.53	24.43	2.92
Herring Gull	Larus argentatus	9.98	20.53	4.92	3.68	2.33	2.91	2.96	3.87	3.46	3.31	5.94	2.19	1.49	1.94	2.15	5.09	8.66	14.58	6.11	17.07	15.83	5.42	4.01	5.26	4.85	4.47	5.44	3.51	4.7	2.32	2.88	3.02	3.39	3.49	4.46	3.78
Hoary Redpoll	Acanthis hornemanni	NA	NA	NA	NA	NA	NA	NA	NA	NA	NA	NA	NA	NA	NA	NA	NA	NA	NA	8.03	1.95	32.77	19.8	1.03	3.76	0.67	3.28	9.03	1.72	0.72	1.25	0.01	2.26	1.06	5.72	1.42	5.52
Hooded Merganser	Lophodytes cucullatus	22.49	3.78	3.62	1.95	5.77	2.42	3.22	2.84	3.92	10	3.23	1.84	1.24	1.93	2.17	2.47	9.67	17.45	8.55	4.02	11.31	5.04	4.73	6.07	6.67	6.71	4.62	4.85	7.68	4.19	2.4	3.78	3.51	6.85	3.57	5.45
Hooded Oriole	Icterus cucullatus	7.81	5.33	17.77	3.75	5.3	5.04	7.09	2.27	6.31	4.91	8.29	5.29	0	4.16	1.64	7.06	2.54	5.45	7.16	3.95	9.56	8.73	4.03	4.1	7.03	3.83	12.48	5.27	6.45	3.11	0.02	2.77	3.84	6.22	6.17	5.29
Hooded Warbler	Setophaga citrina	NA	NA	NA	NA	NA	NA	NA	NA	NA	NA	NA	NA	NA	NA	NA	NA	NA	NA	6.86	5.41	17.82	3.28	2.09	4.47	3.35	2.82	4.17	2.24	6.61	2.93	3.56	2.72	13.96	6.44	8.49	2.8
Hook-billed Kite	Chondrohierax uncinatus	7.89	31.02	1.5	2.15	6.84	7.22	3.05	5.03	5.67	4.81	4.46	3.96	0	4.66	1.32	5.61	2.75	2.06	NA	NA	NA	NA	NA	NA	NA	NA	NA	NA	NA	NA	NA	NA	NA	NA	NA	NA
Horned Grebe	Podiceps auritus	7.25	9.94	4.47	3.93	6.28	17.87	4.13	5.12	4.23	5.25	3.05	2.56	1.96	2.68	2.67	3.38	5.24	9.99	11.14	5.16	6.3	3.89	7.2	5.62	8.63	6.25	4.81	5.31	9.05	4.67	0.29	3.88	3.45	4.26	5.34	4.76
Horned Lark	Eremophila alpestris	10.39	6.49	7.16	4.25	2.98	7.7	4.39	3.78	18.74	4.2	5.61	2.52	1.65	2.63	2.62	5.06	4.27	5.55	9.13	5.75	8.55	9.71	2.53	3.22	3.3	2.75	9.44	4.06	6.77	2.28	1.1	2.41	3.25	2.56	19.05	4.14
House Finch	Haemorhous mexicanus	39.07	7.99	5.57	6.76	2.14	2.63	2.83	2.17	5.81	6.37	1.84	1.36	0.87	1.35	1.38	2.01	2.08	7.75	30.56	4.76	4.93	5.53	2.47	4.72	3.28	4.44	6.93	3.79	6.25	2.78	1.17	3.28	3.25	3.38	4.61	3.85
House Sparrow	Passer domesticus	8.56	5.89	4.62	14.53	2.73	3.85	5.23	2.28	16.96	3.93	2.59	2.15	1.68	1.64	2.71	2.69	3.26	14.71	11.94	7.61	12.89	2.63	2.33	2.07	5.18	3.1	23.58	2.96	5.54	2.08	1.52	2.88	2.14	3.95	4.05	3.56
House Wren	Troglodytes aedon	46.57	0.85	1.69	0.92	1.85	5.24	1	1.07	1.72	27.16	0.63	0.55	0.39	0.49	0.67	0.78	1.26	7.15	28.84	7.16	5.56	11.53	1.78	1.63	4.6	1.95	6.82	5.44	6.18	1.61	1.5	1.74	1.17	5.39	4.4	2.71
Hutton's Vireo	Vireo huttoni	5.82	1.99	21.54	1.37	5.97	7.89	2.24	0.97	7.14	3.48	2.35	0.97	0.25	1.3	1.76	16.89	6.36	11.69	6.04	3.41	12.14	2.66	2.91	3.93	3.63	3.66	2.99	3.01	5.41	6.06	0.44	4.73	2.83	12.75	21.04	2.37
Iceland Gull	Larus glaucoides	4.79	12.43	11.46	3.53	4.5	3.83	4.06	4.42	6.46	2.67	6.28	1.99	4.53	3.02	5.53	3.47	4.84	12.21	NA	NA	NA	NA	NA	NA	NA	NA	NA	NA	NA	NA	NA	NA	NA	NA	NA	NA
Inca Dove	Columbina inca	11.12	3.25	5.08	6.01	1.47	5.14	5.05	4.93	28.22	4.06	4.42	1.16	0.59	1.07	1.99	8.16	5.02	3.26	16.77	3.5	6.95	3.55	2.87	4.06	6.78	6.24	12.25	2.82	9.82	2.85	0.66	2.28	2.81	4.56	5.96	5.26
Indigo Bunting	Passerina cyanea	22.73	4.43	6.09	1.98	9.4	3.17	2.32	2.54	1.62	9.52	3.68	3.36	1.71	2.73	3.36	7.46	3.53	10.35	8.68	2.45	2.24	1.06	0.74	1.85	1.66	1.52	18.75	0.71	17.36	0.78	0.6	0.57	31.35	5.45	1.52	2.72
Juniper Titmouse	Baeolophus ridgwayi	NA	NA	NA	NA	NA	NA	NA	NA	NA	NA	NA	NA	NA	NA	NA	NA	NA	NA	11.31	17.64	6.33	4.69	3.56	4.21	5.73	6.06	6.05	4.01	6.53	2.93	0.07	4.53	3.68	5.04	4.2	3.42
Kentucky Warbler	Geothlypis formosa	NA	NA	NA	NA	NA	NA	NA	NA	NA	NA	NA	NA	NA	NA	NA	NA	NA	NA	20.57	5.92	5.39	2.72	2.38	4.46	3.19	3.74	2.6	2.44	4.94	2.8	3.22	2.55	16.84	4.1	9.87	2.28
Killdeer	Charadrius vociferus	20.97	1.35	3.77	1.04	2.94	1.09	1.24	1.66	1.22	50.36	1.21	0.8	0.59	1.34	0.89	1.8	1.18	6.55	8.66	4.58	14.35	9.42	2.98	2.91	6.34	3.93	11.46	3.12	8.2	3.28	2.17	2.69	2.6	4.18	5.67	3.45
King Eider	Somateria spectabilis	6.6	9.57	8.57	4.63	6.34	6.43	4.44	5.1	4.15	3.96	4.25	4.35	3.62	3.89	4.58	3.9	3.11	12.52	NA	NA	NA	NA	NA	NA	NA	NA	NA	NA	NA	NA	NA	NA	NA	NA	NA	NA
King Rail	Rallus elegans	18.89	6.34	4.5	4.48	4.02	4.1	6.1	4	3.73	3.71	4.08	3.06	2.33	2.2	5.1	9.49	3.89	9.98	NA	NA	NA	NA	NA	NA	NA	NA	NA	NA	NA	NA	NA	NA	NA	NA	NA	NA
Kittlitz's Murrelet	Brachyramphus brevirostris	4.92	4.91	3.06	28.1	17.87	1.95	8.74	1.84	4.37	2.12	2.06	0.61	0.18	0.84	0.54	11.75	2.3	3.82	NA	NA	NA	NA	NA	NA	NA	NA	NA	NA	NA	NA	NA	NA	NA	NA	NA	NA
Ladder-backed Woodpecker	Picoides scalaris	9.4	6.4	5.5	15.22	1.22	2.07	3.86	3.15	11.91	10.96	4.07	1.22	0.46	1.23	1.17	6.9	12.13	3.12	5.6	2.87	6.08	7.1	2.98	4.36	5.89	4.52	18.07	8.02	7.12	2.25	0.28	1.9	1.92	4.33	12.63	4.08
Lapland Longspur	Calcarius lapponicus	6.95	3.33	11.41	3.65	3.63	10.12	5.32	5.2	14.08	4.39	3.65	2.83	2.34	3.43	3.26	6.3	4.78	5.32	16.71	2.89	7.51	35.54	1.55	1.49	2.15	2.99	2.84	3.65	3.75	1.92	0.17	7.12	1.09	1.82	4.23	2.59
Lark Bunting	Calamospiza melanocorys	5.59	4.19	5.03	8.91	5.05	7.2	7.5	5.64	6.84	6.34	5.68	2.51	0.17	2.74	2.94	7.17	11.67	4.83	5.3	11.78	5.98	2.81	2.56	3.74	3.01	15.83	6.93	2.4	4.48	1.62	0	2.58	1.72	4.44	22.66	2.15
Lark Sparrow	Chondestes grammacus	4.32	2.12	4.93	5.65	2.27	3.54	1.95	4.1	3.76	19.31	14.83	1.92	1.13	1.73	2.29	17.83	2.4	5.91	5.68	16.32	4.25	14.21	2.21	2.63	3.07	4.92	7.55	3.01	6.64	1.99	2.98	2.5	3.34	3.08	12.18	3.42
Laughing Gull	Leucophaeus atricilla	40.15	11.76	2.25	2.68	1.21	12.03	5.34	2.11	3.41	5.09	2.04	1.38	0.79	1.06	1.66	1.99	1.28	3.76	10.43	16.74	8.24	4.26	12.68	4.65	3.71	3.31	3.76	5.29	4.68	3.06	1.75	2.2	3.23	4.92	3.05	4.04
Lawrence's Goldfinch	Spinus lawrencei	5.48	5.46	17.23	4.76	6.75	6.08	5.48	2.9	4.31	5.8	7.73	2.68	0	2.63	1.6	5.56	3.59	11.97	5.75	7.26	9.16	4.87	4.8	5.01	3.35	6.02	2.86	5.05	8.41	6.37	0	3.67	0.34	17.37	5.73	3.98
Lazuli Bunting	Passerina amoena	NA	NA	NA	NA	NA	NA	NA	NA	NA	NA	NA	NA	NA	NA	NA	NA	NA	NA	5.03	4.61	6.62	3.42	4.03	3.47	4.49	4.48	6.29	2.84	6.58	2.88	0.66	4.04	2.87	28.13	6	3.58
Le Conte's Sparrow	Ammodramus leconteii	4.88	2.51	11.06	5.21	2.09	2.63	2.99	5.3	26.39	3.93	4.81	2.11	1.83	3.19	5.12	3.79	2.62	9.53	11.37	6.63	4.52	3.37	14.98	3.49	7.48	4.66	4.22	8.09	7.46	2.9	1.26	2.21	4.82	3.3	6.6	2.65
Le Conte's Thrasher	Toxostoma lecontei	6.13	5.04	7.67	14.73	5.59	5.14	4.54	4.72	7.3	3.43	11.97	5.83	0	4.02	0	4.64	3.3	5.96	4.78	1.61	4.49	10.26	2.91	7.64	5.74	7.63	10.04	3.84	15.34	5.02	0	3.31	0	6.96	5.05	5.38
Least Bittern	Ixobrychus exilis	18.18	4.78	3.86	4.69	9.6	3.23	2.02	2.35	5.13	9.39	4.29	3.43	1.78	3.32	2.2	6.83	2.17	12.76	16.77	5.68	16.63	3.33	6.68	3.15	3.7	3.62	5.05	5.01	3.77	3.41	1.67	4.13	4.68	4.87	2.46	5.39
Least Flycatcher	Empidonax minimus	14.99	5.99	10.82	4.49	11.9	3.27	4.04	3.4	4.38	4.79	2.94	3.88	0.89	1.97	3.76	2.92	2.33	13.22	23.74	10.33	7.91	14.3	1.49	1.47	1.67	1.98	6.99	12.52	1.1	1.03	1.34	1.08	2.37	6.91	1.35	2.42
Least Grebe	Tachybaptus dominicus	13.02	4.67	4.29	4.11	2.97	11.85	2.73	3.2	16.08	2.83	7.98	1.84	4	1.5	3.25	7.28	2.18	6.23	NA	NA	NA	NA	NA	NA	NA	NA	NA	NA	NA	NA	NA	NA	NA	NA	NA	NA
Least Sandpiper	Calidris minutilla	4.33	1.85	3.66	2.37	6.64	2.52	2.33	1.92	2.76	55.48	1.78	1.2	0.85	1.13	1.16	2.92	1.82	5.28	8.1	7.38	13.05	13.7	1.91	3.67	3.04	7.22	6.44	3.12	3.24	4.68	1.59	4.06	2.55	6.44	4.53	5.26
Least Tern	Sternula antillarum	NA	NA	NA	NA	NA	NA	NA	NA	NA	NA	NA	NA	NA	NA	NA	NA	NA	NA	11.6	9.67	10.33	5.28	9.21	3.57	3.15	2.03	2.01	8.79	5.51	4.75	2.28	3.53	2.91	8.7	3.03	3.66
Lesser Black-backed Gull	Larus fuscus	5.74	11.22	6.04	4.74	6.36	3.35	3.06	4.16	8.17	4.58	3.65	2.6	2.26	2.4	6.51	4.55	2.84	17.8	NA	NA	NA	NA	NA	NA	NA	NA	NA	NA	NA	NA	NA	NA	NA	NA	NA	NA
Lesser Goldfinch	Spinus psaltria	5.85	2.77	28.81	2.4	1.37	2.09	1.69	3.8	2.18	1.49	3.56	1.35	0.52	1.28	8.29	24.79	2.19	5.57	4.99	4.59	14.07	3.66	2.6	3.59	3.95	3.05	4.78	3.58	4.21	3.75	0.38	4.12	4.08	21.71	8.8	4.08
Lesser Nighthawk	Chordeiles acutipennis	20.88	9.32	11.24	4.79	6.46	3.26	4.68	3.18	4.84	5.87	1.83	2.22	1.32	1.61	2.6	4.52	3.19	8.17	7.14	3.3	10.01	12.26	2.32	2.83	3.35	3.04	23.26	5.01	5.54	2.06	0.1	1.82	3.63	2.62	6.94	4.77
Lesser Prairie-Chicken	Tympanuchus pallidicinctus	12.7	3.6	16.64	1.94	10	4.68	3.49	6.17	3.6	4.7	7.06	8.32	0	1.75	1.39	6.33	6.62	1.01	7.37	2.78	8.45	5.81	6.83	4.38	3.67	7.8	7.44	5.07	6.96	2.38	0	6.13	8.2	9.2	3.45	4.08
Lesser Scaup	Aythya affinis	25.97	5.52	4.78	3.67	9.74	3.5	2.55	2.04	5.29	10.89	2.1	1.61	1.7	1.76	2.13	2.69	2.11	11.95	16.79	7.32	8.55	3.43	4.37	4.18	4.93	4.99	3.92	5.03	11.92	3.43	0.45	3.33	3.31	3.6	6.08	4.36
Lesser Yellowlegs	Tringa flavipes	27.38	5.58	4.14	1.81	9.14	5.41	2.96	2.03	1.86	22.99	1.85	1.09	0.48	1.04	1.89	2.31	1.56	6.49	37.3	3.61	5.43	3.92	5.72	4.2	2.76	4.49	3.5	5.42	3.17	3.01	0.98	2.27	4.83	2.45	3.3	3.63
Lewis's Woodpecker	Melanerpes lewis	6.82	14.09	8.36	3.93	3.88	4.1	4.35	5.14	4.35	3.28	6.71	2.85	0.26	3.41	1.91	10.14	5.45	10.97	7.75	6.99	8.92	5.79	4.64	5.62	7.56	3.95	4.83	6.01	9.41	2.42	0.73	6.12	3.14	7.46	5.47	3.19
Limpkin	Aramus guarauna	4.65	2.31	2.13	1.3	3.48	1.37	2.77	1.45	6.08	42.81	9.82	1.31	2.55	2.25	2.16	5.48	1.76	6.32	NA	NA	NA	NA	NA	NA	NA	NA	NA	NA	NA	NA	NA	NA	NA	NA	NA	NA
Lincoln's Sparrow	Melospiza lincolnii	2.13	1.83	4.69	5.24	6.2	1.69	2.19	2.05	3.91	35.06	3.89	1.28	1.19	1.64	6.62	12	1.99	6.41	20.42	4.72	4.54	5.28	3.2	2.54	3.33	3.19	30.21	2.9	2.83	1.69	1.53	1.83	2.68	2.98	2.39	3.74
Little Blue Heron	Egretta caerulea	52.37	3.49	1.19	3.48	0.83	15.9	7.83	1.86	1.41	2.4	1.1	0.76	0.41	0.86	2.04	1.16	0.97	1.96	22.43	4.87	2.98	3.04	3.25	2.77	2.37	2.95	15.82	4.33	8.07	3.97	2.25	4.21	4.27	4.69	4.41	3.33
Little Gull	Hydrocoloeus minutus	6.14	9.75	10.31	3.44	3.81	8.64	4.72	4.59	6.05	3.96	4.26	2.58	2.4	2.61	5.62	3.77	3.56	13.77	NA	NA	NA	NA	NA	NA	NA	NA	NA	NA	NA	NA	NA	NA	NA	NA	NA	NA
Loggerhead Shrike	Lanius ludovicianus	63.06	3.49	4.88	5.66	1.12	0.98	1.26	1.42	3.66	1.96	3.32	0.8	0.41	0.86	1.48	1.73	2.05	1.84	9.31	5.57	5.09	24.53	3.87	3.27	4.46	3.94	5.08	4.18	5.66	2.54	1.23	3.04	2.81	3.94	7.9	3.58
Long-billed Curlew	Numenius americanus	4.75	5.48	7.6	2.45	15.24	4.26	2.92	1.9	5.26	14.66	6.04	2.34	0.37	1.76	3.27	9.51	2.37	9.83	6.21	7.87	10.43	4.41	4.92	4.09	5.62	7.06	4.99	4.38	14.44	3.55	0.16	4.65	2.92	5.05	4.9	4.36
Long-billed Dowitcher	Limnodromus scolopaceus	5.21	4.36	6.6	2.88	31.32	3.98	2.29	2.68	3.46	5.81	4.54	2.05	0.89	2.12	1.54	8.14	3.28	8.86	NA	NA	NA	NA	NA	NA	NA	NA	NA	NA	NA	NA	NA	NA	NA	NA	NA	NA
Long-billed Thrasher	Toxostoma longirostre	15.91	3.65	4.73	1.16	1.11	9.38	1.31	1.58	12.16	3.67	21.12	1.24	3.01	1.57	5.25	8.7	2.04	2.42	9.49	3.48	3.58	4.06	2.83	11.4	4.37	3.64	8.61	4.5	14.43	3.54	2.33	4.15	7.01	2.89	5.05	4.64
Long-eared Owl	Asio otus	10.99	7.62	9.3	3.04	3.12	4.56	4.66	3.7	9.42	3.84	3.77	3.11	0.98	3.83	2.51	3.86	4.79	16.9	NA	NA	NA	NA	NA	NA	NA	NA	NA	NA	NA	NA	NA	NA	NA	NA	NA	NA
Long-tailed Duck	Clangula hyemalis	5.8	30.52	5.72	2.96	2.66	4.47	4.04	3.84	2.7	7.18	3.36	2.18	1.5	2.77	2.36	3.04	6.23	8.65	30.79	3.86	15.41	9.24	5.35	3.81	2.06	3.61	3.78	4.45	4.64	1.8	0.39	3.41	2.64	1.91	1.42	1.44
Long-tailed Jaeger	Stercorarius longicaudus	NA	NA	NA	NA	NA	NA	NA	NA	NA	NA	NA	NA	NA	NA	NA	NA	NA	NA	23.81	1.49	14.77	25.14	5.32	2.62	1.28	2.42	6.86	3.49	2.78	0.57	0.97	1.48	1.31	1.85	2.14	1.7
Louisiana Waterthrush	Parkesia motacilla	NA	NA	NA	NA	NA	NA	NA	NA	NA	NA	NA	NA	NA	NA	NA	NA	NA	NA	10.24	9.13	10.74	3.43	3.84	3.53	3.56	3.5	4.92	3.37	6.8	2.9	4.02	3.08	14.13	4.11	4.75	3.96
Lucy's Warbler	Oreothlypis luciae	NA	NA	NA	NA	NA	NA	NA	NA	NA	NA	NA	NA	NA	NA	NA	NA	NA	NA	6.16	4.7	12.17	18.1	4.06	4.14	5.76	3.59	9.47	3.05	5.83	1.68	0	1.7	0.42	9.94	5.37	3.86
MacGillivray's Warbler	Geothlypis tolmiei	NA	NA	NA	NA	NA	NA	NA	NA	NA	NA	NA	NA	NA	NA	NA	NA	NA	NA	4.11	4.12	9.55	3.1	3.82	2.89	12.96	2.45	12.06	2.73	8.99	2.39	0.81	3.11	4.8	14.27	5.42	2.43
Magnificent Frigatebird	Fregata magnificens	7.95	3.36	6.18	2.66	12.41	4.15	1.53	1.27	1	37.59	3.08	2.07	1.54	2.13	2.89	3.44	1.97	4.8	NA	NA	NA	NA	NA	NA	NA	NA	NA	NA	NA	NA	NA	NA	NA	NA	NA	NA
Magnolia Warbler	Setophaga magnolia	7.53	4.97	3.05	3.54	21.74	2.31	2.38	2.04	1.31	16.53	6.91	3.76	2.26	3.31	2.94	6.12	2.33	6.98	13.66	1.99	5.97	23.5	1.67	2.3	3.37	2.47	9.56	2.94	3.51	1.79	8.03	1.81	8.23	3.87	2.32	3.02
Mallard	Anas platyrhynchos	29.29	4.35	4.45	2.38	6.67	3.07	3.59	2.84	2.72	12.82	2	1.64	1.07	1.88	1.36	2.62	2.15	15.07	20.51	5.48	7.98	4.68	3.5	4.1	3.51	4.12	8.75	4.33	6.68	2.16	2.03	2.25	3.21	4.33	6.61	5.78
Mangrove Cuckoo	Coccyzus minor	NA	NA	NA	NA	NA	NA	NA	NA	NA	NA	NA	NA	NA	NA	NA	NA	NA	NA	24.98	0.35	0.63	4.74	18.26	2.16	10.45	0.03	2.28	24.68	1.11	1.26	0	1.61	4.97	1.07	0.81	0.59
Marbled Godwit	Limosa fedoa	6.5	7.26	8.78	8.64	20.17	7.68	2.04	2.41	2.37	5.08	3.76	1.91	0.9	1.58	2	3.75	2.38	12.81	13.75	7.52	9.75	3.61	5.46	10.62	4.81	3.93	4.89	3.29	7.19	2.67	0.88	2.92	3.52	3.24	9.15	2.79
Marbled Murrelet	Brachyramphus marmoratus	16.8	11.3	4.12	3.83	2.04	27.91	2.79	1.69	3.64	2.28	3.64	1.82	0.76	2.37	1.54	3.57	4.08	5.83	4.22	28.2	5.86	4.08	2.27	6.31	3.36	2.3	2.96	2.29	10.84	5.43	2.63	4.2	3.86	2.78	4.06	4.34
Marsh Wren	Cistothorus palustris	6.7	11.97	3.19	1.92	26.66	3.07	1.91	2.18	1.78	12.16	2.45	1.27	0.92	1.4	2.17	9	1.64	9.6	10.05	6.89	9.85	5.63	4.29	8.83	5.21	3.85	5.86	4.26	8.18	3.04	1.39	3.57	5.47	5.19	5.25	3.19
McCown's Longspur	Rhynchophanes mccownii	9.63	9.67	5.7	7.43	3.76	2.86	7.05	6.56	8.28	4.36	5.17	2.34	0	4.63	1.42	9.44	6.38	5.31	10.34	6.72	9.03	4.38	5.33	3.83	3.7	8.86	6.02	5.58	6.6	3.5	0	5.21	1.87	4.9	10.49	3.63
Merlin	Falco columbarius	4.09	6.99	3.32	3.21	1.62	7.93	2.62	2.57	2.72	3.94	4.89	1.65	2.2	1.59	3.85	12.26	2.42	32.13	13.62	4.91	12.48	4.05	5.67	5.99	4.49	6.91	4.84	7.01	3.83	4.48	2.25	4.54	3.22	4.09	3.78	3.84
Mew Gull	Larus canus	1.61	2.54	1.82	7.35	1.34	45.02	16.12	0.93	6.52	1.05	1.2	1.11	0.21	0.83	0.34	3.98	2.89	5.14	26.16	4.07	7.61	22.76	3.69	3.33	2.23	2.33	3.31	4.65	2.69	1.27	2.32	1.41	4.07	2.42	3.18	2.5
Mexican Jay	Aphelocoma wollweberi	4.18	6.72	10.24	2.68	7.2	9.23	13.9	3.38	4.15	4.15	6.55	1.55	0.06	2.1	1.08	9.17	8.66	5.01	4.29	4.27	10.64	1.57	6.47	3.25	3.84	14.38	3.37	4.43	6.57	2.07	0	8.48	1.57	12.61	10	2.2
Mississippi Kite	Ictinia mississippiensis	NA	NA	NA	NA	NA	NA	NA	NA	NA	NA	NA	NA	NA	NA	NA	NA	NA	NA	8.46	4.1	9.32	3.91	4.06	2.47	4.47	9.2	10.87	5.78	5.34	3.94	2.55	3.7	5.71	3.81	6.88	5.42
Monk Parakeet	Myiopsitta monachus	10.51	4.89	4.44	3.64	12.47	2.9	3.07	3.76	5.74	8.94	6.75	3.59	2.29	3.49	3.65	6.57	4.51	8.8	12.54	6.61	0.86	0.68	17.75	1.85	0.52	1.33	0.1	19.05	9.99	5.4	7.27	3.81	0.95	6.98	0.54	3.79
Montezuma Quail	Cyrtonyx montezumae	3.14	5.63	7.67	1.41	10.5	8.75	8.91	6.82	2.36	2.81	1.88	1	0	1.95	0.47	13.23	6.97	16.49	2.39	11.44	9.11	3.15	9.27	8.48	3.43	7.36	5.05	2.58	9.92	3.71	0	2.25	1.47	6.77	12.55	1.08
Mottled Duck	Anas fulvigula	53.85	10.89	2.78	1.44	2.89	4.08	1.31	1.75	1.76	2.63	2.94	0.92	0.79	0.91	1.43	2.41	1.54	5.7	16.53	8.33	8.04	2.88	16.7	2.43	1.55	3.07	1.57	11.5	2.81	3.29	1.87	4.12	3.21	5.54	3.35	3.2
Mountain Bluebird	Sialia currucoides	6.62	36.07	5.99	3.09	1.9	2.27	3.67	4.99	3.52	3.66	4.59	2.82	0.1	3.12	0.99	6.57	5.16	4.88	8.41	8.38	13.85	3.3	3.26	2.63	3.7	3.04	11.09	3.03	15.12	2.41	0.48	8.28	3.79	3.41	2.82	3
Mountain Chickadee	Poecile gambeli	3.36	7.36	10.93	5.2	6.83	2.51	4.51	1.33	6.37	4.84	8.85	1.78	0.24	8.83	0.98	20.42	1.72	3.94	4.17	7.36	12.75	5.18	3.97	5.77	10.38	2.11	13.07	1.94	7.28	1.82	0.7	2.42	2.51	13.26	2.89	2.43
Mountain Plover	Charadrius montanus	6.69	5.13	15.31	6.14	5.02	5.04	4.27	4.99	5.44	4.95	10.36	4.03	0.05	4.41	0.75	6	3.61	7.81	5.71	7.99	10.94	4.9	2.88	4.42	4.03	11.06	2.21	3.61	7.98	4.43	0	5.79	1.5	8.76	6.97	6.82
Mountain Quail	Oreortyx pictus	5.84	6.91	12.29	4.97	3.38	3.2	7.59	3.27	3.51	2.96	4.57	4.59	0.11	4.5	1.01	17.04	6.73	7.52	3.43	3.06	5.29	2.33	2.03	2.36	13.67	1.8	1.52	3.82	5.94	7.26	0.1	4.43	1.2	23.71	14.29	3.78
Mourning Dove	Zenaida macroura	22.62	5.46	1.91	1.35	2.29	6.03	1.64	1.29	28.03	1.31	4.8	1.2	0.31	1.42	2.09	2.87	8.66	6.7	6.41	3.94	3.31	3.83	1.97	1.45	2.48	1.89	55.56	2.21	3.04	1.3	0.88	1.65	1.38	2.74	3.46	2.51
Mourning Warbler	Geothlypis philadelphia	NA	NA	NA	NA	NA	NA	NA	NA	NA	NA	NA	NA	NA	NA	NA	NA	NA	NA	12.27	2.43	20.9	6.59	3.03	2.17	3.53	3.86	10.72	2.99	8.67	3.1	2.42	2.19	4.09	4.4	3.63	3.02
Muscovy Duck	Cairina moschata	5.13	1.71	5.9	1.78	3.67	1.51	5.21	1.79	3.35	31.28	6.41	2.36	3.12	4.35	6.3	6.99	3.24	5.9	NA	NA	NA	NA	NA	NA	NA	NA	NA	NA	NA	NA	NA	NA	NA	NA	NA	NA
Mute Swan	Cygnus olor	18.96	6.34	7.39	3.06	3.36	3.52	2.51	3.16	8.19	3.31	3.59	2.03	2.85	2.24	11.42	2.04	2.98	13.04	13.14	5.67	8.03	5.99	2.63	3.65	6.62	7.83	4.86	2.76	4.18	6.2	3.57	4.41	6.37	4.54	5.5	4.03
Nashville Warbler	Oreothlypis ruficapilla	5	4.94	10.62	6.33	16.02	6.43	3.33	2.04	4.66	4.09	4.13	2.89	0.66	2.5	1.63	3.95	2.58	18.19	12.4	3.63	6.19	4.21	2.74	3.57	5.05	2.92	15.03	4.14	17.76	2.25	2.01	2.4	2	4.88	5.22	3.59
Neotropic Cormorant	Phalacrocorax brasilianus	14.85	6.86	8.65	3.4	2.67	9.78	4.8	3.47	21.69	3.01	4.29	1.12	0.58	1.85	2.84	3.93	2.3	3.9	7.88	7.59	14.94	2.45	7.99	6.48	7.48	4.48	1.29	4.21	1.18	2	2.4	4.42	6.11	3.89	3.37	11.85
Northern Beardless-Tyrannulet	Camptostoma imberbe	9.09	5.73	4.21	4.59	6.14	7.96	6.52	4.63	5.76	6.91	8.09	3.31	0	2.6	1.89	7.61	7.81	7.14	7.67	4.72	5.67	7.61	6.49	4.75	12.7	2.2	1.47	6.93	9.25	0.27	0	0.24	1.09	12.88	14.86	1.2
Northern Bobwhite	Colinus virginianus	7.13	3.43	3.86	2.54	2.5	3.43	4.73	4.43	30.88	4.91	6.97	2.13	1.99	2.07	3.11	6.41	5.3	4.18	5.43	2.06	2.49	1.26	1.41	0.97	2.5	2.3	53.87	1.72	10.67	1.2	0.99	0.99	2.22	5.53	1.93	2.46
Northern Cardinal	Cardinalis cardinalis	5.67	1.07	1.09	0.65	0.93	1.8	3.52	0.67	29.24	0.54	14.83	0.35	0.45	0.39	4.56	31.73	1.06	1.45	9.51	1.04	0.63	0.73	0.4	0.35	1.19	0.55	31.74	0.61	30.84	0.29	0.16	0.27	12.96	5.32	0.62	2.8
Northern Flicker	Colaptes auratus	41.4	3.02	10.76	3.98	3.07	2.09	1.85	1.69	3.82	10.3	2.07	0.77	1.17	1.17	2.58	2.26	1.34	6.65	2.06	5.93	13.17	3.33	1.31	2.39	2.58	1.81	16.62	1.42	4.48	1.05	0.29	1.75	1.22	34.68	4.38	1.55
Northern Fulmar	Fulmarus glacialis	6.84	5.08	18.76	5.12	3.19	14.61	4.01	2.26	2.38	3.14	4.05	3.75	0.16	3.95	2.26	8.42	3.7	8.31	NA	NA	NA	NA	NA	NA	NA	NA	NA	NA	NA	NA	NA	NA	NA	NA	NA	NA
Northern Gannet	Morus bassanus	11.32	13.23	6.49	3.74	2.87	8.83	3.54	4.5	7.29	3.21	4.75	2.89	2.42	2.42	3.49	9.09	3.55	6.37	8.66	7.95	6.91	12.11	3.21	7.68	1.72	2.68	10.29	3.88	4.93	0.87	8.88	1.82	9.07	4.78	1.12	3.44
Northern Goshawk	Accipiter gentilis	31.9	2.65	5.59	2.92	3.28	2.86	4.01	2.91	3.13	3.55	5.48	2.43	1.37	2.99	1.61	2.98	1.87	18.48	NA	NA	NA	NA	NA	NA	NA	NA	NA	NA	NA	NA	NA	NA	NA	NA	NA	NA
Northern Harrier	Circus cyaneus	47.34	7.3	4.21	3.83	1.8	1.97	2.38	2.2	3.28	3.12	3.01	1.89	1.27	1.74	1.88	3.11	2.27	7.39	9.97	4.59	8.34	4.01	3.04	7.78	4.7	4.12	7.81	3.77	16.42	3.14	0.73	3.09	5.71	4.75	4.74	3.3
Northern Hawk Owl	Surnia ulula	17.33	3.89	7	7.15	7.67	4.27	4.27	4.63	4.17	6.06	2.87	5.54	1.78	3.21	2.66	5.05	3.43	9.01	11.72	4.43	13.23	1.91	4.65	4.08	5.23	4.69	5.71	10.92	4.4	3.14	0.22	5	1.1	2.99	7.29	9.29
Northern Mockingbird	Mimus polyglottos	57.51	1.95	3.32	1.06	1.36	2.91	1.11	1.03	5.68	1.77	1.81	0.7	0.74	0.54	10.58	1.98	1.57	4.39	73.16	1.73	1.68	1.04	1.71	0.78	1.18	0.97	4.23	0.88	1.62	0.5	0.28	0.57	1.18	4.73	0.98	2.77
Northern Parula	Setophaga americana	9.68	4.59	3.42	1.98	4.97	1.21	3.51	1.71	1.94	36.73	5.26	2.85	0.97	3.19	1.47	4.99	2.55	8.95	12.43	4.42	6.17	3.18	2.63	3.36	3.96	4.13	6.69	3.5	13.4	2.76	3.09	2.58	14.49	6.42	4.44	2.35
Northern Pintail	Anas acuta	10.68	6.23	4.21	6.22	2.37	3.03	3.15	3.84	3.39	22.26	2.87	1.84	1.35	1.97	2.34	7.52	2.97	13.72	8.77	7.31	12.05	6.31	5.57	7.74	3.75	4.36	3.44	4.66	9.22	3.55	1.25	3.78	3.93	3.02	7.28	4.01
Northern Pygmy-Owl	Glaucidium gnoma	4.92	5.45	9.22	3.29	4.97	4.1	5.96	2.97	7.76	3.31	6.35	2.54	0.67	3.12	2.5	17.6	4.86	10.4	8.38	3.99	12.62	3.09	3.99	3.1	4.28	3.9	4.85	2.33	7.14	8.44	0.76	6.24	1.86	7.94	12.79	4.29
Northern Rough-winged Swallow	Stelgidopteryx serripennis	13.16	3.43	4.97	3.72	6.14	2.69	3.42	3.1	13.07	16.99	5.22	2.06	0.9	2.31	1.15	3.4	3.61	10.63	21.16	6.08	7.78	6.07	3.28	3.33	5.19	4.51	4.74	4.28	4.87	3.69	2.21	3.39	4.59	4.44	6.38	4.02
Northern Saw-whet Owl	Aegolius acadicus	13.22	3.53	7.95	2.94	3.56	3.26	4.32	3.77	6.6	3.79	3.6	3	1.42	3.32	2.81	2.89	4.95	25.09	NA	NA	NA	NA	NA	NA	NA	NA	NA	NA	NA	NA	NA	NA	NA	NA	NA	NA
Northern Shoveler	Anas clypeata	19	3.33	5.12	5.63	1.76	2.29	2.07	2.4	4.21	28.3	2.64	1.5	1.51	1.62	1.64	6.69	2.09	8.2	9.21	7	11.25	3.55	6.88	6.69	3.02	4.63	4.3	5.06	10.82	3.83	2.67	2.84	4.09	2.82	6.29	5.05
Northern Shrike	Lanius excubitor	47.75	2.08	4.32	2.34	2.57	4.37	2.13	2.02	2.41	2.4	3.62	2.08	1.61	1.99	1.28	5.01	2.35	9.67	NA	NA	NA	NA	NA	NA	NA	NA	NA	NA	NA	NA	NA	NA	NA	NA	NA	NA
Northern Waterthrush	Parkesia noveboracensis	8.8	7.25	3.67	1.92	19.2	2.48	2.84	2.15	2.1	16.99	2.23	1.83	2.3	2.05	2.36	4.51	2.38	14.94	18.38	8.76	6.9	16.09	3.02	2.86	5.25	4.09	5.17	3.37	2.27	2.82	2.69	3.19	5.11	2.31	3.67	4.04
Northwestern Crow	Corvus caurinus	0.85	43.88	6.01	2.75	0.78	5.96	4.3	1.55	2.73	1.59	1.12	1.42	0.56	1.54	0.55	3.04	16.74	4.63	3.58	26.27	5.84	2.69	2.79	10.45	3.35	2.34	3.61	5.5	5.22	2.15	1.57	4.11	2.48	4.51	11.42	2.11
Nuttall's Woodpecker	Picoides nuttallii	6.24	1.3	1.75	1.13	0.72	5.01	0.8	0.74	3.11	2.29	1.28	0.92	0	0.55	0.05	70.24	1.06	2.81	14.11	3.4	5.29	3.26	2.34	4.82	2.18	4.06	6.23	3.36	4.7	3.42	0	2.51	0.07	31.83	4.97	3.46
Oak and Juniper Titmouse	Baeolophus inornatus and ridgwayi	9.38	14.01	6.86	1.71	2.33	3.39	3.73	3.11	4.57	1.91	2.97	1.56	0.04	1.78	1.12	34.19	2.25	5.08	NA	NA	NA	NA	NA	NA	NA	NA	NA	NA	NA	NA	NA	NA	NA	NA	NA	NA
Oak Titmouse	Baeolophus inornatus	NA	NA	NA	NA	NA	NA	NA	NA	NA	NA	NA	NA	NA	NA	NA	NA	NA	NA	10.17	3.45	6	3	2.83	5.1	4.04	3.5	4.28	2.58	5.14	4.21	0.01	3.43	0.37	32.78	5.51	3.61
Olive Sparrow	Arremonops rufivirgatus	11.77	8.79	4.29	2.09	2.69	6.33	1.31	2.71	15.04	6.73	21.44	1.83	0.81	1.35	3.9	3	4.11	1.83	7.66	1.92	2.71	2.93	2	16.71	2.13	3.96	13.37	2.12	18.51	3.14	2.61	1.89	4.34	2.49	6.92	4.57
Olive Warbler	Peucedramus taeniatus	4.39	4.71	6.44	1.99	4.82	7.22	3.48	2.03	2.48	2.27	3.33	1.54	0	2.26	0.63	12.87	6.5	33.03	13.23	7.16	10.86	1.87	16.06	2.42	2.45	7.26	2.15	7.54	9.28	1.4	0	1.59	2.89	5.37	5.13	3.31
Olive-sided Flycatcher	Contopus cooperi	NA	NA	NA	NA	NA	NA	NA	NA	NA	NA	NA	NA	NA	NA	NA	NA	NA	NA	4.92	4.19	9.37	4.06	3.11	2.71	4.89	3.8	24.05	3.35	6.6	2.52	1.64	3.37	2.63	5.62	9.66	3.5
Orange-crowned Warbler	Oreothlypis celata	12.44	1.79	1.94	1.37	5.99	2.06	1.38	1.27	1.14	56.41	1.75	0.64	0.47	1.16	0.63	1.81	1.2	6.58	6.51	6.36	3.42	5.67	3.81	4.41	2.9	2.4	28.27	2.88	4.64	1.81	0.66	2.74	2.43	8.85	10.53	1.72
Orchard Oriole	Icterus spurius	5.26	6.53	11.73	5.77	9.44	4.08	5.47	4.18	3.85	3.46	4.08	5.09	0.15	4.5	2.09	3.03	4.34	16.94	8.85	3.52	3.96	1.75	1.87	2.15	2.89	3.08	35.78	3.61	3.5	1.34	1.29	1.51	5.31	12.13	5.1	2.35
Osprey	Pandion haliaetus	6.59	2.17	1.98	2.08	7.59	5.45	1.42	2.01	1.74	57.3	0.89	0.79	0.27	1.12	0.62	2.27	1.41	4.31	7.56	5.98	7.23	4.49	5.65	7.4	7.8	3.93	4.31	9.14	5.43	4.57	2.71	4.69	3.43	6.08	5.46	4.16
Ovenbird	Seiurus aurocapilla	10.15	4.72	3.87	3.74	6.44	2.07	2.56	2.36	1.3	29.72	4.56	2.15	2.44	3.35	3.09	7.52	2.27	7.67	9.3	3.66	7.57	6.62	1.75	2.36	2.31	2.4	21.97	2.3	3.39	1.65	10.31	1.24	8.4	7.68	3.37	3.73
Pacific Golden-Plover	Pluvialis fulva	8.69	9.12	10.84	3.33	8.75	7.49	2.1	2.8	4.66	5.07	5.17	4.25	0.02	2.28	0.34	11.07	3.8	10.21	NA	NA	NA	NA	NA	NA	NA	NA	NA	NA	NA	NA	NA	NA	NA	NA	NA	NA
Pacific Loon	Gavia pacifica	2.56	3.26	2.22	7.23	3.5	47.12	12.56	1.25	2.18	2.38	3.09	1.43	0.7	1.69	1.06	2.37	1.78	3.62	15.25	5.98	26.16	9.73	2.74	2.44	4.5	5.71	3.93	4.17	4.8	2.09	0.25	3	3.49	1.66	1.94	2.15
Pacific-slope Flycatcher	Empidonax difficilis	3.47	4.04	17.33	9.88	5.65	5.53	3.52	18.5	2.64	3.77	3.52	3.64	0	5.24	0.07	2.55	5.32	5.33	3.93	2.53	3.56	3.16	4.45	9.4	4.33	1.74	10.91	1.88	4.23	3.18	0.39	3.28	1.1	6.77	33.45	1.71
Painted Bunting	Passerina ciris	3.75	2.04	2.96	1.94	6.92	1.26	3.12	1.5	2.67	41.4	6.51	1.4	2.64	1.32	4.53	5.88	1.8	8.37	9.53	3.63	9.14	2.63	1.75	2.59	4	6.69	27.95	2.21	6.51	2.11	1.19	2.21	2.83	4.34	6.14	4.54
Painted Redstart	Myioborus pictus	4.77	3.42	11.49	3.71	6	4.64	6.25	3.35	5.93	6.57	5.44	1.92	0	1.84	0.66	10.22	7.7	16.07	13.34	8.97	10.42	3.71	12.53	11.65	5.15	5.7	7.33	2.89	2.33	1.06	0	2.03	0.61	3.63	8.36	0.29
Palm Warbler	Setophaga palmarum	6.86	3.44	3.21	5.19	1.94	13.36	18.97	3.37	5.15	5.9	9.28	1.63	1.35	2.07	2.64	6.39	2.67	6.56	5.83	5.17	13.68	8.64	5.4	6.08	4.31	6.37	6.06	5.1	5.02	2.82	4.41	4.08	4.6	4.94	4.5	3.01
Parasitic Jaeger	Stercorarius parasiticus	6.4	7.24	18.61	7.75	5.46	8.22	2.74	2.51	2.55	6.28	7.32	5.53	0	2.86	0.23	5.24	3.32	7.74	1.75	0.81	31.24	16.38	4.12	1.96	3.29	6.78	5.75	3.39	4.28	2.64	0.22	3.7	5.27	6.32	1.26	0.85
Pelagic Cormorant	Phalacrocorax pelagicus	4.57	2.79	2.33	8.31	1.56	52.18	13.36	0.74	1.34	0.95	2.31	0.88	0.31	1.33	0.78	2.01	1.38	2.87	NA	NA	NA	NA	NA	NA	NA	NA	NA	NA	NA	NA	NA	NA	NA	NA	NA	NA
Peregrine Falcon	Falco peregrinus	6.45	7.85	3.1	2.38	6.08	21.2	1.96	3.76	3.02	2.73	2.02	1.55	0.86	1.53	3.37	5.27	2.15	24.73	NA	NA	NA	NA	NA	NA	NA	NA	NA	NA	NA	NA	NA	NA	NA	NA	NA	NA
Phainopepla	Phainopepla nitens	11.47	3.12	14.76	6.5	2.69	4.84	2.71	2.24	6.06	10.97	7.94	1.47	0	1.53	9.95	6.08	2.22	5.44	7.7	4.83	11.36	20.35	3.86	3.53	5.39	3.69	6.76	4.3	6.44	2.62	0	3.4	1.21	5.07	4.72	4.76
Philadelphia Vireo	Vireo philadelphicus	NA	NA	NA	NA	NA	NA	NA	NA	NA	NA	NA	NA	NA	NA	NA	NA	NA	NA	11.74	3.09	9.04	5.23	3.96	3.69	3.82	4.41	5.68	12.26	4.96	3.14	3.89	2.71	7.53	3.13	7.66	4.07
Pied-billed Grebe	Podilymbus podiceps	30.31	2.38	2.52	1.37	5.59	1.56	2.14	2.36	1.62	32.77	1.56	1.1	0.54	1.26	1.05	3.32	1.58	6.99	9.76	4.87	12.84	5.59	4.19	8.38	5.36	4.64	4.6	4.92	10.13	2.89	1.09	4	3.38	5.72	4.01	3.64
Pigeon Guillemot	Cepphus columba	13.97	4.79	5.62	3.33	2.24	25.1	3.04	1.56	4.06	6.17	6.66	2.49	1.27	3.92	1.97	3.1	4.75	5.95	2.1	13.79	24.65	7.03	1.68	9.81	3.83	3.24	2.63	2.33	3.36	4.84	1.79	3.36	2.69	6.58	2.75	3.54
Pileated Woodpecker	Dryocopus pileatus	6.15	14.74	5.83	3.6	2.13	2.25	2.14	2.52	6.46	2.11	26.34	1.68	1.51	1.84	8.7	2.82	3.49	5.69	5.16	8.54	8.56	3.7	1.92	2.52	3.3	3.23	3.47	2.14	21.88	2.86	3.01	2.74	7.13	5.88	11.05	2.91
Pine Grosbeak	Pinicola enucleator	46.42	2.87	5.96	5.76	2.29	1.77	5.01	2.84	4.44	2.12	2.28	2.01	1.3	2.33	3.8	2.71	2.61	3.48	7.05	9.7	5.56	13.38	3.24	4.13	5.86	3.68	14.83	2.99	3.49	2.35	2.88	2.65	5.01	3.73	4.19	5.3
Pine Siskin	Spinus pinus	9.36	3.34	5.87	2.78	2.92	4.74	6.62	4.8	12.64	5.23	6.57	3.04	1.97	2.76	3.75	4.51	7.25	11.84	5.75	4.41	7.32	3.16	3.4	3.4	4.6	2.63	35.9	2.86	5.3	2.15	1.23	2.4	5.23	4.52	3.17	2.59
Pine Warbler	Setophaga pinus	45.26	1.48	1.91	1.22	1.59	4.35	1.27	1.32	1.49	1.74	14.56	0.75	0.77	0.57	11.93	3.08	2.37	4.33	24.98	4.03	6.23	3.33	1.68	2.62	3.03	3.45	4.59	3.07	11.28	2.04	2.49	1.94	9.82	5.6	6.73	3.08
Pinyon Jay	Gymnorhinus cyanocephalus	7.66	27.73	5.76	5	5.67	2.44	3.37	3.15	3.77	8.61	5.08	4.12	0.05	3.11	1.38	4.26	3.43	5.4	8.62	23.64	4.38	4.03	4.36	3.72	4.58	5.26	6.1	5.72	6.58	3.31	0.12	4.66	3.42	4.76	2.61	4.12
Piping Plover	Charadrius melodus	15.34	14.28	8.35	4.8	5.68	5.61	6.66	3.82	4.62	4.73	2.94	2.81	1.29	3.31	2.28	4.61	2.83	6.04	NA	NA	NA	NA	NA	NA	NA	NA	NA	NA	NA	NA	NA	NA	NA	NA	NA	NA
Plain Chachalaca	Ortalis vetula	16.4	6.03	2.52	4.03	5.96	1.88	1.14	4.37	2.57	4.25	25.51	3.29	0.02	2.11	1.98	6.9	6.57	4.48	NA	NA	NA	NA	NA	NA	NA	NA	NA	NA	NA	NA	NA	NA	NA	NA	NA	NA
Pomarine Jaeger	Stercorarius pomarinus	5.03	7.53	21.17	8.53	5.48	7.15	2.86	2.18	2.94	3.35	4.88	3.97	0.2	2.26	0.82	5.5	3.13	13.03	NA	NA	NA	NA	NA	NA	NA	NA	NA	NA	NA	NA	NA	NA	NA	NA	NA	NA
Prairie Falcon	Falco mexicanus	3.68	45.35	3.67	3.93	1.53	1.87	2.5	2.15	2.15	2.59	5.27	1.63	0.91	1.67	4.25	8.51	3.36	4.98	7.44	11.36	6.58	3	4.33	3.86	5.45	5.28	3.52	4.76	14.33	5.8	0.35	6.26	2.32	4.59	4.24	6.53
Prairie Warbler	Setophaga discolor	4.74	1.1	2.43	3.84	1.79	1.85	3.14	1.7	1.7	48.02	12.57	0.85	1.38	1.84	1.29	7.02	0.92	3.81	20.58	6.27	8.16	3.22	2.4	2.74	2.92	2.62	6.75	3.09	5.85	2.12	3.48	2.11	14.78	3.76	6.15	2.99
Prothonotary Warbler	Protonotaria citrea	NA	NA	NA	NA	NA	NA	NA	NA	NA	NA	NA	NA	NA	NA	NA	NA	NA	NA	21.66	3.83	3.04	4.03	2.48	2.6	4.08	3.97	5.69	3.89	6.18	4.22	3.08	3.54	9.65	6.26	9.01	2.78
Purple Finch	Haemorhous purpureus	12.13	4.95	4.6	2.3	2.87	3.04	2.92	3.08	10.22	3.27	15.92	2.15	1.61	7.4	2.15	5.24	4.84	11.31	5.49	2.33	5.03	13.05	2.26	3.1	3.6	4.07	15.89	3.84	13.25	2.7	3.14	2.47	2.66	4.43	9.79	2.89
Purple Martin	Progne subis	NA	NA	NA	NA	NA	NA	NA	NA	NA	NA	NA	NA	NA	NA	NA	NA	NA	NA	42.7	5.73	3.23	1.28	1.48	0.96	2.23	1.61	9.31	2.51	4.79	1.29	0.82	1.42	13.03	2.32	2.94	2.37
Purple Sandpiper	Calidris maritima	4.17	12.02	7.7	3.61	4.3	11.63	4.21	6.77	3.79	4.9	6.13	3.18	2.77	3.41	5.32	4.84	4	7.27	NA	NA	NA	NA	NA	NA	NA	NA	NA	NA	NA	NA	NA	NA	NA	NA	NA	NA
Pygmy Nuthatch	Sitta pygmaea	9.02	10.56	7.03	4.98	4.69	4.45	4.34	3.02	6.65	4.42	7.49	3.34	0.28	2.97	2.19	14.26	2.3	8.02	11.72	7.44	13.78	5.49	4.41	3.1	5.74	3.85	6.79	5.6	6.84	3.24	0.13	3.46	2.49	7.07	4.32	4.54
Pyrrhuloxia	Cardinalis sinuatus	7.79	3.89	3.56	8.94	2.22	3.27	9.94	3.66	10.92	9.45	3.4	1.2	1.18	1.54	2.16	11.9	13.28	1.7	5.55	2.5	4.1	7.92	4.18	4.74	8.24	4.56	9.79	5.32	7.65	1.89	0.1	2.33	3.53	6.37	16.23	4.98
Razorbill	Alca torda	8.6	8.52	9.28	4.8	3.53	8.61	4.03	7.43	3.61	6.16	5.78	3.71	3.44	4.05	3.88	5.74	4.24	4.6	NA	NA	NA	NA	NA	NA	NA	NA	NA	NA	NA	NA	NA	NA	NA	NA	NA	NA
Red Crossbill	Loxia curvirostra	6.54	4.34	8.55	3.73	6.36	3.91	4.82	2.56	18.41	2.64	5.41	3.01	1.05	3.5	3.24	5.63	4.27	12.03	4.14	4.23	10.08	4.36	4.9	4.58	9.93	2.76	13.83	3.97	9.12	2.51	1.34	3.92	3.34	6.29	5.4	5.29
Red Knot	Calidris canutus	8.82	5.49	6.85	6.15	11.92	9.65	4.69	3.26	3.43	6.42	3.27	2.34	1.23	2.2	3.05	5.17	3.85	12.21	NA	NA	NA	NA	NA	NA	NA	NA	NA	NA	NA	NA	NA	NA	NA	NA	NA	NA
Red-bellied Woodpecker	Melanerpes carolinus	8.3	1.08	1.73	1.53	0.76	1.45	1.89	1.19	29.66	0.73	28.23	0.53	0.7	0.53	4.09	15	1.32	1.28	5.63	0.9	1.24	0.99	0.5	0.62	1.34	0.85	40.68	0.77	16.31	0.55	0.34	0.68	22.27	2.79	1.3	2.22
Red-breasted Merganser	Mergus serrator	7.01	33.06	3.74	2.76	2.67	7.21	3.11	4.17	3.45	6.83	3.08	1.98	1.56	1.98	2.51	2.67	2.83	9.36	2.96	12.27	15.38	17.88	3.17	7.54	2.71	6.96	3.73	4.63	4	2.93	1.04	3.35	2.12	2.12	2.47	4.75
Red-breasted Nuthatch	Sitta canadensis	25.29	3.59	4.86	8.55	2.58	2.86	3.43	3.53	6.56	5.64	5.53	2.19	1.32	2.16	2.3	2.71	3.39	13.5	8.09	3.99	3.82	3	2.3	2.66	4.96	2.62	33.33	1.88	7.12	1.6	1.93	1.89	2.2	4.82	10.22	3.57
Red-breasted Sapsucker	Sphyrapicus ruber	1.62	1.38	5.1	1.06	0.97	9.77	5.89	0.74	1.66	2.12	2.02	3.17	0.36	2.06	0.56	41.78	13.83	5.89	9.9	6.93	7.75	4.24	3.54	6.22	5.87	3.28	5.07	3.62	4.9	4.84	0.82	4.38	2.37	5.25	17.47	3.56
Red-cockaded Woodpecker	Picoides borealis	14.91	9.3	4.95	4.93	2.34	3.38	3.72	4.39	5.29	4.41	4.59	2.92	3.5	2.99	5.51	9.59	4.87	8.43	NA	NA	NA	NA	NA	NA	NA	NA	NA	NA	NA	NA	NA	NA	NA	NA	NA	NA
Red-crowned Parrot	Amazona viridigenalis	12.12	5.11	7.52	5.02	10	4.15	4.05	4.84	3.79	4.75	10.14	2.1	0.17	1.95	1.64	4.88	4.1	13.68	NA	NA	NA	NA	NA	NA	NA	NA	NA	NA	NA	NA	NA	NA	NA	NA	NA	NA
Reddish Egret	Egretta rufescens	8.99	9.3	5.46	3.1	17.92	3.14	2.46	1.79	2.02	23.55	2.24	2.49	1.31	1.76	2.36	4.39	1.89	5.84	5.86	5.76	36.12	7.55	6.91	5.92	2.97	2.59	0.8	8.28	2.07	2.6	0.92	1.65	1.34	4.27	2	2.41
Red-eyed Vireo	Vireo olivaceus	NA	NA	NA	NA	NA	NA	NA	NA	NA	NA	NA	NA	NA	NA	NA	NA	NA	NA	4.58	6.23	9.38	4.64	1.22	5.72	2.24	1.31	8.89	1.72	1.63	1.09	2.27	1.22	31.63	8.91	4.55	2.76
Red-faced Cormorant	Phalacrocorax urile	10.7	5.57	2.63	11.43	2.83	3.13	4.28	2.9	2.79	2.63	3.86	2.96	2.14	11.66	1.95	1.68	3.53	23.34	NA	NA	NA	NA	NA	NA	NA	NA	NA	NA	NA	NA	NA	NA	NA	NA	NA	NA
Red-faced Warbler	Cardellina rubrifrons	NA	NA	NA	NA	NA	NA	NA	NA	NA	NA	NA	NA	NA	NA	NA	NA	NA	NA	12.34	8.72	7.59	2.39	16.68	6.3	5.11	7.25	4.4	5.76	0.62	0.99	0	1.37	3.45	9.63	6.35	1.05
Redhead	Aythya americana	21.38	7.99	6.85	5.64	2.87	2.67	3.34	3.23	5.83	4.32	7.43	3.02	2.53	3.54	1.53	3.24	3.05	11.53	10.5	9.26	8.04	5.25	3.71	4.44	4.35	4.89	3.27	4.14	13.51	3.99	0.73	3.9	3.88	5.33	5.81	5
Red-headed Woodpecker	Melanerpes erythrocephalus	5.95	8.79	3.85	2.16	1.77	2.27	3	2.78	29.67	2.14	11.72	1.84	1.9	1.86	9.73	4.2	3.89	2.48	6.5	3.33	6.05	3.1	2.68	5.17	4.4	4.89	24.89	2.87	5.14	2.76	2.44	2.28	4.14	10.62	5.85	2.87
Red-naped Sapsucker	Sphyrapicus nuchalis	9.46	13.95	14.46	4.76	2.07	2.63	3.47	3.47	2.75	6.13	11.34	2.22	0.01	2.82	1.68	6.36	3.54	8.89	5.58	5.66	13.74	4.5	4.3	2.56	11.31	3.59	8.46	4.05	7.06	4.22	2.14	3.97	7.25	4.4	3.13	4.1
Red-necked Grebe	Podiceps grisegena	7.37	20.52	4.98	3.41	2.86	10.68	8.38	3.43	4.39	4.52	3.07	2.52	1.84	3.87	1.85	2.86	6.28	7.17	17.9	7.37	10.61	5.39	4.29	3.13	3.67	4.7	6.87	4.74	8.9	3.42	0.63	3.45	4.11	3.4	4.16	3.28
Red-necked Phalarope	Phalaropus lobatus	NA	NA	NA	NA	NA	NA	NA	NA	NA	NA	NA	NA	NA	NA	NA	NA	NA	NA	10.85	4.76	16.62	21.18	1.02	4.11	2.71	1.27	3.94	5.16	7.55	1.28	0.05	4.73	4.01	5.44	4.03	1.31
Red-shouldered Hawk	Buteo lineatus	50.37	6.04	3.04	1.35	1.87	3.61	1.42	1.23	3.5	1.53	3.07	1.12	0.84	1.19	2.17	4.06	9.36	4.25	36.95	2.42	5.12	1.91	2.08	2.63	2.65	2.02	2.09	10.37	9.49	1.91	1.62	1.84	3.01	4.7	6.88	2.32
Red-tailed Hawk	Buteo jamaicensis	65.4	6.29	3.81	1.19	1.43	1.66	1.5	1.79	2.17	1.94	1.11	0.78	0.42	0.71	0.84	1.06	0.98	6.92	13.81	6.09	8.11	5.53	2.83	2.36	4.82	4.07	6.2	4.09	8.64	2.57	6.34	3.65	4.09	4.94	8.47	3.39
Red-throated Loon	Gavia stellata	8.84	13.96	5.12	4.89	2.95	14.85	3.46	3.71	3.04	7.74	4.04	2.54	1.6	2.22	2.12	4.32	5.17	9.43	4.64	7.23	17.81	20.52	2.78	3.47	4.72	3.87	4.57	3.46	3.02	3.47	2.21	5.74	2.5	2.99	3.37	3.62
Red-winged Blackbird	Agelaius phoeniceus	50.46	2.74	4.75	3.62	1.91	1.81	2.43	2.17	4.66	2.15	2.47	1.23	1.23	1.59	2.29	2.61	1.72	10.15	9.78	5.99	15.83	11.14	2.4	2.87	4.33	4.67	9.95	3.44	4.93	2.17	1.35	2.64	2.06	8.05	4.73	3.69
Rhinoceros Auklet	Cerorhinca monocerata	3.67	4.06	8.48	3.1	3.71	22.39	3.91	2.47	2.16	3.48	3.82	3.3	0.44	3.96	1.4	13.45	5.3	10.89	NA	NA	NA	NA	NA	NA	NA	NA	NA	NA	NA	NA	NA	NA	NA	NA	NA	NA
Ring-billed Gull	Larus delawarensis	35.78	8.84	3.88	2.41	2.17	3.12	2.28	2.52	6.61	2.53	2.28	1.32	0.63	1.29	4.82	3.07	3.85	12.6	10.9	7.1	19.83	4.52	3.32	3.39	5.48	4.83	7.82	3.52	6.1	4.24	1.46	4.15	2.29	4.33	3.83	2.88
Ringed Kingfisher	Megaceryle torquata	7.61	7.95	4.4	3.83	8.34	7.48	1.86	4.26	17.57	4.18	13.64	2.33	0.39	1.98	2.22	2.47	6.18	3.32	NA	NA	NA	NA	NA	NA	NA	NA	NA	NA	NA	NA	NA	NA	NA	NA	NA	NA
Ring-necked Duck	Aythya collaris	16.56	2.71	2.68	1.81	2.12	1.8	1.71	3.01	2.39	39.43	1.78	1.14	1.08	1.25	1.35	3.5	1.76	13.91	14.83	5.06	10.32	4.34	4.77	4.11	6.43	7.38	7.73	4.69	6.48	4.32	1.64	3.66	3.01	3.91	3.86	3.47
Ring-necked Pheasant	Phasianus colchicus	27.14	4.66	7.64	6.38	2.84	3.33	3.81	3.22	5.87	3.57	2.59	1.84	1.68	2.16	4.15	4.05	6.56	8.51	16.68	4.21	11.39	2.76	2.55	2.5	3.97	4.17	13.4	7.59	6.06	1.74	0.78	2.32	3.73	3.35	9.65	3.13
Rock Pigeon	Columba livia	10.45	5.17	5.89	3.61	3.17	5.76	4.3	2.97	19.05	3.47	3.36	2.33	1.26	2.26	2.16	4.01	3.44	17.36	11.47	7.25	17.86	4.65	2.83	2.69	4.31	4.25	15	2.97	6.52	2.72	1.68	2.51	2.73	4.07	3.09	3.37
Rock Ptarmigan	Lagopus muta	8.6	4.64	3.63	14.53	5.19	3.57	3.75	3.42	7.81	7.49	4.76	2.03	2.06	3.27	3.99	2.38	6.29	12.57	5.09	1.35	22.64	24.04	7.14	11.51	2.12	1.61	7	6.01	1.89	0.11	0.4	0.63	1.5	1.08	2.72	3.16
Rock Sandpiper	Calidris ptilocnemis	10.38	10.8	3.35	11.77	2.65	11.66	4.09	2.41	3.06	4.62	4.33	2.58	1.11	4.35	2.61	2.74	6.54	10.95	NA	NA	NA	NA	NA	NA	NA	NA	NA	NA	NA	NA	NA	NA	NA	NA	NA	NA
Rock Wren	Salpinctes obsoletus	16.35	5.94	13.28	2.02	2.37	1.39	1.22	1.88	3.42	5.97	11.23	1.45	0.08	1.38	22.87	3.07	1.72	4.38	4.79	23.95	8.73	2.79	2.69	3.66	4.43	3.58	3.45	3.52	9.74	2.82	0.33	10.74	1.91	6.49	3.51	2.86
Roseate Spoonbill	Platalea ajaja	35.1	11.98	4.11	1.57	14.85	3.95	2.6	1.62	3.07	4.61	2.47	1.33	0.84	1.29	2.02	2.65	1.75	4.18	9.38	8.51	15.3	3.31	11.5	4.35	3.83	3.15	2.48	5.36	2.79	3.29	2.91	3.57	7.27	5.88	1.97	5.15
Rose-breasted Grosbeak	Pheucticus ludovicianus	NA	NA	NA	NA	NA	NA	NA	NA	NA	NA	NA	NA	NA	NA	NA	NA	NA	NA	9.9	5.64	33.51	6.57	1.91	2.02	2.93	2.67	7.9	3.9	5.43	1.31	1.75	1.54	2.68	4.95	3.08	2.3
Ross's Goose	Chen rossii	18.48	5.38	7.47	9.39	3.45	3.11	4.48	6.37	6.74	4.57	4.93	2.79	1.05	2.84	2.44	6.8	4.5	5.21	NA	NA	NA	NA	NA	NA	NA	NA	NA	NA	NA	NA	NA	NA	NA	NA	NA	NA
Rough-legged Hawk	Buteo lagopus	19.07	5.99	6.12	5.03	2.32	5.06	3.21	3.09	3.31	17.02	5.55	2.04	1.04	1.93	2.22	4.4	6.17	6.42	5.7	1.28	12.41	26.6	1.88	4.13	2.71	2.1	8.77	6.65	3.18	1.7	0.09	4.99	2.06	9.02	3.32	3.38
Royal Tern	Thalasseus maximus	5.71	12.15	4.65	6.32	27.51	5.36	3.14	1.97	2.88	16.16	1.56	1.73	0.96	0.93	1.27	2.5	1.51	3.68	NA	NA	NA	NA	NA	NA	NA	NA	NA	NA	NA	NA	NA	NA	NA	NA	NA	NA
Ruby-crowned Kinglet	Regulus calendula	8.75	1.78	3.73	0.97	2.33	1.07	1.02	2.57	0.69	62.62	1.32	0.64	0.7	0.65	0.66	1.38	0.78	8.33	10.15	4.18	4.32	3.51	2.68	1.96	3.36	2.6	41.29	5.14	3.49	1.67	1.45	1.62	3.59	2.89	3.19	2.9
Ruby-throated Hummingbird	Archilochus colubris	17.09	5.62	4.34	3.66	5.92	6.56	3.13	2.93	3.48	16.56	2.15	2.25	1.51	1.47	2.53	5.37	2.92	12.5	9.03	3.66	4.18	2.48	1.47	4.79	3.03	2.93	5.95	2.11	10.93	2.69	3.52	2.97	27.53	5.6	3.94	3.19
Ruddy Duck	Oxyura jamaicensis	42.73	3.73	3.84	1.95	2.63	1.67	2.17	4.26	1.85	8	1.94	1.5	0.77	1.35	1.13	5.54	1.9	13.04	9.78	8.29	8.36	5.55	4.6	4.68	5.11	5.09	4	5	12.51	4.15	0.71	4.34	3.79	5.87	4.86	3.31
Ruddy Turnstone	Arenaria interpres	7.28	10.94	6.08	6.54	20.27	7.74	4.34	2.56	3.58	5.64	3.08	2.71	1.11	1.68	1.82	3.51	3.04	8.08	NA	NA	NA	NA	NA	NA	NA	NA	NA	NA	NA	NA	NA	NA	NA	NA	NA	NA
Ruffed Grouse	Bonasa umbellus	23.81	11.42	4.52	7.31	1.63	2.04	2.83	2.16	18.35	2.38	2.15	1.51	1.57	1.29	6.97	1.7	3.25	5.12	14.46	4.5	8.71	5.81	3.35	3.85	6.12	5.29	5.7	3.9	4.81	2.97	1.66	3.08	3.6	3.47	3.44	15.27
Rufous Hummingbird	Selasphorus rufus	17.28	3.55	8.53	3.49	4.17	7.17	5.33	3.43	3.96	5.41	3.89	2.34	2.02	3.1	5.44	6.44	3.9	10.55	8.95	4.81	3.9	3.76	5.63	12.34	7.54	2.03	5.97	2.59	9.28	3.06	2.17	4.32	6.12	4.62	10.02	2.89
Rufous-crowned Sparrow	Aimophila ruficeps	14.35	4.75	22.58	3.32	2.04	2.82	3.24	3.23	3.38	2.6	10.25	2.4	0.52	1.95	4.38	8.06	3.15	6.96	9.11	4.11	9.43	4.4	4.76	6.91	5.14	5.49	4.68	7.48	11.19	3.35	0.26	3.4	1.93	6.11	6.15	6.09
Rufous-winged Sparrow	Peucaea carpalis	6.38	5.44	8.37	5.7	9.65	2.54	16.6	2.13	1.99	5.13	4.37	1.1	0	1.93	0.61	15.23	9.39	3.46	9.45	7.71	23.4	11.48	6.08	1.64	10.34	1.05	0.97	8.51	5.63	0.45	0	2.76	0.02	3.44	5.7	1.37
Rusty Blackbird	Euphagus carolinus	10.83	2.43	4.94	2.29	1.89	5.02	2.38	3.31	21.88	1.92	8.06	1.66	1.89	2.04	9.01	5.72	3.61	11.13	15.07	5.73	12.82	7.49	5.81	4.06	5.27	5.39	3.91	6.41	5.28	2.91	1.68	3.88	4.25	2.47	4.77	2.79
Sage Thrasher	Oreoscoptes montanus	6.58	20.11	10.71	3.53	3.48	4.49	5.66	4.78	4.3	5.63	4.34	3.56	0	4.09	0.71	5.03	8.44	4.57	11.56	9.44	6.44	2.55	4.11	2.55	4.44	3.89	3.4	5.07	3.9	2.83	0.33	22.01	1.37	11.28	2.29	2.56
Sanderling	Calidris alba	8.01	11.7	4.21	2.8	3.28	32.79	2.45	2.33	2.07	5.69	2.84	2.13	1.06	1.72	1.65	2.6	3.27	9.39	NA	NA	NA	NA	NA	NA	NA	NA	NA	NA	NA	NA	NA	NA	NA	NA	NA	NA
Sandhill Crane	Grus canadensis	28.9	7.16	4.39	5.45	3.77	3.3	6.93	4.08	5.34	3.21	5.47	2.44	1.37	1.88	3.04	3.36	4.17	5.74	NA	NA	NA	NA	NA	NA	NA	NA	NA	NA	NA	NA	NA	NA	NA	NA	NA	NA
Sandwich Tern	Thalasseus sandvicensis	8.66	10.36	4.9	3.87	16.57	1.58	3.2	1.46	1.29	19.65	3.93	1.89	1.18	2.4	2.79	5.82	2.35	8.12	NA	NA	NA	NA	NA	NA	NA	NA	NA	NA	NA	NA	NA	NA	NA	NA	NA	NA
Savannah Sparrow	Passerculus sandwichensis	58.39	1.53	1.98	1.16	3.44	1.82	1.17	1.43	1.2	7.95	2.32	1.23	0.47	1.25	0.7	1.36	3.46	9.15	29.82	5.8	11.09	4.04	2.47	2	3.44	2.64	9.91	11.29	4.24	1.68	1.49	2.07	1.41	1.66	2.24	2.73
Say's Phoebe	Sayornis saya	14.66	3.2	25.02	3.83	0.94	0.75	1	1.83	1.85	6.41	5.57	0.78	0.28	0.76	20.4	9.18	1.33	2.18	9.64	21.54	3.28	3.6	2.39	2.92	4.89	3.29	5.27	1.7	22.86	3.16	0.07	3.43	1.17	3.64	4.38	2.77
Scaled Quail	Callipepla squamata	10.56	15.22	6.41	3.55	3.33	4.19	14.51	8.11	4.28	4.07	3.59	2.38	0.12	2.06	1.24	4.69	7.43	4.27	15.76	10.72	7.89	3.92	3.36	2.53	9.02	3.46	4.18	4.63	4.1	2.04	0	1.97	1.1	8.48	12.23	4.6
Scarlet Tanager	Piranga olivacea	NA	NA	NA	NA	NA	NA	NA	NA	NA	NA	NA	NA	NA	NA	NA	NA	NA	NA	10.61	7.87	7.28	2.77	2.55	2.36	2.51	2.2	17.33	1.42	5.35	1.57	3.43	1.53	22.85	3.35	2.82	2.2
Scissor-tailed Flycatcher	Tyrannus forficatus	29.77	4.81	7.16	3.38	7.61	2.9	2.81	2.17	3.14	3.91	5.07	2.75	1.26	3.29	3.44	4.33	2.66	9.53	7.17	2.89	7.39	6.21	1.34	2.27	2.97	10.1	19.05	2.08	10.39	1.27	0.91	1.22	1.73	4.47	12.44	6.11
Scott's Oriole	Icterus parisorum	9.22	4.34	18.89	11.86	3.72	2.27	6.83	3.59	4.27	2	5.68	2.44	0	2.85	0.02	4.39	7.39	10.24	9.17	5.97	11.23	6.2	3.5	5.45	7.78	3.61	3.82	7.5	11.52	3.03	0	2.68	0.93	5.68	7.05	4.86
Seaside Sparrow	Ammodramus maritimus	12.69	9.32	11.08	4.39	2.76	9	8.17	3.58	5.14	6.61	3.33	2.33	1.79	2.48	2.6	4.77	3.49	6.48	9.03	11.18	20.72	5.48	3.11	5.05	4	3.33	3.4	3.64	2.79	5	3.95	2.86	2.91	3.15	3.76	6.64
Sedge Wren	Cistothorus platensis	40.46	5.91	1.91	2.16	2.1	4.31	1.44	1.81	7.9	1.94	10.02	1.26	0.86	2.03	3.7	4.11	2.06	6.02	8.88	2.56	21.33	2.28	2.41	2.46	4.33	3.18	13.67	2.05	5.14	1.98	2.14	2.2	2.69	2.48	16.92	3.3
Semipalmated Plover	Charadrius semipalmatus	6.09	7.22	6.47	5.7	28.96	7.61	3.5	2.61	2.31	6.42	3.39	2.25	0.73	1.63	1.69	3.43	2.56	7.43	6.46	6.18	15.55	30.4	3.16	3.44	2.9	5.01	6.3	1.77	2.75	2.58	1.13	2.04	1.48	3.13	2.35	3.36
Semipalmated Sandpiper	Calidris pusilla	NA	NA	NA	NA	NA	NA	NA	NA	NA	NA	NA	NA	NA	NA	NA	NA	NA	NA	2.03	2.05	27.05	22.31	4.54	16.37	3.5	1.99	4.33	1.84	0.72	1.08	0.7	3.31	0.56	1.56	5.27	0.81
Sharp-shinned Hawk	Accipiter striatus	43.72	1.89	1.75	1.42	3.16	1.4	1.86	1.41	2.94	1.87	1.53	0.98	0.68	1.01	1.24	1.89	1.26	30	NA	NA	NA	NA	NA	NA	NA	NA	NA	NA	NA	NA	NA	NA	NA	NA	NA	NA
Sharp-tailed Grouse	Tympanuchus phasianellus	10.68	4.82	7.52	2.62	3.18	24.74	4.97	4.12	4.32	2.79	9.1	2.39	0.4	2.99	1.62	2.75	7.37	3.62	7.5	6.85	9.29	6.01	3.91	13.24	5.69	5.26	5.08	3.71	6.63	3.34	0.11	3.84	3.54	3.87	7.24	4.92
Sharp-tailed Sparrow (Nelson's and Saltmarsh)	Ammodramus nelsoni and caudacutus	9.33	8.53	9.8	3.57	2.56	12.11	8.02	3.25	4.59	4.82	4.07	2.92	1.77	2.21	2.75	6.95	3.39	9.37	NA	NA	NA	NA	NA	NA	NA	NA	NA	NA	NA	NA	NA	NA	NA	NA	NA	NA
Short-billed Dowitcher	Limnodromus griseus	9.02	6.83	5.99	4.84	22.12	6.92	4.94	3.19	2.94	7.57	2.96	2.3	0.99	1.97	1.98	4.21	2.76	8.49	NA	NA	NA	NA	NA	NA	NA	NA	NA	NA	NA	NA	NA	NA	NA	NA	NA	NA
Short-eared Owl	Asio flammeus	8.59	6.01	8.78	4	3.25	4.08	5.22	5.3	3.99	3.69	4.78	4.16	1.64	4.01	2.99	5.11	5.06	19.34	NA	NA	NA	NA	NA	NA	NA	NA	NA	NA	NA	NA	NA	NA	NA	NA	NA	NA
Short-tailed Hawk	Buteo brachyurus	4.13	2.59	4.46	1.5	4.39	0.68	1.56	1.06	1.17	57.13	1.81	1.49	1.11	1.58	1.19	4.94	1.43	7.77	NA	NA	NA	NA	NA	NA	NA	NA	NA	NA	NA	NA	NA	NA	NA	NA	NA	NA
Smith's Longspur	Calcarius pictus	7.82	3.96	6.25	5.54	4.54	3.66	3.45	13.96	9.01	3.8	4.76	2.34	1.75	4.58	5.96	4.9	6.5	7.23	43.35	3.24	9.4	1.17	2	3.43	0.61	15.26	6.26	9.16	0.72	0.61	0.21	0.72	0.42	1.07	1	1.36
Snail Kite	Rostrhamus sociabilis	6.95	2.93	4.14	3.63	10.11	2.18	1.63	4.29	8	21.5	3.13	3.88	5.4	3.24	4.03	8.11	2.42	4.45	NA	NA	NA	NA	NA	NA	NA	NA	NA	NA	NA	NA	NA	NA	NA	NA	NA	NA
Snow Bunting	Plectrophenax nivalis	5.8	2	44.8	6.75	2.4	2.02	2.97	2.66	3.05	6.9	2.22	1.63	1.15	2.46	2.34	2.59	2.79	5.47	NA	NA	NA	NA	NA	NA	NA	NA	NA	NA	NA	NA	NA	NA	NA	NA	NA	NA
Snow Goose	Chen caerulescens	24.93	4.79	8.71	4.97	2.16	3.16	3.21	3.93	10.37	3.86	3.72	2.69	1.46	2.8	2.12	3.72	3.85	9.56	NA	NA	NA	NA	NA	NA	NA	NA	NA	NA	NA	NA	NA	NA	NA	NA	NA	NA
Snowy Egret	Egretta thula	3.33	1.54	1.71	1.6	59.06	3.87	1.47	1.36	1.5	12.27	0.63	0.55	0.16	0.59	0.4	5.16	0.83	3.96	20.67	12.79	6.31	3.92	9.79	2.74	3.29	2.75	4.8	5.53	3.43	3.29	1.09	2.75	4.49	5.14	2.26	4.97
Snowy Owl	Bubo scandiacus	9.34	5.39	17.96	4.31	4.01	4.19	4.54	4.64	3.63	6.36	5.54	3.14	2.59	3.02	3.92	4.1	3.98	9.35	NA	NA	NA	NA	NA	NA	NA	NA	NA	NA	NA	NA	NA	NA	NA	NA	NA	NA
Snowy Plover	Charadrius nivosus	5.46	4.08	18.47	9.81	17.08	4.71	1.8	1.84	3.88	7.24	3.59	3.3	0.7	2.87	1.58	3.54	2.91	7.14	NA	NA	NA	NA	NA	NA	NA	NA	NA	NA	NA	NA	NA	NA	NA	NA	NA	NA
Solitary Sandpiper	Tringa solitaria	22.68	4.68	3.35	3.7	2.97	3.5	4.71	3.11	6.11	3.55	8.33	2.75	1.53	2.25	3.61	4.44	4.94	13.81	25.58	3.01	4.23	5.22	6.38	5.12	5.85	5.55	5.9	8.23	4.88	2.93	0.92	2.19	2.39	3.43	3.12	5.06
Solitary Vireo complex (Plumbeous, Cassin's, and Blue-headed Vireos)	Vireo plumbeus, cassinii, and solitarius	64.4	2.2	0.93	2.14	1.3	2.02	1.92	1.28	0.8	3.82	1.12	0.5	0.5	0.46	1.96	8.38	1.27	5	NA	NA	NA	NA	NA	NA	NA	NA	NA	NA	NA	NA	NA	NA	NA	NA	NA	NA
Song Sparrow	Melospiza melodia	15.41	2.35	4.14	1.48	9.07	1.43	2.17	2.65	1.73	41.88	2.52	0.89	0.69	1.27	1.24	2.19	2.19	6.69	15.87	9.23	2.34	31.43	1.5	1.01	3.12	1.75	12.87	1.46	5.93	0.94	1.38	0.97	3.52	1.71	2.47	2.52
Sora	Porzana carolina	5.5	3.71	6.22	2.44	3.45	3.94	1.7	2.32	1.8	43.49	2.12	1.68	0.59	1.35	1.52	3.73	1.66	12.81	NA	NA	NA	NA	NA	NA	NA	NA	NA	NA	NA	NA	NA	NA	NA	NA	NA	NA
Spot-breasted Oriole	Icterus pectoralis	3.3	1.89	0.89	1.58	20.22	0.45	0.71	1.41	1.79	9.67	16.38	1.73	10.18	1.37	10.28	0.87	2.59	14.69	NA	NA	NA	NA	NA	NA	NA	NA	NA	NA	NA	NA	NA	NA	NA	NA	NA	NA
Spotted Dove	Streptopelia chinensis	8.87	3.88	9.01	1.75	12.33	2.07	5.61	3.93	3.26	11.99	4	4.57	0	2.94	0	14.84	5.14	5.79	NA	NA	NA	NA	NA	NA	NA	NA	NA	NA	NA	NA	NA	NA	NA	NA	NA	NA
Spotted Owl	Strix occidentalis	6.3	6.31	23.2	2.38	5.34	5.29	2.92	3.14	5.64	3.89	2.55	2.55	0	2.94	0.4	4.12	4.93	18.09	NA	NA	NA	NA	NA	NA	NA	NA	NA	NA	NA	NA	NA	NA	NA	NA	NA	NA
Spotted Sandpiper	Actitis macularius	4.43	2.96	4.32	2.15	44.07	1.89	1.14	1.37	1.91	19.99	1.07	0.86	1.01	1.08	1.08	2.46	1.66	6.54	7.77	5.36	6.32	4.22	3.55	4.21	6.49	3.4	20.26	4.53	4.76	3.89	1.36	3.18	3.07	9.19	3.65	4.79
Spotted Towhee	Pipilo maculatus	NA	NA	NA	NA	NA	NA	NA	NA	NA	NA	NA	NA	NA	NA	NA	NA	NA	NA	6.83	7.19	5.42	2.17	2.23	2.63	3.38	2.72	9.16	3.55	3.79	1.93	0.33	2.25	2.49	29.61	12.16	2.17
Sprague's Pipit	Anthus spragueii	8.47	4.93	11.68	5.24	2.96	4.71	2.94	3.8	16.7	3.8	4.45	2.31	0.84	2.26	2.75	4.7	2.49	14.95	10.44	9.72	17.23	4.69	5.54	3.71	4.28	3.71	5.23	3.21	6.97	3.22	0.18	3.47	3.49	3.31	9.44	2.17
Spruce Grouse	Falcipennis canadensis	32.62	4	5.78	4.54	5.22	3.85	5.04	4.01	5.74	4.52	2.72	2.2	1.97	1.81	1.64	3.28	3.74	7.32	NA	NA	NA	NA	NA	NA	NA	NA	NA	NA	NA	NA	NA	NA	NA	NA	NA	NA
Steller's Jay	Cyanocitta stelleri	4.87	5.79	6.62	2.97	2.67	3.42	4.49	2.48	10.67	2.36	3.44	1.11	0.2	1.54	1.83	32.22	7.37	5.96	8.35	4.18	11.12	2.34	1.59	1.64	4.12	1.77	16.95	1.32	4.23	1.47	0.35	1.79	1.51	7.9	27.29	2.07
Stilt Sandpiper	Calidris himantopus	29.84	3.94	7.06	3.74	4.95	6.21	2.77	3.05	2.97	5.49	4.76	2.2	0.99	2.28	2.69	4.27	3.6	9.18	NA	NA	NA	NA	NA	NA	NA	NA	NA	NA	NA	NA	NA	NA	NA	NA	NA	NA
Sulphur-bellied Flycatcher	Myiodynastes luteiventris	NA	NA	NA	NA	NA	NA	NA	NA	NA	NA	NA	NA	NA	NA	NA	NA	NA	NA	1.5	8.21	25.79	6.64	5.42	13.4	3.7	2.91	2.28	2.08	5.81	0.62	0	3.35	0.5	7.8	7.92	2.07
Summer Tanager	Piranga rubra	NA	NA	NA	NA	NA	NA	NA	NA	NA	NA	NA	NA	NA	NA	NA	NA	NA	NA	49.32	5.11	1.98	1.22	1.33	1.5	1.36	2.12	4.85	1.56	2.29	0.9	1.12	0.8	12.24	5.4	4.79	2.09
Surf Scoter	Melanitta perspicillata	5.37	15.05	4.17	6.35	1.88	23.74	7.3	3.78	2.5	4.73	4.19	2.39	1.32	2.19	2.05	2.7	3.41	6.9	NA	NA	NA	NA	NA	NA	NA	NA	NA	NA	NA	NA	NA	NA	NA	NA	NA	NA
Surfbird	Calidris virgata	3.92	4.08	6.84	3.25	2.73	31.96	3.96	1.67	2.69	2.7	3.79	2.54	0.83	2.55	0.83	14.09	3.39	8.17	NA	NA	NA	NA	NA	NA	NA	NA	NA	NA	NA	NA	NA	NA	NA	NA	NA	NA
Swainson's Hawk	Buteo swainsoni	14.69	3.31	8.32	5.43	9.24	6.3	5.71	4.35	5.08	11.65	3.75	2.21	0.89	3.32	2.09	3.39	3.41	6.87	7.35	8.94	6.84	4.85	3.84	3	6.02	4.61	4.24	3.17	16.41	2.76	0.39	2.85	3.37	7	11.8	2.58
Swainson's Thrush	Catharus ustulatus	NA	NA	NA	NA	NA	NA	NA	NA	NA	NA	NA	NA	NA	NA	NA	NA	NA	NA	6.5	10.35	3.69	6.56	3.86	2.08	5.56	1.96	40.86	2.12	2.02	1.24	1.23	1.11	2.23	2.75	3.35	2.52
Swainson's Warbler	Limnothlypis swainsonii	NA	NA	NA	NA	NA	NA	NA	NA	NA	NA	NA	NA	NA	NA	NA	NA	NA	NA	12.59	6.13	4.99	5.46	3.42	4.24	4.02	5.37	4.3	3.63	5.67	3.55	4.34	3.5	10.1	5.89	6.13	6.67
Swallow-tailed Kite	Elanoides forficatus	NA	NA	NA	NA	NA	NA	NA	NA	NA	NA	NA	NA	NA	NA	NA	NA	NA	NA	6.5	6.73	10.03	3.57	11.8	1.97	2.79	3.84	4.48	14.8	4.44	3.95	3.46	3	3.93	7.24	3.45	4.02
Swamp Sparrow	Melospiza georgiana	36.74	2.39	1.77	1.1	2.1	1.92	1.61	1.19	8.88	1.53	6.89	0.79	0.49	0.67	9.25	10.87	2.42	9.39	13.32	3.2	24	7.54	2.54	2.29	3.36	3.52	7.16	2.81	8.73	2.1	3	2.05	3.68	4.92	2.51	3.29
Tennessee Warbler	Oreothlypis peregrina	8.02	4.59	9.69	6.59	10.74	5.11	4.39	3.33	2.82	10.81	3.8	2.54	0.71	1.91	1.15	2.87	5.83	15.12	19.13	5.18	10.01	9.52	4.12	3.03	4.94	5.05	5.54	4.57	3.27	2.75	3.63	3.33	4.16	4.54	3.78	3.47
Thayer's Gull	Larus thayeri	4.98	4.05	4.9	5.45	4.18	29.2	10.37	1.84	3.32	3.08	3.04	2.58	0.57	2.45	1.45	5	5.05	8.48	NA	NA	NA	NA	NA	NA	NA	NA	NA	NA	NA	NA	NA	NA	NA	NA	NA	NA
Thick-billed Kingbird	Tyrannus crassirostris	5.57	9.59	14.16	5.22	4.96	3.22	4.56	2.47	4.22	3.19	3.08	3.29	0.43	1.97	0.21	14.35	10.28	9.23	9.41	3.81	13.67	18.83	2.16	1.61	3.7	4.88	3.23	4.38	1.82	0.7	0	0.63	0.04	15.83	14.44	0.86
Thick-billed Murre	Uria lomvia	4.82	10.29	7.56	4.26	4.66	8.97	4.25	10.19	3.6	5.07	5.45	3.79	6.83	2.4	3.97	3.62	5.85	4.43	NA	NA	NA	NA	NA	NA	NA	NA	NA	NA	NA	NA	NA	NA	NA	NA	NA	NA
Townsend's Solitaire	Myadestes townsendi	5.9	29.35	6.74	2.34	3.72	1.37	2.26	1.23	2.43	10.38	17.09	1.61	0.14	2.21	1.31	4.77	1.76	5.38	4.5	5.95	13.76	3.75	3.57	5.84	8.1	2.29	14.1	2.54	7.36	2.82	0.93	2.65	3.99	8.55	4.04	5.27
Townsend's Warbler	Setophaga townsendi	1.97	3.41	24.38	4.86	4.53	12.61	3.95	1.3	4.39	0.92	1.41	1.01	0.25	0.98	0.51	19.1	5.84	8.6	4.59	5.48	6.96	5.62	10.1	4.1	9.6	3.95	12.98	3.09	6.12	2.77	1.41	3.63	4.65	7.05	4.99	2.92
Tree Swallow	Tachycineta bicolor	4.21	2.81	4.48	4.63	35.71	5.92	2.66	2.22	2.81	12.35	1.8	1.45	0.24	1.25	1.03	8.55	1.68	6.21	11.75	3.98	6.26	27.2	2.53	2.22	3.44	2.52	14.47	2.78	4.84	1.62	1.03	1.98	2.63	3.24	4.19	3.31
Tricolored Blackbird	Agelaius tricolor	2.83	3.2	7.17	1.99	1.61	4.68	2.28	1.79	1.97	2.85	3.9	3.18	0	3.07	0.23	50.21	2.56	6.49	22.65	2.43	3.32	4.29	2.05	3.6	6.42	6.09	9.55	2.57	4.41	3.32	0	3.26	0	19.02	3.88	3.15
Tricolored Heron	Egretta tricolor	46.1	3.29	1.88	2.54	0.99	16.14	6.09	1.73	1.64	8.86	1.22	0.66	0.45	0.66	1.78	2.23	1.39	2.33	11.16	13.61	7.57	3.23	19.87	3.11	1.91	3.22	1.58	6.84	3.28	2.47	1.99	3.67	4.25	5.72	3.92	2.62
Tropical Kingbird	Tyrannus melancholicus	12.54	5.26	8.23	4.25	5.85	4.11	3.59	3.08	2.09	3.59	12.3	5.76	0	3.41	1.42	6.44	4.47	13.59	NA	NA	NA	NA	NA	NA	NA	NA	NA	NA	NA	NA	NA	NA	NA	NA	NA	NA
Tropical Parula	Setophaga pitiayumi	10.62	3.78	0.7	1.56	7.72	7.3	3.23	9.63	2.49	8.96	2.84	6.98	0.28	4.08	2.38	2.39	17.52	7.54	NA	NA	NA	NA	NA	NA	NA	NA	NA	NA	NA	NA	NA	NA	NA	NA	NA	NA
Trumpeter Swan	Cygnus buccinator	8.49	11.04	7.47	3.73	4.88	10.24	5.95	3	3.76	6.2	5.27	3.61	1.42	4.27	2.89	4.55	7.01	6.23	22.56	8.9	13.03	3.53	4.12	3.01	4.32	4.21	5.5	3.2	5.37	3.62	0.53	3.58	3.18	2.43	4.67	4.23
Tufted and Black-crested Titmouse	Baeolophus bicolor and atricristatus	5.84	6.02	6.69	1.04	1.03	2.55	2.27	1.07	24.46	1.46	11.48	0.71	0.53	0.64	27.31	4.64	1.05	1.21	NA	NA	NA	NA	NA	NA	NA	NA	NA	NA	NA	NA	NA	NA	NA	NA	NA	NA
Tufted Titmouse	Baeolophus bicolor	NA	NA	NA	NA	NA	NA	NA	NA	NA	NA	NA	NA	NA	NA	NA	NA	NA	NA	17.5	4.18	5.11	1.02	0.93	1.22	0.79	1.05	11.84	0.99	20.55	0.54	0.7	0.62	26.01	2.29	2.05	2.59
Tundra Swan	Cygnus columbianus	12.87	7.7	6.84	4.35	4.96	3.68	5.63	3.79	8.21	5.1	4.92	3.25	1.77	3.38	2.73	6.75	5.22	8.85	10.44	4.86	13.16	19	2.15	2.3	4.99	8.46	6.8	4.53	2.45	1.32	0.75	2.35	1.08	2.63	5.21	7.51
Turkey Vulture	Cathartes aura	52.98	4.12	2.61	1.46	2.36	9.89	1.37	1.28	1.98	3.26	1.74	0.69	0.61	0.74	3.79	2.1	5.14	3.88	39.44	2.46	5.11	3.69	3.6	3.2	3.59	4.46	3.38	3.63	4	1.77	0.99	2.29	3.3	5.27	4.84	4.99
Upland Sandpiper	Bartramia longicauda	NA	NA	NA	NA	NA	NA	NA	NA	NA	NA	NA	NA	NA	NA	NA	NA	NA	NA	7.6	6.42	9.52	6.02	2.57	7.82	4.61	9.9	7.97	2.99	4.11	2.56	2.99	4	4.54	5.44	7.89	3.05
Varied Bunting	Passerina versicolor	NA	NA	NA	NA	NA	NA	NA	NA	NA	NA	NA	NA	NA	NA	NA	NA	NA	NA	9.62	3.8	5.92	4.87	16.92	9.61	6.2	2.74	6.83	3.81	4.8	4.5	0	2.64	1.28	7.05	6.97	2.43
Varied Thrush	Ixoreus naevius	4.79	4.35	2.53	2.19	3.34	15.27	8.56	0.93	3.33	2.23	1.95	1.29	0.32	2.14	0.98	16.53	22.23	7.06	7.67	5.25	6.31	21.49	4.83	4.93	3.4	2.09	16.96	2.79	3.99	2.75	1.26	2.75	2.85	3.91	4.47	2.29
Vaux's Swift	Chaetura vauxi	NA	NA	NA	NA	NA	NA	NA	NA	NA	NA	NA	NA	NA	NA	NA	NA	NA	NA	8.51	5.66	6.91	5.61	5.08	6.74	6.63	2.52	3.76	3.89	5.57	4.32	0.83	3.34	2.69	9.82	12.59	5.52
Veery	Catharus fuscescens	NA	NA	NA	NA	NA	NA	NA	NA	NA	NA	NA	NA	NA	NA	NA	NA	NA	NA	16.73	5.35	3.74	17.93	1.68	5.16	1.77	1.45	11.44	1.86	9.49	1.22	5.79	0.96	6.78	2.07	3.7	2.87
Verdin	Auriparus flaviceps	11.08	5.78	5.3	13.51	4.25	3.03	2.43	1.96	22.05	5.88	4.62	1.25	0.42	1.06	2.35	5.17	8.17	1.69	5.66	3.66	10.09	8.04	2.44	3.64	4.64	2.82	24.92	4.18	6.39	1.88	0.24	2.89	2.57	3.38	9.32	3.24
Vermilion Flycatcher	Pyrocephalus rubinus	16.24	5.5	4.28	3.07	3.6	3.1	4.16	3.11	21.72	7.87	6.85	1.7	0.68	1.8	3.14	5.19	2.78	5.2	6.05	3.15	4.54	5.73	4.27	4.91	8.96	5.65	9.19	3.82	8.66	4.35	0.38	2.63	2.08	9.48	9.46	6.69
Vesper Sparrow	Pooecetes gramineus	51	3.43	2.67	4.44	1.66	4.81	2.03	2.9	3.71	2.9	2.74	1.93	1.2	1.59	1.36	3.35	3.33	4.94	22.69	3.07	4.27	7.13	1.63	1.45	2.5	2.14	4.76	15.36	9	2.02	2.25	1.62	2.13	1.63	13.92	2.42
Violet-green Swallow	Tachycineta thalassina	5.78	4.62	16.51	2.82	3.91	4.32	3.73	3.99	4.67	5.01	4.62	2.98	0	2.63	0.04	19.4	2.7	12.26	4.83	6.57	9.88	5.32	3.19	9.34	4.55	2.67	10.01	2.37	3.85	2.23	0.66	2.92	2.45	22.48	3.61	3.06
Virginia Rail	Rallus limicola	8.71	10.09	4.28	3.14	9.2	3.8	2.89	3.31	2.86	7.8	3.76	2.58	0.82	2.67	1.52	13.56	3.53	15.48	NA	NA	NA	NA	NA	NA	NA	NA	NA	NA	NA	NA	NA	NA	NA	NA	NA	NA
Virginia's Warbler	Oreothlypis virginiae	NA	NA	NA	NA	NA	NA	NA	NA	NA	NA	NA	NA	NA	NA	NA	NA	NA	NA	6.92	17.97	4.71	5.7	3.78	4.44	3.81	7.06	6.48	3.54	5.3	2.05	0.62	3.58	11.15	6.61	3.63	2.64
Wandering Tattler	Tringa incana	2.75	10.21	30.54	6.82	5.41	7.6	1.36	2.36	1.95	3.52	5.65	3	0	4.19	1.32	5.07	2.04	6.22	NA	NA	NA	NA	NA	NA	NA	NA	NA	NA	NA	NA	NA	NA	NA	NA	NA	NA
Warbling Vireo	Vireo gilvus	NA	NA	NA	NA	NA	NA	NA	NA	NA	NA	NA	NA	NA	NA	NA	NA	NA	NA	27.24	4.35	8.69	3.91	2.93	2.85	4.51	3.28	7.6	4.38	8.82	2.18	1.57	1.97	3.68	4.06	4.43	3.56
Western Bluebird	Sialia mexicana	9.13	5.31	36.63	2.56	1.7	1.62	4.09	2.29	4.14	1.79	2.47	1.52	0.07	1.69	7.45	9.98	2.62	4.95	6.68	6.88	14.13	4.65	2.81	3.32	6.32	3.83	8.58	4.85	5.56	3.58	0.07	3.05	1.57	14.54	6.12	3.45
Western Grebe	Aechmophorus occidentalis	4.77	4.29	3.23	2.72	6.59	19.88	5.58	1.21	3.06	2.7	2.53	1.57	0.19	1.89	0.9	30.56	3.97	4.35	8.51	6.22	8.76	4.21	3.17	5.23	4.54	4.91	6.46	5.77	10.26	5.7	0.56	6.42	2.35	7.38	5.5	4.07
Western Gull	Larus occidentalis	2.38	1.99	5.91	1.48	2.21	37.95	2.88	0.95	2.34	1.93	1.14	1.22	0.24	1.02	0.76	26.48	3.7	5.43	3.61	7.07	32.48	3.18	3.16	9.09	1.76	2.12	0.97	1.28	7.98	8.19	0.28	3.83	0.6	6.18	4.94	3.29
Western Kingbird	Tyrannus verticalis	11	3.46	5.49	5.36	11.57	3.05	4.18	2.52	2.32	9.14	4.38	3.54	2.09	3.1	3.12	11.09	3.97	10.64	3.92	4.43	2.5	7.52	2.11	2.46	2.21	3.05	16.27	2.21	14.31	1.8	2.6	2.33	23.31	2.67	3.1	3.17
Western Meadowlark	Sturnella neglecta	14.52	11.24	7.76	5.72	1.25	1.42	1.56	1.91	2.04	2.28	1.82	1.08	2.51	1.01	5.45	31.37	3.98	3.08	9.91	3.01	3.36	6.72	1.43	3.15	2.16	2.16	3.35	2.39	30.23	1.29	1.44	1.34	15.82	2.75	6.02	3.46
Western Sandpiper	Calidris mauri	4.71	6.37	5.23	3.19	35.02	7.79	2.86	2.68	2.86	5.73	3.42	1.98	1.02	1.94	1.63	3.79	2.19	7.6	1.7	3.83	18.64	41.76	1.39	3.39	3.09	2.31	6.14	2.01	3.37	2.76	0.05	4.02	0.22	2.49	2.2	0.65
Western Screech-Owl	Megascops kennicottii	6.62	6.1	13.87	2.26	4.07	4.36	2.45	2.19	2.87	2.94	3.85	2.43	0.15	2.47	1.31	21.02	3.43	17.6	2.19	6.18	22.48	4.87	3.35	3.21	4.95	4.02	2.82	3.28	3.93	6.32	0	2.7	0.33	9.03	8.14	12.18
Western Scrub-Jay	Aphelocoma californica	7.03	7.86	37.87	1.67	1.53	1.64	2.62	1.76	4.58	1.28	1.94	1.59	0.47	1.42	1.83	19.46	2.07	3.38	5.37	5.44	13.47	2.88	3.83	2.71	3.2	3.3	10.93	3.97	3.44	3.05	0.42	3.22	1.99	24.35	6.1	2.33
Western Tanager	Piranga ludoviciana	5.8	2.79	11.38	2.91	10.9	3.95	3.52	3.38	4.93	3.97	4.7	2.57	0.07	2.17	0.25	16.49	2.82	17.38	5.64	3.65	10.32	2.42	1.87	1.99	7.4	3.4	13.57	2.68	7.2	1.43	0.39	1.48	2.15	22.99	9.56	1.87
Western Wood-Pewee	Contopus sordidulus	NA	NA	NA	NA	NA	NA	NA	NA	NA	NA	NA	NA	NA	NA	NA	NA	NA	NA	4.07	5.89	9.81	2.98	1.84	3.27	3.29	2.02	16.08	2.48	7.96	2.12	0.4	2.55	3.76	24.65	4.92	1.91
Whimbrel	Numenius phaeopus	5.75	4.6	23.98	7.5	9.9	6.41	2.12	2.14	2.15	4.93	3.72	2.38	0.52	2.08	3.43	3.03	2.19	13.17	NA	NA	NA	NA	NA	NA	NA	NA	NA	NA	NA	NA	NA	NA	NA	NA	NA	NA
Whiskered Screech-Owl	Megascops trichopsis	3.17	2.8	6.88	0.75	3.43	3.23	1.02	3.24	2.93	9.61	2.78	3.86	0	1.56	0.31	17.6	8.49	28.34	NA	NA	NA	NA	NA	NA	NA	NA	NA	NA	NA	NA	NA	NA	NA	NA	NA	NA
White Ibis	Eudocimus albus	50.05	2.99	1.32	4.78	0.79	9.35	8.21	1.34	1.56	2.91	3.64	0.79	0.9	1.12	1.87	4.73	2.18	1.47	12.46	5.46	3.96	3.35	17.37	3.34	3.12	2.36	1.61	14.83	5.8	2.7	1.96	2.56	3.41	7.84	4.46	3.4
White-breasted Nuthatch	Sitta carolinensis	17.37	7.12	2.64	8.13	1.84	17.18	2.59	2.11	10.08	1.31	3.45	1.32	0.46	6.87	0.93	8.1	2.26	6.23	16.7	6.61	6.37	3.85	4.53	2.9	3.3	2.46	13.25	1.85	13.74	2.4	1.51	2.41	5.34	4.37	4.88	3.52
White-crowned Pigeon	Patagioenas leucocephala	11.97	2.66	1.81	6.18	29.89	0.94	1.01	0.78	0.89	24.72	2.48	1.84	1.48	2.71	3.3	1.8	1.31	4.23	40.41	0.44	1.18	4.73	20.42	3.38	0.27	0.34	0.43	24.52	0.44	0.17	0.12	0.4	0.25	1.36	0.1	1.04
White-crowned Sparrow	Zonotrichia leucophrys	45.92	3.01	3.52	2.27	1.8	3.75	2.49	2.38	1.94	6.94	2.9	1.43	1.44	1.04	2.84	8.95	2.1	5.27	23.69	2.81	3.84	5.8	3.45	5.44	2.81	1.88	25.89	3.01	1.68	1.45	1.07	1.49	2.5	6.71	3.94	2.53
White-eyed Vireo	Vireo griseus	59.92	1	0.95	1.33	1.13	8.68	2.88	1.33	1.46	1.78	5.89	1.03	1.14	0.76	1.44	4.9	1.5	2.89	51.32	3.07	2.39	0.86	1.15	1.42	1.17	2.19	1.31	2.01	9.14	0.97	1	0.93	13.11	2.76	2.9	2.31
White-faced Ibis	Plegadis chihi	7.7	3.96	9.19	6	15.51	4.38	2.52	3.26	7.56	10.68	5.71	2.77	0.34	3.29	1.73	6.71	2.87	5.83	9.81	5.78	13.71	4.42	6.73	4.07	5.21	5.69	4.24	4.43	4.56	4.61	0.92	6.31	6.11	5.99	3.26	4.16
White-headed Woodpecker	Picoides albolarvatus	6.53	5.3	9.42	2.82	7.44	3.32	12.41	2.49	2.06	3.15	3.97	6.2	0.33	6	1.31	15.45	6.46	5.35	6.13	6.36	9.42	3.25	5.6	4.83	12.41	3.52	3.04	3.46	4.62	7.18	0.01	3.08	1.33	11.86	8.75	5.14
White-tailed Hawk	Buteo albicaudatus	20.07	7	13.14	4.19	2.45	9.93	1.42	1.65	6.59	3.73	6.51	2.02	1.15	1.78	3.18	6.4	2.05	6.73	6.42	8.14	15.43	5.92	5.96	5.25	6.96	4.15	4.24	5.31	5.66	1.31	0.21	1.33	6.37	6.67	3.16	7.52
White-tailed Kite	Elanus leucurus	3.66	2.34	9.89	2.01	9.93	6.78	2.34	1.57	4.39	4.84	2.03	1.48	0.29	1.04	1.93	36.91	3.79	4.79	6.51	2.7	10.4	3.36	5.27	5.89	7.31	3.71	3.43	11.63	6.7	3.88	0.04	3.25	0.26	18.23	3.13	4.31
White-throated Sparrow	Zonotrichia albicollis	17.45	2.91	2.4	1.11	1.26	6.73	1.5	1.29	6.54	3.86	22.8	1	0.62	1.51	12.21	3.27	2.48	11.08	17.56	1.67	15.66	20.24	1.29	2.07	2.44	2.13	7.81	3.41	1.99	1.02	2.93	1.33	8.44	3.98	1.52	4.53
White-throated Swift	Aeronautes saxatalis	7.68	1.29	6.94	8.24	4.11	2.45	2.43	2.23	3.58	6.45	4.73	1.64	0	2.16	1.28	36.93	1.79	6.07	5.8	10.36	6.2	7.63	4.06	4.46	5.74	5.68	5.21	3.86	9.16	5.22	0.36	5.19	2.24	8.98	5.04	4.8
White-tipped Dove	Leptotila verreauxi	13.57	4.97	1.5	2.48	4.18	7.5	3.05	2.44	10.77	4.9	20.33	3.42	1.23	3.44	2.91	5.65	4.98	2.69	10.82	7.19	6.54	4.68	10.29	5.61	3.45	1.41	4.23	4.59	8.34	4.46	0.01	5.85	9	5.81	3.73	4
White-winged Crossbill	Loxia leucoptera	26.39	3.25	6.94	5.36	3.74	4.04	5.1	4.12	3.75	4.54	2.46	1.75	2.86	2.93	3.8	3.52	6.4	9.04	26.06	4.65	8.24	7.29	5.23	5.01	5.33	5.06	4.81	6.3	3.37	2.37	1.51	2.68	3.32	2.43	2.65	3.71
White-winged Dove	Zenaida asiatica	23.61	5.88	5.05	3.07	2.81	1.98	8.92	3.65	16.03	4.32	3.33	1.16	1.09	1.49	1.72	6.22	5.76	3.92	17.7	7.85	8.43	2.93	3.55	2.65	8.72	3.57	11.14	5.73	4	1.88	0.92	2	3.2	3.35	8.65	3.72
White-winged Scoter	Melanitta fusca	5.94	29.28	5.7	2.98	2.02	6.18	4.42	3.78	2.9	4.86	3.02	2.16	1.7	2.3	2.33	2.65	8.83	8.94	16.4	1.65	35.5	7.97	2.15	3.02	5.13	4.57	5.65	3.4	1.12	1.84	0.02	2.43	2.05	3.51	1.03	2.56
Whooping Crane	Grus americana	13.11	13.04	6.94	3.69	4.53	6.84	2.28	2.73	2.88	7.88	3.79	4.06	1.76	2.13	6.03	2.93	6.24	9.14	NA	NA	NA	NA	NA	NA	NA	NA	NA	NA	NA	NA	NA	NA	NA	NA	NA	NA
Wild Turkey	Meleagris gallopavo	10.68	9.54	5.46	3.31	6.27	2.4	2.84	3.64	18.15	3.07	12.12	2.03	1.39	2.2	2.89	3.23	3.34	7.44	10.22	4.81	8.3	3.2	2.95	4.8	3.77	5.11	11.73	3.01	9.83	3.17	2.6	3.24	4.7	5.16	5.51	7.87
Willet	Tringa semipalmata	7.22	9.01	4.55	5.21	34.59	8.86	2.52	2.41	1.96	5.54	2.19	1.94	0.67	1.08	1.54	2.55	1.64	6.51	14.59	7.6	11.11	5.37	4.28	6.63	3.95	4.63	4.8	4.42	8.67	3.47	0.78	3.17	3.88	3.74	5.74	3.18
Williamson's Sapsucker	Sphyrapicus thyroideus	5.49	11.58	12.85	5.66	6.2	3.98	6.08	5.02	3.72	3.88	5	4.37	0.05	3.51	1.52	5.13	5.88	10.09	7.78	7.48	17.2	5.91	4.03	3.89	9.32	3.11	8.59	3.31	4.84	4.18	1.16	3.56	2.37	3.68	4.1	5.49
Willow Flycatcher	Empidonax traillii	NA	NA	NA	NA	NA	NA	NA	NA	NA	NA	NA	NA	NA	NA	NA	NA	NA	NA	22.02	7.33	7.48	6.08	4.49	4.81	4.47	3.1	5.52	4.87	3.37	2.75	1.76	2.7	4.61	4.68	6.54	3.42
Willow Ptarmigan	Lagopus lagopus	24.01	8.53	9.3	9.13	3.07	2.25	4.2	2.74	8.13	3.65	4.94	1.72	1.53	2.35	1.41	3.48	4.82	4.77	12.28	5.46	9.12	30.17	2.23	3.68	3.14	4.02	5.82	6.37	2.93	1.4	0.97	3.02	2.17	2	2.67	2.55
Wilson's Phalarope	Phalaropus tricolor	NA	NA	NA	NA	NA	NA	NA	NA	NA	NA	NA	NA	NA	NA	NA	NA	NA	NA	16.44	6.12	6.93	5.06	4.52	6.43	4.14	4.53	4.07	4.01	9.56	3.48	0.53	4.6	2.75	3.72	8.8	4.3
Wilson's Plover	Charadrius wilsonia	12.02	5.16	6.02	3.85	11.2	3.32	7.61	3.43	3.04	11.93	4.83	2.99	1.72	3.33	4.72	6.44	2.85	5.55	NA	NA	NA	NA	NA	NA	NA	NA	NA	NA	NA	NA	NA	NA	NA	NA	NA	NA
Wilson's Snipe	Gallinago delicata	5.26	3.62	10.75	5.66	5.03	4.07	5.43	7.2	3.97	7.28	5.5	4.34	2.21	5.06	5.87	5.34	7.43	5.96	48.2	3.46	4.96	2.38	2.7	2.3	3.69	3.14	3.19	2.73	6.84	1.91	0.84	2.27	1.75	3.55	3.36	2.73
Wilson's Warbler	Cardellina pusilla	6.7	1.86	11.55	3.92	12.79	4.19	2.9	2.15	5.21	21.58	3.31	2.93	0.45	2.31	2.28	3.34	3.22	9.31	8.82	3.73	4	16.97	4.03	6.48	4.64	2.88	21.11	3.46	3.11	2.06	1.04	2.23	2.13	4.52	6.1	2.68
Winter Wren	Troglodytes hiemalis	9.41	3.66	4.43	1.74	22.86	2.25	2.43	1.88	2.79	12.44	3.89	1.38	0.82	1.45	1.34	3.06	12.11	12.08	NA	NA	NA	NA	NA	NA	NA	NA	NA	NA	NA	NA	NA	NA	NA	NA	NA	NA
Wood Duck	Aix sponsa	42.62	3.99	2.87	2.97	2.16	1.58	1.41	1.55	2.9	4.19	3.14	1.38	0.53	2.21	1.08	1.6	6.85	16.95	5.18	4.8	8	3.96	2.7	2.64	3.97	4.62	9.64	2.88	15.18	3.79	2.8	6.51	4.23	6.26	6.47	6.38
Wood Stork	Mycteria americana	6.14	1.61	1.15	3.62	1.45	2.7	4.85	1.27	5.35	46.13	13.44	0.96	0.84	1.35	1.06	4.29	2.36	1.44	6.02	2.05	3.84	4.91	5.89	2.3	5.54	3.24	4	25.61	5.11	2.86	3.24	3.88	5.94	5.82	6.24	3.5
Wood Thrush	Hylocichla mustelina	11.9	2.85	14.65	3.23	3.82	2.31	2.61	6.11	9.87	4.76	1.58	3.91	0.58	0.68	3.09	3.54	4.52	19.99	5.8	3.92	6.09	2.29	0.85	3.37	1.83	1.6	10.19	1.07	5.7	1.09	1.83	0.97	42.32	3.43	5.25	2.39
Worm-eating Warbler	Helmitheros vermivorum	11.57	3.9	3.82	8.18	11.9	4.41	1.76	3.19	1.9	13.06	4.99	3.13	2.23	2.9	1.74	6.02	2.56	12.77	11.29	4.66	9.73	3.95	4.44	4.05	4.74	3.86	6.74	3.41	5.62	3.34	4.87	3.51	10.75	4.13	6.34	4.57
Wrentit	Chamaea fasciata	3.2	1.69	12.67	1.31	2.72	8.78	4.64	1.03	1.32	1.45	1.36	4.84	0.14	1.14	0.66	42.61	5.26	5.18	4.72	3.76	8.62	2.12	2.52	11.44	3.98	2.24	2.87	2.61	4.41	3.2	0.25	3.46	1.66	28.84	10.73	2.55
Yellow Rail	Coturnicops noveboracensis	8.6	5.68	31.72	2.69	4.2	2.77	2.23	2.5	5.28	2.38	1.63	1.44	1.32	1.5	2.57	1.39	2.31	19.79	NA	NA	NA	NA	NA	NA	NA	NA	NA	NA	NA	NA	NA	NA	NA	NA	NA	NA
Yellow Warbler	Setophaga petechia	10.34	3.3	6.88	3.31	17.91	5.11	4.34	2.16	4.41	8.91	7.46	2.67	0.38	2.33	3.33	4.68	2.7	9.79	30.86	3.76	7.78	3.02	2.76	1.65	2.9	2.21	24.49	2.74	3	1.57	0.98	1.52	2.13	1.95	3.31	3.37
Yellow-bellied Flycatcher	Empidonax flaviventris	NA	NA	NA	NA	NA	NA	NA	NA	NA	NA	NA	NA	NA	NA	NA	NA	NA	NA	5.92	2.85	13.58	7.82	4.69	3.59	3.54	5.1	9.84	4.09	7.84	2.75	7.99	3.54	5.12	3.85	4.63	3.27
Yellow-bellied Sapsucker	Sphyrapicus varius	18.25	2.66	3.55	1.01	0.97	0.81	1.51	1.11	30.97	1.12	8.07	0.72	0.5	0.81	13.05	8.6	1.33	4.98	16.38	5.69	7.91	14.72	2.23	2.6	2.7	2.81	7.92	4.67	5.05	1.52	5.52	1.32	8.24	5.82	2.21	2.68
Yellow-billed Cuckoo	Coccyzus americanus	NA	NA	NA	NA	NA	NA	NA	NA	NA	NA	NA	NA	NA	NA	NA	NA	NA	NA	23.34	3.95	1.97	1.27	1.1	1.92	1.72	1.22	30.13	2.61	7.4	1.01	0.92	0.86	12.46	4.69	0.98	2.44
Yellow-billed Loon	Gavia adamsii	6.08	19.75	3.79	9.94	2.69	4.11	2.22	2.32	3.29	2.05	8.79	3.91	1.37	4.86	2.84	4.87	3.69	13.44	NA	NA	NA	NA	NA	NA	NA	NA	NA	NA	NA	NA	NA	NA	NA	NA	NA	NA
Yellow-billed Magpie	Pica nuttalli	15.65	2.89	5.19	4.67	5.07	5.7	4.88	4.83	4.94	5.05	4.17	2.71	0	1.39	0.01	27.79	2.65	2.39	10.24	3.42	6.69	1.91	2.22	5.24	2.8	4.37	5.7	7.03	4.57	4.5	0	2.98	0.04	27.25	6.26	4.77
Yellow-breasted Chat	Icteria virens	NA	NA	NA	NA	NA	NA	NA	NA	NA	NA	NA	NA	NA	NA	NA	NA	NA	NA	42.22	4.49	3.91	2.75	1.4	2.8	1.69	2.73	2.57	2.32	3.81	1.32	1	1.32	7.94	3.46	11.52	2.77
Yellow-crowned Night-Heron	Nyctanassa violacea	21.74	9.09	2.2	3.53	13.28	4.2	5.07	2.14	1.6	19.61	1.7	1.33	0.57	1.06	2.05	2.59	2.72	5.5	15.92	5.74	10.14	4.21	4.48	2.41	3.79	3.08	5.38	4.81	4.58	3.25	2.59	4.26	8.4	7.57	4.28	5.13
Yellow-eyed Junco	Junco phaeonotus	7.1	6.92	6.01	1.06	5.47	6.43	5.08	3.91	1.8	4.73	3.82	2.1	0	1.8	0.63	13.67	6.09	23.4	NA	NA	NA	NA	NA	NA	NA	NA	NA	NA	NA	NA	NA	NA	NA	NA	NA	NA
Yellow-footed Gull	Larus livens	8.7	0.72	34.68	2.13	0.32	0.71	2.6	2.52	14.2	7.31	14.23	5.74	0	1.56	0.03	2.08	0.45	2	NA	NA	NA	NA	NA	NA	NA	NA	NA	NA	NA	NA	NA	NA	NA	NA	NA	NA
Yellow-headed Blackbird	Xanthocephalus xanthocephalus	8.54	14.01	7.09	7.57	3.08	3.16	6.86	4.41	5.9	2.14	9.01	3.79	0.37	3.61	2.84	4.16	3.96	9.52	14.95	4.68	7.54	4.45	2.82	5.49	3.74	3.37	5.95	3.17	18.31	4	1.25	2.93	4.96	3.9	5.46	3.04
Yellow-rumped Warbler	Setophaga coronata	70.64	1.25	2.19	1.07	2.81	1.75	1.17	2.17	1.16	1.8	1.5	0.78	0.5	0.77	0.74	1.16	1.61	6.92	13.93	3.45	17.15	30.81	2.3	1.41	2.63	2.08	4.88	2.59	3.35	1.36	2.2	1.13	4.08	2.33	1.94	2.36
Yellow-throated Vireo	Vireo flavifrons	13.22	4.22	2.77	1.15	30.59	1.42	2.54	1.53	2.11	9.89	2.82	2.46	1.62	3.49	3.21	4.47	3.8	8.67	5.47	8.1	4.96	3.2	1.79	2.3	3.11	3.2	14.86	1.98	10.3	2.53	3.52	2.36	15.64	7.81	5.79	3.1
Yellow-throated Warbler	Setophaga dominica	4.78	1.37	4.25	2.88	2.56	3.67	26.24	1.87	3.67	23.08	2.23	1.32	0.82	5.21	1.68	7.5	1.26	5.6	17.44	6.35	6.29	3.73	3.05	2.91	3.96	4.37	4.13	3.28	4.87	3.94	4.28	2.94	12.48	5.78	6.98	3.22
Zone-tailed Hawk	Buteo albonotatus	6.94	7.28	6.72	5.84	2.64	4.61	6.27	4.45	6.45	7.74	9.08	3.71	0.52	3.8	1.9	4.17	6.31	11.58	NA	NA	NA	NA	NA	NA	NA	NA	NA	NA	NA	NA	NA	NA	NA	NA	NA	NA
