# Supplementary material for: Conservation Status of North American Birds in the Face of Future Climate Change
Source: PLoS One. 2015 Sep 2;10(9):e0135350. doi: 10.1371/journal.pone.0135350 (PMC4558014; doi:10.1371/journal.pone.0135350)
Supplement: S9 Appendix — Statistics associated with species sampling, model performance, and range comparisons. (XLSX) [file pone.0135350.s009.xlsx]

## Sheet: S9. Evaluation Information
Common.Name	Scientific.Name	BBS_AUC	BBS_DEVIANCE_EXPLAINED	BBS_TRUE_POSITIVE_RATE	BBS_TRUE_NEGATIVE_RATE	CBC_AUC	CBC_DEVIANCE_EXPLAINED	CBC_TRUE_POSITIVE_RATE	CBC_TRUE_NEGATIVE_RATE
Tropical Kingbird	Tyrannus melancholicus	NA	NA	NA	NA	0.947	0.483	0.133	0.999
Boreal Owl	Aegolius funereus	NA	NA	NA	NA	0.889	0.288	0.151	0.999
Pacific Golden-Plover	Pluvialis fulva	NA	NA	NA	NA	0.98	0.407	0.151	0.998
Tropical Parula	Setophaga pitiayumi	NA	NA	NA	NA	0.95	0.363	0.179	1
King Eider	Somateria spectabilis	NA	NA	NA	NA	0.899	0.319	0.217	0.992
Black Rosy-Finch	Leucosticte atrata	NA	NA	NA	NA	0.936	0.435	0.251	0.998
Aplomado Falcon	Falco femoralis	NA	NA	NA	NA	0.979	0.445	0.263	0.999
Little Gull	Hydrocoloeus minutus	NA	NA	NA	NA	0.878	0.272	0.279	0.992
Whooping Crane	Grus americana	NA	NA	NA	NA	0.928	0.292	0.295	0.998
Ferruginous Pygmy-Owl	Glaucidium brasilianum	NA	NA	NA	NA	0.989	0.402	0.318	0.999
Black-headed Gull	Chroicocephalus ridibundus	NA	NA	NA	NA	0.908	0.396	0.321	0.986
Red-crowned Parrot	Amazona viridigenalis	NA	NA	NA	NA	0.971	0.534	0.33	0.996
Zone-tailed Hawk	Buteo albonotatus	NA	NA	NA	NA	0.976	0.406	0.342	0.995
Great Gray Owl	Strix nebulosa	NA	NA	NA	NA	0.906	0.386	0.346	0.973
Dovekie	Alle alle	NA	NA	NA	NA	0.963	0.515	0.351	0.992
Yellow-billed Loon	Gavia adamsii	NA	NA	NA	NA	0.915	0.378	0.361	0.995
Kittlitz's Murrelet	Brachyramphus brevirostris	NA	NA	NA	NA	0.947	0.304	0.364	1
Long-eared Owl	Asio otus	NA	NA	NA	NA	0.79	0.191	0.371	0.905
Spruce Grouse	Falcipennis canadensis	NA	NA	NA	NA	0.953	0.423	0.376	0.99
Short-eared Owl	Asio flammeus	NA	NA	NA	NA	0.717	0.119	0.383	0.864
Thick-billed Murre	Uria lomvia	NA	NA	NA	NA	0.948	0.362	0.388	0.988
Yellow Rail	Coturnicops noveboracensis	NA	NA	NA	NA	0.954	0.521	0.398	0.999
Lesser Black-backed Gull	Larus fuscus	NA	NA	NA	NA	0.879	0.29	0.4	0.953
Red-faced Cormorant	Phalacrocorax urile	NA	NA	NA	NA	0.98	0.449	0.403	0.999
Razorbill	Alca torda	NA	NA	NA	NA	0.958	0.55	0.404	0.988
Ross's Goose	Chen rossii	NA	NA	NA	NA	0.878	0.312	0.406	0.946
Spotted Owl	Strix occidentalis	NA	NA	NA	NA	0.955	0.509	0.412	0.994
Northern Saw-whet Owl	Aegolius acadicus	NA	NA	NA	NA	0.826	0.231	0.413	0.929
Black Rail	Laterallus jamaicensis	NA	NA	NA	NA	0.942	0.388	0.429	0.987
Common Myna	Acridotheres tristis	NA	NA	NA	NA	0.98	0.611	0.429	1
Emperor Goose	Chen canagica	NA	NA	NA	NA	0.985	0.541	0.432	1
Hook-billed Kite	Chondrohierax uncinatus	NA	NA	NA	NA	0.924	0.406	0.439	0.999
Buff-bellied Hummingbird	Amazilia yucatanensis	NA	NA	NA	NA	0.984	0.633	0.444	0.993
Greater White-fronted Goose	Anser albifrons	NA	NA	NA	NA	0.859	0.327	0.448	0.939
Yellow-eyed Junco	Junco phaeonotus	NA	NA	NA	NA	0.983	0.665	0.462	0.999
Spot-breasted Oriole	Icterus pectoralis	NA	NA	NA	NA	0.939	0.664	0.464	1
Red-cockaded Woodpecker	Picoides borealis	NA	NA	NA	NA	0.955	0.433	0.468	0.978
Sandhill Crane	Grus canadensis	NA	NA	NA	NA	0.888	0.377	0.47	0.982
Iceland Gull	Larus glaucoides	NA	NA	NA	NA	0.907	0.41	0.478	0.956
Cassin's Auklet	Ptychoramphus aleuticus	NA	NA	NA	NA	0.986	0.468	0.484	0.994
Snail Kite	Rostrhamus sociabilis	NA	NA	NA	NA	0.984	0.563	0.494	0.994
Spotted Dove	Streptopelia chinensis	NA	NA	NA	NA	0.962	0.558	0.496	0.995
Yellow-footed Gull	Larus livens	NA	NA	NA	NA	0.996	0.805	0.5	0.999
Harris's Sparrow	Zonotrichia querula	NA	NA	NA	NA	0.879	0.42	0.509	0.95
Stilt Sandpiper	Calidris himantopus	NA	NA	NA	NA	0.976	0.497	0.511	0.985
Purple Sandpiper	Calidris maritima	NA	NA	NA	NA	0.927	0.559	0.512	0.971
Sharp-tailed Sparrow (Nelson's and Saltmarsh)	Ammodramus nelsoni and caudacutus	NA	NA	NA	NA	0.942	0.555	0.512	0.98
Snowy Owl	Bubo scandiacus	NA	NA	NA	NA	0.86	0.267	0.513	0.906
Black-backed Woodpecker	Picoides arcticus	NA	NA	NA	NA	0.917	0.352	0.516	0.949
Peregrine Falcon	Falco peregrinus	NA	NA	NA	NA	0.844	0.317	0.516	0.932
Groove-billed Ani	Crotophaga sulcirostris	NA	NA	NA	NA	0.973	0.521	0.523	0.989
Wilson's Plover	Charadrius wilsonia	NA	NA	NA	NA	0.98	0.532	0.531	0.989
Audubon's Oriole	Icterus graduacauda	NA	NA	NA	NA	0.974	0.666	0.547	0.999
Brown-capped Rosy-Finch	Leucosticte australis	NA	NA	NA	NA	0.958	0.471	0.552	0.997
Northern Goshawk	Accipiter gentilis	NA	NA	NA	NA	0.801	0.216	0.558	0.825
Pomarine Jaeger	Stercorarius pomarinus	NA	NA	NA	NA	0.952	0.444	0.559	0.986
Eurasian Wigeon	Anas penelope	NA	NA	NA	NA	0.942	0.522	0.562	0.974
Plain Chachalaca	Ortalis vetula	NA	NA	NA	NA	0.974	0.755	0.57	0.999
Short-tailed Hawk	Buteo brachyurus	NA	NA	NA	NA	0.985	0.728	0.57	0.999
Whimbrel	Numenius phaeopus	NA	NA	NA	NA	0.974	0.632	0.584	0.99
Northern Fulmar	Fulmarus glacialis	NA	NA	NA	NA	0.971	0.499	0.585	0.991
Black-vented Shearwater	Puffinus opisthomelas	NA	NA	NA	NA	0.99	0.735	0.586	0.994
Virginia Rail	Rallus limicola	NA	NA	NA	NA	0.892	0.403	0.593	0.929
Barn Owl	Tyto alba	NA	NA	NA	NA	0.89	0.391	0.598	0.924
Great Cormorant	Phalacrocorax carbo	NA	NA	NA	NA	0.925	0.609	0.599	0.953
Snow Goose	Chen caerulescens	NA	NA	NA	NA	0.79	0.258	0.6	0.796
Black Scoter	Melanitta americana	NA	NA	NA	NA	0.919	0.5	0.603	0.95
Common Eider	Somateria mollissima	NA	NA	NA	NA	0.938	0.661	0.609	0.966
Green Kingfisher	Chloroceryle americana	NA	NA	NA	NA	0.984	0.683	0.612	0.995
Thayer's Gull	Larus thayeri	NA	NA	NA	NA	0.924	0.498	0.613	0.98
Red Knot	Calidris canutus	NA	NA	NA	NA	0.945	0.526	0.616	0.964
Ringed Kingfisher	Megaceryle torquata	NA	NA	NA	NA	0.986	0.674	0.624	0.998
Black Guillemot	Cepphus grylle	NA	NA	NA	NA	0.954	0.664	0.635	0.973
Brant	Branta bernicla	NA	NA	NA	NA	0.943	0.553	0.652	0.966
Whiskered Screech-Owl	Megascops trichopsis	NA	NA	NA	NA	0.99	0.586	0.652	0.998
California Gnatcatcher	Polioptila californica	NA	NA	NA	NA	0.993	0.772	0.659	0.997
Long-billed Dowitcher	Limnodromus scolopaceus	NA	NA	NA	NA	0.953	0.505	0.663	0.966
Gray-crowned Rosy-Finch	Leucosticte tephrocotis	NA	NA	NA	NA	0.966	0.475	0.664	0.967
Surf Scoter	Melanitta perspicillata	NA	NA	NA	NA	0.935	0.588	0.666	0.965
Piping Plover	Charadrius melodus	NA	NA	NA	NA	0.973	0.597	0.673	0.981
Altamira Oriole	Icterus gularis	NA	NA	NA	NA	0.991	0.781	0.679	0.999
Canvasback	Aythya valisineria	NA	NA	NA	NA	0.817	0.294	0.68	0.781
Snowy Plover	Charadrius nivosus	NA	NA	NA	NA	0.981	0.64	0.68	0.984
Clapper Rail	Rallus longirostris	NA	NA	NA	NA	0.962	0.637	0.682	0.969
Sandwich Tern	Thalasseus sandvicensis	NA	NA	NA	NA	0.989	0.663	0.687	0.991
Rock Sandpiper	Calidris ptilocnemis	NA	NA	NA	NA	0.988	0.579	0.701	0.987
Magnificent Frigatebird	Fregata magnificens	NA	NA	NA	NA	0.992	0.756	0.718	0.996
Ruddy Turnstone	Arenaria interpres	NA	NA	NA	NA	0.961	0.632	0.722	0.964
Ancient Murrelet	Synthliboramphus antiquus	NA	NA	NA	NA	0.983	0.622	0.733	0.985
Sanderling	Calidris alba	NA	NA	NA	NA	0.959	0.665	0.734	0.961
Wandering Tattler	Tringa incana	NA	NA	NA	NA	0.993	0.59	0.738	0.992
Surfbird	Calidris virgata	NA	NA	NA	NA	0.99	0.693	0.752	0.987
Sora	Porzana carolina	NA	NA	NA	NA	0.942	0.519	0.753	0.943
King Rail	Rallus elegans	NA	NA	NA	NA	0.957	0.517	0.756	0.963
Snow Bunting	Plectrophenax nivalis	NA	NA	NA	NA	0.878	0.434	0.757	0.82
Green-winged Teal	Anas crecca	NA	NA	NA	NA	0.858	0.355	0.758	0.783
American Coot	Fulica americana	NA	NA	NA	NA	0.877	0.412	0.765	0.798
Common Murre	Uria aalge	NA	NA	NA	NA	0.984	0.694	0.767	0.989
Solitary Vireo complex (Plumbeous, Cassin's, and Blue-headed Vireos)	Vireo plumbeus, cassinii, and solitarius	NA	NA	NA	NA	0.976	0.715	0.768	0.974
Rhinoceros Auklet	Cerorhinca monocerata	NA	NA	NA	NA	0.987	0.636	0.771	0.984
Muscovy Duck	Cairina moschata	NA	NA	NA	NA	0.913	0.651	0.773	0.951
Black-bellied Plover	Pluvialis squatarola	NA	NA	NA	NA	0.965	0.672	0.775	0.96
Short-billed Dowitcher	Limnodromus griseus	NA	NA	NA	NA	0.972	0.616	0.782	0.964
Least Grebe	Tachybaptus dominicus	NA	NA	NA	NA	0.988	0.724	0.788	0.995
Limpkin	Aramus guarauna	NA	NA	NA	NA	0.989	0.774	0.788	0.992
Northern Shrike	Lanius excubitor	NA	NA	NA	NA	0.877	0.442	0.794	0.797
Sharp-shinned Hawk	Accipiter striatus	NA	NA	NA	NA	0.85	0.354	0.806	0.724
Oak and Juniper Titmouse	Baeolophus inornatus and ridgwayi	NA	NA	NA	NA	0.986	0.757	0.807	0.978
Common Moorhen	Gallinula chloropus	NA	NA	NA	NA	0.969	0.681	0.809	0.963
Heermann's Gull	Larus heermanni	NA	NA	NA	NA	0.993	0.803	0.822	0.995
Royal Tern	Thalasseus maximus	NA	NA	NA	NA	0.989	0.795	0.847	0.982
Canada and Cackling Goose	Branta canadensis and hutchinsii	NA	NA	NA	NA	0.842	0.458	0.85	0.662
Great Horned Owl	Bubo virginianus	NA	NA	NA	NA	0.811	0.275	0.863	0.574
Eastern Screech-Owl	Megascops asio	NA	NA	NA	NA	0.871	0.492	0.868	0.741
Brandt's Cormorant	Phalacrocorax penicillatus	NA	NA	NA	NA	0.993	0.846	0.87	0.992
Black Turnstone	Arenaria melanocephala	NA	NA	NA	NA	0.992	0.817	0.875	0.989
Pelagic Cormorant	Phalacrocorax pelagicus	NA	NA	NA	NA	0.995	0.855	0.915	0.99
Tufted and Black-crested Titmouse	Baeolophus bicolor and atricristatus	NA	NA	NA	NA	0.972	0.82	0.928	0.906
Dark-eyed Junco	Junco hyemalis	NA	NA	NA	NA	0.944	0.566	0.954	0.67
Arizona Woodpecker	Picoides arizonae	NA	NA	NA	NA	0.99	0.719	NA	NA
Dusky Grouse	Dendragapus obscurus	NA	NA	NA	NA	0.921	0.26	NA	NA
Winter Wren	Troglodytes hiemalis	NA	NA	NA	NA	0.878	0.449	NA	NA
Smith's Longspur	Calcarius pictus	1	0.547	1	1	0.939	0.371	0.277	0.995
Hoary Redpoll	Acanthis hornemanni	0.989	0.304	1	0.989	NA	NA	NA	NA
American Robin	Turdus migratorius	0.958	0.584	0.962	0.716	0.888	0.432	0.869	0.712
Blue Jay	Cyanocitta cristata	0.949	0.655	0.959	0.844	0.985	0.801	0.963	0.909
Common Grackle	Quiscalus quiscula	0.943	0.543	0.955	0.787	0.888	0.455	0.781	0.803
Northern Cardinal	Cardinalis cardinalis	0.986	0.796	0.943	0.938	0.987	0.83	0.962	0.923
Mourning Dove	Zenaida macroura	0.924	0.547	0.931	0.703	0.953	0.642	0.947	0.764
Eastern Meadowlark	Sturnella magna	0.918	0.501	0.92	0.782	0.953	0.638	0.846	0.906
Great Crested Flycatcher	Myiarchus crinitus	0.872	0.463	0.919	0.696	0.98	0.718	0.735	0.994
Tufted Titmouse	Baeolophus bicolor	0.967	0.705	0.916	0.908	NA	NA	NA	NA
Red-winged Blackbird	Agelaius phoeniceus	0.857	0.308	0.914	0.544	0.872	0.429	0.805	0.766
Indigo Bunting	Passerina cyanea	0.949	0.678	0.911	0.856	0.94	0.407	0.548	0.983
Common Yellowthroat	Geothlypis trichas	0.91	0.427	0.901	0.767	0.938	0.595	0.749	0.938
American Crow	Corvus brachyrhynchos	0.929	0.514	0.9	0.791	0.944	0.606	0.93	0.758
Eastern Wood-Pewee	Contopus virens	0.895	0.47	0.894	0.762	NA	NA	NA	NA
Carolina Wren	Thryothorus ludovicianus	0.977	0.733	0.892	0.938	0.971	0.785	0.898	0.919
Northern Mockingbird	Mimus polyglottos	0.955	0.625	0.89	0.895	0.959	0.706	0.877	0.899
Carolina Chickadee	Poecile carolinensis	0.962	0.687	0.889	0.922	0.972	0.863	0.867	0.941
Red-bellied Woodpecker	Melanerpes carolinus	0.96	0.674	0.887	0.9	0.971	0.806	0.947	0.878
Song Sparrow	Melospiza melodia	0.936	0.541	0.886	0.825	0.939	0.599	0.924	0.751
Eastern Kingbird	Tyrannus tyrannus	0.827	0.343	0.886	0.627	NA	NA	NA	NA
Northern Bobwhite	Colinus virginianus	0.967	0.622	0.885	0.924	0.92	0.422	0.776	0.888
Chimney Swift	Chaetura pelagica	0.909	0.448	0.876	0.802	NA	NA	NA	NA
Red-eyed Vireo	Vireo olivaceus	0.907	0.534	0.873	0.782	NA	NA	NA	NA
Wood Thrush	Hylocichla mustelina	0.932	0.561	0.858	0.853	0.828	0.222	0.179	0.994
Least Flycatcher	Empidonax minimus	0.946	0.536	0.858	0.901	0.946	0.426	0.397	0.987
American Goldfinch	Spinus tristis	0.886	0.504	0.858	0.778	0.94	0.555	0.924	0.747
Chipping Sparrow	Spizella passerina	0.891	0.474	0.856	0.767	0.908	0.519	0.698	0.927
Brown-headed Cowbird	Molothrus ater	0.75	0.258	0.853	0.469	0.854	0.384	0.821	0.72
White-throated Sparrow	Zonotrichia albicollis	0.975	0.72	0.849	0.952	0.92	0.549	0.845	0.839
White-eyed Vireo	Vireo griseus	0.95	0.631	0.848	0.908	0.982	0.763	0.84	0.981
Brown Thrasher	Toxostoma rufum	0.88	0.438	0.843	0.756	0.937	0.611	0.758	0.941
Barn Swallow	Hirundo rustica	0.81	0.307	0.84	0.612	0.895	0.397	0.468	0.951
Rose-breasted Grosbeak	Pheucticus ludovicianus	0.911	0.471	0.839	0.833	NA	NA	NA	NA
Baltimore Oriole	Icterus galbula	0.892	0.476	0.836	0.802	0.865	0.308	0.392	0.953
Field Sparrow	Spizella pusilla	0.913	0.514	0.834	0.843	0.95	0.652	0.835	0.913
Chestnut-sided Warbler	Setophaga pensylvanica	0.958	0.621	0.833	0.926	NA	NA	NA	NA
Yellow Warbler	Setophaga petechia	0.856	0.352	0.829	0.728	0.941	0.417	0.377	0.986
Acadian Flycatcher	Empidonax virescens	0.909	0.451	0.828	0.845	NA	NA	NA	NA
Summer Tanager	Piranga rubra	0.955	0.604	0.827	0.924	NA	NA	NA	NA
Eastern Towhee	Pipilo erythrophthalmus	0.932	0.593	0.826	0.87	NA	NA	NA	NA
Eastern Phoebe	Sayornis phoebe	0.881	0.503	0.825	0.77	0.963	0.696	0.812	0.95
Olive Sparrow	Arremonops rufivirgatus	0.997	0.725	0.824	0.996	0.997	0.828	0.766	0.998
Brewer's Blackbird	Euphagus cyanocephalus	0.948	0.54	0.821	0.91	0.919	0.534	0.739	0.923
Blue Grosbeak	Passerina caerulea	0.934	0.53	0.82	0.893	NA	NA	NA	NA
Gray Catbird	Dumetella carolinensis	0.902	0.437	0.817	0.818	0.938	0.567	0.749	0.935
Common Raven	Corvus corax	0.894	0.428	0.812	0.824	0.937	0.719	0.85	0.872
House Sparrow	Passer domesticus	0.832	0.281	0.81	0.673	0.895	0.415	0.978	0.463
European Starling	Sturnus vulgaris	0.827	0.282	0.807	0.662	0.918	0.467	0.964	0.565
Downy Woodpecker	Picoides pubescens	0.814	0.289	0.806	0.69	0.959	0.605	0.971	0.686
Black-billed Magpie	Pica hudsonia	0.948	0.534	0.805	0.915	0.987	0.842	0.883	0.973
Northern Flicker	Colaptes auratus	0.956	0.549	0.805	0.924	0.946	0.594	0.924	0.79
Northwestern Crow	Corvus caurinus	0.998	0.742	0.804	0.996	0.994	0.894	0.822	0.996
Western Meadowlark	Sturnella neglecta	0.944	0.58	0.803	0.908	0.96	0.645	0.82	0.94
Common Redpoll	Acanthis flammea	0.995	0.76	0.799	0.995	0.874	0.513	0.731	0.834
Black-capped Chickadee	Poecile atricapillus	0.915	0.515	0.799	0.855	0.97	0.792	0.941	0.867
House Wren	Troglodytes aedon	0.875	0.414	0.796	0.773	0.95	0.619	0.764	0.951
Yellow-billed Cuckoo	Coccyzus americanus	0.937	0.531	0.788	0.909	NA	NA	NA	NA
California Quail	Callipepla californica	0.977	0.626	0.787	0.971	0.993	0.839	0.916	0.982
Alder Flycatcher	Empidonax alnorum	0.949	0.608	0.785	0.92	NA	NA	NA	NA
Savannah Sparrow	Passerculus sandwichensis	0.887	0.429	0.783	0.805	0.944	0.589	0.845	0.888
Chuck-will's-widow	Antrostomus carolinensis	0.95	0.473	0.778	0.926	0.972	0.362	0.42	0.992
Swainson's Thrush	Catharus ustulatus	0.96	0.619	0.777	0.944	NA	NA	NA	NA
Bobolink	Dolichonyx oryzivorus	0.917	0.486	0.774	0.877	NA	NA	NA	NA
Steller's Jay	Cyanocitta stelleri	0.979	0.62	0.773	0.975	0.98	0.747	0.817	0.966
Orchard Oriole	Icterus spurius	0.899	0.432	0.772	0.85	0.877	0.186	0.141	0.997
Chestnut-backed Chickadee	Poecile rufescens	0.987	0.649	0.769	0.987	0.991	0.821	0.842	0.991
Varied Thrush	Ixoreus naevius	0.984	0.634	0.768	0.977	0.965	0.673	0.744	0.982
Cassin's Sparrow	Peucaea cassinii	0.984	0.639	0.767	0.981	0.982	0.545	0.711	0.985
Mew Gull	Larus canus	0.992	0.61	0.765	0.992	0.985	0.755	0.851	0.99
Cattle Egret	Bubulcus ibis	0.962	0.562	0.764	0.963	0.97	0.667	0.783	0.96
Yellow-rumped Warbler	Setophaga coronata	0.959	0.605	0.763	0.944	0.931	0.585	0.839	0.854
Western Kingbird	Tyrannus verticalis	0.936	0.517	0.761	0.912	0.889	0.343	0.436	0.96
California Towhee	Melozone crissalis	0.991	0.794	0.761	0.993	0.985	0.903	0.879	0.974
White-crowned Pigeon	Patagioenas leucocephala	1	0.801	0.759	1	0.958	0.753	0.864	0.999
Black-tailed Gnatcatcher	Polioptila melanura	0.993	0.62	0.758	0.995	0.99	0.726	0.643	0.996
Tree Swallow	Tachycineta bicolor	0.855	0.322	0.758	0.793	0.968	0.636	0.758	0.967
Cactus Wren	Campylorhynchus brunneicapillus	0.991	0.679	0.758	0.99	0.988	0.75	0.774	0.987
Hermit Warbler	Setophaga occidentalis	0.986	0.663	0.757	0.985	0.975	0.57	0.536	0.992
Cedar Waxwing	Bombycilla cedrorum	0.883	0.401	0.757	0.825	0.836	0.351	0.825	0.677
Veery	Catharus fuscescens	0.943	0.568	0.755	0.931	NA	NA	NA	NA
Brown-headed Nuthatch	Sitta pusilla	0.958	0.5	0.753	0.946	0.972	0.738	0.748	0.961
Ash-throated Flycatcher	Myiarchus cinerascens	0.975	0.615	0.752	0.968	0.954	0.459	0.417	0.992
Killdeer	Charadrius vociferus	0.76	0.241	0.752	0.618	0.931	0.57	0.845	0.855
Painted Bunting	Passerina ciris	0.976	0.623	0.747	0.974	0.968	0.558	0.602	0.99
Ovenbird	Seiurus aurocapilla	0.926	0.583	0.746	0.9	0.957	0.54	0.611	0.99
Gila Woodpecker	Melanerpes uropygialis	0.997	0.718	0.746	0.998	0.997	0.81	0.877	0.995
Brewer's Sparrow	Spizella breweri	0.97	0.557	0.744	0.96	0.985	0.666	0.754	0.991
Kentucky Warbler	Geothlypis formosa	0.904	0.422	0.744	0.867	NA	NA	NA	NA
Yellow-breasted Chat	Icteria virens	0.912	0.517	0.744	0.911	NA	NA	NA	NA
Mountain Chickadee	Poecile gambeli	0.969	0.571	0.743	0.962	0.975	0.684	0.786	0.965
Purple Finch	Haemorhous purpureus	0.914	0.41	0.741	0.885	0.835	0.337	0.856	0.669
Magnolia Warbler	Setophaga magnolia	0.96	0.591	0.74	0.95	0.949	0.399	0.367	0.996
Scarlet Tanager	Piranga olivacea	0.902	0.466	0.74	0.857	NA	NA	NA	NA
Nuttall's Woodpecker	Picoides nuttallii	0.989	0.711	0.738	0.991	0.995	0.905	0.867	0.994
Bullock's Oriole	Icterus bullockii	0.933	0.426	0.735	0.906	0.92	0.412	0.395	0.994
Wrentit	Chamaea fasciata	0.991	0.708	0.735	0.991	0.994	0.851	0.873	0.988
Eastern Bluebird	Sialia sialis	0.884	0.474	0.735	0.835	0.949	0.724	0.878	0.868
Horned Lark	Eremophila alpestris	0.858	0.396	0.734	0.823	0.79	0.315	0.806	0.631
Western Wood-Pewee	Contopus sordidulus	0.946	0.502	0.734	0.924	NA	NA	NA	NA
Clay-colored Sparrow	Spizella pallida	0.966	0.668	0.733	0.965	0.899	0.276	0.317	0.986
Hermit Thrush	Catharus guttatus	0.924	0.502	0.733	0.901	0.922	0.532	0.844	0.845
Brown-crested Flycatcher	Myiarchus tyrannulus	0.988	0.592	0.732	0.994	NA	NA	NA	NA
Oak Titmouse	Baeolophus inornatus	0.986	0.688	0.732	0.991	NA	NA	NA	NA
Western Tanager	Piranga ludoviciana	0.967	0.588	0.731	0.961	0.939	0.449	0.507	0.99
Verdin	Auriparus flaviceps	0.99	0.686	0.731	0.992	0.989	0.781	0.824	0.989
Mountain Bluebird	Sialia currucoides	0.946	0.448	0.728	0.93	0.948	0.522	0.711	0.954
Pacific-slope Flycatcher	Empidonax difficilis	0.98	0.636	0.727	0.985	0.89	0.385	0.275	0.996
Orange-crowned Warbler	Oreothlypis celata	0.965	0.557	0.726	0.959	0.959	0.623	0.803	0.946
Marbled Murrelet	Brachyramphus marmoratus	0.995	0.612	0.724	0.997	0.987	0.743	0.778	0.987
Purple Martin	Progne subis	0.887	0.427	0.724	0.869	NA	NA	NA	NA
Boat-tailed Grackle	Quiscalus major	0.982	0.662	0.722	0.994	0.987	0.804	0.787	0.986
Dickcissel	Spiza americana	0.935	0.592	0.722	0.927	NA	NA	NA	NA
Vesper Sparrow	Pooecetes gramineus	0.886	0.423	0.721	0.858	0.922	0.493	0.724	0.934
Black-throated Sparrow	Amphispiza bilineata	0.98	0.619	0.721	0.982	0.986	0.714	0.771	0.989
Blue-gray Gnatcatcher	Polioptila caerulea	0.887	0.417	0.721	0.869	0.974	0.72	0.799	0.974
MacGillivray's Warbler	Geothlypis tolmiei	0.966	0.53	0.721	0.958	NA	NA	NA	NA
Black-throated Green Warbler	Setophaga virens	0.935	0.527	0.72	0.923	0.958	0.506	0.337	0.996
Yellow-bellied Sapsucker	Sphyrapicus varius	0.932	0.535	0.72	0.909	0.925	0.621	0.79	0.9
Gray-cheeked Thrush	Catharus minimus	0.991	0.702	0.72	0.995	NA	NA	NA	NA
Warbling Vireo	Vireo gilvus	0.804	0.335	0.717	0.729	NA	NA	NA	NA
American Redstart	Setophaga ruticilla	0.909	0.432	0.716	0.908	0.957	0.546	0.381	0.993
Gambel's Quail	Callipepla gambelii	0.983	0.702	0.714	0.995	0.994	0.791	0.797	0.995
Sage Thrasher	Oreoscoptes montanus	0.976	0.54	0.711	0.97	0.952	0.423	0.59	0.975
Cape May Warbler	Setophaga tigrina	0.944	0.345	0.708	0.932	0.825	0.263	0.231	0.998
Ladder-backed Woodpecker	Picoides scalaris	0.976	0.568	0.708	0.977	0.986	0.791	0.778	0.986
Red-breasted Nuthatch	Sitta canadensis	0.915	0.436	0.708	0.893	0.815	0.373	0.8	0.665
Common Ground-Dove	Columbina passerina	0.981	0.626	0.706	0.983	0.984	0.721	0.795	0.979
Lincoln's Sparrow	Melospiza lincolnii	0.944	0.489	0.705	0.937	0.935	0.535	0.726	0.948
Little Blue Heron	Egretta caerulea	0.954	0.466	0.705	0.948	0.989	0.819	0.843	0.988
Golden-fronted Woodpecker	Melanerpes aurifrons	0.989	0.688	0.704	0.994	0.985	0.812	0.692	0.995
Wilson's Snipe	Gallinago delicata	0.898	0.406	0.703	0.868	0.766	0.364	0.72	0.674
White-breasted Nuthatch	Sitta carolinensis	0.8	0.294	0.703	0.74	0.943	0.609	0.928	0.765
Golden-crowned Kinglet	Regulus satrapa	0.936	0.45	0.702	0.927	0.876	0.448	0.848	0.729
Scaled Quail	Callipepla squamata	0.981	0.634	0.701	0.99	0.989	0.687	0.772	0.987
Lark Bunting	Calamospiza melanocorys	0.974	0.598	0.697	0.977	0.971	0.537	0.673	0.981
White-crowned Sparrow	Zonotrichia leucophrys	0.979	0.607	0.697	0.985	0.883	0.455	0.819	0.778
Scissor-tailed Flycatcher	Tyrannus forficatus	0.972	0.701	0.696	0.985	0.963	0.44	0.468	0.984
Swamp Sparrow	Melospiza georgiana	0.896	0.426	0.694	0.867	0.912	0.539	0.812	0.847
Pyrrhuloxia	Cardinalis sinuatus	0.992	0.64	0.693	0.995	0.99	0.779	0.83	0.99
Common Loon	Gavia immer	0.914	0.385	0.688	0.897	0.834	0.329	0.552	0.902
Ruby-crowned Kinglet	Regulus calendula	0.946	0.527	0.688	0.947	0.939	0.633	0.842	0.883
Acorn Woodpecker	Melanerpes formicivorus	0.988	0.654	0.688	0.99	0.991	0.799	0.866	0.983
Ring-necked Pheasant	Phasianus colchicus	0.876	0.453	0.686	0.866	0.86	0.393	0.775	0.783
Sedge Wren	Cistothorus platensis	0.94	0.513	0.684	0.942	0.969	0.637	0.706	0.974
Nashville Warbler	Oreothlypis ruficapilla	0.94	0.561	0.683	0.935	0.924	0.38	0.474	0.987
Hammond's Flycatcher	Empidonax hammondii	0.966	0.519	0.682	0.964	0.977	0.55	0.533	0.994
Gilded Flicker	Colaptes chrysoides	0.978	0.726	0.681	0.998	0.996	0.758	0.665	0.998
Black-whiskered Vireo	Vireo altiloquus	0.988	0.679	0.681	0.999	NA	NA	NA	NA
Mourning Warbler	Geothlypis philadelphia	0.94	0.5	0.681	0.931	NA	NA	NA	NA
Lesser Goldfinch	Spinus psaltria	0.969	0.506	0.679	0.973	0.985	0.749	0.83	0.979
Arctic Warbler	Phylloscopus borealis	0.998	0.645	0.679	0.999	NA	NA	NA	NA
Glaucous Gull	Larus hyperboreus	0.996	0.708	0.676	1	0.851	0.262	0.542	0.912
Rock Wren	Salpinctes obsoletus	0.943	0.417	0.674	0.935	0.981	0.664	0.812	0.975
Blackburnian Warbler	Setophaga fusca	0.94	0.486	0.674	0.93	NA	NA	NA	NA
Lark Sparrow	Chondestes grammacus	0.911	0.433	0.673	0.916	0.96	0.635	0.709	0.978
Curve-billed Thrasher	Toxostoma curvirostre	0.983	0.576	0.672	0.987	0.986	0.788	0.787	0.988
Black-throated Blue Warbler	Setophaga caerulescens	0.951	0.51	0.671	0.953	0.925	0.351	0.395	0.997
Le Conte's Sparrow	Ammodramus leconteii	0.971	0.524	0.671	0.97	0.952	0.508	0.602	0.969
Golden-crowned Sparrow	Zonotrichia atricapilla	0.958	0.734	0.671	0.999	0.984	0.81	0.843	0.987
Black-and-white Warbler	Mniotilta varia	0.885	0.403	0.668	0.885	0.963	0.634	0.677	0.973
Violet-green Swallow	Tachycineta thalassina	0.947	0.465	0.664	0.939	0.973	0.502	0.608	0.98
Lapland Longspur	Calcarius lapponicus	0.991	0.732	0.662	1	0.752	0.229	0.441	0.853
Western Scrub-Jay	Aphelocoma californica	0.98	0.569	0.662	0.987	0.926	0.771	0.645	0.915
Abert's Towhee	Melozone aberti	0.995	0.62	0.661	0.998	0.997	0.802	0.807	0.996
Fish Crow	Corvus ossifragus	0.941	0.514	0.659	0.942	0.947	0.615	0.744	0.933
Say's Phoebe	Sayornis saya	0.936	0.429	0.658	0.932	0.987	0.78	0.839	0.989
Hutton's Vireo	Vireo huttoni	0.984	0.584	0.657	0.985	0.988	0.772	0.825	0.981
Northern Parula	Setophaga americana	0.865	0.388	0.656	0.843	0.971	0.517	0.593	0.991
Black-headed Grosbeak	Pheucticus melanocephalus	0.957	0.537	0.654	0.964	0.873	0.269	0.235	0.993
Dusky Flycatcher	Empidonax oberholseri	0.957	0.494	0.654	0.956	0.973	0.544	0.526	0.996
Black-crested Titmouse	Baeolophus atricristatus	0.983	0.616	0.652	0.992	NA	NA	NA	NA
Grace's Warbler	Setophaga graciae	0.995	0.547	0.652	0.997	NA	NA	NA	NA
Long-tailed Jaeger	Stercorarius longicaudus	0.998	0.638	0.652	1	NA	NA	NA	NA
Northern Waterthrush	Parkesia noveboracensis	0.928	0.425	0.651	0.926	0.926	0.457	0.403	0.993
American Tree Sparrow	Spizella arborea	0.998	0.718	0.651	0.999	0.95	0.665	0.896	0.854
Couch's Kingbird	Tyrannus couchii	0.998	0.676	0.649	0.999	0.994	0.762	0.648	0.996
Spotted Towhee	Pipilo maculatus	0.956	0.557	0.649	0.965	NA	NA	NA	NA
Black Phoebe	Sayornis nigricans	0.983	0.595	0.648	0.989	0.995	0.845	0.926	0.985
Canada Warbler	Cardellina canadensis	0.929	0.328	0.648	0.927	NA	NA	NA	NA
Loggerhead Shrike	Lanius ludovicianus	0.86	0.293	0.646	0.847	0.961	0.686	0.848	0.934
Prothonotary Warbler	Protonotaria citrea	0.933	0.408	0.646	0.934	NA	NA	NA	NA
White-winged Dove	Zenaida asiatica	0.991	0.582	0.645	0.994	0.965	0.648	0.666	0.966
Green-tailed Towhee	Pipilo chlorurus	0.971	0.551	0.644	0.971	0.964	0.608	0.631	0.987
Townsend's Warbler	Setophaga townsendi	0.977	0.561	0.644	0.982	0.983	0.744	0.769	0.985
California Thrasher	Toxostoma redivivum	0.986	0.612	0.644	0.991	0.992	0.797	0.849	0.987
Western Gull	Larus occidentalis	0.98	0.583	0.643	0.996	0.992	0.768	0.801	0.991
Common Nighthawk	Chordeiles minor	0.846	0.334	0.643	0.883	NA	NA	NA	NA
Red-headed Woodpecker	Melanerpes erythrocephalus	0.865	0.34	0.641	0.854	0.883	0.493	0.744	0.829
Mallard	Anas platyrhynchos	0.796	0.196	0.639	0.781	0.872	0.417	0.937	0.523
Fox Sparrow	Passerella iliaca	0.964	0.54	0.638	0.974	0.903	0.487	0.766	0.875
Yellow-headed Blackbird	Xanthocephalus xanthocephalus	0.915	0.4	0.636	0.909	0.846	0.296	0.379	0.972
Scott's Oriole	Icterus parisorum	0.979	0.523	0.636	0.986	0.966	0.465	0.469	0.992
Bewick's Wren	Thryomanes bewickii	0.93	0.468	0.633	0.954	0.974	0.78	0.826	0.967
Pine Siskin	Spinus pinus	0.926	0.419	0.63	0.934	0.701	0.227	0.683	0.596
Anna's Hummingbird	Calypte anna	0.983	0.633	0.63	0.988	0.987	0.779	0.816	0.984
Band-tailed Pigeon	Patagioenas fasciata	0.977	0.543	0.627	0.983	0.977	0.654	0.789	0.969
Lazuli Bunting	Passerina amoena	0.929	0.398	0.627	0.932	NA	NA	NA	NA
Lesser Nighthawk	Chordeiles acutipennis	0.986	0.608	0.626	0.991	0.961	0.361	0.676	0.966
Canyon Towhee	Melozone fusca	0.982	0.521	0.626	0.99	0.984	0.768	0.715	0.983
Bohemian Waxwing	Bombycilla garrulus	0.968	0.429	0.625	0.994	0.909	0.494	0.709	0.885
Pileated Woodpecker	Dryocopus pileatus	0.802	0.25	0.625	0.786	0.874	0.539	0.87	0.722
Rufous Hummingbird	Selasphorus rufus	0.97	0.497	0.621	0.986	0.931	0.325	0.4	0.985
Willow Flycatcher	Empidonax traillii	0.846	0.337	0.621	0.846	NA	NA	NA	NA
Bell's Sparrow	Artemisiospiza belli	0.963	0.462	0.62	0.967	0.977	0.593	0.674	0.977
Lesser Yellowlegs	Tringa flavipes	0.987	0.545	0.617	0.994	0.953	0.525	0.7	0.966
Olive-sided Flycatcher	Contopus cooperi	0.925	0.399	0.616	0.931	NA	NA	NA	NA
Prairie Warbler	Setophaga discolor	0.9	0.418	0.615	0.899	0.973	0.682	0.704	0.993
Cassin's Finch	Haemorhous cassinii	0.961	0.452	0.614	0.968	0.954	0.493	0.613	0.963
Bronzed Cowbird	Molothrus aeneus	0.985	0.579	0.614	0.997	0.981	0.538	0.614	0.993
Yellow-throated Vireo	Vireo flavifrons	0.832	0.293	0.613	0.824	0.953	0.388	0.317	0.994
Lucy's Warbler	Oreothlypis luciae	0.993	0.584	0.612	0.997	NA	NA	NA	NA
Black-throated Gray Warbler	Setophaga nigrescens	0.969	0.51	0.611	0.984	0.973	0.553	0.604	0.986
House Finch	Haemorhous mexicanus	0.818	0.277	0.611	0.84	0.842	0.545	0.876	0.626
Hooded Warbler	Setophaga citrina	0.91	0.453	0.611	0.915	NA	NA	NA	NA
Red Crossbill	Loxia curvirostra	0.923	0.361	0.61	0.941	0.816	0.295	0.439	0.928
Northern Beardless-Tyrannulet	Camptostoma imberbe	0.995	0.38	0.609	0.998	0.979	0.55	0.443	0.997
Yellow-billed Magpie	Pica nuttalli	0.948	0.751	0.608	0.996	0.981	0.812	0.664	0.996
Red-shouldered Hawk	Buteo lineatus	0.899	0.361	0.608	0.919	0.926	0.593	0.791	0.883
White Ibis	Eudocimus albus	0.982	0.575	0.608	0.985	0.993	0.84	0.852	0.988
Black-bellied Whistling-Duck	Dendrocygna autumnalis	0.992	0.569	0.606	0.997	0.976	0.634	0.457	0.994
Chestnut-collared Longspur	Calcarius ornatus	0.966	0.543	0.603	0.978	0.937	0.362	0.359	0.991
Rock Pigeon	Columba livia	0.762	0.175	0.602	0.775	0.857	0.321	0.942	0.468
Blackpoll Warbler	Setophaga striata	0.977	0.553	0.602	0.99	NA	NA	NA	NA
Crested Caracara	Caracara cheriway	0.993	0.589	0.601	0.997	0.98	0.691	0.578	0.99
Western Bluebird	Sialia mexicana	0.964	0.475	0.601	0.975	0.984	0.744	0.833	0.975
Tundra Swan	Cygnus columbianus	0.975	0.542	0.6	0.999	0.814	0.312	0.432	0.925
Inca Dove	Columbina inca	0.98	0.526	0.6	0.99	0.982	0.719	0.771	0.977
Grasshopper Sparrow	Ammodramus savannarum	0.831	0.331	0.599	0.845	0.939	0.447	0.573	0.968
Pine Warbler	Setophaga pinus	0.905	0.52	0.598	0.946	0.962	0.678	0.77	0.964
Chihuahuan Raven	Corvus cryptoleucus	0.985	0.59	0.597	0.994	0.98	0.654	0.711	0.985
Cave Swallow	Petrochelidon fulva	0.992	0.494	0.595	0.996	0.986	0.485	0.327	0.996
Green Heron	Butorides virescens	0.817	0.22	0.595	0.82	0.956	0.653	0.725	0.969
Mottled Duck	Anas fulvigula	0.983	0.502	0.595	0.993	0.991	0.817	0.855	0.988
Broad-tailed Hummingbird	Selasphorus platycercus	0.981	0.588	0.595	0.989	NA	NA	NA	NA
Western Sandpiper	Calidris mauri	0.943	0.632	0.593	1	0.959	0.563	0.723	0.961
Willow Ptarmigan	Lagopus lagopus	0.996	0.646	0.59	0.999	0.988	0.559	0.654	0.992
Brown Pelican	Pelecanus occidentalis	0.979	0.414	0.589	0.988	0.986	0.769	0.814	0.981
Greater Roadrunner	Geococcyx californianus	0.959	0.45	0.588	0.978	0.973	0.656	0.76	0.969
Red-tailed Hawk	Buteo jamaicensis	0.686	0.108	0.585	0.668	0.96	0.651	0.965	0.729
Bay-breasted Warbler	Setophaga castanea	0.956	0.399	0.582	0.967	NA	NA	NA	NA
Wilson's Warbler	Cardellina pusilla	0.949	0.485	0.58	0.973	0.95	0.47	0.548	0.98
Mountain Quail	Oreortyx pictus	0.983	0.659	0.575	0.991	0.974	0.499	0.542	0.986
Cassin's Kingbird	Tyrannus vociferans	0.974	0.541	0.573	0.991	0.99	0.764	0.679	0.997
Bushtit	Psaltriparus minimus	0.963	0.428	0.571	0.981	0.986	0.758	0.853	0.971
Red-faced Warbler	Cardellina rubrifrons	0.992	0.47	0.571	0.999	NA	NA	NA	NA
Harris's Hawk	Parabuteo unicinctus	0.991	0.47	0.565	0.998	0.984	0.668	0.698	0.989
Bridled Titmouse	Baeolophus wollweberi	0.995	0.491	0.565	0.999	0.997	0.726	0.807	0.996
Marbled Godwit	Limosa fedoa	0.965	0.56	0.564	0.975	0.975	0.645	0.641	0.987
Clark's Nutcracker	Nucifraga columbiana	0.957	0.403	0.563	0.968	0.969	0.571	0.707	0.967
Yellow-bellied Flycatcher	Empidonax flaviventris	0.951	0.441	0.562	0.962	NA	NA	NA	NA
Yellow-throated Warbler	Setophaga dominica	0.901	0.379	0.558	0.914	0.979	0.705	0.744	0.988
Townsend's Solitaire	Myadestes townsendi	0.946	0.395	0.554	0.956	0.959	0.609	0.79	0.948
Cliff Swallow	Petrochelidon pyrrhonota	0.735	0.156	0.554	0.784	NA	NA	NA	NA
Great Egret	Ardea alba	0.908	0.397	0.553	0.955	0.976	0.71	0.829	0.967
Black-billed Cuckoo	Coccyzus erythropthalmus	0.838	0.266	0.553	0.858	NA	NA	NA	NA
Phainopepla	Phainopepla nitens	0.982	0.497	0.552	0.989	0.99	0.761	0.809	0.985
Tennessee Warbler	Oreothlypis peregrina	0.949	0.476	0.549	0.961	0.951	0.289	0.266	0.992
Hairy Woodpecker	Picoides villosus	0.725	0.136	0.548	0.758	0.92	0.496	0.912	0.719
Swainson's Hawk	Buteo swainsoni	0.919	0.391	0.547	0.941	0.852	0.233	0.191	0.99
Tricolored Heron	Egretta tricolor	0.98	0.517	0.547	0.993	0.989	0.825	0.864	0.987
Bachman's Sparrow	Peucaea aestivalis	0.966	0.443	0.543	0.985	0.962	0.372	0.603	0.969
Pigeon Guillemot	Cepphus columba	0.979	0.339	0.542	0.994	0.989	0.712	0.672	0.992
Northern Rough-winged Swallow	Stelgidopteryx serripennis	0.681	0.12	0.541	0.7	0.961	0.462	0.585	0.977
Gray Flycatcher	Empidonax wrightii	0.97	0.448	0.538	0.983	0.98	0.676	0.645	0.992
Greater Scaup	Aythya marila	0.986	0.536	0.533	0.998	0.854	0.315	0.609	0.893
Baird's Sparrow	Ammodramus bairdii	0.964	0.516	0.532	0.981	0.945	0.396	0.203	0.999
Northern Harrier	Circus cyaneus	0.841	0.232	0.532	0.887	0.868	0.369	0.868	0.689
Great Blue Heron	Ardea herodias	0.668	0.114	0.531	0.704	0.92	0.559	0.907	0.732
Lawrence's Goldfinch	Spinus lawrencei	0.978	0.478	0.529	0.99	0.971	0.445	0.494	0.982
Great-tailed Grackle	Quiscalus mexicanus	0.96	0.481	0.528	0.982	0.954	0.635	0.626	0.971
Ruby-throated Hummingbird	Archilochus colubris	0.784	0.203	0.525	0.802	0.982	0.558	0.397	0.997
Blue-winged Teal	Anas discors	0.89	0.406	0.523	0.949	0.9	0.486	0.595	0.963
Laughing Gull	Leucophaeus atricilla	0.962	0.578	0.523	0.992	0.969	0.711	0.793	0.98
Blue-winged Warbler	Vermivora cyanoptera	0.884	0.331	0.523	0.917	NA	NA	NA	NA
Philadelphia Vireo	Vireo philadelphicus	0.957	0.405	0.522	0.973	NA	NA	NA	NA
Red-breasted Sapsucker	Sphyrapicus ruber	0.971	0.523	0.517	0.983	0.982	0.772	0.888	0.968
Evening Grosbeak	Coccothraustes vespertinus	0.903	0.311	0.516	0.931	0.822	0.392	0.61	0.85
Upland Sandpiper	Bartramia longicauda	0.887	0.416	0.515	0.936	NA	NA	NA	NA
Glaucous-winged Gull	Larus glaucescens	0.993	0.643	0.514	0.998	0.991	0.808	0.836	0.992
Ring-billed Gull	Larus delawarensis	0.85	0.296	0.509	0.91	0.876	0.442	0.839	0.732
Franklin's Gull	Leucophaeus pipixcan	0.945	0.423	0.506	0.97	0.854	0.237	0.234	0.988
Sprague's Pipit	Anthus spragueii	0.965	0.543	0.506	0.981	0.971	0.498	0.591	0.986
Red-naped Sapsucker	Sphyrapicus nuchalis	0.957	0.464	0.503	0.975	0.965	0.58	0.607	0.976
Belted Kingfisher	Megaceryle alcyon	0.678	0.071	0.502	0.718	0.91	0.49	0.903	0.698
Parasitic Jaeger	Stercorarius parasiticus	0.964	0.403	0.5	1	0.938	0.438	0.317	0.995
Northern Gannet	Morus bassanus	0.995	0.355	0.5	1	0.95	0.618	0.56	0.974
Allen's Hummingbird	Selasphorus sasin	0.971	0.649	0.5	0.998	0.982	0.627	0.63	0.994
Rufous-winged Sparrow	Peucaea carpalis	0.982	0.404	0.5	1	0.984	0.673	0.691	0.997
White-tailed Kite	Elanus leucurus	0.967	0.459	0.5	0.992	0.984	0.73	0.747	0.987
Boreal Chickadee	Poecile hudsonicus	0.958	0.413	0.497	0.979	0.965	0.654	0.737	0.967
Gadwall	Anas strepera	0.919	0.38	0.497	0.95	0.844	0.371	0.761	0.763
Crissal Thrasher	Toxostoma crissale	0.986	0.397	0.497	0.995	0.994	0.746	0.839	0.99
Tricolored Blackbird	Agelaius tricolor	0.972	0.571	0.495	0.994	0.988	0.723	0.79	0.987
Chukar	Alectoris chukar	0.955	0.394	0.491	0.982	0.939	0.443	0.548	0.976
Wilson's Phalarope	Phalaropus tricolor	0.917	0.323	0.49	0.936	NA	NA	NA	NA
Lesser Scaup	Aythya affinis	0.94	0.381	0.486	0.965	0.84	0.325	0.732	0.781
Vermilion Flycatcher	Pyrocephalus rubinus	0.981	0.479	0.485	0.995	0.976	0.644	0.61	0.986
Pinyon Jay	Gymnorhinus cyanocephalus	0.964	0.435	0.485	0.983	0.965	0.563	0.66	0.968
American Kestrel	Falco sparverius	0.71	0.114	0.482	0.773	0.944	0.583	0.94	0.768
Great Kiskadee	Pitangus sulphuratus	0.978	0.669	0.481	0.999	0.997	0.788	0.786	0.998
Spotted Sandpiper	Actitis macularius	0.83	0.212	0.481	0.887	0.969	0.623	0.806	0.957
Gray Partridge	Perdix perdix	0.927	0.331	0.48	0.961	0.931	0.499	0.571	0.951
Black Oystercatcher	Haematopus bachmani	0.971	0.463	0.48	0.995	0.993	0.779	0.715	0.992
Black-legged Kittiwake	Rissa tridactyla	0.984	0.304	0.477	0.996	0.89	0.423	0.475	0.967
Mexican Jay	Aphelocoma wollweberi	0.996	0.468	0.475	1	0.992	0.73	0.703	0.997
Gray Kingbird	Tyrannus dominicensis	0.99	0.506	0.475	0.999	NA	NA	NA	NA
Black Tern	Chlidonias niger	0.92	0.388	0.471	0.967	NA	NA	NA	NA
Common Goldeneye	Bucephala clangula	0.929	0.245	0.47	0.964	0.79	0.276	0.727	0.704
Le Conte's Thrasher	Toxostoma lecontei	0.982	0.436	0.467	0.992	0.972	0.47	0.392	0.997
Herring Gull	Larus argentatus	0.891	0.333	0.466	0.95	0.859	0.399	0.792	0.751
Pine Grosbeak	Pinicola enucleator	0.953	0.33	0.465	0.985	0.926	0.61	0.728	0.911
American Golden-Plover	Pluvialis dominica	0.987	0.583	0.465	1	NA	NA	NA	NA
Wild Turkey	Meleagris gallopavo	0.73	0.174	0.462	0.797	0.725	0.337	0.576	0.719
Juniper Titmouse	Baeolophus ridgwayi	0.968	0.405	0.458	0.986	NA	NA	NA	NA
Ferruginous Hawk	Buteo regalis	0.925	0.307	0.455	0.95	0.954	0.553	0.729	0.951
Northern Shoveler	Anas clypeata	0.931	0.402	0.453	0.972	0.873	0.417	0.72	0.838
Green Jay	Cyanocorax yncas	0.996	0.479	0.452	0.999	0.989	0.852	0.761	0.999
Black Vulture	Coragyps atratus	0.92	0.352	0.45	0.957	0.958	0.723	0.848	0.914
Red-necked Grebe	Podiceps grisegena	0.962	0.351	0.449	0.981	0.926	0.501	0.618	0.969
Virginia's Warbler	Oreothlypis virginiae	0.983	0.504	0.449	0.995	NA	NA	NA	NA
Cinnamon Teal	Anas cyanoptera	0.913	0.253	0.448	0.955	0.957	0.577	0.638	0.975
White-headed Woodpecker	Picoides albolarvatus	0.976	0.538	0.447	0.992	0.975	0.561	0.583	0.989
Gray Hawk	Buteo plagiatus	0.998	0.498	0.444	0.999	0.966	0.576	0.459	0.999
Eastern Whip-poor-will	Antrostomus vociferus	0.844	0.235	0.444	0.914	0.971	0.432	0.548	0.985
Gray Jay	Perisoreus canadensis	0.941	0.461	0.444	0.979	0.949	0.592	0.686	0.948
American Wigeon	Anas americana	0.923	0.316	0.443	0.958	0.862	0.374	0.747	0.797
Brown Creeper	Certhia americana	0.889	0.318	0.44	0.946	0.876	0.377	0.874	0.679
Connecticut Warbler	Oporornis agilis	0.959	0.417	0.439	0.981	NA	NA	NA	NA
Great Black-backed Gull	Larus marinus	0.944	0.438	0.439	0.986	NA	NA	NA	NA
Rock Ptarmigan	Lagopus muta	0.997	0.53	0.438	1	0.991	0.48	0.444	0.998
Barred Owl	Strix varia	0.809	0.184	0.438	0.896	0.845	0.386	0.774	0.751
Wood Stork	Mycteria americana	0.971	0.444	0.438	0.992	0.992	0.875	0.787	0.994
Rusty Blackbird	Euphagus carolinus	0.953	0.301	0.436	0.987	0.805	0.276	0.621	0.817
Willet	Tringa semipalmata	0.896	0.395	0.435	0.965	0.981	0.755	0.816	0.979
Arctic Tern	Sterna paradisaea	0.99	0.561	0.435	0.997	NA	NA	NA	NA
Horned Grebe	Podiceps auritus	0.963	0.283	0.432	0.984	0.845	0.33	0.602	0.88
Bell's Vireo	Vireo bellii	0.926	0.431	0.431	0.973	0.967	0.238	0.145	0.998
Gull-billed Tern	Gelochelidon nilotica	0.954	0.47	0.431	0.999	0.984	0.63	0.612	0.995
Red-throated Loon	Gavia stellata	0.994	0.488	0.431	0.999	0.936	0.561	0.657	0.965
Semipalmated Plover	Charadrius semipalmatus	0.994	0.486	0.431	0.998	0.97	0.636	0.78	0.969
Solitary Sandpiper	Tringa solitaria	0.976	0.385	0.427	0.992	0.949	0.443	0.354	0.987
American Bittern	Botaurus lentiginosus	0.868	0.322	0.422	0.941	0.905	0.376	0.633	0.925
Costa's Hummingbird	Calypte costae	0.974	0.355	0.422	0.989	0.991	0.678	0.758	0.99
Greater Yellowlegs	Tringa melanoleuca	0.972	0.499	0.419	0.997	0.953	0.59	0.745	0.948
Common Pauraque	Nyctidromus albicollis	0.994	0.333	0.419	0.998	0.997	0.735	0.853	0.997
Eurasian Collared-Dove	Streptopelia decaocto	0.974	0.359	0.418	0.992	0.962	0.452	0.609	0.979
White-tailed Hawk	Buteo albicaudatus	0.995	0.33	0.414	0.999	0.981	0.789	0.701	0.996
Rufous-crowned Sparrow	Aimophila ruficeps	0.967	0.447	0.411	0.991	0.981	0.647	0.77	0.977
White-winged Crossbill	Loxia leucoptera	0.957	0.419	0.409	0.987	0.884	0.413	0.52	0.924
Ruddy Duck	Oxyura jamaicensis	0.902	0.317	0.409	0.961	0.875	0.39	0.706	0.854
American Pipit	Anthus rubescens	0.976	0.339	0.405	0.999	0.917	0.458	0.733	0.903
Varied Bunting	Passerina versicolor	0.98	0.26	0.404	0.998	NA	NA	NA	NA
Barrow's Goldeneye	Bucephala islandica	0.965	0.305	0.401	0.987	0.916	0.475	0.542	0.959
Semipalmated Sandpiper	Calidris pusilla	0.998	0.499	0.4	1	NA	NA	NA	NA
Anhinga	Anhinga anhinga	0.97	0.379	0.397	0.995	0.99	0.793	0.861	0.977
Northern Pintail	Anas acuta	0.905	0.37	0.396	0.968	0.812	0.264	0.65	0.798
Long-billed Curlew	Numenius americanus	0.939	0.39	0.395	0.972	0.974	0.632	0.663	0.984
Burrowing Owl	Athene cunicularia	0.935	0.355	0.394	0.982	0.96	0.526	0.658	0.962
Louisiana Waterthrush	Parkesia motacilla	0.863	0.272	0.393	0.932	NA	NA	NA	NA
Roseate Spoonbill	Platalea ajaja	0.967	0.521	0.39	0.998	0.989	0.757	0.799	0.983
Black-chinned Sparrow	Spizella atrogularis	0.967	0.445	0.386	0.995	0.988	0.658	0.703	0.993
Hepatic Tanager	Piranga flava	0.987	0.466	0.385	0.998	0.96	0.485	0.263	0.999
Bonaparte's Gull	Chroicocephalus philadelphia	0.97	0.366	0.385	0.994	0.876	0.355	0.704	0.861
Mountain Plover	Charadrius montanus	0.964	0.339	0.383	0.992	0.958	0.36	0.426	0.989
Broad-winged Hawk	Buteo platypterus	0.788	0.121	0.378	0.878	0.858	0.376	0.363	0.994
Cerulean Warbler	Setophaga cerulea	0.9	0.33	0.377	0.966	NA	NA	NA	NA
Gyrfalcon	Falco rusticolus	0.574	0.082	0.375	0.997	0.877	0.232	0.265	0.979
Cordilleran Flycatcher	Empidonax occidentalis	0.946	0.43	0.375	0.99	NA	NA	NA	NA
Dusky-capped Flycatcher	Myiarchus tuberculifer	0.991	0.44	0.373	1	NA	NA	NA	NA
Bald Eagle	Haliaeetus leucocephalus	0.873	0.204	0.372	0.984	0.74	0.255	0.643	0.711
Golden Eagle	Aquila chrysaetos	0.925	0.247	0.372	0.968	0.906	0.423	0.754	0.933
Bufflehead	Bucephala albeola	0.952	0.332	0.37	0.989	0.829	0.319	0.738	0.748
Black-capped Vireo	Vireo atricapilla	0.954	0.388	0.368	0.999	NA	NA	NA	NA
Sharp-tailed Grouse	Tympanuchus phasianellus	0.945	0.372	0.367	0.983	0.967	0.592	0.661	0.971
Hooded Oriole	Icterus cucullatus	0.978	0.41	0.365	0.996	0.973	0.436	0.345	0.997
Long-tailed Duck	Clangula hyemalis	0.981	0.455	0.364	0.999	0.88	0.4	0.615	0.927
Reddish Egret	Egretta rufescens	0.984	0.411	0.361	0.998	0.989	0.679	0.682	0.989
Black-chinned Hummingbird	Archilochus alexandri	0.926	0.321	0.358	0.984	NA	NA	NA	NA
Harlequin Duck	Histrionicus histrionicus	0.937	0.277	0.354	0.996	0.942	0.527	0.568	0.987
Pacific Loon	Gavia pacifica	0.982	0.481	0.353	0.999	0.97	0.626	0.785	0.989
Pied-billed Grebe	Podilymbus podiceps	0.828	0.237	0.349	0.947	0.914	0.502	0.801	0.858
Fulvous Whistling-Duck	Dendrocygna bicolor	0.98	0.527	0.349	0.999	NA	NA	NA	NA
Red-necked Phalarope	Phalaropus lobatus	0.982	0.472	0.349	0.999	NA	NA	NA	NA
Wood Duck	Aix sponsa	0.735	0.111	0.346	0.87	0.841	0.346	0.69	0.813
Pygmy Nuthatch	Sitta pygmaea	0.956	0.425	0.345	0.991	0.969	0.631	0.642	0.978
Snowy Egret	Egretta thula	0.888	0.282	0.344	0.987	0.986	0.795	0.865	0.978
White-faced Ibis	Plegadis chihi	0.929	0.3	0.343	0.993	0.969	0.582	0.522	0.989
American Black Duck	Anas rubripes	0.9	0.274	0.343	0.969	0.925	0.607	0.854	0.838
Bank Swallow	Riparia riparia	0.764	0.138	0.341	0.893	NA	NA	NA	NA
Black-necked Stilt	Himantopus mexicanus	0.947	0.348	0.339	0.993	0.977	0.668	0.666	0.979
Turkey Vulture	Cathartes aura	0.797	0.181	0.339	0.933	0.951	0.662	0.846	0.913
Florida Scrub-Jay	Aphelocoma coerulescens	0.985	0.458	0.339	0.999	NA	NA	NA	NA
Worm-eating Warbler	Helmitheros vermivorum	0.881	0.326	0.332	0.958	0.971	0.243	0.22	0.996
Redhead	Aythya americana	0.913	0.317	0.33	0.973	0.795	0.226	0.587	0.817
Calliope Hummingbird	Selasphorus calliope	0.937	0.376	0.328	0.987	NA	NA	NA	NA
Yellow-crowned Night-Heron	Nyctanassa violacea	0.933	0.341	0.327	0.987	0.977	0.706	0.662	0.989
Least Sandpiper	Calidris minutilla	0.993	0.37	0.327	0.999	0.96	0.583	0.812	0.93
Neotropic Cormorant	Phalacrocorax brasilianus	0.982	0.397	0.326	0.999	0.986	0.686	0.67	0.992
Prairie Falcon	Falco mexicanus	0.917	0.215	0.315	0.969	0.948	0.535	0.816	0.919
Williamson's Sapsucker	Sphyrapicus thyroideus	0.976	0.402	0.312	0.995	0.961	0.4	0.42	0.988
Greater Sage-Grouse	Centrocercus urophasianus	0.954	0.311	0.312	0.989	0.966	0.376	0.568	0.982
Ruffed Grouse	Bonasa umbellus	0.871	0.262	0.312	0.972	0.921	0.534	0.813	0.857
Least Bittern	Ixobrychus exilis	0.865	0.163	0.31	0.997	0.964	0.491	0.577	0.986
Seaside Sparrow	Ammodramus maritimus	0.959	0.377	0.307	0.996	0.959	0.596	0.599	0.98
Common Poorwill	Phalaenoptilus nuttallii	0.918	0.227	0.306	0.979	0.924	0.273	0.677	0.975
Mississippi Kite	Ictinia mississippiensis	0.934	0.384	0.305	0.991	NA	NA	NA	NA
Rough-legged Hawk	Buteo lagopus	0.839	0.355	0.304	1	0.821	0.358	0.797	0.688
White-tipped Dove	Leptotila verreauxi	0.998	0.316	0.3	1	0.998	0.738	0.808	0.998
Long-billed Thrasher	Toxostoma longirostre	0.971	0.622	0.297	0.999	0.995	0.864	0.749	0.998
Red-breasted Merganser	Mergus serrator	0.955	0.484	0.296	0.998	0.86	0.39	0.648	0.895
Vaux's Swift	Chaetura vauxi	0.933	0.298	0.284	0.992	NA	NA	NA	NA
White-throated Swift	Aeronautes saxatalis	0.914	0.232	0.282	0.982	0.984	0.675	0.716	0.981
California Gull	Larus californicus	0.918	0.311	0.28	0.977	0.968	0.619	0.765	0.97
American Avocet	Recurvirostra americana	0.898	0.247	0.276	0.966	0.969	0.553	0.641	0.983
Swallow-tailed Kite	Elanoides forficatus	0.972	0.332	0.276	0.997	NA	NA	NA	NA
Double-crested Cormorant	Phalacrocorax auritus	0.757	0.132	0.275	0.949	0.917	0.508	0.746	0.917
Monk Parakeet	Myiopsitta monachus	0.949	0.409	0.273	1	0.924	0.499	0.332	0.991
McCown's Longspur	Rhynchophanes mccownii	0.951	0.363	0.272	0.991	0.945	0.351	0.329	0.991
Common Merganser	Mergus merganser	0.846	0.18	0.263	0.956	0.819	0.365	0.781	0.697
Canyon Wren	Catherpes mexicanus	0.925	0.243	0.26	0.985	0.962	0.55	0.688	0.959
Eared Grebe	Podiceps nigricollis	0.908	0.228	0.255	0.978	0.941	0.496	0.7	0.949
Marsh Wren	Cistothorus palustris	0.827	0.272	0.254	0.968	0.921	0.502	0.742	0.907
Gray Vireo	Vireo vicinior	0.967	0.345	0.243	0.999	NA	NA	NA	NA
Northern Pygmy-Owl	Glaucidium gnoma	0.926	0.198	0.241	0.992	0.95	0.463	0.614	0.954
American White Pelican	Pelecanus erythrorhynchos	0.893	0.259	0.24	0.972	0.925	0.518	0.669	0.938
Black Skimmer	Rynchops niger	0.913	0.287	0.23	0.997	0.979	0.652	0.727	0.981
Least Tern	Sternula antillarum	0.904	0.34	0.227	0.997	NA	NA	NA	NA
Osprey	Pandion haliaetus	0.821	0.206	0.226	0.98	0.936	0.594	0.693	0.965
Broad-billed Hummingbird	Cynanthus latirostris	0.843	0.07	0.222	1	0.972	0.508	0.461	0.998
American Oystercatcher	Haematopus palliatus	0.826	0.211	0.222	0.999	0.97	0.628	0.692	0.973
Golden-winged Warbler	Vermivora chrysoptera	0.885	0.361	0.221	0.979	NA	NA	NA	NA
Caspian Tern	Hydroprogne caspia	0.873	0.282	0.22	0.992	0.983	0.71	0.781	0.982
Trumpeter Swan	Cygnus buccinator	0.89	0.268	0.217	0.999	0.903	0.349	0.426	0.989
Mangrove Cuckoo	Coccyzus minor	0.936	0.386	0.214	1	NA	NA	NA	NA
Swainson's Warbler	Limnothlypis swainsonii	0.924	0.323	0.207	0.99	NA	NA	NA	NA
Forster's Tern	Sterna forsteri	0.834	0.198	0.205	0.989	0.98	0.69	0.829	0.972
Greater Prairie-Chicken	Tympanuchus cupido	0.92	0.291	0.202	0.993	0.921	0.318	0.266	0.988
Olive Warbler	Peucedramus taeniatus	0.993	0.386	0.2	1	0.986	0.56	0.405	0.998
Dunlin	Calidris alpina	0.998	0.348	0.2	1	0.938	0.537	0.725	0.941
Palm Warbler	Setophaga palmarum	0.935	0.344	0.195	0.994	0.942	0.618	0.649	0.962
Montezuma Quail	Cyrtonyx montezumae	0.958	0.31	0.192	1	0.992	0.693	0.613	0.997
American Three-toed Woodpecker	Picoides dorsalis	0.952	0.23	0.191	0.997	NA	NA	NA	NA
Black-crowned Night-Heron	Nycticorax nycticorax	0.745	0.149	0.19	0.978	0.932	0.554	0.69	0.947
Ring-necked Duck	Aythya collaris	0.89	0.188	0.188	0.982	0.863	0.384	0.782	0.78
Golden-cheeked Warbler	Setophaga chrysoparia	0.943	0.094	0.188	1	NA	NA	NA	NA
Bendire's Thrasher	Toxostoma bendirei	0.943	0.276	0.169	0.999	0.988	0.55	0.556	0.997
Common Tern	Sterna hirundo	0.855	0.214	0.168	0.989	0.937	0.489	0.466	0.983
Thick-billed Kingbird	Tyrannus crassirostris	0.912	0.413	0.167	1	0.981	0.26	0.343	0.996
Clark's Grebe	Aechmophorus clarkii	0.94	0.269	0.167	0.999	0.977	0.64	0.69	0.983
Lewis's Woodpecker	Melanerpes lewis	0.927	0.215	0.166	0.997	0.945	0.498	0.463	0.974
Western Grebe	Aechmophorus occidentalis	0.884	0.23	0.165	0.988	0.956	0.619	0.724	0.973
Merlin	Falco columbarius	0.904	0.196	0.162	0.984	0.826	0.252	0.589	0.88
Painted Redstart	Myioborus pictus	0.985	0.127	0.16	0.999	0.984	0.577	0.474	0.998
Cooper's Hawk	Accipiter cooperii	0.627	0.048	0.154	0.924	0.832	0.469	0.862	0.648
American Woodcock	Scolopax minor	0.792	0.114	0.15	0.974	0.922	0.476	0.686	0.922
American Dipper	Cinclus mexicanus	0.934	0.241	0.14	0.998	0.959	0.594	0.816	0.925
Black Swift	Cypseloides niger	0.953	0.116	0.136	0.999	NA	NA	NA	NA
Hooded Merganser	Lophodytes cucullatus	0.808	0.139	0.133	0.974	0.809	0.314	0.68	0.769
Glossy Ibis	Plegadis falcinellus	0.926	0.256	0.132	0.998	0.963	0.71	0.613	0.992
Eurasian Tree Sparrow	Passer montanus	0.952	0.476	0.115	0.998	0.901	0.642	0.594	0.958
Sulphur-bellied Flycatcher	Myiodynastes luteiventris	0.932	0.244	0.1	1	NA	NA	NA	NA
Mute Swan	Cygnus olor	0.883	0.206	0.095	0.999	0.887	0.461	0.592	0.919
Northern Hawk Owl	Surnia ulula	0.942	0.174	0.091	1	0.917	0.378	0.229	0.984
Western Screech-Owl	Megascops kennicottii	0.892	0.113	0.088	0.996	0.96	0.575	0.713	0.955
Henslow's Sparrow	Ammodramus henslowii	0.788	0.189	0.061	0.988	0.944	0.404	0.469	0.982
White-winged Scoter	Melanitta fusca	0.926	0.202	0.051	0.999	0.911	0.506	0.646	0.945
Lesser Prairie-Chicken	Tympanuchus pallidicinctus	0.891	0.315	0.05	1	0.957	0.279	0.167	1
