# Supplementary material for: Conservation Status of North American Birds in the Face of Future Climate Change
Source: PLoS One. 2015 Sep 2;10(9):e0135350. doi: 10.1371/journal.pone.0135350 (PMC4558014; doi:10.1371/journal.pone.0135350)
Supplement: S10 Appendix — All fields associated with species level data used in this climate sensitivity study. (XLSX) [file pone.0135350.s010.xlsx]

## Sheet: S10. All Data
Common Name	Scientific Name	AUDUBON_CLIMATE_SENSITIVITY	YEAR	SCENARIO	IUCN_STATUS	FEDERAL_STATUS	BCC	PIF_CCS.b	PIF_CCS.nb	PIF_CCS.max	Audubon_WatchList_RED	Audubon_WatchList_YELLOW	Audubon_COMMON_BIRD_IN_DECLINE	CBC_bio_1	CBC_bio_2	CBC_bio_3	CBC_bio_5	CBC_bio_6	CBC_bio_7	CBC_bio_8	CBC_bio_9	CBC_bio_10	CBC_bio_11	CBC_bio_12	CBC_bio_13	CBC_bio_14	CBC_bio_16	CBC_bio_17	CBC_bio_18	CBC_bio_19	CBC_hours	BBS_bio_1	BBS_bio_2	BBS_bio_3	BBS_bio_5	BBS_bio_6	BBS_bio_7	BBS_bio_8	BBS_bio_9	BBS_bio_10	BBS_bio_11	BBS_bio_12	BBS_bio_13	BBS_bio_14	BBS_bio_16	BBS_bio_17	BBS_bio_18	BBS_bio_19	BBS_JDATE
Abert's Towhee	Melozone aberti	STABLE	2020	A1B	LC			11	11	11		R		5.17436	6.19571	3.14614	26.9378	3.41921	7.12882	4.8831	2.1691	5.29726	3.46213	5.61079	1.38628	0	1.38914	0.710652	9.04632	5.11582	8.92736	4.05109	9.75176	8.54049	24.0001	2.11603	3.17944	3.9035	2.19944	16.1486	2.37302	5.11108	1.66898	0	1.81902	0	3.95246	6.64247	4.54252
Abert's Towhee	Melozone aberti	STABLE	2020	A1B	LC			11	11	11		R		5.17436	6.19571	3.14614	26.9378	3.41921	7.12882	4.8831	2.1691	5.29726	3.46213	5.61079	1.38628	0	1.38914	0.710652	9.04632	5.11582	8.92736	4.05109	9.75176	8.54049	24.0001	2.11603	3.17944	3.9035	2.19944	16.1486	2.37302	5.11108	1.66898	0	1.81902	0	3.95246	6.64247	4.54252
Abert's Towhee	Melozone aberti	STABLE	2020	A1B	LC			11	11	11		R		5.17436	6.19571	3.14614	26.9378	3.41921	7.12882	4.8831	2.1691	5.29726	3.46213	5.61079	1.38628	0	1.38914	0.710652	9.04632	5.11582	8.92736	4.05109	9.75176	8.54049	24.0001	2.11603	3.17944	3.9035	2.19944	16.1486	2.37302	5.11108	1.66898	0	1.81902	0	3.95246	6.64247	4.54252
Abert's Towhee	Melozone aberti	STABLE	2020	A2	LC			11	11	11		R		5.17436	6.19571	3.14614	26.9378	3.41921	7.12882	4.8831	2.1691	5.29726	3.46213	5.61079	1.38628	0	1.38914	0.710652	9.04632	5.11582	8.92736	4.05109	9.75176	8.54049	24.0001	2.11603	3.17944	3.9035	2.19944	16.1486	2.37302	5.11108	1.66898	0	1.81902	0	3.95246	6.64247	4.54252
Abert's Towhee	Melozone aberti	STABLE	2020	A2	LC			11	11	11		R		5.17436	6.19571	3.14614	26.9378	3.41921	7.12882	4.8831	2.1691	5.29726	3.46213	5.61079	1.38628	0	1.38914	0.710652	9.04632	5.11582	8.92736	4.05109	9.75176	8.54049	24.0001	2.11603	3.17944	3.9035	2.19944	16.1486	2.37302	5.11108	1.66898	0	1.81902	0	3.95246	6.64247	4.54252
Abert's Towhee	Melozone aberti	STABLE	2020	A2	LC			11	11	11		R		5.17436	6.19571	3.14614	26.9378	3.41921	7.12882	4.8831	2.1691	5.29726	3.46213	5.61079	1.38628	0	1.38914	0.710652	9.04632	5.11582	8.92736	4.05109	9.75176	8.54049	24.0001	2.11603	3.17944	3.9035	2.19944	16.1486	2.37302	5.11108	1.66898	0	1.81902	0	3.95246	6.64247	4.54252
Abert's Towhee	Melozone aberti	STABLE	2020	B2	LC			11	11	11		R		5.17436	6.19571	3.14614	26.9378	3.41921	7.12882	4.8831	2.1691	5.29726	3.46213	5.61079	1.38628	0	1.38914	0.710652	9.04632	5.11582	8.92736	4.05109	9.75176	8.54049	24.0001	2.11603	3.17944	3.9035	2.19944	16.1486	2.37302	5.11108	1.66898	0	1.81902	0	3.95246	6.64247	4.54252
Abert's Towhee	Melozone aberti	STABLE	2020	B2	LC			11	11	11		R		5.17436	6.19571	3.14614	26.9378	3.41921	7.12882	4.8831	2.1691	5.29726	3.46213	5.61079	1.38628	0	1.38914	0.710652	9.04632	5.11582	8.92736	4.05109	9.75176	8.54049	24.0001	2.11603	3.17944	3.9035	2.19944	16.1486	2.37302	5.11108	1.66898	0	1.81902	0	3.95246	6.64247	4.54252
Abert's Towhee	Melozone aberti	STABLE	2020	B2	LC			11	11	11		R		5.17436	6.19571	3.14614	26.9378	3.41921	7.12882	4.8831	2.1691	5.29726	3.46213	5.61079	1.38628	0	1.38914	0.710652	9.04632	5.11582	8.92736	4.05109	9.75176	8.54049	24.0001	2.11603	3.17944	3.9035	2.19944	16.1486	2.37302	5.11108	1.66898	0	1.81902	0	3.95246	6.64247	4.54252
Abert's Towhee	Melozone aberti	STABLE	2050	A1B	LC			11	11	11		R		5.17436	6.19571	3.14614	26.9378	3.41921	7.12882	4.8831	2.1691	5.29726	3.46213	5.61079	1.38628	0	1.38914	0.710652	9.04632	5.11582	8.92736	4.05109	9.75176	8.54049	24.0001	2.11603	3.17944	3.9035	2.19944	16.1486	2.37302	5.11108	1.66898	0	1.81902	0	3.95246	6.64247	4.54252
Abert's Towhee	Melozone aberti	STABLE	2050	A1B	LC			11	11	11		R		5.17436	6.19571	3.14614	26.9378	3.41921	7.12882	4.8831	2.1691	5.29726	3.46213	5.61079	1.38628	0	1.38914	0.710652	9.04632	5.11582	8.92736	4.05109	9.75176	8.54049	24.0001	2.11603	3.17944	3.9035	2.19944	16.1486	2.37302	5.11108	1.66898	0	1.81902	0	3.95246	6.64247	4.54252
Abert's Towhee	Melozone aberti	STABLE	2050	A1B	LC			11	11	11		R		5.17436	6.19571	3.14614	26.9378	3.41921	7.12882	4.8831	2.1691	5.29726	3.46213	5.61079	1.38628	0	1.38914	0.710652	9.04632	5.11582	8.92736	4.05109	9.75176	8.54049	24.0001	2.11603	3.17944	3.9035	2.19944	16.1486	2.37302	5.11108	1.66898	0	1.81902	0	3.95246	6.64247	4.54252
Abert's Towhee	Melozone aberti	STABLE	2050	A2	LC			11	11	11		R		5.17436	6.19571	3.14614	26.9378	3.41921	7.12882	4.8831	2.1691	5.29726	3.46213	5.61079	1.38628	0	1.38914	0.710652	9.04632	5.11582	8.92736	4.05109	9.75176	8.54049	24.0001	2.11603	3.17944	3.9035	2.19944	16.1486	2.37302	5.11108	1.66898	0	1.81902	0	3.95246	6.64247	4.54252
Abert's Towhee	Melozone aberti	STABLE	2050	A2	LC			11	11	11		R		5.17436	6.19571	3.14614	26.9378	3.41921	7.12882	4.8831	2.1691	5.29726	3.46213	5.61079	1.38628	0	1.38914	0.710652	9.04632	5.11582	8.92736	4.05109	9.75176	8.54049	24.0001	2.11603	3.17944	3.9035	2.19944	16.1486	2.37302	5.11108	1.66898	0	1.81902	0	3.95246	6.64247	4.54252
Abert's Towhee	Melozone aberti	STABLE	2050	A2	LC			11	11	11		R		5.17436	6.19571	3.14614	26.9378	3.41921	7.12882	4.8831	2.1691	5.29726	3.46213	5.61079	1.38628	0	1.38914	0.710652	9.04632	5.11582	8.92736	4.05109	9.75176	8.54049	24.0001	2.11603	3.17944	3.9035	2.19944	16.1486	2.37302	5.11108	1.66898	0	1.81902	0	3.95246	6.64247	4.54252
Abert's Towhee	Melozone aberti	STABLE	2050	B2	LC			11	11	11		R		5.17436	6.19571	3.14614	26.9378	3.41921	7.12882	4.8831	2.1691	5.29726	3.46213	5.61079	1.38628	0	1.38914	0.710652	9.04632	5.11582	8.92736	4.05109	9.75176	8.54049	24.0001	2.11603	3.17944	3.9035	2.19944	16.1486	2.37302	5.11108	1.66898	0	1.81902	0	3.95246	6.64247	4.54252
Abert's Towhee	Melozone aberti	STABLE	2050	B2	LC			11	11	11		R		5.17436	6.19571	3.14614	26.9378	3.41921	7.12882	4.8831	2.1691	5.29726	3.46213	5.61079	1.38628	0	1.38914	0.710652	9.04632	5.11582	8.92736	4.05109	9.75176	8.54049	24.0001	2.11603	3.17944	3.9035	2.19944	16.1486	2.37302	5.11108	1.66898	0	1.81902	0	3.95246	6.64247	4.54252
Abert's Towhee	Melozone aberti	STABLE	2050	B2	LC			11	11	11		R		5.17436	6.19571	3.14614	26.9378	3.41921	7.12882	4.8831	2.1691	5.29726	3.46213	5.61079	1.38628	0	1.38914	0.710652	9.04632	5.11582	8.92736	4.05109	9.75176	8.54049	24.0001	2.11603	3.17944	3.9035	2.19944	16.1486	2.37302	5.11108	1.66898	0	1.81902	0	3.95246	6.64247	4.54252
Abert's Towhee	Melozone aberti	STABLE	2080	A1B	LC			11	11	11		R		5.17436	6.19571	3.14614	26.9378	3.41921	7.12882	4.8831	2.1691	5.29726	3.46213	5.61079	1.38628	0	1.38914	0.710652	9.04632	5.11582	8.92736	4.05109	9.75176	8.54049	24.0001	2.11603	3.17944	3.9035	2.19944	16.1486	2.37302	5.11108	1.66898	0	1.81902	0	3.95246	6.64247	4.54252
Abert's Towhee	Melozone aberti	STABLE	2080	A1B	LC			11	11	11		R		5.17436	6.19571	3.14614	26.9378	3.41921	7.12882	4.8831	2.1691	5.29726	3.46213	5.61079	1.38628	0	1.38914	0.710652	9.04632	5.11582	8.92736	4.05109	9.75176	8.54049	24.0001	2.11603	3.17944	3.9035	2.19944	16.1486	2.37302	5.11108	1.66898	0	1.81902	0	3.95246	6.64247	4.54252
Abert's Towhee	Melozone aberti	STABLE	2080	A1B	LC			11	11	11		R		5.17436	6.19571	3.14614	26.9378	3.41921	7.12882	4.8831	2.1691	5.29726	3.46213	5.61079	1.38628	0	1.38914	0.710652	9.04632	5.11582	8.92736	4.05109	9.75176	8.54049	24.0001	2.11603	3.17944	3.9035	2.19944	16.1486	2.37302	5.11108	1.66898	0	1.81902	0	3.95246	6.64247	4.54252
Abert's Towhee	Melozone aberti	STABLE	2080	A2	LC			11	11	11		R		5.17436	6.19571	3.14614	26.9378	3.41921	7.12882	4.8831	2.1691	5.29726	3.46213	5.61079	1.38628	0	1.38914	0.710652	9.04632	5.11582	8.92736	4.05109	9.75176	8.54049	24.0001	2.11603	3.17944	3.9035	2.19944	16.1486	2.37302	5.11108	1.66898	0	1.81902	0	3.95246	6.64247	4.54252
Abert's Towhee	Melozone aberti	STABLE	2080	A2	LC			11	11	11		R		5.17436	6.19571	3.14614	26.9378	3.41921	7.12882	4.8831	2.1691	5.29726	3.46213	5.61079	1.38628	0	1.38914	0.710652	9.04632	5.11582	8.92736	4.05109	9.75176	8.54049	24.0001	2.11603	3.17944	3.9035	2.19944	16.1486	2.37302	5.11108	1.66898	0	1.81902	0	3.95246	6.64247	4.54252
Abert's Towhee	Melozone aberti	STABLE	2080	A2	LC			11	11	11		R		5.17436	6.19571	3.14614	26.9378	3.41921	7.12882	4.8831	2.1691	5.29726	3.46213	5.61079	1.38628	0	1.38914	0.710652	9.04632	5.11582	8.92736	4.05109	9.75176	8.54049	24.0001	2.11603	3.17944	3.9035	2.19944	16.1486	2.37302	5.11108	1.66898	0	1.81902	0	3.95246	6.64247	4.54252
Abert's Towhee	Melozone aberti	STABLE	2080	B2	LC			11	11	11		R		5.17436	6.19571	3.14614	26.9378	3.41921	7.12882	4.8831	2.1691	5.29726	3.46213	5.61079	1.38628	0	1.38914	0.710652	9.04632	5.11582	8.92736	4.05109	9.75176	8.54049	24.0001	2.11603	3.17944	3.9035	2.19944	16.1486	2.37302	5.11108	1.66898	0	1.81902	0	3.95246	6.64247	4.54252
Abert's Towhee	Melozone aberti	STABLE	2080	B2	LC			11	11	11		R		5.17436	6.19571	3.14614	26.9378	3.41921	7.12882	4.8831	2.1691	5.29726	3.46213	5.61079	1.38628	0	1.38914	0.710652	9.04632	5.11582	8.92736	4.05109	9.75176	8.54049	24.0001	2.11603	3.17944	3.9035	2.19944	16.1486	2.37302	5.11108	1.66898	0	1.81902	0	3.95246	6.64247	4.54252
Abert's Towhee	Melozone aberti	STABLE	2080	B2	LC			11	11	11		R		5.17436	6.19571	3.14614	26.9378	3.41921	7.12882	4.8831	2.1691	5.29726	3.46213	5.61079	1.38628	0	1.38914	0.710652	9.04632	5.11582	8.92736	4.05109	9.75176	8.54049	24.0001	2.11603	3.17944	3.9035	2.19944	16.1486	2.37302	5.11108	1.66898	0	1.81902	0	3.95246	6.64247	4.54252
Acadian Flycatcher	Empidonax virescens	STABLE	2020	A1B	LC			10	11	11				NA	NA	NA	NA	NA	NA	NA	NA	NA	NA	NA	NA	NA	NA	NA	NA	NA	NA	21.1885	5.34806	7.17298	3.06192	2.14861	4.54739	2.59097	2.63667	3.32387	1.98442	7.29643	2.73654	3.06389	2.64922	16.25	5.35342	6.27908	2.36803
Acadian Flycatcher	Empidonax virescens	STABLE	2020	A1B	LC			10	11	11				NA	NA	NA	NA	NA	NA	NA	NA	NA	NA	NA	NA	NA	NA	NA	NA	NA	NA	21.1885	5.34806	7.17298	3.06192	2.14861	4.54739	2.59097	2.63667	3.32387	1.98442	7.29643	2.73654	3.06389	2.64922	16.25	5.35342	6.27908	2.36803
Acadian Flycatcher	Empidonax virescens	STABLE	2020	A1B	LC			10	11	11				NA	NA	NA	NA	NA	NA	NA	NA	NA	NA	NA	NA	NA	NA	NA	NA	NA	NA	21.1885	5.34806	7.17298	3.06192	2.14861	4.54739	2.59097	2.63667	3.32387	1.98442	7.29643	2.73654	3.06389	2.64922	16.25	5.35342	6.27908	2.36803
Acadian Flycatcher	Empidonax virescens	STABLE	2020	A1B	LC			10	11	11				NA	NA	NA	NA	NA	NA	NA	NA	NA	NA	NA	NA	NA	NA	NA	NA	NA	NA	21.1885	5.34806	7.17298	3.06192	2.14861	4.54739	2.59097	2.63667	3.32387	1.98442	7.29643	2.73654	3.06389	2.64922	16.25	5.35342	6.27908	2.36803
Acadian Flycatcher	Empidonax virescens	STABLE	2020	A2	LC			10	11	11				NA	NA	NA	NA	NA	NA	NA	NA	NA	NA	NA	NA	NA	NA	NA	NA	NA	NA	21.1885	5.34806	7.17298	3.06192	2.14861	4.54739	2.59097	2.63667	3.32387	1.98442	7.29643	2.73654	3.06389	2.64922	16.25	5.35342	6.27908	2.36803
Acadian Flycatcher	Empidonax virescens	STABLE	2020	A2	LC			10	11	11				NA	NA	NA	NA	NA	NA	NA	NA	NA	NA	NA	NA	NA	NA	NA	NA	NA	NA	21.1885	5.34806	7.17298	3.06192	2.14861	4.54739	2.59097	2.63667	3.32387	1.98442	7.29643	2.73654	3.06389	2.64922	16.25	5.35342	6.27908	2.36803
Acadian Flycatcher	Empidonax virescens	STABLE	2020	A2	LC			10	11	11				NA	NA	NA	NA	NA	NA	NA	NA	NA	NA	NA	NA	NA	NA	NA	NA	NA	NA	21.1885	5.34806	7.17298	3.06192	2.14861	4.54739	2.59097	2.63667	3.32387	1.98442	7.29643	2.73654	3.06389	2.64922	16.25	5.35342	6.27908	2.36803
Acadian Flycatcher	Empidonax virescens	STABLE	2020	A2	LC			10	11	11				NA	NA	NA	NA	NA	NA	NA	NA	NA	NA	NA	NA	NA	NA	NA	NA	NA	NA	21.1885	5.34806	7.17298	3.06192	2.14861	4.54739	2.59097	2.63667	3.32387	1.98442	7.29643	2.73654	3.06389	2.64922	16.25	5.35342	6.27908	2.36803
Acadian Flycatcher	Empidonax virescens	STABLE	2020	B2	LC			10	11	11				NA	NA	NA	NA	NA	NA	NA	NA	NA	NA	NA	NA	NA	NA	NA	NA	NA	NA	21.1885	5.34806	7.17298	3.06192	2.14861	4.54739	2.59097	2.63667	3.32387	1.98442	7.29643	2.73654	3.06389	2.64922	16.25	5.35342	6.27908	2.36803
Acadian Flycatcher	Empidonax virescens	STABLE	2020	B2	LC			10	11	11				NA	NA	NA	NA	NA	NA	NA	NA	NA	NA	NA	NA	NA	NA	NA	NA	NA	NA	21.1885	5.34806	7.17298	3.06192	2.14861	4.54739	2.59097	2.63667	3.32387	1.98442	7.29643	2.73654	3.06389	2.64922	16.25	5.35342	6.27908	2.36803
Acadian Flycatcher	Empidonax virescens	STABLE	2020	B2	LC			10	11	11				NA	NA	NA	NA	NA	NA	NA	NA	NA	NA	NA	NA	NA	NA	NA	NA	NA	NA	21.1885	5.34806	7.17298	3.06192	2.14861	4.54739	2.59097	2.63667	3.32387	1.98442	7.29643	2.73654	3.06389	2.64922	16.25	5.35342	6.27908	2.36803
Acadian Flycatcher	Empidonax virescens	STABLE	2020	B2	LC			10	11	11				NA	NA	NA	NA	NA	NA	NA	NA	NA	NA	NA	NA	NA	NA	NA	NA	NA	NA	21.1885	5.34806	7.17298	3.06192	2.14861	4.54739	2.59097	2.63667	3.32387	1.98442	7.29643	2.73654	3.06389	2.64922	16.25	5.35342	6.27908	2.36803
Acadian Flycatcher	Empidonax virescens	STABLE	2050	A1B	LC			10	11	11				NA	NA	NA	NA	NA	NA	NA	NA	NA	NA	NA	NA	NA	NA	NA	NA	NA	NA	21.1885	5.34806	7.17298	3.06192	2.14861	4.54739	2.59097	2.63667	3.32387	1.98442	7.29643	2.73654	3.06389	2.64922	16.25	5.35342	6.27908	2.36803
Acadian Flycatcher	Empidonax virescens	STABLE	2050	A1B	LC			10	11	11				NA	NA	NA	NA	NA	NA	NA	NA	NA	NA	NA	NA	NA	NA	NA	NA	NA	NA	21.1885	5.34806	7.17298	3.06192	2.14861	4.54739	2.59097	2.63667	3.32387	1.98442	7.29643	2.73654	3.06389	2.64922	16.25	5.35342	6.27908	2.36803
Acadian Flycatcher	Empidonax virescens	STABLE	2050	A1B	LC			10	11	11				NA	NA	NA	NA	NA	NA	NA	NA	NA	NA	NA	NA	NA	NA	NA	NA	NA	NA	21.1885	5.34806	7.17298	3.06192	2.14861	4.54739	2.59097	2.63667	3.32387	1.98442	7.29643	2.73654	3.06389	2.64922	16.25	5.35342	6.27908	2.36803
Acadian Flycatcher	Empidonax virescens	STABLE	2050	A1B	LC			10	11	11				NA	NA	NA	NA	NA	NA	NA	NA	NA	NA	NA	NA	NA	NA	NA	NA	NA	NA	21.1885	5.34806	7.17298	3.06192	2.14861	4.54739	2.59097	2.63667	3.32387	1.98442	7.29643	2.73654	3.06389	2.64922	16.25	5.35342	6.27908	2.36803
Acadian Flycatcher	Empidonax virescens	STABLE	2050	A2	LC			10	11	11				NA	NA	NA	NA	NA	NA	NA	NA	NA	NA	NA	NA	NA	NA	NA	NA	NA	NA	21.1885	5.34806	7.17298	3.06192	2.14861	4.54739	2.59097	2.63667	3.32387	1.98442	7.29643	2.73654	3.06389	2.64922	16.25	5.35342	6.27908	2.36803
Acadian Flycatcher	Empidonax virescens	STABLE	2050	A2	LC			10	11	11				NA	NA	NA	NA	NA	NA	NA	NA	NA	NA	NA	NA	NA	NA	NA	NA	NA	NA	21.1885	5.34806	7.17298	3.06192	2.14861	4.54739	2.59097	2.63667	3.32387	1.98442	7.29643	2.73654	3.06389	2.64922	16.25	5.35342	6.27908	2.36803
Acadian Flycatcher	Empidonax virescens	STABLE	2050	A2	LC			10	11	11				NA	NA	NA	NA	NA	NA	NA	NA	NA	NA	NA	NA	NA	NA	NA	NA	NA	NA	21.1885	5.34806	7.17298	3.06192	2.14861	4.54739	2.59097	2.63667	3.32387	1.98442	7.29643	2.73654	3.06389	2.64922	16.25	5.35342	6.27908	2.36803
Acadian Flycatcher	Empidonax virescens	STABLE	2050	A2	LC			10	11	11				NA	NA	NA	NA	NA	NA	NA	NA	NA	NA	NA	NA	NA	NA	NA	NA	NA	NA	21.1885	5.34806	7.17298	3.06192	2.14861	4.54739	2.59097	2.63667	3.32387	1.98442	7.29643	2.73654	3.06389	2.64922	16.25	5.35342	6.27908	2.36803
Acadian Flycatcher	Empidonax virescens	STABLE	2050	B2	LC			10	11	11				NA	NA	NA	NA	NA	NA	NA	NA	NA	NA	NA	NA	NA	NA	NA	NA	NA	NA	21.1885	5.34806	7.17298	3.06192	2.14861	4.54739	2.59097	2.63667	3.32387	1.98442	7.29643	2.73654	3.06389	2.64922	16.25	5.35342	6.27908	2.36803
Acadian Flycatcher	Empidonax virescens	STABLE	2050	B2	LC			10	11	11				NA	NA	NA	NA	NA	NA	NA	NA	NA	NA	NA	NA	NA	NA	NA	NA	NA	NA	21.1885	5.34806	7.17298	3.06192	2.14861	4.54739	2.59097	2.63667	3.32387	1.98442	7.29643	2.73654	3.06389	2.64922	16.25	5.35342	6.27908	2.36803
Acadian Flycatcher	Empidonax virescens	STABLE	2050	B2	LC			10	11	11				NA	NA	NA	NA	NA	NA	NA	NA	NA	NA	NA	NA	NA	NA	NA	NA	NA	NA	21.1885	5.34806	7.17298	3.06192	2.14861	4.54739	2.59097	2.63667	3.32387	1.98442	7.29643	2.73654	3.06389	2.64922	16.25	5.35342	6.27908	2.36803
Acadian Flycatcher	Empidonax virescens	STABLE	2050	B2	LC			10	11	11				NA	NA	NA	NA	NA	NA	NA	NA	NA	NA	NA	NA	NA	NA	NA	NA	NA	NA	21.1885	5.34806	7.17298	3.06192	2.14861	4.54739	2.59097	2.63667	3.32387	1.98442	7.29643	2.73654	3.06389	2.64922	16.25	5.35342	6.27908	2.36803
Acadian Flycatcher	Empidonax virescens	STABLE	2080	A1B	LC			10	11	11				NA	NA	NA	NA	NA	NA	NA	NA	NA	NA	NA	NA	NA	NA	NA	NA	NA	NA	21.1885	5.34806	7.17298	3.06192	2.14861	4.54739	2.59097	2.63667	3.32387	1.98442	7.29643	2.73654	3.06389	2.64922	16.25	5.35342	6.27908	2.36803
Acadian Flycatcher	Empidonax virescens	STABLE	2080	A1B	LC			10	11	11				NA	NA	NA	NA	NA	NA	NA	NA	NA	NA	NA	NA	NA	NA	NA	NA	NA	NA	21.1885	5.34806	7.17298	3.06192	2.14861	4.54739	2.59097	2.63667	3.32387	1.98442	7.29643	2.73654	3.06389	2.64922	16.25	5.35342	6.27908	2.36803
Acadian Flycatcher	Empidonax virescens	STABLE	2080	A1B	LC			10	11	11				NA	NA	NA	NA	NA	NA	NA	NA	NA	NA	NA	NA	NA	NA	NA	NA	NA	NA	21.1885	5.34806	7.17298	3.06192	2.14861	4.54739	2.59097	2.63667	3.32387	1.98442	7.29643	2.73654	3.06389	2.64922	16.25	5.35342	6.27908	2.36803
Acadian Flycatcher	Empidonax virescens	STABLE	2080	A1B	LC			10	11	11				NA	NA	NA	NA	NA	NA	NA	NA	NA	NA	NA	NA	NA	NA	NA	NA	NA	NA	21.1885	5.34806	7.17298	3.06192	2.14861	4.54739	2.59097	2.63667	3.32387	1.98442	7.29643	2.73654	3.06389	2.64922	16.25	5.35342	6.27908	2.36803
Acadian Flycatcher	Empidonax virescens	STABLE	2080	A2	LC			10	11	11				NA	NA	NA	NA	NA	NA	NA	NA	NA	NA	NA	NA	NA	NA	NA	NA	NA	NA	21.1885	5.34806	7.17298	3.06192	2.14861	4.54739	2.59097	2.63667	3.32387	1.98442	7.29643	2.73654	3.06389	2.64922	16.25	5.35342	6.27908	2.36803
Acadian Flycatcher	Empidonax virescens	STABLE	2080	A2	LC			10	11	11				NA	NA	NA	NA	NA	NA	NA	NA	NA	NA	NA	NA	NA	NA	NA	NA	NA	NA	21.1885	5.34806	7.17298	3.06192	2.14861	4.54739	2.59097	2.63667	3.32387	1.98442	7.29643	2.73654	3.06389	2.64922	16.25	5.35342	6.27908	2.36803
Acadian Flycatcher	Empidonax virescens	STABLE	2080	A2	LC			10	11	11				NA	NA	NA	NA	NA	NA	NA	NA	NA	NA	NA	NA	NA	NA	NA	NA	NA	NA	21.1885	5.34806	7.17298	3.06192	2.14861	4.54739	2.59097	2.63667	3.32387	1.98442	7.29643	2.73654	3.06389	2.64922	16.25	5.35342	6.27908	2.36803
Acadian Flycatcher	Empidonax virescens	STABLE	2080	A2	LC			10	11	11				NA	NA	NA	NA	NA	NA	NA	NA	NA	NA	NA	NA	NA	NA	NA	NA	NA	NA	21.1885	5.34806	7.17298	3.06192	2.14861	4.54739	2.59097	2.63667	3.32387	1.98442	7.29643	2.73654	3.06389	2.64922	16.25	5.35342	6.27908	2.36803
Acadian Flycatcher	Empidonax virescens	STABLE	2080	B2	LC			10	11	11				NA	NA	NA	NA	NA	NA	NA	NA	NA	NA	NA	NA	NA	NA	NA	NA	NA	NA	21.1885	5.34806	7.17298	3.06192	2.14861	4.54739	2.59097	2.63667	3.32387	1.98442	7.29643	2.73654	3.06389	2.64922	16.25	5.35342	6.27908	2.36803
Acadian Flycatcher	Empidonax virescens	STABLE	2080	B2	LC			10	11	11				NA	NA	NA	NA	NA	NA	NA	NA	NA	NA	NA	NA	NA	NA	NA	NA	NA	NA	21.1885	5.34806	7.17298	3.06192	2.14861	4.54739	2.59097	2.63667	3.32387	1.98442	7.29643	2.73654	3.06389	2.64922	16.25	5.35342	6.27908	2.36803
Acadian Flycatcher	Empidonax virescens	STABLE	2080	B2	LC			10	11	11				NA	NA	NA	NA	NA	NA	NA	NA	NA	NA	NA	NA	NA	NA	NA	NA	NA	NA	21.1885	5.34806	7.17298	3.06192	2.14861	4.54739	2.59097	2.63667	3.32387	1.98442	7.29643	2.73654	3.06389	2.64922	16.25	5.35342	6.27908	2.36803
Acadian Flycatcher	Empidonax virescens	STABLE	2080	B2	LC			10	11	11				NA	NA	NA	NA	NA	NA	NA	NA	NA	NA	NA	NA	NA	NA	NA	NA	NA	NA	21.1885	5.34806	7.17298	3.06192	2.14861	4.54739	2.59097	2.63667	3.32387	1.98442	7.29643	2.73654	3.06389	2.64922	16.25	5.35342	6.27908	2.36803
Acorn Woodpecker	Melanerpes formicivorus	STABLE	2020	A1B	LC			9	9	9				3.11352	4.25499	13.222	1.76083	1.9805	8.17523	1.67694	3.21887	5.34331	1.89878	1.59171	2.03594	0.0331426	2.31114	1.57169	39.8341	3.39193	4.58534	6.35326	4.20946	13.0983	3.39282	3.02124	4.8856	3.1564	3.16636	3.93378	3.33553	5.26904	3.57005	0.0224293	4.23081	0.90706	27.5575	7.62719	2.26313
Acorn Woodpecker	Melanerpes formicivorus	STABLE	2020	A1B	LC			9	9	9				3.11352	4.25499	13.222	1.76083	1.9805	8.17523	1.67694	3.21887	5.34331	1.89878	1.59171	2.03594	0.0331426	2.31114	1.57169	39.8341	3.39193	4.58534	6.35326	4.20946	13.0983	3.39282	3.02124	4.8856	3.1564	3.16636	3.93378	3.33553	5.26904	3.57005	0.0224293	4.23081	0.90706	27.5575	7.62719	2.26313
Acorn Woodpecker	Melanerpes formicivorus	STABLE	2020	A1B	LC			9	9	9				3.11352	4.25499	13.222	1.76083	1.9805	8.17523	1.67694	3.21887	5.34331	1.89878	1.59171	2.03594	0.0331426	2.31114	1.57169	39.8341	3.39193	4.58534	6.35326	4.20946	13.0983	3.39282	3.02124	4.8856	3.1564	3.16636	3.93378	3.33553	5.26904	3.57005	0.0224293	4.23081	0.90706	27.5575	7.62719	2.26313
Acorn Woodpecker	Melanerpes formicivorus	STABLE	2020	A2	LC			9	9	9				3.11352	4.25499	13.222	1.76083	1.9805	8.17523	1.67694	3.21887	5.34331	1.89878	1.59171	2.03594	0.0331426	2.31114	1.57169	39.8341	3.39193	4.58534	6.35326	4.20946	13.0983	3.39282	3.02124	4.8856	3.1564	3.16636	3.93378	3.33553	5.26904	3.57005	0.0224293	4.23081	0.90706	27.5575	7.62719	2.26313
Acorn Woodpecker	Melanerpes formicivorus	STABLE	2020	A2	LC			9	9	9				3.11352	4.25499	13.222	1.76083	1.9805	8.17523	1.67694	3.21887	5.34331	1.89878	1.59171	2.03594	0.0331426	2.31114	1.57169	39.8341	3.39193	4.58534	6.35326	4.20946	13.0983	3.39282	3.02124	4.8856	3.1564	3.16636	3.93378	3.33553	5.26904	3.57005	0.0224293	4.23081	0.90706	27.5575	7.62719	2.26313
Acorn Woodpecker	Melanerpes formicivorus	STABLE	2020	A2	LC			9	9	9				3.11352	4.25499	13.222	1.76083	1.9805	8.17523	1.67694	3.21887	5.34331	1.89878	1.59171	2.03594	0.0331426	2.31114	1.57169	39.8341	3.39193	4.58534	6.35326	4.20946	13.0983	3.39282	3.02124	4.8856	3.1564	3.16636	3.93378	3.33553	5.26904	3.57005	0.0224293	4.23081	0.90706	27.5575	7.62719	2.26313
Acorn Woodpecker	Melanerpes formicivorus	STABLE	2020	B2	LC			9	9	9				3.11352	4.25499	13.222	1.76083	1.9805	8.17523	1.67694	3.21887	5.34331	1.89878	1.59171	2.03594	0.0331426	2.31114	1.57169	39.8341	3.39193	4.58534	6.35326	4.20946	13.0983	3.39282	3.02124	4.8856	3.1564	3.16636	3.93378	3.33553	5.26904	3.57005	0.0224293	4.23081	0.90706	27.5575	7.62719	2.26313
Acorn Woodpecker	Melanerpes formicivorus	STABLE	2020	B2	LC			9	9	9				3.11352	4.25499	13.222	1.76083	1.9805	8.17523	1.67694	3.21887	5.34331	1.89878	1.59171	2.03594	0.0331426	2.31114	1.57169	39.8341	3.39193	4.58534	6.35326	4.20946	13.0983	3.39282	3.02124	4.8856	3.1564	3.16636	3.93378	3.33553	5.26904	3.57005	0.0224293	4.23081	0.90706	27.5575	7.62719	2.26313
Acorn Woodpecker	Melanerpes formicivorus	STABLE	2020	B2	LC			9	9	9				3.11352	4.25499	13.222	1.76083	1.9805	8.17523	1.67694	3.21887	5.34331	1.89878	1.59171	2.03594	0.0331426	2.31114	1.57169	39.8341	3.39193	4.58534	6.35326	4.20946	13.0983	3.39282	3.02124	4.8856	3.1564	3.16636	3.93378	3.33553	5.26904	3.57005	0.0224293	4.23081	0.90706	27.5575	7.62719	2.26313
Acorn Woodpecker	Melanerpes formicivorus	STABLE	2050	A1B	LC			9	9	9				3.11352	4.25499	13.222	1.76083	1.9805	8.17523	1.67694	3.21887	5.34331	1.89878	1.59171	2.03594	0.0331426	2.31114	1.57169	39.8341	3.39193	4.58534	6.35326	4.20946	13.0983	3.39282	3.02124	4.8856	3.1564	3.16636	3.93378	3.33553	5.26904	3.57005	0.0224293	4.23081	0.90706	27.5575	7.62719	2.26313
Acorn Woodpecker	Melanerpes formicivorus	STABLE	2050	A1B	LC			9	9	9				3.11352	4.25499	13.222	1.76083	1.9805	8.17523	1.67694	3.21887	5.34331	1.89878	1.59171	2.03594	0.0331426	2.31114	1.57169	39.8341	3.39193	4.58534	6.35326	4.20946	13.0983	3.39282	3.02124	4.8856	3.1564	3.16636	3.93378	3.33553	5.26904	3.57005	0.0224293	4.23081	0.90706	27.5575	7.62719	2.26313
Acorn Woodpecker	Melanerpes formicivorus	STABLE	2050	A1B	LC			9	9	9				3.11352	4.25499	13.222	1.76083	1.9805	8.17523	1.67694	3.21887	5.34331	1.89878	1.59171	2.03594	0.0331426	2.31114	1.57169	39.8341	3.39193	4.58534	6.35326	4.20946	13.0983	3.39282	3.02124	4.8856	3.1564	3.16636	3.93378	3.33553	5.26904	3.57005	0.0224293	4.23081	0.90706	27.5575	7.62719	2.26313
Acorn Woodpecker	Melanerpes formicivorus	STABLE	2050	A2	LC			9	9	9				3.11352	4.25499	13.222	1.76083	1.9805	8.17523	1.67694	3.21887	5.34331	1.89878	1.59171	2.03594	0.0331426	2.31114	1.57169	39.8341	3.39193	4.58534	6.35326	4.20946	13.0983	3.39282	3.02124	4.8856	3.1564	3.16636	3.93378	3.33553	5.26904	3.57005	0.0224293	4.23081	0.90706	27.5575	7.62719	2.26313
Acorn Woodpecker	Melanerpes formicivorus	STABLE	2050	A2	LC			9	9	9				3.11352	4.25499	13.222	1.76083	1.9805	8.17523	1.67694	3.21887	5.34331	1.89878	1.59171	2.03594	0.0331426	2.31114	1.57169	39.8341	3.39193	4.58534	6.35326	4.20946	13.0983	3.39282	3.02124	4.8856	3.1564	3.16636	3.93378	3.33553	5.26904	3.57005	0.0224293	4.23081	0.90706	27.5575	7.62719	2.26313
Acorn Woodpecker	Melanerpes formicivorus	STABLE	2050	A2	LC			9	9	9				3.11352	4.25499	13.222	1.76083	1.9805	8.17523	1.67694	3.21887	5.34331	1.89878	1.59171	2.03594	0.0331426	2.31114	1.57169	39.8341	3.39193	4.58534	6.35326	4.20946	13.0983	3.39282	3.02124	4.8856	3.1564	3.16636	3.93378	3.33553	5.26904	3.57005	0.0224293	4.23081	0.90706	27.5575	7.62719	2.26313
Acorn Woodpecker	Melanerpes formicivorus	STABLE	2050	B2	LC			9	9	9				3.11352	4.25499	13.222	1.76083	1.9805	8.17523	1.67694	3.21887	5.34331	1.89878	1.59171	2.03594	0.0331426	2.31114	1.57169	39.8341	3.39193	4.58534	6.35326	4.20946	13.0983	3.39282	3.02124	4.8856	3.1564	3.16636	3.93378	3.33553	5.26904	3.57005	0.0224293	4.23081	0.90706	27.5575	7.62719	2.26313
Acorn Woodpecker	Melanerpes formicivorus	STABLE	2050	B2	LC			9	9	9				3.11352	4.25499	13.222	1.76083	1.9805	8.17523	1.67694	3.21887	5.34331	1.89878	1.59171	2.03594	0.0331426	2.31114	1.57169	39.8341	3.39193	4.58534	6.35326	4.20946	13.0983	3.39282	3.02124	4.8856	3.1564	3.16636	3.93378	3.33553	5.26904	3.57005	0.0224293	4.23081	0.90706	27.5575	7.62719	2.26313
Acorn Woodpecker	Melanerpes formicivorus	STABLE	2050	B2	LC			9	9	9				3.11352	4.25499	13.222	1.76083	1.9805	8.17523	1.67694	3.21887	5.34331	1.89878	1.59171	2.03594	0.0331426	2.31114	1.57169	39.8341	3.39193	4.58534	6.35326	4.20946	13.0983	3.39282	3.02124	4.8856	3.1564	3.16636	3.93378	3.33553	5.26904	3.57005	0.0224293	4.23081	0.90706	27.5575	7.62719	2.26313
Acorn Woodpecker	Melanerpes formicivorus	STABLE	2080	A1B	LC			9	9	9				3.11352	4.25499	13.222	1.76083	1.9805	8.17523	1.67694	3.21887	5.34331	1.89878	1.59171	2.03594	0.0331426	2.31114	1.57169	39.8341	3.39193	4.58534	6.35326	4.20946	13.0983	3.39282	3.02124	4.8856	3.1564	3.16636	3.93378	3.33553	5.26904	3.57005	0.0224293	4.23081	0.90706	27.5575	7.62719	2.26313
Acorn Woodpecker	Melanerpes formicivorus	STABLE	2080	A1B	LC			9	9	9				3.11352	4.25499	13.222	1.76083	1.9805	8.17523	1.67694	3.21887	5.34331	1.89878	1.59171	2.03594	0.0331426	2.31114	1.57169	39.8341	3.39193	4.58534	6.35326	4.20946	13.0983	3.39282	3.02124	4.8856	3.1564	3.16636	3.93378	3.33553	5.26904	3.57005	0.0224293	4.23081	0.90706	27.5575	7.62719	2.26313
Acorn Woodpecker	Melanerpes formicivorus	STABLE	2080	A1B	LC			9	9	9				3.11352	4.25499	13.222	1.76083	1.9805	8.17523	1.67694	3.21887	5.34331	1.89878	1.59171	2.03594	0.0331426	2.31114	1.57169	39.8341	3.39193	4.58534	6.35326	4.20946	13.0983	3.39282	3.02124	4.8856	3.1564	3.16636	3.93378	3.33553	5.26904	3.57005	0.0224293	4.23081	0.90706	27.5575	7.62719	2.26313
Acorn Woodpecker	Melanerpes formicivorus	STABLE	2080	A2	LC			9	9	9				3.11352	4.25499	13.222	1.76083	1.9805	8.17523	1.67694	3.21887	5.34331	1.89878	1.59171	2.03594	0.0331426	2.31114	1.57169	39.8341	3.39193	4.58534	6.35326	4.20946	13.0983	3.39282	3.02124	4.8856	3.1564	3.16636	3.93378	3.33553	5.26904	3.57005	0.0224293	4.23081	0.90706	27.5575	7.62719	2.26313
Acorn Woodpecker	Melanerpes formicivorus	STABLE	2080	A2	LC			9	9	9				3.11352	4.25499	13.222	1.76083	1.9805	8.17523	1.67694	3.21887	5.34331	1.89878	1.59171	2.03594	0.0331426	2.31114	1.57169	39.8341	3.39193	4.58534	6.35326	4.20946	13.0983	3.39282	3.02124	4.8856	3.1564	3.16636	3.93378	3.33553	5.26904	3.57005	0.0224293	4.23081	0.90706	27.5575	7.62719	2.26313
Acorn Woodpecker	Melanerpes formicivorus	STABLE	2080	A2	LC			9	9	9				3.11352	4.25499	13.222	1.76083	1.9805	8.17523	1.67694	3.21887	5.34331	1.89878	1.59171	2.03594	0.0331426	2.31114	1.57169	39.8341	3.39193	4.58534	6.35326	4.20946	13.0983	3.39282	3.02124	4.8856	3.1564	3.16636	3.93378	3.33553	5.26904	3.57005	0.0224293	4.23081	0.90706	27.5575	7.62719	2.26313
Acorn Woodpecker	Melanerpes formicivorus	STABLE	2080	B2	LC			9	9	9				3.11352	4.25499	13.222	1.76083	1.9805	8.17523	1.67694	3.21887	5.34331	1.89878	1.59171	2.03594	0.0331426	2.31114	1.57169	39.8341	3.39193	4.58534	6.35326	4.20946	13.0983	3.39282	3.02124	4.8856	3.1564	3.16636	3.93378	3.33553	5.26904	3.57005	0.0224293	4.23081	0.90706	27.5575	7.62719	2.26313
Acorn Woodpecker	Melanerpes formicivorus	STABLE	2080	B2	LC			9	9	9				3.11352	4.25499	13.222	1.76083	1.9805	8.17523	1.67694	3.21887	5.34331	1.89878	1.59171	2.03594	0.0331426	2.31114	1.57169	39.8341	3.39193	4.58534	6.35326	4.20946	13.0983	3.39282	3.02124	4.8856	3.1564	3.16636	3.93378	3.33553	5.26904	3.57005	0.0224293	4.23081	0.90706	27.5575	7.62719	2.26313
Acorn Woodpecker	Melanerpes formicivorus	STABLE	2080	B2	LC			9	9	9				3.11352	4.25499	13.222	1.76083	1.9805	8.17523	1.67694	3.21887	5.34331	1.89878	1.59171	2.03594	0.0331426	2.31114	1.57169	39.8341	3.39193	4.58534	6.35326	4.20946	13.0983	3.39282	3.02124	4.8856	3.1564	3.16636	3.93378	3.33553	5.26904	3.57005	0.0224293	4.23081	0.90706	27.5575	7.62719	2.26313
Alder Flycatcher	Empidonax alnorum	STABLE	2020	A1B	LC			6	7	7				NA	NA	NA	NA	NA	NA	NA	NA	NA	NA	NA	NA	NA	NA	NA	NA	NA	NA	15.1818	5.82203	20.2577	27.8378	1.78788	1.50981	1.79227	2.28036	4.77755	3.2191	1.45909	0.878802	1.82981	0.967613	2.25396	2.45009	2.06058	3.6337
Alder Flycatcher	Empidonax alnorum	STABLE	2020	A1B	LC			6	7	7				NA	NA	NA	NA	NA	NA	NA	NA	NA	NA	NA	NA	NA	NA	NA	NA	NA	NA	15.1818	5.82203	20.2577	27.8378	1.78788	1.50981	1.79227	2.28036	4.77755	3.2191	1.45909	0.878802	1.82981	0.967613	2.25396	2.45009	2.06058	3.6337
Alder Flycatcher	Empidonax alnorum	STABLE	2020	A1B	LC			6	7	7				NA	NA	NA	NA	NA	NA	NA	NA	NA	NA	NA	NA	NA	NA	NA	NA	NA	NA	15.1818	5.82203	20.2577	27.8378	1.78788	1.50981	1.79227	2.28036	4.77755	3.2191	1.45909	0.878802	1.82981	0.967613	2.25396	2.45009	2.06058	3.6337
Alder Flycatcher	Empidonax alnorum	STABLE	2020	A2	LC			6	7	7				NA	NA	NA	NA	NA	NA	NA	NA	NA	NA	NA	NA	NA	NA	NA	NA	NA	NA	15.1818	5.82203	20.2577	27.8378	1.78788	1.50981	1.79227	2.28036	4.77755	3.2191	1.45909	0.878802	1.82981	0.967613	2.25396	2.45009	2.06058	3.6337
Alder Flycatcher	Empidonax alnorum	STABLE	2020	A2	LC			6	7	7				NA	NA	NA	NA	NA	NA	NA	NA	NA	NA	NA	NA	NA	NA	NA	NA	NA	NA	15.1818	5.82203	20.2577	27.8378	1.78788	1.50981	1.79227	2.28036	4.77755	3.2191	1.45909	0.878802	1.82981	0.967613	2.25396	2.45009	2.06058	3.6337
Alder Flycatcher	Empidonax alnorum	STABLE	2020	A2	LC			6	7	7				NA	NA	NA	NA	NA	NA	NA	NA	NA	NA	NA	NA	NA	NA	NA	NA	NA	NA	15.1818	5.82203	20.2577	27.8378	1.78788	1.50981	1.79227	2.28036	4.77755	3.2191	1.45909	0.878802	1.82981	0.967613	2.25396	2.45009	2.06058	3.6337
Alder Flycatcher	Empidonax alnorum	STABLE	2020	B2	LC			6	7	7				NA	NA	NA	NA	NA	NA	NA	NA	NA	NA	NA	NA	NA	NA	NA	NA	NA	NA	15.1818	5.82203	20.2577	27.8378	1.78788	1.50981	1.79227	2.28036	4.77755	3.2191	1.45909	0.878802	1.82981	0.967613	2.25396	2.45009	2.06058	3.6337
Alder Flycatcher	Empidonax alnorum	STABLE	2020	B2	LC			6	7	7				NA	NA	NA	NA	NA	NA	NA	NA	NA	NA	NA	NA	NA	NA	NA	NA	NA	NA	15.1818	5.82203	20.2577	27.8378	1.78788	1.50981	1.79227	2.28036	4.77755	3.2191	1.45909	0.878802	1.82981	0.967613	2.25396	2.45009	2.06058	3.6337
Alder Flycatcher	Empidonax alnorum	STABLE	2020	B2	LC			6	7	7				NA	NA	NA	NA	NA	NA	NA	NA	NA	NA	NA	NA	NA	NA	NA	NA	NA	NA	15.1818	5.82203	20.2577	27.8378	1.78788	1.50981	1.79227	2.28036	4.77755	3.2191	1.45909	0.878802	1.82981	0.967613	2.25396	2.45009	2.06058	3.6337
Alder Flycatcher	Empidonax alnorum	STABLE	2050	A1B	LC			6	7	7				NA	NA	NA	NA	NA	NA	NA	NA	NA	NA	NA	NA	NA	NA	NA	NA	NA	NA	15.1818	5.82203	20.2577	27.8378	1.78788	1.50981	1.79227	2.28036	4.77755	3.2191	1.45909	0.878802	1.82981	0.967613	2.25396	2.45009	2.06058	3.6337
Alder Flycatcher	Empidonax alnorum	STABLE	2050	A1B	LC			6	7	7				NA	NA	NA	NA	NA	NA	NA	NA	NA	NA	NA	NA	NA	NA	NA	NA	NA	NA	15.1818	5.82203	20.2577	27.8378	1.78788	1.50981	1.79227	2.28036	4.77755	3.2191	1.45909	0.878802	1.82981	0.967613	2.25396	2.45009	2.06058	3.6337
Alder Flycatcher	Empidonax alnorum	STABLE	2050	A1B	LC			6	7	7				NA	NA	NA	NA	NA	NA	NA	NA	NA	NA	NA	NA	NA	NA	NA	NA	NA	NA	15.1818	5.82203	20.2577	27.8378	1.78788	1.50981	1.79227	2.28036	4.77755	3.2191	1.45909	0.878802	1.82981	0.967613	2.25396	2.45009	2.06058	3.6337
Alder Flycatcher	Empidonax alnorum	STABLE	2050	A2	LC			6	7	7				NA	NA	NA	NA	NA	NA	NA	NA	NA	NA	NA	NA	NA	NA	NA	NA	NA	NA	15.1818	5.82203	20.2577	27.8378	1.78788	1.50981	1.79227	2.28036	4.77755	3.2191	1.45909	0.878802	1.82981	0.967613	2.25396	2.45009	2.06058	3.6337
Alder Flycatcher	Empidonax alnorum	STABLE	2050	A2	LC			6	7	7				NA	NA	NA	NA	NA	NA	NA	NA	NA	NA	NA	NA	NA	NA	NA	NA	NA	NA	15.1818	5.82203	20.2577	27.8378	1.78788	1.50981	1.79227	2.28036	4.77755	3.2191	1.45909	0.878802	1.82981	0.967613	2.25396	2.45009	2.06058	3.6337
Alder Flycatcher	Empidonax alnorum	STABLE	2050	A2	LC			6	7	7				NA	NA	NA	NA	NA	NA	NA	NA	NA	NA	NA	NA	NA	NA	NA	NA	NA	NA	15.1818	5.82203	20.2577	27.8378	1.78788	1.50981	1.79227	2.28036	4.77755	3.2191	1.45909	0.878802	1.82981	0.967613	2.25396	2.45009	2.06058	3.6337
Alder Flycatcher	Empidonax alnorum	STABLE	2050	B2	LC			6	7	7				NA	NA	NA	NA	NA	NA	NA	NA	NA	NA	NA	NA	NA	NA	NA	NA	NA	NA	15.1818	5.82203	20.2577	27.8378	1.78788	1.50981	1.79227	2.28036	4.77755	3.2191	1.45909	0.878802	1.82981	0.967613	2.25396	2.45009	2.06058	3.6337
Alder Flycatcher	Empidonax alnorum	STABLE	2050	B2	LC			6	7	7				NA	NA	NA	NA	NA	NA	NA	NA	NA	NA	NA	NA	NA	NA	NA	NA	NA	NA	15.1818	5.82203	20.2577	27.8378	1.78788	1.50981	1.79227	2.28036	4.77755	3.2191	1.45909	0.878802	1.82981	0.967613	2.25396	2.45009	2.06058	3.6337
Alder Flycatcher	Empidonax alnorum	STABLE	2050	B2	LC			6	7	7				NA	NA	NA	NA	NA	NA	NA	NA	NA	NA	NA	NA	NA	NA	NA	NA	NA	NA	15.1818	5.82203	20.2577	27.8378	1.78788	1.50981	1.79227	2.28036	4.77755	3.2191	1.45909	0.878802	1.82981	0.967613	2.25396	2.45009	2.06058	3.6337
Alder Flycatcher	Empidonax alnorum	STABLE	2080	A1B	LC			6	7	7				NA	NA	NA	NA	NA	NA	NA	NA	NA	NA	NA	NA	NA	NA	NA	NA	NA	NA	15.1818	5.82203	20.2577	27.8378	1.78788	1.50981	1.79227	2.28036	4.77755	3.2191	1.45909	0.878802	1.82981	0.967613	2.25396	2.45009	2.06058	3.6337
Alder Flycatcher	Empidonax alnorum	STABLE	2080	A1B	LC			6	7	7				NA	NA	NA	NA	NA	NA	NA	NA	NA	NA	NA	NA	NA	NA	NA	NA	NA	NA	15.1818	5.82203	20.2577	27.8378	1.78788	1.50981	1.79227	2.28036	4.77755	3.2191	1.45909	0.878802	1.82981	0.967613	2.25396	2.45009	2.06058	3.6337
Alder Flycatcher	Empidonax alnorum	STABLE	2080	A1B	LC			6	7	7				NA	NA	NA	NA	NA	NA	NA	NA	NA	NA	NA	NA	NA	NA	NA	NA	NA	NA	15.1818	5.82203	20.2577	27.8378	1.78788	1.50981	1.79227	2.28036	4.77755	3.2191	1.45909	0.878802	1.82981	0.967613	2.25396	2.45009	2.06058	3.6337
Alder Flycatcher	Empidonax alnorum	STABLE	2080	A2	LC			6	7	7				NA	NA	NA	NA	NA	NA	NA	NA	NA	NA	NA	NA	NA	NA	NA	NA	NA	NA	15.1818	5.82203	20.2577	27.8378	1.78788	1.50981	1.79227	2.28036	4.77755	3.2191	1.45909	0.878802	1.82981	0.967613	2.25396	2.45009	2.06058	3.6337
Alder Flycatcher	Empidonax alnorum	STABLE	2080	A2	LC			6	7	7				NA	NA	NA	NA	NA	NA	NA	NA	NA	NA	NA	NA	NA	NA	NA	NA	NA	NA	15.1818	5.82203	20.2577	27.8378	1.78788	1.50981	1.79227	2.28036	4.77755	3.2191	1.45909	0.878802	1.82981	0.967613	2.25396	2.45009	2.06058	3.6337
Alder Flycatcher	Empidonax alnorum	STABLE	2080	A2	LC			6	7	7				NA	NA	NA	NA	NA	NA	NA	NA	NA	NA	NA	NA	NA	NA	NA	NA	NA	NA	15.1818	5.82203	20.2577	27.8378	1.78788	1.50981	1.79227	2.28036	4.77755	3.2191	1.45909	0.878802	1.82981	0.967613	2.25396	2.45009	2.06058	3.6337
Alder Flycatcher	Empidonax alnorum	STABLE	2080	B2	LC			6	7	7				NA	NA	NA	NA	NA	NA	NA	NA	NA	NA	NA	NA	NA	NA	NA	NA	NA	NA	15.1818	5.82203	20.2577	27.8378	1.78788	1.50981	1.79227	2.28036	4.77755	3.2191	1.45909	0.878802	1.82981	0.967613	2.25396	2.45009	2.06058	3.6337
Alder Flycatcher	Empidonax alnorum	STABLE	2080	B2	LC			6	7	7				NA	NA	NA	NA	NA	NA	NA	NA	NA	NA	NA	NA	NA	NA	NA	NA	NA	NA	15.1818	5.82203	20.2577	27.8378	1.78788	1.50981	1.79227	2.28036	4.77755	3.2191	1.45909	0.878802	1.82981	0.967613	2.25396	2.45009	2.06058	3.6337
Alder Flycatcher	Empidonax alnorum	STABLE	2080	B2	LC			6	7	7				NA	NA	NA	NA	NA	NA	NA	NA	NA	NA	NA	NA	NA	NA	NA	NA	NA	NA	15.1818	5.82203	20.2577	27.8378	1.78788	1.50981	1.79227	2.28036	4.77755	3.2191	1.45909	0.878802	1.82981	0.967613	2.25396	2.45009	2.06058	3.6337
Allen's Hummingbird	Selasphorus sasin	ENDANGERED_1	2020	A1B	LC		Y	15	14	15		R		18.1388	1.57219	12.2602	2.00356	7.98144	2.28244	2.49755	1.59501	7.40482	17.2681	1.88385	3.51341	0.319271	2.08528	0.962008	12.991	2.52609	2.71496	1.78934	4.18961	31.1584	11.0957	2.6489	6.31201	2.97366	1.257	7.95666	1.81718	1.47373	3.22708	0	1.12568	1.23169	10.1619	8.08952	3.4919
Allen's Hummingbird	Selasphorus sasin	ENDANGERED_1	2020	A1B	LC		Y	15	14	15		R		18.1388	1.57219	12.2602	2.00356	7.98144	2.28244	2.49755	1.59501	7.40482	17.2681	1.88385	3.51341	0.319271	2.08528	0.962008	12.991	2.52609	2.71496	1.78934	4.18961	31.1584	11.0957	2.6489	6.31201	2.97366	1.257	7.95666	1.81718	1.47373	3.22708	0	1.12568	1.23169	10.1619	8.08952	3.4919
Allen's Hummingbird	Selasphorus sasin	ENDANGERED_1	2020	A2	LC		Y	15	14	15		R		18.1388	1.57219	12.2602	2.00356	7.98144	2.28244	2.49755	1.59501	7.40482	17.2681	1.88385	3.51341	0.319271	2.08528	0.962008	12.991	2.52609	2.71496	1.78934	4.18961	31.1584	11.0957	2.6489	6.31201	2.97366	1.257	7.95666	1.81718	1.47373	3.22708	0	1.12568	1.23169	10.1619	8.08952	3.4919
Allen's Hummingbird	Selasphorus sasin	ENDANGERED_1	2020	A2	LC		Y	15	14	15		R		18.1388	1.57219	12.2602	2.00356	7.98144	2.28244	2.49755	1.59501	7.40482	17.2681	1.88385	3.51341	0.319271	2.08528	0.962008	12.991	2.52609	2.71496	1.78934	4.18961	31.1584	11.0957	2.6489	6.31201	2.97366	1.257	7.95666	1.81718	1.47373	3.22708	0	1.12568	1.23169	10.1619	8.08952	3.4919
Allen's Hummingbird	Selasphorus sasin	ENDANGERED_1	2020	B2	LC		Y	15	14	15		R		18.1388	1.57219	12.2602	2.00356	7.98144	2.28244	2.49755	1.59501	7.40482	17.2681	1.88385	3.51341	0.319271	2.08528	0.962008	12.991	2.52609	2.71496	1.78934	4.18961	31.1584	11.0957	2.6489	6.31201	2.97366	1.257	7.95666	1.81718	1.47373	3.22708	0	1.12568	1.23169	10.1619	8.08952	3.4919
Allen's Hummingbird	Selasphorus sasin	ENDANGERED_1	2020	B2	LC		Y	15	14	15		R		18.1388	1.57219	12.2602	2.00356	7.98144	2.28244	2.49755	1.59501	7.40482	17.2681	1.88385	3.51341	0.319271	2.08528	0.962008	12.991	2.52609	2.71496	1.78934	4.18961	31.1584	11.0957	2.6489	6.31201	2.97366	1.257	7.95666	1.81718	1.47373	3.22708	0	1.12568	1.23169	10.1619	8.08952	3.4919
Allen's Hummingbird	Selasphorus sasin	ENDANGERED_1	2050	A1B	LC		Y	15	14	15		R		18.1388	1.57219	12.2602	2.00356	7.98144	2.28244	2.49755	1.59501	7.40482	17.2681	1.88385	3.51341	0.319271	2.08528	0.962008	12.991	2.52609	2.71496	1.78934	4.18961	31.1584	11.0957	2.6489	6.31201	2.97366	1.257	7.95666	1.81718	1.47373	3.22708	0	1.12568	1.23169	10.1619	8.08952	3.4919
Allen's Hummingbird	Selasphorus sasin	ENDANGERED_1	2050	A1B	LC		Y	15	14	15		R		18.1388	1.57219	12.2602	2.00356	7.98144	2.28244	2.49755	1.59501	7.40482	17.2681	1.88385	3.51341	0.319271	2.08528	0.962008	12.991	2.52609	2.71496	1.78934	4.18961	31.1584	11.0957	2.6489	6.31201	2.97366	1.257	7.95666	1.81718	1.47373	3.22708	0	1.12568	1.23169	10.1619	8.08952	3.4919
Allen's Hummingbird	Selasphorus sasin	ENDANGERED_1	2050	A2	LC		Y	15	14	15		R		18.1388	1.57219	12.2602	2.00356	7.98144	2.28244	2.49755	1.59501	7.40482	17.2681	1.88385	3.51341	0.319271	2.08528	0.962008	12.991	2.52609	2.71496	1.78934	4.18961	31.1584	11.0957	2.6489	6.31201	2.97366	1.257	7.95666	1.81718	1.47373	3.22708	0	1.12568	1.23169	10.1619	8.08952	3.4919
Allen's Hummingbird	Selasphorus sasin	ENDANGERED_1	2050	A2	LC		Y	15	14	15		R		18.1388	1.57219	12.2602	2.00356	7.98144	2.28244	2.49755	1.59501	7.40482	17.2681	1.88385	3.51341	0.319271	2.08528	0.962008	12.991	2.52609	2.71496	1.78934	4.18961	31.1584	11.0957	2.6489	6.31201	2.97366	1.257	7.95666	1.81718	1.47373	3.22708	0	1.12568	1.23169	10.1619	8.08952	3.4919
Allen's Hummingbird	Selasphorus sasin	ENDANGERED_1	2050	B2	LC		Y	15	14	15		R		18.1388	1.57219	12.2602	2.00356	7.98144	2.28244	2.49755	1.59501	7.40482	17.2681	1.88385	3.51341	0.319271	2.08528	0.962008	12.991	2.52609	2.71496	1.78934	4.18961	31.1584	11.0957	2.6489	6.31201	2.97366	1.257	7.95666	1.81718	1.47373	3.22708	0	1.12568	1.23169	10.1619	8.08952	3.4919
Allen's Hummingbird	Selasphorus sasin	ENDANGERED_1	2050	B2	LC		Y	15	14	15		R		18.1388	1.57219	12.2602	2.00356	7.98144	2.28244	2.49755	1.59501	7.40482	17.2681	1.88385	3.51341	0.319271	2.08528	0.962008	12.991	2.52609	2.71496	1.78934	4.18961	31.1584	11.0957	2.6489	6.31201	2.97366	1.257	7.95666	1.81718	1.47373	3.22708	0	1.12568	1.23169	10.1619	8.08952	3.4919
Allen's Hummingbird	Selasphorus sasin	ENDANGERED_1	2080	A1B	LC		Y	15	14	15		R		18.1388	1.57219	12.2602	2.00356	7.98144	2.28244	2.49755	1.59501	7.40482	17.2681	1.88385	3.51341	0.319271	2.08528	0.962008	12.991	2.52609	2.71496	1.78934	4.18961	31.1584	11.0957	2.6489	6.31201	2.97366	1.257	7.95666	1.81718	1.47373	3.22708	0	1.12568	1.23169	10.1619	8.08952	3.4919
Allen's Hummingbird	Selasphorus sasin	ENDANGERED_1	2080	A1B	LC		Y	15	14	15		R		18.1388	1.57219	12.2602	2.00356	7.98144	2.28244	2.49755	1.59501	7.40482	17.2681	1.88385	3.51341	0.319271	2.08528	0.962008	12.991	2.52609	2.71496	1.78934	4.18961	31.1584	11.0957	2.6489	6.31201	2.97366	1.257	7.95666	1.81718	1.47373	3.22708	0	1.12568	1.23169	10.1619	8.08952	3.4919
Allen's Hummingbird	Selasphorus sasin	ENDANGERED_1	2080	A2	LC		Y	15	14	15		R		18.1388	1.57219	12.2602	2.00356	7.98144	2.28244	2.49755	1.59501	7.40482	17.2681	1.88385	3.51341	0.319271	2.08528	0.962008	12.991	2.52609	2.71496	1.78934	4.18961	31.1584	11.0957	2.6489	6.31201	2.97366	1.257	7.95666	1.81718	1.47373	3.22708	0	1.12568	1.23169	10.1619	8.08952	3.4919
Allen's Hummingbird	Selasphorus sasin	ENDANGERED_1	2080	A2	LC		Y	15	14	15		R		18.1388	1.57219	12.2602	2.00356	7.98144	2.28244	2.49755	1.59501	7.40482	17.2681	1.88385	3.51341	0.319271	2.08528	0.962008	12.991	2.52609	2.71496	1.78934	4.18961	31.1584	11.0957	2.6489	6.31201	2.97366	1.257	7.95666	1.81718	1.47373	3.22708	0	1.12568	1.23169	10.1619	8.08952	3.4919
Allen's Hummingbird	Selasphorus sasin	ENDANGERED_1	2080	B2	LC		Y	15	14	15		R		18.1388	1.57219	12.2602	2.00356	7.98144	2.28244	2.49755	1.59501	7.40482	17.2681	1.88385	3.51341	0.319271	2.08528	0.962008	12.991	2.52609	2.71496	1.78934	4.18961	31.1584	11.0957	2.6489	6.31201	2.97366	1.257	7.95666	1.81718	1.47373	3.22708	0	1.12568	1.23169	10.1619	8.08952	3.4919
Allen's Hummingbird	Selasphorus sasin	ENDANGERED_1	2080	B2	LC		Y	15	14	15		R		18.1388	1.57219	12.2602	2.00356	7.98144	2.28244	2.49755	1.59501	7.40482	17.2681	1.88385	3.51341	0.319271	2.08528	0.962008	12.991	2.52609	2.71496	1.78934	4.18961	31.1584	11.0957	2.6489	6.31201	2.97366	1.257	7.95666	1.81718	1.47373	3.22708	0	1.12568	1.23169	10.1619	8.08952	3.4919
Altamira Oriole	Icterus gularis	OTHER_MARGINAL	2020	A1B	LC			12	11	12				20.4294	7.36386	2.47734	4.32461	3.97374	5.40306	0.841177	5.74601	8.08804	3.63569	14.3017	6.37703	0	4.22353	3.52735	3.69387	4.65671	0.936914	NA	NA	NA	NA	NA	NA	NA	NA	NA	NA	NA	NA	NA	NA	NA	NA	NA	NA
Altamira Oriole	Icterus gularis	OTHER_MARGINAL	2020	A1B	LC			12	11	12				20.4294	7.36386	2.47734	4.32461	3.97374	5.40306	0.841177	5.74601	8.08804	3.63569	14.3017	6.37703	0	4.22353	3.52735	3.69387	4.65671	0.936914	NA	NA	NA	NA	NA	NA	NA	NA	NA	NA	NA	NA	NA	NA	NA	NA	NA	NA
Altamira Oriole	Icterus gularis	OTHER_MARGINAL	2020	A1B	LC			12	11	12				20.4294	7.36386	2.47734	4.32461	3.97374	5.40306	0.841177	5.74601	8.08804	3.63569	14.3017	6.37703	0	4.22353	3.52735	3.69387	4.65671	0.936914	NA	NA	NA	NA	NA	NA	NA	NA	NA	NA	NA	NA	NA	NA	NA	NA	NA	NA
Altamira Oriole	Icterus gularis	OTHER_MARGINAL	2020	A2	LC			12	11	12				20.4294	7.36386	2.47734	4.32461	3.97374	5.40306	0.841177	5.74601	8.08804	3.63569	14.3017	6.37703	0	4.22353	3.52735	3.69387	4.65671	0.936914	NA	NA	NA	NA	NA	NA	NA	NA	NA	NA	NA	NA	NA	NA	NA	NA	NA	NA
Altamira Oriole	Icterus gularis	OTHER_MARGINAL	2020	A2	LC			12	11	12				20.4294	7.36386	2.47734	4.32461	3.97374	5.40306	0.841177	5.74601	8.08804	3.63569	14.3017	6.37703	0	4.22353	3.52735	3.69387	4.65671	0.936914	NA	NA	NA	NA	NA	NA	NA	NA	NA	NA	NA	NA	NA	NA	NA	NA	NA	NA
Altamira Oriole	Icterus gularis	OTHER_MARGINAL	2020	A2	LC			12	11	12				20.4294	7.36386	2.47734	4.32461	3.97374	5.40306	0.841177	5.74601	8.08804	3.63569	14.3017	6.37703	0	4.22353	3.52735	3.69387	4.65671	0.936914	NA	NA	NA	NA	NA	NA	NA	NA	NA	NA	NA	NA	NA	NA	NA	NA	NA	NA
Altamira Oriole	Icterus gularis	OTHER_MARGINAL	2020	B2	LC			12	11	12				20.4294	7.36386	2.47734	4.32461	3.97374	5.40306	0.841177	5.74601	8.08804	3.63569	14.3017	6.37703	0	4.22353	3.52735	3.69387	4.65671	0.936914	NA	NA	NA	NA	NA	NA	NA	NA	NA	NA	NA	NA	NA	NA	NA	NA	NA	NA
Altamira Oriole	Icterus gularis	OTHER_MARGINAL	2020	B2	LC			12	11	12				20.4294	7.36386	2.47734	4.32461	3.97374	5.40306	0.841177	5.74601	8.08804	3.63569	14.3017	6.37703	0	4.22353	3.52735	3.69387	4.65671	0.936914	NA	NA	NA	NA	NA	NA	NA	NA	NA	NA	NA	NA	NA	NA	NA	NA	NA	NA
Altamira Oriole	Icterus gularis	OTHER_MARGINAL	2020	B2	LC			12	11	12				20.4294	7.36386	2.47734	4.32461	3.97374	5.40306	0.841177	5.74601	8.08804	3.63569	14.3017	6.37703	0	4.22353	3.52735	3.69387	4.65671	0.936914	NA	NA	NA	NA	NA	NA	NA	NA	NA	NA	NA	NA	NA	NA	NA	NA	NA	NA
Altamira Oriole	Icterus gularis	OTHER_MARGINAL	2050	A1B	LC			12	11	12				20.4294	7.36386	2.47734	4.32461	3.97374	5.40306	0.841177	5.74601	8.08804	3.63569	14.3017	6.37703	0	4.22353	3.52735	3.69387	4.65671	0.936914	NA	NA	NA	NA	NA	NA	NA	NA	NA	NA	NA	NA	NA	NA	NA	NA	NA	NA
Altamira Oriole	Icterus gularis	OTHER_MARGINAL	2050	A1B	LC			12	11	12				20.4294	7.36386	2.47734	4.32461	3.97374	5.40306	0.841177	5.74601	8.08804	3.63569	14.3017	6.37703	0	4.22353	3.52735	3.69387	4.65671	0.936914	NA	NA	NA	NA	NA	NA	NA	NA	NA	NA	NA	NA	NA	NA	NA	NA	NA	NA
Altamira Oriole	Icterus gularis	OTHER_MARGINAL	2050	A1B	LC			12	11	12				20.4294	7.36386	2.47734	4.32461	3.97374	5.40306	0.841177	5.74601	8.08804	3.63569	14.3017	6.37703	0	4.22353	3.52735	3.69387	4.65671	0.936914	NA	NA	NA	NA	NA	NA	NA	NA	NA	NA	NA	NA	NA	NA	NA	NA	NA	NA
Altamira Oriole	Icterus gularis	OTHER_MARGINAL	2050	A2	LC			12	11	12				20.4294	7.36386	2.47734	4.32461	3.97374	5.40306	0.841177	5.74601	8.08804	3.63569	14.3017	6.37703	0	4.22353	3.52735	3.69387	4.65671	0.936914	NA	NA	NA	NA	NA	NA	NA	NA	NA	NA	NA	NA	NA	NA	NA	NA	NA	NA
Altamira Oriole	Icterus gularis	OTHER_MARGINAL	2050	A2	LC			12	11	12				20.4294	7.36386	2.47734	4.32461	3.97374	5.40306	0.841177	5.74601	8.08804	3.63569	14.3017	6.37703	0	4.22353	3.52735	3.69387	4.65671	0.936914	NA	NA	NA	NA	NA	NA	NA	NA	NA	NA	NA	NA	NA	NA	NA	NA	NA	NA
Altamira Oriole	Icterus gularis	OTHER_MARGINAL	2050	A2	LC			12	11	12				20.4294	7.36386	2.47734	4.32461	3.97374	5.40306	0.841177	5.74601	8.08804	3.63569	14.3017	6.37703	0	4.22353	3.52735	3.69387	4.65671	0.936914	NA	NA	NA	NA	NA	NA	NA	NA	NA	NA	NA	NA	NA	NA	NA	NA	NA	NA
Altamira Oriole	Icterus gularis	OTHER_MARGINAL	2050	B2	LC			12	11	12				20.4294	7.36386	2.47734	4.32461	3.97374	5.40306	0.841177	5.74601	8.08804	3.63569	14.3017	6.37703	0	4.22353	3.52735	3.69387	4.65671	0.936914	NA	NA	NA	NA	NA	NA	NA	NA	NA	NA	NA	NA	NA	NA	NA	NA	NA	NA
Altamira Oriole	Icterus gularis	OTHER_MARGINAL	2050	B2	LC			12	11	12				20.4294	7.36386	2.47734	4.32461	3.97374	5.40306	0.841177	5.74601	8.08804	3.63569	14.3017	6.37703	0	4.22353	3.52735	3.69387	4.65671	0.936914	NA	NA	NA	NA	NA	NA	NA	NA	NA	NA	NA	NA	NA	NA	NA	NA	NA	NA
Altamira Oriole	Icterus gularis	OTHER_MARGINAL	2050	B2	LC			12	11	12				20.4294	7.36386	2.47734	4.32461	3.97374	5.40306	0.841177	5.74601	8.08804	3.63569	14.3017	6.37703	0	4.22353	3.52735	3.69387	4.65671	0.936914	NA	NA	NA	NA	NA	NA	NA	NA	NA	NA	NA	NA	NA	NA	NA	NA	NA	NA
Altamira Oriole	Icterus gularis	OTHER_MARGINAL	2080	A1B	LC			12	11	12				20.4294	7.36386	2.47734	4.32461	3.97374	5.40306	0.841177	5.74601	8.08804	3.63569	14.3017	6.37703	0	4.22353	3.52735	3.69387	4.65671	0.936914	NA	NA	NA	NA	NA	NA	NA	NA	NA	NA	NA	NA	NA	NA	NA	NA	NA	NA
Altamira Oriole	Icterus gularis	OTHER_MARGINAL	2080	A1B	LC			12	11	12				20.4294	7.36386	2.47734	4.32461	3.97374	5.40306	0.841177	5.74601	8.08804	3.63569	14.3017	6.37703	0	4.22353	3.52735	3.69387	4.65671	0.936914	NA	NA	NA	NA	NA	NA	NA	NA	NA	NA	NA	NA	NA	NA	NA	NA	NA	NA
Altamira Oriole	Icterus gularis	OTHER_MARGINAL	2080	A1B	LC			12	11	12				20.4294	7.36386	2.47734	4.32461	3.97374	5.40306	0.841177	5.74601	8.08804	3.63569	14.3017	6.37703	0	4.22353	3.52735	3.69387	4.65671	0.936914	NA	NA	NA	NA	NA	NA	NA	NA	NA	NA	NA	NA	NA	NA	NA	NA	NA	NA
Altamira Oriole	Icterus gularis	OTHER_MARGINAL	2080	A2	LC			12	11	12				20.4294	7.36386	2.47734	4.32461	3.97374	5.40306	0.841177	5.74601	8.08804	3.63569	14.3017	6.37703	0	4.22353	3.52735	3.69387	4.65671	0.936914	NA	NA	NA	NA	NA	NA	NA	NA	NA	NA	NA	NA	NA	NA	NA	NA	NA	NA
Altamira Oriole	Icterus gularis	OTHER_MARGINAL	2080	A2	LC			12	11	12				20.4294	7.36386	2.47734	4.32461	3.97374	5.40306	0.841177	5.74601	8.08804	3.63569	14.3017	6.37703	0	4.22353	3.52735	3.69387	4.65671	0.936914	NA	NA	NA	NA	NA	NA	NA	NA	NA	NA	NA	NA	NA	NA	NA	NA	NA	NA
Altamira Oriole	Icterus gularis	OTHER_MARGINAL	2080	A2	LC			12	11	12				20.4294	7.36386	2.47734	4.32461	3.97374	5.40306	0.841177	5.74601	8.08804	3.63569	14.3017	6.37703	0	4.22353	3.52735	3.69387	4.65671	0.936914	NA	NA	NA	NA	NA	NA	NA	NA	NA	NA	NA	NA	NA	NA	NA	NA	NA	NA
Altamira Oriole	Icterus gularis	OTHER_MARGINAL	2080	B2	LC			12	11	12				20.4294	7.36386	2.47734	4.32461	3.97374	5.40306	0.841177	5.74601	8.08804	3.63569	14.3017	6.37703	0	4.22353	3.52735	3.69387	4.65671	0.936914	NA	NA	NA	NA	NA	NA	NA	NA	NA	NA	NA	NA	NA	NA	NA	NA	NA	NA
Altamira Oriole	Icterus gularis	OTHER_MARGINAL	2080	B2	LC			12	11	12				20.4294	7.36386	2.47734	4.32461	3.97374	5.40306	0.841177	5.74601	8.08804	3.63569	14.3017	6.37703	0	4.22353	3.52735	3.69387	4.65671	0.936914	NA	NA	NA	NA	NA	NA	NA	NA	NA	NA	NA	NA	NA	NA	NA	NA	NA	NA
Altamira Oriole	Icterus gularis	OTHER_MARGINAL	2080	B2	LC			12	11	12				20.4294	7.36386	2.47734	4.32461	3.97374	5.40306	0.841177	5.74601	8.08804	3.63569	14.3017	6.37703	0	4.22353	3.52735	3.69387	4.65671	0.936914	NA	NA	NA	NA	NA	NA	NA	NA	NA	NA	NA	NA	NA	NA	NA	NA	NA	NA
American Avocet	Recurvirostra americana	ENDANGERED_2	2020	A1B	LC			NA	NA	NA				5.07818	5.62	8.75407	2.93987	18.9305	3.52194	3.39683	2.22355	3.63896	14.9346	3.94843	2.72765	0.340379	2.24117	0.981995	8.21044	2.4552	10.0562	6.74297	6.2154	7.08254	4.69352	4.8958	4.87488	5.12021	7.47905	5.27972	4.99416	10.7475	5.08665	0.150756	4.98196	4.52562	5.03581	8.11274	3.98075
American Avocet	Recurvirostra americana	ENDANGERED_2	2020	A1B	LC			NA	NA	NA				5.07818	5.62	8.75407	2.93987	18.9305	3.52194	3.39683	2.22355	3.63896	14.9346	3.94843	2.72765	0.340379	2.24117	0.981995	8.21044	2.4552	10.0562	6.74297	6.2154	7.08254	4.69352	4.8958	4.87488	5.12021	7.47905	5.27972	4.99416	10.7475	5.08665	0.150756	4.98196	4.52562	5.03581	8.11274	3.98075
American Avocet	Recurvirostra americana	ENDANGERED_2	2020	A2	LC			NA	NA	NA				5.07818	5.62	8.75407	2.93987	18.9305	3.52194	3.39683	2.22355	3.63896	14.9346	3.94843	2.72765	0.340379	2.24117	0.981995	8.21044	2.4552	10.0562	6.74297	6.2154	7.08254	4.69352	4.8958	4.87488	5.12021	7.47905	5.27972	4.99416	10.7475	5.08665	0.150756	4.98196	4.52562	5.03581	8.11274	3.98075
American Avocet	Recurvirostra americana	ENDANGERED_2	2020	A2	LC			NA	NA	NA				5.07818	5.62	8.75407	2.93987	18.9305	3.52194	3.39683	2.22355	3.63896	14.9346	3.94843	2.72765	0.340379	2.24117	0.981995	8.21044	2.4552	10.0562	6.74297	6.2154	7.08254	4.69352	4.8958	4.87488	5.12021	7.47905	5.27972	4.99416	10.7475	5.08665	0.150756	4.98196	4.52562	5.03581	8.11274	3.98075
American Avocet	Recurvirostra americana	ENDANGERED_2	2020	B2	LC			NA	NA	NA				5.07818	5.62	8.75407	2.93987	18.9305	3.52194	3.39683	2.22355	3.63896	14.9346	3.94843	2.72765	0.340379	2.24117	0.981995	8.21044	2.4552	10.0562	6.74297	6.2154	7.08254	4.69352	4.8958	4.87488	5.12021	7.47905	5.27972	4.99416	10.7475	5.08665	0.150756	4.98196	4.52562	5.03581	8.11274	3.98075
American Avocet	Recurvirostra americana	ENDANGERED_2	2020	B2	LC			NA	NA	NA				5.07818	5.62	8.75407	2.93987	18.9305	3.52194	3.39683	2.22355	3.63896	14.9346	3.94843	2.72765	0.340379	2.24117	0.981995	8.21044	2.4552	10.0562	6.74297	6.2154	7.08254	4.69352	4.8958	4.87488	5.12021	7.47905	5.27972	4.99416	10.7475	5.08665	0.150756	4.98196	4.52562	5.03581	8.11274	3.98075
American Avocet	Recurvirostra americana	ENDANGERED_2	2050	A1B	LC			NA	NA	NA				5.07818	5.62	8.75407	2.93987	18.9305	3.52194	3.39683	2.22355	3.63896	14.9346	3.94843	2.72765	0.340379	2.24117	0.981995	8.21044	2.4552	10.0562	6.74297	6.2154	7.08254	4.69352	4.8958	4.87488	5.12021	7.47905	5.27972	4.99416	10.7475	5.08665	0.150756	4.98196	4.52562	5.03581	8.11274	3.98075
American Avocet	Recurvirostra americana	ENDANGERED_2	2050	A1B	LC			NA	NA	NA				5.07818	5.62	8.75407	2.93987	18.9305	3.52194	3.39683	2.22355	3.63896	14.9346	3.94843	2.72765	0.340379	2.24117	0.981995	8.21044	2.4552	10.0562	6.74297	6.2154	7.08254	4.69352	4.8958	4.87488	5.12021	7.47905	5.27972	4.99416	10.7475	5.08665	0.150756	4.98196	4.52562	5.03581	8.11274	3.98075
American Avocet	Recurvirostra americana	ENDANGERED_2	2050	A2	LC			NA	NA	NA				5.07818	5.62	8.75407	2.93987	18.9305	3.52194	3.39683	2.22355	3.63896	14.9346	3.94843	2.72765	0.340379	2.24117	0.981995	8.21044	2.4552	10.0562	6.74297	6.2154	7.08254	4.69352	4.8958	4.87488	5.12021	7.47905	5.27972	4.99416	10.7475	5.08665	0.150756	4.98196	4.52562	5.03581	8.11274	3.98075
American Avocet	Recurvirostra americana	ENDANGERED_2	2050	A2	LC			NA	NA	NA				5.07818	5.62	8.75407	2.93987	18.9305	3.52194	3.39683	2.22355	3.63896	14.9346	3.94843	2.72765	0.340379	2.24117	0.981995	8.21044	2.4552	10.0562	6.74297	6.2154	7.08254	4.69352	4.8958	4.87488	5.12021	7.47905	5.27972	4.99416	10.7475	5.08665	0.150756	4.98196	4.52562	5.03581	8.11274	3.98075
American Avocet	Recurvirostra americana	ENDANGERED_2	2050	B2	LC			NA	NA	NA				5.07818	5.62	8.75407	2.93987	18.9305	3.52194	3.39683	2.22355	3.63896	14.9346	3.94843	2.72765	0.340379	2.24117	0.981995	8.21044	2.4552	10.0562	6.74297	6.2154	7.08254	4.69352	4.8958	4.87488	5.12021	7.47905	5.27972	4.99416	10.7475	5.08665	0.150756	4.98196	4.52562	5.03581	8.11274	3.98075
American Avocet	Recurvirostra americana	ENDANGERED_2	2050	B2	LC			NA	NA	NA				5.07818	5.62	8.75407	2.93987	18.9305	3.52194	3.39683	2.22355	3.63896	14.9346	3.94843	2.72765	0.340379	2.24117	0.981995	8.21044	2.4552	10.0562	6.74297	6.2154	7.08254	4.69352	4.8958	4.87488	5.12021	7.47905	5.27972	4.99416	10.7475	5.08665	0.150756	4.98196	4.52562	5.03581	8.11274	3.98075
American Avocet	Recurvirostra americana	ENDANGERED_2	2080	A1B	LC			NA	NA	NA				5.07818	5.62	8.75407	2.93987	18.9305	3.52194	3.39683	2.22355	3.63896	14.9346	3.94843	2.72765	0.340379	2.24117	0.981995	8.21044	2.4552	10.0562	6.74297	6.2154	7.08254	4.69352	4.8958	4.87488	5.12021	7.47905	5.27972	4.99416	10.7475	5.08665	0.150756	4.98196	4.52562	5.03581	8.11274	3.98075
American Avocet	Recurvirostra americana	ENDANGERED_2	2080	A1B	LC			NA	NA	NA				5.07818	5.62	8.75407	2.93987	18.9305	3.52194	3.39683	2.22355	3.63896	14.9346	3.94843	2.72765	0.340379	2.24117	0.981995	8.21044	2.4552	10.0562	6.74297	6.2154	7.08254	4.69352	4.8958	4.87488	5.12021	7.47905	5.27972	4.99416	10.7475	5.08665	0.150756	4.98196	4.52562	5.03581	8.11274	3.98075
American Avocet	Recurvirostra americana	ENDANGERED_2	2080	A2	LC			NA	NA	NA				5.07818	5.62	8.75407	2.93987	18.9305	3.52194	3.39683	2.22355	3.63896	14.9346	3.94843	2.72765	0.340379	2.24117	0.981995	8.21044	2.4552	10.0562	6.74297	6.2154	7.08254	4.69352	4.8958	4.87488	5.12021	7.47905	5.27972	4.99416	10.7475	5.08665	0.150756	4.98196	4.52562	5.03581	8.11274	3.98075
American Avocet	Recurvirostra americana	ENDANGERED_2	2080	A2	LC			NA	NA	NA				5.07818	5.62	8.75407	2.93987	18.9305	3.52194	3.39683	2.22355	3.63896	14.9346	3.94843	2.72765	0.340379	2.24117	0.981995	8.21044	2.4552	10.0562	6.74297	6.2154	7.08254	4.69352	4.8958	4.87488	5.12021	7.47905	5.27972	4.99416	10.7475	5.08665	0.150756	4.98196	4.52562	5.03581	8.11274	3.98075
American Avocet	Recurvirostra americana	ENDANGERED_2	2080	B2	LC			NA	NA	NA				5.07818	5.62	8.75407	2.93987	18.9305	3.52194	3.39683	2.22355	3.63896	14.9346	3.94843	2.72765	0.340379	2.24117	0.981995	8.21044	2.4552	10.0562	6.74297	6.2154	7.08254	4.69352	4.8958	4.87488	5.12021	7.47905	5.27972	4.99416	10.7475	5.08665	0.150756	4.98196	4.52562	5.03581	8.11274	3.98075
American Avocet	Recurvirostra americana	ENDANGERED_2	2080	B2	LC			NA	NA	NA				5.07818	5.62	8.75407	2.93987	18.9305	3.52194	3.39683	2.22355	3.63896	14.9346	3.94843	2.72765	0.340379	2.24117	0.981995	8.21044	2.4552	10.0562	6.74297	6.2154	7.08254	4.69352	4.8958	4.87488	5.12021	7.47905	5.27972	4.99416	10.7475	5.08665	0.150756	4.98196	4.52562	5.03581	8.11274	3.98075
American Bittern	Botaurus lentiginosus	ENDANGERED_1	2020	A1B	LC			NA	NA	NA			Y	6.92351	4.88413	8.68838	2.67654	17.4897	7.86907	2.77042	3.52412	3.14092	6.58263	3.74527	3.21052	1.06453	2.39672	2.3585	6.35545	3.52835	12.7912	12.5137	2.4996	21.0297	4.24204	4.06396	4.09846	3.85186	4.49294	6.58438	3.72582	5.3384	3.44585	1.82836	3.52712	4.40342	4.11647	3.13917	7.09884
American Bittern	Botaurus lentiginosus	ENDANGERED_1	2020	A2	LC			NA	NA	NA			Y	6.92351	4.88413	8.68838	2.67654	17.4897	7.86907	2.77042	3.52412	3.14092	6.58263	3.74527	3.21052	1.06453	2.39672	2.3585	6.35545	3.52835	12.7912	12.5137	2.4996	21.0297	4.24204	4.06396	4.09846	3.85186	4.49294	6.58438	3.72582	5.3384	3.44585	1.82836	3.52712	4.40342	4.11647	3.13917	7.09884
American Bittern	Botaurus lentiginosus	ENDANGERED_1	2020	B2	LC			NA	NA	NA			Y	6.92351	4.88413	8.68838	2.67654	17.4897	7.86907	2.77042	3.52412	3.14092	6.58263	3.74527	3.21052	1.06453	2.39672	2.3585	6.35545	3.52835	12.7912	12.5137	2.4996	21.0297	4.24204	4.06396	4.09846	3.85186	4.49294	6.58438	3.72582	5.3384	3.44585	1.82836	3.52712	4.40342	4.11647	3.13917	7.09884
American Bittern	Botaurus lentiginosus	ENDANGERED_1	2050	A1B	LC			NA	NA	NA			Y	6.92351	4.88413	8.68838	2.67654	17.4897	7.86907	2.77042	3.52412	3.14092	6.58263	3.74527	3.21052	1.06453	2.39672	2.3585	6.35545	3.52835	12.7912	12.5137	2.4996	21.0297	4.24204	4.06396	4.09846	3.85186	4.49294	6.58438	3.72582	5.3384	3.44585	1.82836	3.52712	4.40342	4.11647	3.13917	7.09884
American Bittern	Botaurus lentiginosus	ENDANGERED_1	2050	A2	LC			NA	NA	NA			Y	6.92351	4.88413	8.68838	2.67654	17.4897	7.86907	2.77042	3.52412	3.14092	6.58263	3.74527	3.21052	1.06453	2.39672	2.3585	6.35545	3.52835	12.7912	12.5137	2.4996	21.0297	4.24204	4.06396	4.09846	3.85186	4.49294	6.58438	3.72582	5.3384	3.44585	1.82836	3.52712	4.40342	4.11647	3.13917	7.09884
American Bittern	Botaurus lentiginosus	ENDANGERED_1	2050	B2	LC			NA	NA	NA			Y	6.92351	4.88413	8.68838	2.67654	17.4897	7.86907	2.77042	3.52412	3.14092	6.58263	3.74527	3.21052	1.06453	2.39672	2.3585	6.35545	3.52835	12.7912	12.5137	2.4996	21.0297	4.24204	4.06396	4.09846	3.85186	4.49294	6.58438	3.72582	5.3384	3.44585	1.82836	3.52712	4.40342	4.11647	3.13917	7.09884
American Bittern	Botaurus lentiginosus	ENDANGERED_1	2080	A1B	LC			NA	NA	NA			Y	6.92351	4.88413	8.68838	2.67654	17.4897	7.86907	2.77042	3.52412	3.14092	6.58263	3.74527	3.21052	1.06453	2.39672	2.3585	6.35545	3.52835	12.7912	12.5137	2.4996	21.0297	4.24204	4.06396	4.09846	3.85186	4.49294	6.58438	3.72582	5.3384	3.44585	1.82836	3.52712	4.40342	4.11647	3.13917	7.09884
American Bittern	Botaurus lentiginosus	ENDANGERED_1	2080	A2	LC			NA	NA	NA			Y	6.92351	4.88413	8.68838	2.67654	17.4897	7.86907	2.77042	3.52412	3.14092	6.58263	3.74527	3.21052	1.06453	2.39672	2.3585	6.35545	3.52835	12.7912	12.5137	2.4996	21.0297	4.24204	4.06396	4.09846	3.85186	4.49294	6.58438	3.72582	5.3384	3.44585	1.82836	3.52712	4.40342	4.11647	3.13917	7.09884
American Bittern	Botaurus lentiginosus	ENDANGERED_1	2080	B2	LC			NA	NA	NA			Y	6.92351	4.88413	8.68838	2.67654	17.4897	7.86907	2.77042	3.52412	3.14092	6.58263	3.74527	3.21052	1.06453	2.39672	2.3585	6.35545	3.52835	12.7912	12.5137	2.4996	21.0297	4.24204	4.06396	4.09846	3.85186	4.49294	6.58438	3.72582	5.3384	3.44585	1.82836	3.52712	4.40342	4.11647	3.13917	7.09884
American Black Duck	Anas rubripes	ENDANGERED_1	2020	A1B	LC			NA	NA	NA			Y	4.1066	1.99723	5.02478	4.11879	8.06808	4.47556	1.08235	1.52124	10.34	0.956917	4.91969	0.973074	1.96674	1.20344	35.4522	2.89324	1.39184	9.5082	5.66184	6.6183	13.4675	5.01367	4.72889	4.72432	5.0153	6.34446	6.06331	3.25331	4.31102	3.35503	4.60004	2.49432	8.86792	4.78816	7.21364	3.47902
American Black Duck	Anas rubripes	ENDANGERED_1	2020	A1B	LC			NA	NA	NA			Y	4.1066	1.99723	5.02478	4.11879	8.06808	4.47556	1.08235	1.52124	10.34	0.956917	4.91969	0.973074	1.96674	1.20344	35.4522	2.89324	1.39184	9.5082	5.66184	6.6183	13.4675	5.01367	4.72889	4.72432	5.0153	6.34446	6.06331	3.25331	4.31102	3.35503	4.60004	2.49432	8.86792	4.78816	7.21364	3.47902
American Black Duck	Anas rubripes	ENDANGERED_1	2020	A1B	LC			NA	NA	NA			Y	4.1066	1.99723	5.02478	4.11879	8.06808	4.47556	1.08235	1.52124	10.34	0.956917	4.91969	0.973074	1.96674	1.20344	35.4522	2.89324	1.39184	9.5082	5.66184	6.6183	13.4675	5.01367	4.72889	4.72432	5.0153	6.34446	6.06331	3.25331	4.31102	3.35503	4.60004	2.49432	8.86792	4.78816	7.21364	3.47902
American Black Duck	Anas rubripes	ENDANGERED_1	2020	A1B	LC			NA	NA	NA			Y	4.1066	1.99723	5.02478	4.11879	8.06808	4.47556	1.08235	1.52124	10.34	0.956917	4.91969	0.973074	1.96674	1.20344	35.4522	2.89324	1.39184	9.5082	5.66184	6.6183	13.4675	5.01367	4.72889	4.72432	5.0153	6.34446	6.06331	3.25331	4.31102	3.35503	4.60004	2.49432	8.86792	4.78816	7.21364	3.47902
American Black Duck	Anas rubripes	ENDANGERED_1	2020	A2	LC			NA	NA	NA			Y	4.1066	1.99723	5.02478	4.11879	8.06808	4.47556	1.08235	1.52124	10.34	0.956917	4.91969	0.973074	1.96674	1.20344	35.4522	2.89324	1.39184	9.5082	5.66184	6.6183	13.4675	5.01367	4.72889	4.72432	5.0153	6.34446	6.06331	3.25331	4.31102	3.35503	4.60004	2.49432	8.86792	4.78816	7.21364	3.47902
American Black Duck	Anas rubripes	ENDANGERED_1	2020	A2	LC			NA	NA	NA			Y	4.1066	1.99723	5.02478	4.11879	8.06808	4.47556	1.08235	1.52124	10.34	0.956917	4.91969	0.973074	1.96674	1.20344	35.4522	2.89324	1.39184	9.5082	5.66184	6.6183	13.4675	5.01367	4.72889	4.72432	5.0153	6.34446	6.06331	3.25331	4.31102	3.35503	4.60004	2.49432	8.86792	4.78816	7.21364	3.47902
American Black Duck	Anas rubripes	ENDANGERED_1	2020	A2	LC			NA	NA	NA			Y	4.1066	1.99723	5.02478	4.11879	8.06808	4.47556	1.08235	1.52124	10.34	0.956917	4.91969	0.973074	1.96674	1.20344	35.4522	2.89324	1.39184	9.5082	5.66184	6.6183	13.4675	5.01367	4.72889	4.72432	5.0153	6.34446	6.06331	3.25331	4.31102	3.35503	4.60004	2.49432	8.86792	4.78816	7.21364	3.47902
American Black Duck	Anas rubripes	ENDANGERED_1	2020	A2	LC			NA	NA	NA			Y	4.1066	1.99723	5.02478	4.11879	8.06808	4.47556	1.08235	1.52124	10.34	0.956917	4.91969	0.973074	1.96674	1.20344	35.4522	2.89324	1.39184	9.5082	5.66184	6.6183	13.4675	5.01367	4.72889	4.72432	5.0153	6.34446	6.06331	3.25331	4.31102	3.35503	4.60004	2.49432	8.86792	4.78816	7.21364	3.47902
American Black Duck	Anas rubripes	ENDANGERED_1	2020	B2	LC			NA	NA	NA			Y	4.1066	1.99723	5.02478	4.11879	8.06808	4.47556	1.08235	1.52124	10.34	0.956917	4.91969	0.973074	1.96674	1.20344	35.4522	2.89324	1.39184	9.5082	5.66184	6.6183	13.4675	5.01367	4.72889	4.72432	5.0153	6.34446	6.06331	3.25331	4.31102	3.35503	4.60004	2.49432	8.86792	4.78816	7.21364	3.47902
American Black Duck	Anas rubripes	ENDANGERED_1	2020	B2	LC			NA	NA	NA			Y	4.1066	1.99723	5.02478	4.11879	8.06808	4.47556	1.08235	1.52124	10.34	0.956917	4.91969	0.973074	1.96674	1.20344	35.4522	2.89324	1.39184	9.5082	5.66184	6.6183	13.4675	5.01367	4.72889	4.72432	5.0153	6.34446	6.06331	3.25331	4.31102	3.35503	4.60004	2.49432	8.86792	4.78816	7.21364	3.47902
American Black Duck	Anas rubripes	ENDANGERED_1	2020	B2	LC			NA	NA	NA			Y	4.1066	1.99723	5.02478	4.11879	8.06808	4.47556	1.08235	1.52124	10.34	0.956917	4.91969	0.973074	1.96674	1.20344	35.4522	2.89324	1.39184	9.5082	5.66184	6.6183	13.4675	5.01367	4.72889	4.72432	5.0153	6.34446	6.06331	3.25331	4.31102	3.35503	4.60004	2.49432	8.86792	4.78816	7.21364	3.47902
American Black Duck	Anas rubripes	ENDANGERED_1	2020	B2	LC			NA	NA	NA			Y	4.1066	1.99723	5.02478	4.11879	8.06808	4.47556	1.08235	1.52124	10.34	0.956917	4.91969	0.973074	1.96674	1.20344	35.4522	2.89324	1.39184	9.5082	5.66184	6.6183	13.4675	5.01367	4.72889	4.72432	5.0153	6.34446	6.06331	3.25331	4.31102	3.35503	4.60004	2.49432	8.86792	4.78816	7.21364	3.47902
American Black Duck	Anas rubripes	ENDANGERED_1	2050	A1B	LC			NA	NA	NA			Y	4.1066	1.99723	5.02478	4.11879	8.06808	4.47556	1.08235	1.52124	10.34	0.956917	4.91969	0.973074	1.96674	1.20344	35.4522	2.89324	1.39184	9.5082	5.66184	6.6183	13.4675	5.01367	4.72889	4.72432	5.0153	6.34446	6.06331	3.25331	4.31102	3.35503	4.60004	2.49432	8.86792	4.78816	7.21364	3.47902
American Black Duck	Anas rubripes	ENDANGERED_1	2050	A1B	LC			NA	NA	NA			Y	4.1066	1.99723	5.02478	4.11879	8.06808	4.47556	1.08235	1.52124	10.34	0.956917	4.91969	0.973074	1.96674	1.20344	35.4522	2.89324	1.39184	9.5082	5.66184	6.6183	13.4675	5.01367	4.72889	4.72432	5.0153	6.34446	6.06331	3.25331	4.31102	3.35503	4.60004	2.49432	8.86792	4.78816	7.21364	3.47902
American Black Duck	Anas rubripes	ENDANGERED_1	2050	A1B	LC			NA	NA	NA			Y	4.1066	1.99723	5.02478	4.11879	8.06808	4.47556	1.08235	1.52124	10.34	0.956917	4.91969	0.973074	1.96674	1.20344	35.4522	2.89324	1.39184	9.5082	5.66184	6.6183	13.4675	5.01367	4.72889	4.72432	5.0153	6.34446	6.06331	3.25331	4.31102	3.35503	4.60004	2.49432	8.86792	4.78816	7.21364	3.47902
American Black Duck	Anas rubripes	ENDANGERED_1	2050	A1B	LC			NA	NA	NA			Y	4.1066	1.99723	5.02478	4.11879	8.06808	4.47556	1.08235	1.52124	10.34	0.956917	4.91969	0.973074	1.96674	1.20344	35.4522	2.89324	1.39184	9.5082	5.66184	6.6183	13.4675	5.01367	4.72889	4.72432	5.0153	6.34446	6.06331	3.25331	4.31102	3.35503	4.60004	2.49432	8.86792	4.78816	7.21364	3.47902
American Black Duck	Anas rubripes	ENDANGERED_1	2050	A2	LC			NA	NA	NA			Y	4.1066	1.99723	5.02478	4.11879	8.06808	4.47556	1.08235	1.52124	10.34	0.956917	4.91969	0.973074	1.96674	1.20344	35.4522	2.89324	1.39184	9.5082	5.66184	6.6183	13.4675	5.01367	4.72889	4.72432	5.0153	6.34446	6.06331	3.25331	4.31102	3.35503	4.60004	2.49432	8.86792	4.78816	7.21364	3.47902
American Black Duck	Anas rubripes	ENDANGERED_1	2050	A2	LC			NA	NA	NA			Y	4.1066	1.99723	5.02478	4.11879	8.06808	4.47556	1.08235	1.52124	10.34	0.956917	4.91969	0.973074	1.96674	1.20344	35.4522	2.89324	1.39184	9.5082	5.66184	6.6183	13.4675	5.01367	4.72889	4.72432	5.0153	6.34446	6.06331	3.25331	4.31102	3.35503	4.60004	2.49432	8.86792	4.78816	7.21364	3.47902
American Black Duck	Anas rubripes	ENDANGERED_1	2050	A2	LC			NA	NA	NA			Y	4.1066	1.99723	5.02478	4.11879	8.06808	4.47556	1.08235	1.52124	10.34	0.956917	4.91969	0.973074	1.96674	1.20344	35.4522	2.89324	1.39184	9.5082	5.66184	6.6183	13.4675	5.01367	4.72889	4.72432	5.0153	6.34446	6.06331	3.25331	4.31102	3.35503	4.60004	2.49432	8.86792	4.78816	7.21364	3.47902
American Black Duck	Anas rubripes	ENDANGERED_1	2050	A2	LC			NA	NA	NA			Y	4.1066	1.99723	5.02478	4.11879	8.06808	4.47556	1.08235	1.52124	10.34	0.956917	4.91969	0.973074	1.96674	1.20344	35.4522	2.89324	1.39184	9.5082	5.66184	6.6183	13.4675	5.01367	4.72889	4.72432	5.0153	6.34446	6.06331	3.25331	4.31102	3.35503	4.60004	2.49432	8.86792	4.78816	7.21364	3.47902
American Black Duck	Anas rubripes	ENDANGERED_1	2050	B2	LC			NA	NA	NA			Y	4.1066	1.99723	5.02478	4.11879	8.06808	4.47556	1.08235	1.52124	10.34	0.956917	4.91969	0.973074	1.96674	1.20344	35.4522	2.89324	1.39184	9.5082	5.66184	6.6183	13.4675	5.01367	4.72889	4.72432	5.0153	6.34446	6.06331	3.25331	4.31102	3.35503	4.60004	2.49432	8.86792	4.78816	7.21364	3.47902
American Black Duck	Anas rubripes	ENDANGERED_1	2050	B2	LC			NA	NA	NA			Y	4.1066	1.99723	5.02478	4.11879	8.06808	4.47556	1.08235	1.52124	10.34	0.956917	4.91969	0.973074	1.96674	1.20344	35.4522	2.89324	1.39184	9.5082	5.66184	6.6183	13.4675	5.01367	4.72889	4.72432	5.0153	6.34446	6.06331	3.25331	4.31102	3.35503	4.60004	2.49432	8.86792	4.78816	7.21364	3.47902
American Black Duck	Anas rubripes	ENDANGERED_1	2050	B2	LC			NA	NA	NA			Y	4.1066	1.99723	5.02478	4.11879	8.06808	4.47556	1.08235	1.52124	10.34	0.956917	4.91969	0.973074	1.96674	1.20344	35.4522	2.89324	1.39184	9.5082	5.66184	6.6183	13.4675	5.01367	4.72889	4.72432	5.0153	6.34446	6.06331	3.25331	4.31102	3.35503	4.60004	2.49432	8.86792	4.78816	7.21364	3.47902
American Black Duck	Anas rubripes	ENDANGERED_1	2050	B2	LC			NA	NA	NA			Y	4.1066	1.99723	5.02478	4.11879	8.06808	4.47556	1.08235	1.52124	10.34	0.956917	4.91969	0.973074	1.96674	1.20344	35.4522	2.89324	1.39184	9.5082	5.66184	6.6183	13.4675	5.01367	4.72889	4.72432	5.0153	6.34446	6.06331	3.25331	4.31102	3.35503	4.60004	2.49432	8.86792	4.78816	7.21364	3.47902
American Black Duck	Anas rubripes	ENDANGERED_1	2080	A1B	LC			NA	NA	NA			Y	4.1066	1.99723	5.02478	4.11879	8.06808	4.47556	1.08235	1.52124	10.34	0.956917	4.91969	0.973074	1.96674	1.20344	35.4522	2.89324	1.39184	9.5082	5.66184	6.6183	13.4675	5.01367	4.72889	4.72432	5.0153	6.34446	6.06331	3.25331	4.31102	3.35503	4.60004	2.49432	8.86792	4.78816	7.21364	3.47902
American Black Duck	Anas rubripes	ENDANGERED_1	2080	A1B	LC			NA	NA	NA			Y	4.1066	1.99723	5.02478	4.11879	8.06808	4.47556	1.08235	1.52124	10.34	0.956917	4.91969	0.973074	1.96674	1.20344	35.4522	2.89324	1.39184	9.5082	5.66184	6.6183	13.4675	5.01367	4.72889	4.72432	5.0153	6.34446	6.06331	3.25331	4.31102	3.35503	4.60004	2.49432	8.86792	4.78816	7.21364	3.47902
American Black Duck	Anas rubripes	ENDANGERED_1	2080	A1B	LC			NA	NA	NA			Y	4.1066	1.99723	5.02478	4.11879	8.06808	4.47556	1.08235	1.52124	10.34	0.956917	4.91969	0.973074	1.96674	1.20344	35.4522	2.89324	1.39184	9.5082	5.66184	6.6183	13.4675	5.01367	4.72889	4.72432	5.0153	6.34446	6.06331	3.25331	4.31102	3.35503	4.60004	2.49432	8.86792	4.78816	7.21364	3.47902
American Black Duck	Anas rubripes	ENDANGERED_1	2080	A1B	LC			NA	NA	NA			Y	4.1066	1.99723	5.02478	4.11879	8.06808	4.47556	1.08235	1.52124	10.34	0.956917	4.91969	0.973074	1.96674	1.20344	35.4522	2.89324	1.39184	9.5082	5.66184	6.6183	13.4675	5.01367	4.72889	4.72432	5.0153	6.34446	6.06331	3.25331	4.31102	3.35503	4.60004	2.49432	8.86792	4.78816	7.21364	3.47902
American Black Duck	Anas rubripes	ENDANGERED_1	2080	A2	LC			NA	NA	NA			Y	4.1066	1.99723	5.02478	4.11879	8.06808	4.47556	1.08235	1.52124	10.34	0.956917	4.91969	0.973074	1.96674	1.20344	35.4522	2.89324	1.39184	9.5082	5.66184	6.6183	13.4675	5.01367	4.72889	4.72432	5.0153	6.34446	6.06331	3.25331	4.31102	3.35503	4.60004	2.49432	8.86792	4.78816	7.21364	3.47902
American Black Duck	Anas rubripes	ENDANGERED_1	2080	A2	LC			NA	NA	NA			Y	4.1066	1.99723	5.02478	4.11879	8.06808	4.47556	1.08235	1.52124	10.34	0.956917	4.91969	0.973074	1.96674	1.20344	35.4522	2.89324	1.39184	9.5082	5.66184	6.6183	13.4675	5.01367	4.72889	4.72432	5.0153	6.34446	6.06331	3.25331	4.31102	3.35503	4.60004	2.49432	8.86792	4.78816	7.21364	3.47902
American Black Duck	Anas rubripes	ENDANGERED_1	2080	A2	LC			NA	NA	NA			Y	4.1066	1.99723	5.02478	4.11879	8.06808	4.47556	1.08235	1.52124	10.34	0.956917	4.91969	0.973074	1.96674	1.20344	35.4522	2.89324	1.39184	9.5082	5.66184	6.6183	13.4675	5.01367	4.72889	4.72432	5.0153	6.34446	6.06331	3.25331	4.31102	3.35503	4.60004	2.49432	8.86792	4.78816	7.21364	3.47902
American Black Duck	Anas rubripes	ENDANGERED_1	2080	A2	LC			NA	NA	NA			Y	4.1066	1.99723	5.02478	4.11879	8.06808	4.47556	1.08235	1.52124	10.34	0.956917	4.91969	0.973074	1.96674	1.20344	35.4522	2.89324	1.39184	9.5082	5.66184	6.6183	13.4675	5.01367	4.72889	4.72432	5.0153	6.34446	6.06331	3.25331	4.31102	3.35503	4.60004	2.49432	8.86792	4.78816	7.21364	3.47902
American Black Duck	Anas rubripes	ENDANGERED_1	2080	B2	LC			NA	NA	NA			Y	4.1066	1.99723	5.02478	4.11879	8.06808	4.47556	1.08235	1.52124	10.34	0.956917	4.91969	0.973074	1.96674	1.20344	35.4522	2.89324	1.39184	9.5082	5.66184	6.6183	13.4675	5.01367	4.72889	4.72432	5.0153	6.34446	6.06331	3.25331	4.31102	3.35503	4.60004	2.49432	8.86792	4.78816	7.21364	3.47902
American Black Duck	Anas rubripes	ENDANGERED_1	2080	B2	LC			NA	NA	NA			Y	4.1066	1.99723	5.02478	4.11879	8.06808	4.47556	1.08235	1.52124	10.34	0.956917	4.91969	0.973074	1.96674	1.20344	35.4522	2.89324	1.39184	9.5082	5.66184	6.6183	13.4675	5.01367	4.72889	4.72432	5.0153	6.34446	6.06331	3.25331	4.31102	3.35503	4.60004	2.49432	8.86792	4.78816	7.21364	3.47902
American Black Duck	Anas rubripes	ENDANGERED_1	2080	B2	LC			NA	NA	NA			Y	4.1066	1.99723	5.02478	4.11879	8.06808	4.47556	1.08235	1.52124	10.34	0.956917	4.91969	0.973074	1.96674	1.20344	35.4522	2.89324	1.39184	9.5082	5.66184	6.6183	13.4675	5.01367	4.72889	4.72432	5.0153	6.34446	6.06331	3.25331	4.31102	3.35503	4.60004	2.49432	8.86792	4.78816	7.21364	3.47902
American Black Duck	Anas rubripes	ENDANGERED_1	2080	B2	LC			NA	NA	NA			Y	4.1066	1.99723	5.02478	4.11879	8.06808	4.47556	1.08235	1.52124	10.34	0.956917	4.91969	0.973074	1.96674	1.20344	35.4522	2.89324	1.39184	9.5082	5.66184	6.6183	13.4675	5.01367	4.72889	4.72432	5.0153	6.34446	6.06331	3.25331	4.31102	3.35503	4.60004	2.49432	8.86792	4.78816	7.21364	3.47902
American Coot	Fulica americana	STABLE	2020	A1B	LC			NA	NA	NA				47.0824	2.93342	3.33641	2.23055	3.59286	1.35566	2.17691	2.05291	1.90513	11.0706	1.9091	1.18149	1.09207	1.19021	1.84091	4.80355	1.26897	8.97687	NA	NA	NA	NA	NA	NA	NA	NA	NA	NA	NA	NA	NA	NA	NA	NA	NA	NA
American Coot	Fulica americana	STABLE	2020	A1B	LC			NA	NA	NA				47.0824	2.93342	3.33641	2.23055	3.59286	1.35566	2.17691	2.05291	1.90513	11.0706	1.9091	1.18149	1.09207	1.19021	1.84091	4.80355	1.26897	8.97687	NA	NA	NA	NA	NA	NA	NA	NA	NA	NA	NA	NA	NA	NA	NA	NA	NA	NA
American Coot	Fulica americana	STABLE	2020	A2	LC			NA	NA	NA				47.0824	2.93342	3.33641	2.23055	3.59286	1.35566	2.17691	2.05291	1.90513	11.0706	1.9091	1.18149	1.09207	1.19021	1.84091	4.80355	1.26897	8.97687	NA	NA	NA	NA	NA	NA	NA	NA	NA	NA	NA	NA	NA	NA	NA	NA	NA	NA
American Coot	Fulica americana	STABLE	2020	A2	LC			NA	NA	NA				47.0824	2.93342	3.33641	2.23055	3.59286	1.35566	2.17691	2.05291	1.90513	11.0706	1.9091	1.18149	1.09207	1.19021	1.84091	4.80355	1.26897	8.97687	NA	NA	NA	NA	NA	NA	NA	NA	NA	NA	NA	NA	NA	NA	NA	NA	NA	NA
American Coot	Fulica americana	STABLE	2020	B2	LC			NA	NA	NA				47.0824	2.93342	3.33641	2.23055	3.59286	1.35566	2.17691	2.05291	1.90513	11.0706	1.9091	1.18149	1.09207	1.19021	1.84091	4.80355	1.26897	8.97687	NA	NA	NA	NA	NA	NA	NA	NA	NA	NA	NA	NA	NA	NA	NA	NA	NA	NA
American Coot	Fulica americana	STABLE	2020	B2	LC			NA	NA	NA				47.0824	2.93342	3.33641	2.23055	3.59286	1.35566	2.17691	2.05291	1.90513	11.0706	1.9091	1.18149	1.09207	1.19021	1.84091	4.80355	1.26897	8.97687	NA	NA	NA	NA	NA	NA	NA	NA	NA	NA	NA	NA	NA	NA	NA	NA	NA	NA
American Coot	Fulica americana	STABLE	2050	A1B	LC			NA	NA	NA				47.0824	2.93342	3.33641	2.23055	3.59286	1.35566	2.17691	2.05291	1.90513	11.0706	1.9091	1.18149	1.09207	1.19021	1.84091	4.80355	1.26897	8.97687	NA	NA	NA	NA	NA	NA	NA	NA	NA	NA	NA	NA	NA	NA	NA	NA	NA	NA
American Coot	Fulica americana	STABLE	2050	A1B	LC			NA	NA	NA				47.0824	2.93342	3.33641	2.23055	3.59286	1.35566	2.17691	2.05291	1.90513	11.0706	1.9091	1.18149	1.09207	1.19021	1.84091	4.80355	1.26897	8.97687	NA	NA	NA	NA	NA	NA	NA	NA	NA	NA	NA	NA	NA	NA	NA	NA	NA	NA
American Coot	Fulica americana	STABLE	2050	A2	LC			NA	NA	NA				47.0824	2.93342	3.33641	2.23055	3.59286	1.35566	2.17691	2.05291	1.90513	11.0706	1.9091	1.18149	1.09207	1.19021	1.84091	4.80355	1.26897	8.97687	NA	NA	NA	NA	NA	NA	NA	NA	NA	NA	NA	NA	NA	NA	NA	NA	NA	NA
American Coot	Fulica americana	STABLE	2050	A2	LC			NA	NA	NA				47.0824	2.93342	3.33641	2.23055	3.59286	1.35566	2.17691	2.05291	1.90513	11.0706	1.9091	1.18149	1.09207	1.19021	1.84091	4.80355	1.26897	8.97687	NA	NA	NA	NA	NA	NA	NA	NA	NA	NA	NA	NA	NA	NA	NA	NA	NA	NA
American Coot	Fulica americana	STABLE	2050	B2	LC			NA	NA	NA				47.0824	2.93342	3.33641	2.23055	3.59286	1.35566	2.17691	2.05291	1.90513	11.0706	1.9091	1.18149	1.09207	1.19021	1.84091	4.80355	1.26897	8.97687	NA	NA	NA	NA	NA	NA	NA	NA	NA	NA	NA	NA	NA	NA	NA	NA	NA	NA
American Coot	Fulica americana	STABLE	2050	B2	LC			NA	NA	NA				47.0824	2.93342	3.33641	2.23055	3.59286	1.35566	2.17691	2.05291	1.90513	11.0706	1.9091	1.18149	1.09207	1.19021	1.84091	4.80355	1.26897	8.97687	NA	NA	NA	NA	NA	NA	NA	NA	NA	NA	NA	NA	NA	NA	NA	NA	NA	NA
American Coot	Fulica americana	STABLE	2080	A1B	LC			NA	NA	NA				47.0824	2.93342	3.33641	2.23055	3.59286	1.35566	2.17691	2.05291	1.90513	11.0706	1.9091	1.18149	1.09207	1.19021	1.84091	4.80355	1.26897	8.97687	NA	NA	NA	NA	NA	NA	NA	NA	NA	NA	NA	NA	NA	NA	NA	NA	NA	NA
American Coot	Fulica americana	STABLE	2080	A1B	LC			NA	NA	NA				47.0824	2.93342	3.33641	2.23055	3.59286	1.35566	2.17691	2.05291	1.90513	11.0706	1.9091	1.18149	1.09207	1.19021	1.84091	4.80355	1.26897	8.97687	NA	NA	NA	NA	NA	NA	NA	NA	NA	NA	NA	NA	NA	NA	NA	NA	NA	NA
American Coot	Fulica americana	STABLE	2080	A2	LC			NA	NA	NA				47.0824	2.93342	3.33641	2.23055	3.59286	1.35566	2.17691	2.05291	1.90513	11.0706	1.9091	1.18149	1.09207	1.19021	1.84091	4.80355	1.26897	8.97687	NA	NA	NA	NA	NA	NA	NA	NA	NA	NA	NA	NA	NA	NA	NA	NA	NA	NA
American Coot	Fulica americana	STABLE	2080	A2	LC			NA	NA	NA				47.0824	2.93342	3.33641	2.23055	3.59286	1.35566	2.17691	2.05291	1.90513	11.0706	1.9091	1.18149	1.09207	1.19021	1.84091	4.80355	1.26897	8.97687	NA	NA	NA	NA	NA	NA	NA	NA	NA	NA	NA	NA	NA	NA	NA	NA	NA	NA
American Coot	Fulica americana	STABLE	2080	B2	LC			NA	NA	NA				47.0824	2.93342	3.33641	2.23055	3.59286	1.35566	2.17691	2.05291	1.90513	11.0706	1.9091	1.18149	1.09207	1.19021	1.84091	4.80355	1.26897	8.97687	NA	NA	NA	NA	NA	NA	NA	NA	NA	NA	NA	NA	NA	NA	NA	NA	NA	NA
American Coot	Fulica americana	STABLE	2080	B2	LC			NA	NA	NA				47.0824	2.93342	3.33641	2.23055	3.59286	1.35566	2.17691	2.05291	1.90513	11.0706	1.9091	1.18149	1.09207	1.19021	1.84091	4.80355	1.26897	8.97687	NA	NA	NA	NA	NA	NA	NA	NA	NA	NA	NA	NA	NA	NA	NA	NA	NA	NA
American Crow	Corvus brachyrhynchos	STABLE	2020	A1B	LC			6	6	6				10.0627	11.5651	4.05166	4.21088	3.64983	8.83465	4.36563	2.30793	15.7164	2.7808	9.59177	1.71464	0.401165	2.03134	4.19866	3.6812	3.71665	7.11894	9.12903	9.76052	5.98633	6.02033	1.92169	3.00151	3.10475	1.97219	8.44837	2.62674	10.1074	1.4599	0.496351	1.88014	10.6159	17.2988	3.01549	3.15444
American Crow	Corvus brachyrhynchos	STABLE	2020	A1B	LC			6	6	6				10.0627	11.5651	4.05166	4.21088	3.64983	8.83465	4.36563	2.30793	15.7164	2.7808	9.59177	1.71464	0.401165	2.03134	4.19866	3.6812	3.71665	7.11894	9.12903	9.76052	5.98633	6.02033	1.92169	3.00151	3.10475	1.97219	8.44837	2.62674	10.1074	1.4599	0.496351	1.88014	10.6159	17.2988	3.01549	3.15444
American Crow	Corvus brachyrhynchos	STABLE	2020	A1B	LC			6	6	6				10.0627	11.5651	4.05166	4.21088	3.64983	8.83465	4.36563	2.30793	15.7164	2.7808	9.59177	1.71464	0.401165	2.03134	4.19866	3.6812	3.71665	7.11894	9.12903	9.76052	5.98633	6.02033	1.92169	3.00151	3.10475	1.97219	8.44837	2.62674	10.1074	1.4599	0.496351	1.88014	10.6159	17.2988	3.01549	3.15444
American Crow	Corvus brachyrhynchos	STABLE	2020	A1B	LC			6	6	6				10.0627	11.5651	4.05166	4.21088	3.64983	8.83465	4.36563	2.30793	15.7164	2.7808	9.59177	1.71464	0.401165	2.03134	4.19866	3.6812	3.71665	7.11894	9.12903	9.76052	5.98633	6.02033	1.92169	3.00151	3.10475	1.97219	8.44837	2.62674	10.1074	1.4599	0.496351	1.88014	10.6159	17.2988	3.01549	3.15444
American Crow	Corvus brachyrhynchos	STABLE	2020	A2	LC			6	6	6				10.0627	11.5651	4.05166	4.21088	3.64983	8.83465	4.36563	2.30793	15.7164	2.7808	9.59177	1.71464	0.401165	2.03134	4.19866	3.6812	3.71665	7.11894	9.12903	9.76052	5.98633	6.02033	1.92169	3.00151	3.10475	1.97219	8.44837	2.62674	10.1074	1.4599	0.496351	1.88014	10.6159	17.2988	3.01549	3.15444
American Crow	Corvus brachyrhynchos	STABLE	2020	A2	LC			6	6	6				10.0627	11.5651	4.05166	4.21088	3.64983	8.83465	4.36563	2.30793	15.7164	2.7808	9.59177	1.71464	0.401165	2.03134	4.19866	3.6812	3.71665	7.11894	9.12903	9.76052	5.98633	6.02033	1.92169	3.00151	3.10475	1.97219	8.44837	2.62674	10.1074	1.4599	0.496351	1.88014	10.6159	17.2988	3.01549	3.15444
American Crow	Corvus brachyrhynchos	STABLE	2020	A2	LC			6	6	6				10.0627	11.5651	4.05166	4.21088	3.64983	8.83465	4.36563	2.30793	15.7164	2.7808	9.59177	1.71464	0.401165	2.03134	4.19866	3.6812	3.71665	7.11894	9.12903	9.76052	5.98633	6.02033	1.92169	3.00151	3.10475	1.97219	8.44837	2.62674	10.1074	1.4599	0.496351	1.88014	10.6159	17.2988	3.01549	3.15444
American Crow	Corvus brachyrhynchos	STABLE	2020	A2	LC			6	6	6				10.0627	11.5651	4.05166	4.21088	3.64983	8.83465	4.36563	2.30793	15.7164	2.7808	9.59177	1.71464	0.401165	2.03134	4.19866	3.6812	3.71665	7.11894	9.12903	9.76052	5.98633	6.02033	1.92169	3.00151	3.10475	1.97219	8.44837	2.62674	10.1074	1.4599	0.496351	1.88014	10.6159	17.2988	3.01549	3.15444
American Crow	Corvus brachyrhynchos	STABLE	2020	B2	LC			6	6	6				10.0627	11.5651	4.05166	4.21088	3.64983	8.83465	4.36563	2.30793	15.7164	2.7808	9.59177	1.71464	0.401165	2.03134	4.19866	3.6812	3.71665	7.11894	9.12903	9.76052	5.98633	6.02033	1.92169	3.00151	3.10475	1.97219	8.44837	2.62674	10.1074	1.4599	0.496351	1.88014	10.6159	17.2988	3.01549	3.15444
American Crow	Corvus brachyrhynchos	STABLE	2020	B2	LC			6	6	6				10.0627	11.5651	4.05166	4.21088	3.64983	8.83465	4.36563	2.30793	15.7164	2.7808	9.59177	1.71464	0.401165	2.03134	4.19866	3.6812	3.71665	7.11894	9.12903	9.76052	5.98633	6.02033	1.92169	3.00151	3.10475	1.97219	8.44837	2.62674	10.1074	1.4599	0.496351	1.88014	10.6159	17.2988	3.01549	3.15444
American Crow	Corvus brachyrhynchos	STABLE	2020	B2	LC			6	6	6				10.0627	11.5651	4.05166	4.21088	3.64983	8.83465	4.36563	2.30793	15.7164	2.7808	9.59177	1.71464	0.401165	2.03134	4.19866	3.6812	3.71665	7.11894	9.12903	9.76052	5.98633	6.02033	1.92169	3.00151	3.10475	1.97219	8.44837	2.62674	10.1074	1.4599	0.496351	1.88014	10.6159	17.2988	3.01549	3.15444
American Crow	Corvus brachyrhynchos	STABLE	2020	B2	LC			6	6	6				10.0627	11.5651	4.05166	4.21088	3.64983	8.83465	4.36563	2.30793	15.7164	2.7808	9.59177	1.71464	0.401165	2.03134	4.19866	3.6812	3.71665	7.11894	9.12903	9.76052	5.98633	6.02033	1.92169	3.00151	3.10475	1.97219	8.44837	2.62674	10.1074	1.4599	0.496351	1.88014	10.6159	17.2988	3.01549	3.15444
American Crow	Corvus brachyrhynchos	STABLE	2050	A1B	LC			6	6	6				10.0627	11.5651	4.05166	4.21088	3.64983	8.83465	4.36563	2.30793	15.7164	2.7808	9.59177	1.71464	0.401165	2.03134	4.19866	3.6812	3.71665	7.11894	9.12903	9.76052	5.98633	6.02033	1.92169	3.00151	3.10475	1.97219	8.44837	2.62674	10.1074	1.4599	0.496351	1.88014	10.6159	17.2988	3.01549	3.15444
American Crow	Corvus brachyrhynchos	STABLE	2050	A1B	LC			6	6	6				10.0627	11.5651	4.05166	4.21088	3.64983	8.83465	4.36563	2.30793	15.7164	2.7808	9.59177	1.71464	0.401165	2.03134	4.19866	3.6812	3.71665	7.11894	9.12903	9.76052	5.98633	6.02033	1.92169	3.00151	3.10475	1.97219	8.44837	2.62674	10.1074	1.4599	0.496351	1.88014	10.6159	17.2988	3.01549	3.15444
American Crow	Corvus brachyrhynchos	STABLE	2050	A1B	LC			6	6	6				10.0627	11.5651	4.05166	4.21088	3.64983	8.83465	4.36563	2.30793	15.7164	2.7808	9.59177	1.71464	0.401165	2.03134	4.19866	3.6812	3.71665	7.11894	9.12903	9.76052	5.98633	6.02033	1.92169	3.00151	3.10475	1.97219	8.44837	2.62674	10.1074	1.4599	0.496351	1.88014	10.6159	17.2988	3.01549	3.15444
American Crow	Corvus brachyrhynchos	STABLE	2050	A1B	LC			6	6	6				10.0627	11.5651	4.05166	4.21088	3.64983	8.83465	4.36563	2.30793	15.7164	2.7808	9.59177	1.71464	0.401165	2.03134	4.19866	3.6812	3.71665	7.11894	9.12903	9.76052	5.98633	6.02033	1.92169	3.00151	3.10475	1.97219	8.44837	2.62674	10.1074	1.4599	0.496351	1.88014	10.6159	17.2988	3.01549	3.15444
American Crow	Corvus brachyrhynchos	STABLE	2050	A2	LC			6	6	6				10.0627	11.5651	4.05166	4.21088	3.64983	8.83465	4.36563	2.30793	15.7164	2.7808	9.59177	1.71464	0.401165	2.03134	4.19866	3.6812	3.71665	7.11894	9.12903	9.76052	5.98633	6.02033	1.92169	3.00151	3.10475	1.97219	8.44837	2.62674	10.1074	1.4599	0.496351	1.88014	10.6159	17.2988	3.01549	3.15444
American Crow	Corvus brachyrhynchos	STABLE	2050	A2	LC			6	6	6				10.0627	11.5651	4.05166	4.21088	3.64983	8.83465	4.36563	2.30793	15.7164	2.7808	9.59177	1.71464	0.401165	2.03134	4.19866	3.6812	3.71665	7.11894	9.12903	9.76052	5.98633	6.02033	1.92169	3.00151	3.10475	1.97219	8.44837	2.62674	10.1074	1.4599	0.496351	1.88014	10.6159	17.2988	3.01549	3.15444
American Crow	Corvus brachyrhynchos	STABLE	2050	A2	LC			6	6	6				10.0627	11.5651	4.05166	4.21088	3.64983	8.83465	4.36563	2.30793	15.7164	2.7808	9.59177	1.71464	0.401165	2.03134	4.19866	3.6812	3.71665	7.11894	9.12903	9.76052	5.98633	6.02033	1.92169	3.00151	3.10475	1.97219	8.44837	2.62674	10.1074	1.4599	0.496351	1.88014	10.6159	17.2988	3.01549	3.15444
American Crow	Corvus brachyrhynchos	STABLE	2050	A2	LC			6	6	6				10.0627	11.5651	4.05166	4.21088	3.64983	8.83465	4.36563	2.30793	15.7164	2.7808	9.59177	1.71464	0.401165	2.03134	4.19866	3.6812	3.71665	7.11894	9.12903	9.76052	5.98633	6.02033	1.92169	3.00151	3.10475	1.97219	8.44837	2.62674	10.1074	1.4599	0.496351	1.88014	10.6159	17.2988	3.01549	3.15444
American Crow	Corvus brachyrhynchos	STABLE	2050	B2	LC			6	6	6				10.0627	11.5651	4.05166	4.21088	3.64983	8.83465	4.36563	2.30793	15.7164	2.7808	9.59177	1.71464	0.401165	2.03134	4.19866	3.6812	3.71665	7.11894	9.12903	9.76052	5.98633	6.02033	1.92169	3.00151	3.10475	1.97219	8.44837	2.62674	10.1074	1.4599	0.496351	1.88014	10.6159	17.2988	3.01549	3.15444
American Crow	Corvus brachyrhynchos	STABLE	2050	B2	LC			6	6	6				10.0627	11.5651	4.05166	4.21088	3.64983	8.83465	4.36563	2.30793	15.7164	2.7808	9.59177	1.71464	0.401165	2.03134	4.19866	3.6812	3.71665	7.11894	9.12903	9.76052	5.98633	6.02033	1.92169	3.00151	3.10475	1.97219	8.44837	2.62674	10.1074	1.4599	0.496351	1.88014	10.6159	17.2988	3.01549	3.15444
American Crow	Corvus brachyrhynchos	STABLE	2050	B2	LC			6	6	6				10.0627	11.5651	4.05166	4.21088	3.64983	8.83465	4.36563	2.30793	15.7164	2.7808	9.59177	1.71464	0.401165	2.03134	4.19866	3.6812	3.71665	7.11894	9.12903	9.76052	5.98633	6.02033	1.92169	3.00151	3.10475	1.97219	8.44837	2.62674	10.1074	1.4599	0.496351	1.88014	10.6159	17.2988	3.01549	3.15444
American Crow	Corvus brachyrhynchos	STABLE	2050	B2	LC			6	6	6				10.0627	11.5651	4.05166	4.21088	3.64983	8.83465	4.36563	2.30793	15.7164	2.7808	9.59177	1.71464	0.401165	2.03134	4.19866	3.6812	3.71665	7.11894	9.12903	9.76052	5.98633	6.02033	1.92169	3.00151	3.10475	1.97219	8.44837	2.62674	10.1074	1.4599	0.496351	1.88014	10.6159	17.2988	3.01549	3.15444
American Crow	Corvus brachyrhynchos	STABLE	2080	A1B	LC			6	6	6				10.0627	11.5651	4.05166	4.21088	3.64983	8.83465	4.36563	2.30793	15.7164	2.7808	9.59177	1.71464	0.401165	2.03134	4.19866	3.6812	3.71665	7.11894	9.12903	9.76052	5.98633	6.02033	1.92169	3.00151	3.10475	1.97219	8.44837	2.62674	10.1074	1.4599	0.496351	1.88014	10.6159	17.2988	3.01549	3.15444
American Crow	Corvus brachyrhynchos	STABLE	2080	A1B	LC			6	6	6				10.0627	11.5651	4.05166	4.21088	3.64983	8.83465	4.36563	2.30793	15.7164	2.7808	9.59177	1.71464	0.401165	2.03134	4.19866	3.6812	3.71665	7.11894	9.12903	9.76052	5.98633	6.02033	1.92169	3.00151	3.10475	1.97219	8.44837	2.62674	10.1074	1.4599	0.496351	1.88014	10.6159	17.2988	3.01549	3.15444
American Crow	Corvus brachyrhynchos	STABLE	2080	A1B	LC			6	6	6				10.0627	11.5651	4.05166	4.21088	3.64983	8.83465	4.36563	2.30793	15.7164	2.7808	9.59177	1.71464	0.401165	2.03134	4.19866	3.6812	3.71665	7.11894	9.12903	9.76052	5.98633	6.02033	1.92169	3.00151	3.10475	1.97219	8.44837	2.62674	10.1074	1.4599	0.496351	1.88014	10.6159	17.2988	3.01549	3.15444
American Crow	Corvus brachyrhynchos	STABLE	2080	A1B	LC			6	6	6				10.0627	11.5651	4.05166	4.21088	3.64983	8.83465	4.36563	2.30793	15.7164	2.7808	9.59177	1.71464	0.401165	2.03134	4.19866	3.6812	3.71665	7.11894	9.12903	9.76052	5.98633	6.02033	1.92169	3.00151	3.10475	1.97219	8.44837	2.62674	10.1074	1.4599	0.496351	1.88014	10.6159	17.2988	3.01549	3.15444
American Crow	Corvus brachyrhynchos	STABLE	2080	A2	LC			6	6	6				10.0627	11.5651	4.05166	4.21088	3.64983	8.83465	4.36563	2.30793	15.7164	2.7808	9.59177	1.71464	0.401165	2.03134	4.19866	3.6812	3.71665	7.11894	9.12903	9.76052	5.98633	6.02033	1.92169	3.00151	3.10475	1.97219	8.44837	2.62674	10.1074	1.4599	0.496351	1.88014	10.6159	17.2988	3.01549	3.15444
American Crow	Corvus brachyrhynchos	STABLE	2080	A2	LC			6	6	6				10.0627	11.5651	4.05166	4.21088	3.64983	8.83465	4.36563	2.30793	15.7164	2.7808	9.59177	1.71464	0.401165	2.03134	4.19866	3.6812	3.71665	7.11894	9.12903	9.76052	5.98633	6.02033	1.92169	3.00151	3.10475	1.97219	8.44837	2.62674	10.1074	1.4599	0.496351	1.88014	10.6159	17.2988	3.01549	3.15444
American Crow	Corvus brachyrhynchos	STABLE	2080	A2	LC			6	6	6				10.0627	11.5651	4.05166	4.21088	3.64983	8.83465	4.36563	2.30793	15.7164	2.7808	9.59177	1.71464	0.401165	2.03134	4.19866	3.6812	3.71665	7.11894	9.12903	9.76052	5.98633	6.02033	1.92169	3.00151	3.10475	1.97219	8.44837	2.62674	10.1074	1.4599	0.496351	1.88014	10.6159	17.2988	3.01549	3.15444
American Crow	Corvus brachyrhynchos	STABLE	2080	A2	LC			6	6	6				10.0627	11.5651	4.05166	4.21088	3.64983	8.83465	4.36563	2.30793	15.7164	2.7808	9.59177	1.71464	0.401165	2.03134	4.19866	3.6812	3.71665	7.11894	9.12903	9.76052	5.98633	6.02033	1.92169	3.00151	3.10475	1.97219	8.44837	2.62674	10.1074	1.4599	0.496351	1.88014	10.6159	17.2988	3.01549	3.15444
American Crow	Corvus brachyrhynchos	STABLE	2080	B2	LC			6	6	6				10.0627	11.5651	4.05166	4.21088	3.64983	8.83465	4.36563	2.30793	15.7164	2.7808	9.59177	1.71464	0.401165	2.03134	4.19866	3.6812	3.71665	7.11894	9.12903	9.76052	5.98633	6.02033	1.92169	3.00151	3.10475	1.97219	8.44837	2.62674	10.1074	1.4599	0.496351	1.88014	10.6159	17.2988	3.01549	3.15444
American Crow	Corvus brachyrhynchos	STABLE	2080	B2	LC			6	6	6				10.0627	11.5651	4.05166	4.21088	3.64983	8.83465	4.36563	2.30793	15.7164	2.7808	9.59177	1.71464	0.401165	2.03134	4.19866	3.6812	3.71665	7.11894	9.12903	9.76052	5.98633	6.02033	1.92169	3.00151	3.10475	1.97219	8.44837	2.62674	10.1074	1.4599	0.496351	1.88014	10.6159	17.2988	3.01549	3.15444
American Crow	Corvus brachyrhynchos	STABLE	2080	B2	LC			6	6	6				10.0627	11.5651	4.05166	4.21088	3.64983	8.83465	4.36563	2.30793	15.7164	2.7808	9.59177	1.71464	0.401165	2.03134	4.19866	3.6812	3.71665	7.11894	9.12903	9.76052	5.98633	6.02033	1.92169	3.00151	3.10475	1.97219	8.44837	2.62674	10.1074	1.4599	0.496351	1.88014	10.6159	17.2988	3.01549	3.15444
American Crow	Corvus brachyrhynchos	STABLE	2080	B2	LC			6	6	6				10.0627	11.5651	4.05166	4.21088	3.64983	8.83465	4.36563	2.30793	15.7164	2.7808	9.59177	1.71464	0.401165	2.03134	4.19866	3.6812	3.71665	7.11894	9.12903	9.76052	5.98633	6.02033	1.92169	3.00151	3.10475	1.97219	8.44837	2.62674	10.1074	1.4599	0.496351	1.88014	10.6159	17.2988	3.01549	3.15444
American Dipper	Cinclus mexicanus	THREATENED_1	2020	A1B	LC			10	10	10				9.17652	3.86249	7.90616	3.15532	3.06174	3.47103	4.16143	2.0489	15.7716	3.78314	3.77367	2.14482	0.681045	2.73024	1.71158	21.8021	3.94349	6.81474	7.07368	8.93485	8.0575	5.9091	2.22704	4.03633	6.46842	3.38196	7.00078	3.24982	6.56912	3.94084	2.40237	4.82425	5.55369	8.0023	7.2112	5.15677
American Dipper	Cinclus mexicanus	THREATENED_1	2020	A2	LC			10	10	10				9.17652	3.86249	7.90616	3.15532	3.06174	3.47103	4.16143	2.0489	15.7716	3.78314	3.77367	2.14482	0.681045	2.73024	1.71158	21.8021	3.94349	6.81474	7.07368	8.93485	8.0575	5.9091	2.22704	4.03633	6.46842	3.38196	7.00078	3.24982	6.56912	3.94084	2.40237	4.82425	5.55369	8.0023	7.2112	5.15677
American Dipper	Cinclus mexicanus	THREATENED_1	2020	B2	LC			10	10	10				9.17652	3.86249	7.90616	3.15532	3.06174	3.47103	4.16143	2.0489	15.7716	3.78314	3.77367	2.14482	0.681045	2.73024	1.71158	21.8021	3.94349	6.81474	7.07368	8.93485	8.0575	5.9091	2.22704	4.03633	6.46842	3.38196	7.00078	3.24982	6.56912	3.94084	2.40237	4.82425	5.55369	8.0023	7.2112	5.15677
American Dipper	Cinclus mexicanus	THREATENED_1	2050	A1B	LC			10	10	10				9.17652	3.86249	7.90616	3.15532	3.06174	3.47103	4.16143	2.0489	15.7716	3.78314	3.77367	2.14482	0.681045	2.73024	1.71158	21.8021	3.94349	6.81474	7.07368	8.93485	8.0575	5.9091	2.22704	4.03633	6.46842	3.38196	7.00078	3.24982	6.56912	3.94084	2.40237	4.82425	5.55369	8.0023	7.2112	5.15677
American Dipper	Cinclus mexicanus	THREATENED_1	2050	A2	LC			10	10	10				9.17652	3.86249	7.90616	3.15532	3.06174	3.47103	4.16143	2.0489	15.7716	3.78314	3.77367	2.14482	0.681045	2.73024	1.71158	21.8021	3.94349	6.81474	7.07368	8.93485	8.0575	5.9091	2.22704	4.03633	6.46842	3.38196	7.00078	3.24982	6.56912	3.94084	2.40237	4.82425	5.55369	8.0023	7.2112	5.15677
American Dipper	Cinclus mexicanus	THREATENED_1	2050	B2	LC			10	10	10				9.17652	3.86249	7.90616	3.15532	3.06174	3.47103	4.16143	2.0489	15.7716	3.78314	3.77367	2.14482	0.681045	2.73024	1.71158	21.8021	3.94349	6.81474	7.07368	8.93485	8.0575	5.9091	2.22704	4.03633	6.46842	3.38196	7.00078	3.24982	6.56912	3.94084	2.40237	4.82425	5.55369	8.0023	7.2112	5.15677
American Dipper	Cinclus mexicanus	THREATENED_1	2080	A1B	LC			10	10	10				9.17652	3.86249	7.90616	3.15532	3.06174	3.47103	4.16143	2.0489	15.7716	3.78314	3.77367	2.14482	0.681045	2.73024	1.71158	21.8021	3.94349	6.81474	7.07368	8.93485	8.0575	5.9091	2.22704	4.03633	6.46842	3.38196	7.00078	3.24982	6.56912	3.94084	2.40237	4.82425	5.55369	8.0023	7.2112	5.15677
American Dipper	Cinclus mexicanus	THREATENED_1	2080	A2	LC			10	10	10				9.17652	3.86249	7.90616	3.15532	3.06174	3.47103	4.16143	2.0489	15.7716	3.78314	3.77367	2.14482	0.681045	2.73024	1.71158	21.8021	3.94349	6.81474	7.07368	8.93485	8.0575	5.9091	2.22704	4.03633	6.46842	3.38196	7.00078	3.24982	6.56912	3.94084	2.40237	4.82425	5.55369	8.0023	7.2112	5.15677
American Dipper	Cinclus mexicanus	THREATENED_1	2080	B2	LC			10	10	10				9.17652	3.86249	7.90616	3.15532	3.06174	3.47103	4.16143	2.0489	15.7716	3.78314	3.77367	2.14482	0.681045	2.73024	1.71158	21.8021	3.94349	6.81474	7.07368	8.93485	8.0575	5.9091	2.22704	4.03633	6.46842	3.38196	7.00078	3.24982	6.56912	3.94084	2.40237	4.82425	5.55369	8.0023	7.2112	5.15677
American Golden-Plover	Pluvialis dominica	THREATENED_1	2020	A1B	LC			NA	NA	NA		D		NA	NA	NA	NA	NA	NA	NA	NA	NA	NA	NA	NA	NA	NA	NA	NA	NA	NA	24.5758	2.17024	13.6585	13.0213	2.27941	1.64446	1.33935	9.34931	9.27907	3.33242	1.98937	2.69613	0.0930724	3.55824	6.17132	1.39432	2.53873	0.909061
American Golden-Plover	Pluvialis dominica	THREATENED_1	2020	A1B	LC			NA	NA	NA		D		NA	NA	NA	NA	NA	NA	NA	NA	NA	NA	NA	NA	NA	NA	NA	NA	NA	NA	24.5758	2.17024	13.6585	13.0213	2.27941	1.64446	1.33935	9.34931	9.27907	3.33242	1.98937	2.69613	0.0930724	3.55824	6.17132	1.39432	2.53873	0.909061
American Golden-Plover	Pluvialis dominica	THREATENED_1	2020	A1B	LC			NA	NA	NA		D		NA	NA	NA	NA	NA	NA	NA	NA	NA	NA	NA	NA	NA	NA	NA	NA	NA	NA	24.5758	2.17024	13.6585	13.0213	2.27941	1.64446	1.33935	9.34931	9.27907	3.33242	1.98937	2.69613	0.0930724	3.55824	6.17132	1.39432	2.53873	0.909061
American Golden-Plover	Pluvialis dominica	THREATENED_1	2020	A1B	LC			NA	NA	NA		D		NA	NA	NA	NA	NA	NA	NA	NA	NA	NA	NA	NA	NA	NA	NA	NA	NA	NA	24.5758	2.17024	13.6585	13.0213	2.27941	1.64446	1.33935	9.34931	9.27907	3.33242	1.98937	2.69613	0.0930724	3.55824	6.17132	1.39432	2.53873	0.909061
American Golden-Plover	Pluvialis dominica	THREATENED_1	2020	A2	LC			NA	NA	NA		D		NA	NA	NA	NA	NA	NA	NA	NA	NA	NA	NA	NA	NA	NA	NA	NA	NA	NA	24.5758	2.17024	13.6585	13.0213	2.27941	1.64446	1.33935	9.34931	9.27907	3.33242	1.98937	2.69613	0.0930724	3.55824	6.17132	1.39432	2.53873	0.909061
American Golden-Plover	Pluvialis dominica	THREATENED_1	2020	A2	LC			NA	NA	NA		D		NA	NA	NA	NA	NA	NA	NA	NA	NA	NA	NA	NA	NA	NA	NA	NA	NA	NA	24.5758	2.17024	13.6585	13.0213	2.27941	1.64446	1.33935	9.34931	9.27907	3.33242	1.98937	2.69613	0.0930724	3.55824	6.17132	1.39432	2.53873	0.909061
American Golden-Plover	Pluvialis dominica	THREATENED_1	2020	A2	LC			NA	NA	NA		D		NA	NA	NA	NA	NA	NA	NA	NA	NA	NA	NA	NA	NA	NA	NA	NA	NA	NA	24.5758	2.17024	13.6585	13.0213	2.27941	1.64446	1.33935	9.34931	9.27907	3.33242	1.98937	2.69613	0.0930724	3.55824	6.17132	1.39432	2.53873	0.909061
American Golden-Plover	Pluvialis dominica	THREATENED_1	2020	A2	LC			NA	NA	NA		D		NA	NA	NA	NA	NA	NA	NA	NA	NA	NA	NA	NA	NA	NA	NA	NA	NA	NA	24.5758	2.17024	13.6585	13.0213	2.27941	1.64446	1.33935	9.34931	9.27907	3.33242	1.98937	2.69613	0.0930724	3.55824	6.17132	1.39432	2.53873	0.909061
American Golden-Plover	Pluvialis dominica	THREATENED_1	2020	B2	LC			NA	NA	NA		D		NA	NA	NA	NA	NA	NA	NA	NA	NA	NA	NA	NA	NA	NA	NA	NA	NA	NA	24.5758	2.17024	13.6585	13.0213	2.27941	1.64446	1.33935	9.34931	9.27907	3.33242	1.98937	2.69613	0.0930724	3.55824	6.17132	1.39432	2.53873	0.909061
American Golden-Plover	Pluvialis dominica	THREATENED_1	2020	B2	LC			NA	NA	NA		D		NA	NA	NA	NA	NA	NA	NA	NA	NA	NA	NA	NA	NA	NA	NA	NA	NA	NA	24.5758	2.17024	13.6585	13.0213	2.27941	1.64446	1.33935	9.34931	9.27907	3.33242	1.98937	2.69613	0.0930724	3.55824	6.17132	1.39432	2.53873	0.909061
American Golden-Plover	Pluvialis dominica	THREATENED_1	2020	B2	LC			NA	NA	NA		D		NA	NA	NA	NA	NA	NA	NA	NA	NA	NA	NA	NA	NA	NA	NA	NA	NA	NA	24.5758	2.17024	13.6585	13.0213	2.27941	1.64446	1.33935	9.34931	9.27907	3.33242	1.98937	2.69613	0.0930724	3.55824	6.17132	1.39432	2.53873	0.909061
American Golden-Plover	Pluvialis dominica	THREATENED_1	2020	B2	LC			NA	NA	NA		D		NA	NA	NA	NA	NA	NA	NA	NA	NA	NA	NA	NA	NA	NA	NA	NA	NA	NA	24.5758	2.17024	13.6585	13.0213	2.27941	1.64446	1.33935	9.34931	9.27907	3.33242	1.98937	2.69613	0.0930724	3.55824	6.17132	1.39432	2.53873	0.909061
American Golden-Plover	Pluvialis dominica	THREATENED_1	2050	A1B	LC			NA	NA	NA		D		NA	NA	NA	NA	NA	NA	NA	NA	NA	NA	NA	NA	NA	NA	NA	NA	NA	NA	24.5758	2.17024	13.6585	13.0213	2.27941	1.64446	1.33935	9.34931	9.27907	3.33242	1.98937	2.69613	0.0930724	3.55824	6.17132	1.39432	2.53873	0.909061
American Golden-Plover	Pluvialis dominica	THREATENED_1	2050	A1B	LC			NA	NA	NA		D		NA	NA	NA	NA	NA	NA	NA	NA	NA	NA	NA	NA	NA	NA	NA	NA	NA	NA	24.5758	2.17024	13.6585	13.0213	2.27941	1.64446	1.33935	9.34931	9.27907	3.33242	1.98937	2.69613	0.0930724	3.55824	6.17132	1.39432	2.53873	0.909061
American Golden-Plover	Pluvialis dominica	THREATENED_1	2050	A1B	LC			NA	NA	NA		D		NA	NA	NA	NA	NA	NA	NA	NA	NA	NA	NA	NA	NA	NA	NA	NA	NA	NA	24.5758	2.17024	13.6585	13.0213	2.27941	1.64446	1.33935	9.34931	9.27907	3.33242	1.98937	2.69613	0.0930724	3.55824	6.17132	1.39432	2.53873	0.909061
American Golden-Plover	Pluvialis dominica	THREATENED_1	2050	A1B	LC			NA	NA	NA		D		NA	NA	NA	NA	NA	NA	NA	NA	NA	NA	NA	NA	NA	NA	NA	NA	NA	NA	24.5758	2.17024	13.6585	13.0213	2.27941	1.64446	1.33935	9.34931	9.27907	3.33242	1.98937	2.69613	0.0930724	3.55824	6.17132	1.39432	2.53873	0.909061
American Golden-Plover	Pluvialis dominica	THREATENED_1	2050	A2	LC			NA	NA	NA		D		NA	NA	NA	NA	NA	NA	NA	NA	NA	NA	NA	NA	NA	NA	NA	NA	NA	NA	24.5758	2.17024	13.6585	13.0213	2.27941	1.64446	1.33935	9.34931	9.27907	3.33242	1.98937	2.69613	0.0930724	3.55824	6.17132	1.39432	2.53873	0.909061
American Golden-Plover	Pluvialis dominica	THREATENED_1	2050	A2	LC			NA	NA	NA		D		NA	NA	NA	NA	NA	NA	NA	NA	NA	NA	NA	NA	NA	NA	NA	NA	NA	NA	24.5758	2.17024	13.6585	13.0213	2.27941	1.64446	1.33935	9.34931	9.27907	3.33242	1.98937	2.69613	0.0930724	3.55824	6.17132	1.39432	2.53873	0.909061
American Golden-Plover	Pluvialis dominica	THREATENED_1	2050	A2	LC			NA	NA	NA		D		NA	NA	NA	NA	NA	NA	NA	NA	NA	NA	NA	NA	NA	NA	NA	NA	NA	NA	24.5758	2.17024	13.6585	13.0213	2.27941	1.64446	1.33935	9.34931	9.27907	3.33242	1.98937	2.69613	0.0930724	3.55824	6.17132	1.39432	2.53873	0.909061
American Golden-Plover	Pluvialis dominica	THREATENED_1	2050	A2	LC			NA	NA	NA		D		NA	NA	NA	NA	NA	NA	NA	NA	NA	NA	NA	NA	NA	NA	NA	NA	NA	NA	24.5758	2.17024	13.6585	13.0213	2.27941	1.64446	1.33935	9.34931	9.27907	3.33242	1.98937	2.69613	0.0930724	3.55824	6.17132	1.39432	2.53873	0.909061
American Golden-Plover	Pluvialis dominica	THREATENED_1	2050	B2	LC			NA	NA	NA		D		NA	NA	NA	NA	NA	NA	NA	NA	NA	NA	NA	NA	NA	NA	NA	NA	NA	NA	24.5758	2.17024	13.6585	13.0213	2.27941	1.64446	1.33935	9.34931	9.27907	3.33242	1.98937	2.69613	0.0930724	3.55824	6.17132	1.39432	2.53873	0.909061
American Golden-Plover	Pluvialis dominica	THREATENED_1	2050	B2	LC			NA	NA	NA		D		NA	NA	NA	NA	NA	NA	NA	NA	NA	NA	NA	NA	NA	NA	NA	NA	NA	NA	24.5758	2.17024	13.6585	13.0213	2.27941	1.64446	1.33935	9.34931	9.27907	3.33242	1.98937	2.69613	0.0930724	3.55824	6.17132	1.39432	2.53873	0.909061
American Golden-Plover	Pluvialis dominica	THREATENED_1	2050	B2	LC			NA	NA	NA		D		NA	NA	NA	NA	NA	NA	NA	NA	NA	NA	NA	NA	NA	NA	NA	NA	NA	NA	24.5758	2.17024	13.6585	13.0213	2.27941	1.64446	1.33935	9.34931	9.27907	3.33242	1.98937	2.69613	0.0930724	3.55824	6.17132	1.39432	2.53873	0.909061
American Golden-Plover	Pluvialis dominica	THREATENED_1	2050	B2	LC			NA	NA	NA		D		NA	NA	NA	NA	NA	NA	NA	NA	NA	NA	NA	NA	NA	NA	NA	NA	NA	NA	24.5758	2.17024	13.6585	13.0213	2.27941	1.64446	1.33935	9.34931	9.27907	3.33242	1.98937	2.69613	0.0930724	3.55824	6.17132	1.39432	2.53873	0.909061
American Golden-Plover	Pluvialis dominica	THREATENED_1	2080	A1B	LC			NA	NA	NA		D		NA	NA	NA	NA	NA	NA	NA	NA	NA	NA	NA	NA	NA	NA	NA	NA	NA	NA	24.5758	2.17024	13.6585	13.0213	2.27941	1.64446	1.33935	9.34931	9.27907	3.33242	1.98937	2.69613	0.0930724	3.55824	6.17132	1.39432	2.53873	0.909061
American Golden-Plover	Pluvialis dominica	THREATENED_1	2080	A1B	LC			NA	NA	NA		D		NA	NA	NA	NA	NA	NA	NA	NA	NA	NA	NA	NA	NA	NA	NA	NA	NA	NA	24.5758	2.17024	13.6585	13.0213	2.27941	1.64446	1.33935	9.34931	9.27907	3.33242	1.98937	2.69613	0.0930724	3.55824	6.17132	1.39432	2.53873	0.909061
American Golden-Plover	Pluvialis dominica	THREATENED_1	2080	A1B	LC			NA	NA	NA		D		NA	NA	NA	NA	NA	NA	NA	NA	NA	NA	NA	NA	NA	NA	NA	NA	NA	NA	24.5758	2.17024	13.6585	13.0213	2.27941	1.64446	1.33935	9.34931	9.27907	3.33242	1.98937	2.69613	0.0930724	3.55824	6.17132	1.39432	2.53873	0.909061
American Golden-Plover	Pluvialis dominica	THREATENED_1	2080	A1B	LC			NA	NA	NA		D		NA	NA	NA	NA	NA	NA	NA	NA	NA	NA	NA	NA	NA	NA	NA	NA	NA	NA	24.5758	2.17024	13.6585	13.0213	2.27941	1.64446	1.33935	9.34931	9.27907	3.33242	1.98937	2.69613	0.0930724	3.55824	6.17132	1.39432	2.53873	0.909061
American Golden-Plover	Pluvialis dominica	THREATENED_1	2080	A2	LC			NA	NA	NA		D		NA	NA	NA	NA	NA	NA	NA	NA	NA	NA	NA	NA	NA	NA	NA	NA	NA	NA	24.5758	2.17024	13.6585	13.0213	2.27941	1.64446	1.33935	9.34931	9.27907	3.33242	1.98937	2.69613	0.0930724	3.55824	6.17132	1.39432	2.53873	0.909061
American Golden-Plover	Pluvialis dominica	THREATENED_1	2080	A2	LC			NA	NA	NA		D		NA	NA	NA	NA	NA	NA	NA	NA	NA	NA	NA	NA	NA	NA	NA	NA	NA	NA	24.5758	2.17024	13.6585	13.0213	2.27941	1.64446	1.33935	9.34931	9.27907	3.33242	1.98937	2.69613	0.0930724	3.55824	6.17132	1.39432	2.53873	0.909061
American Golden-Plover	Pluvialis dominica	THREATENED_1	2080	A2	LC			NA	NA	NA		D		NA	NA	NA	NA	NA	NA	NA	NA	NA	NA	NA	NA	NA	NA	NA	NA	NA	NA	24.5758	2.17024	13.6585	13.0213	2.27941	1.64446	1.33935	9.34931	9.27907	3.33242	1.98937	2.69613	0.0930724	3.55824	6.17132	1.39432	2.53873	0.909061
American Golden-Plover	Pluvialis dominica	THREATENED_1	2080	A2	LC			NA	NA	NA		D		NA	NA	NA	NA	NA	NA	NA	NA	NA	NA	NA	NA	NA	NA	NA	NA	NA	NA	24.5758	2.17024	13.6585	13.0213	2.27941	1.64446	1.33935	9.34931	9.27907	3.33242	1.98937	2.69613	0.0930724	3.55824	6.17132	1.39432	2.53873	0.909061
American Golden-Plover	Pluvialis dominica	THREATENED_1	2080	B2	LC			NA	NA	NA		D		NA	NA	NA	NA	NA	NA	NA	NA	NA	NA	NA	NA	NA	NA	NA	NA	NA	NA	24.5758	2.17024	13.6585	13.0213	2.27941	1.64446	1.33935	9.34931	9.27907	3.33242	1.98937	2.69613	0.0930724	3.55824	6.17132	1.39432	2.53873	0.909061
American Golden-Plover	Pluvialis dominica	THREATENED_1	2080	B2	LC			NA	NA	NA		D		NA	NA	NA	NA	NA	NA	NA	NA	NA	NA	NA	NA	NA	NA	NA	NA	NA	NA	24.5758	2.17024	13.6585	13.0213	2.27941	1.64446	1.33935	9.34931	9.27907	3.33242	1.98937	2.69613	0.0930724	3.55824	6.17132	1.39432	2.53873	0.909061
American Golden-Plover	Pluvialis dominica	THREATENED_1	2080	B2	LC			NA	NA	NA		D		NA	NA	NA	NA	NA	NA	NA	NA	NA	NA	NA	NA	NA	NA	NA	NA	NA	NA	24.5758	2.17024	13.6585	13.0213	2.27941	1.64446	1.33935	9.34931	9.27907	3.33242	1.98937	2.69613	0.0930724	3.55824	6.17132	1.39432	2.53873	0.909061
American Golden-Plover	Pluvialis dominica	THREATENED_1	2080	B2	LC			NA	NA	NA		D		NA	NA	NA	NA	NA	NA	NA	NA	NA	NA	NA	NA	NA	NA	NA	NA	NA	NA	24.5758	2.17024	13.6585	13.0213	2.27941	1.64446	1.33935	9.34931	9.27907	3.33242	1.98937	2.69613	0.0930724	3.55824	6.17132	1.39432	2.53873	0.909061
American Goldfinch	Spinus tristis	STABLE	2020	A1B	LC			6	6	6				16.3169	8.21339	4.79632	2.94598	3.06897	3.29317	2.70617	1.81474	27.0799	2.40734	4.17393	1.3125	0.387738	1.90512	4.1126	3.0858	3.89411	8.48528	17.7168	13.0304	15.389	2.85651	1.12595	1.18993	1.37779	1.4401	22.2442	1.24826	4.83063	0.807342	1.14428	0.968539	3.62087	7.26959	1.34426	2.39561
American Goldfinch	Spinus tristis	STABLE	2020	A1B	LC			6	6	6				16.3169	8.21339	4.79632	2.94598	3.06897	3.29317	2.70617	1.81474	27.0799	2.40734	4.17393	1.3125	0.387738	1.90512	4.1126	3.0858	3.89411	8.48528	17.7168	13.0304	15.389	2.85651	1.12595	1.18993	1.37779	1.4401	22.2442	1.24826	4.83063	0.807342	1.14428	0.968539	3.62087	7.26959	1.34426	2.39561
American Goldfinch	Spinus tristis	STABLE	2020	A1B	LC			6	6	6				16.3169	8.21339	4.79632	2.94598	3.06897	3.29317	2.70617	1.81474	27.0799	2.40734	4.17393	1.3125	0.387738	1.90512	4.1126	3.0858	3.89411	8.48528	17.7168	13.0304	15.389	2.85651	1.12595	1.18993	1.37779	1.4401	22.2442	1.24826	4.83063	0.807342	1.14428	0.968539	3.62087	7.26959	1.34426	2.39561
American Goldfinch	Spinus tristis	STABLE	2020	A1B	LC			6	6	6				16.3169	8.21339	4.79632	2.94598	3.06897	3.29317	2.70617	1.81474	27.0799	2.40734	4.17393	1.3125	0.387738	1.90512	4.1126	3.0858	3.89411	8.48528	17.7168	13.0304	15.389	2.85651	1.12595	1.18993	1.37779	1.4401	22.2442	1.24826	4.83063	0.807342	1.14428	0.968539	3.62087	7.26959	1.34426	2.39561
American Goldfinch	Spinus tristis	STABLE	2020	A2	LC			6	6	6				16.3169	8.21339	4.79632	2.94598	3.06897	3.29317	2.70617	1.81474	27.0799	2.40734	4.17393	1.3125	0.387738	1.90512	4.1126	3.0858	3.89411	8.48528	17.7168	13.0304	15.389	2.85651	1.12595	1.18993	1.37779	1.4401	22.2442	1.24826	4.83063	0.807342	1.14428	0.968539	3.62087	7.26959	1.34426	2.39561
American Goldfinch	Spinus tristis	STABLE	2020	A2	LC			6	6	6				16.3169	8.21339	4.79632	2.94598	3.06897	3.29317	2.70617	1.81474	27.0799	2.40734	4.17393	1.3125	0.387738	1.90512	4.1126	3.0858	3.89411	8.48528	17.7168	13.0304	15.389	2.85651	1.12595	1.18993	1.37779	1.4401	22.2442	1.24826	4.83063	0.807342	1.14428	0.968539	3.62087	7.26959	1.34426	2.39561
American Goldfinch	Spinus tristis	STABLE	2020	A2	LC			6	6	6				16.3169	8.21339	4.79632	2.94598	3.06897	3.29317	2.70617	1.81474	27.0799	2.40734	4.17393	1.3125	0.387738	1.90512	4.1126	3.0858	3.89411	8.48528	17.7168	13.0304	15.389	2.85651	1.12595	1.18993	1.37779	1.4401	22.2442	1.24826	4.83063	0.807342	1.14428	0.968539	3.62087	7.26959	1.34426	2.39561
American Goldfinch	Spinus tristis	STABLE	2020	A2	LC			6	6	6				16.3169	8.21339	4.79632	2.94598	3.06897	3.29317	2.70617	1.81474	27.0799	2.40734	4.17393	1.3125	0.387738	1.90512	4.1126	3.0858	3.89411	8.48528	17.7168	13.0304	15.389	2.85651	1.12595	1.18993	1.37779	1.4401	22.2442	1.24826	4.83063	0.807342	1.14428	0.968539	3.62087	7.26959	1.34426	2.39561
American Goldfinch	Spinus tristis	STABLE	2020	B2	LC			6	6	6				16.3169	8.21339	4.79632	2.94598	3.06897	3.29317	2.70617	1.81474	27.0799	2.40734	4.17393	1.3125	0.387738	1.90512	4.1126	3.0858	3.89411	8.48528	17.7168	13.0304	15.389	2.85651	1.12595	1.18993	1.37779	1.4401	22.2442	1.24826	4.83063	0.807342	1.14428	0.968539	3.62087	7.26959	1.34426	2.39561
American Goldfinch	Spinus tristis	STABLE	2020	B2	LC			6	6	6				16.3169	8.21339	4.79632	2.94598	3.06897	3.29317	2.70617	1.81474	27.0799	2.40734	4.17393	1.3125	0.387738	1.90512	4.1126	3.0858	3.89411	8.48528	17.7168	13.0304	15.389	2.85651	1.12595	1.18993	1.37779	1.4401	22.2442	1.24826	4.83063	0.807342	1.14428	0.968539	3.62087	7.26959	1.34426	2.39561
American Goldfinch	Spinus tristis	STABLE	2020	B2	LC			6	6	6				16.3169	8.21339	4.79632	2.94598	3.06897	3.29317	2.70617	1.81474	27.0799	2.40734	4.17393	1.3125	0.387738	1.90512	4.1126	3.0858	3.89411	8.48528	17.7168	13.0304	15.389	2.85651	1.12595	1.18993	1.37779	1.4401	22.2442	1.24826	4.83063	0.807342	1.14428	0.968539	3.62087	7.26959	1.34426	2.39561
American Goldfinch	Spinus tristis	STABLE	2020	B2	LC			6	6	6				16.3169	8.21339	4.79632	2.94598	3.06897	3.29317	2.70617	1.81474	27.0799	2.40734	4.17393	1.3125	0.387738	1.90512	4.1126	3.0858	3.89411	8.48528	17.7168	13.0304	15.389	2.85651	1.12595	1.18993	1.37779	1.4401	22.2442	1.24826	4.83063	0.807342	1.14428	0.968539	3.62087	7.26959	1.34426	2.39561
American Goldfinch	Spinus tristis	STABLE	2050	A1B	LC			6	6	6				16.3169	8.21339	4.79632	2.94598	3.06897	3.29317	2.70617	1.81474	27.0799	2.40734	4.17393	1.3125	0.387738	1.90512	4.1126	3.0858	3.89411	8.48528	17.7168	13.0304	15.389	2.85651	1.12595	1.18993	1.37779	1.4401	22.2442	1.24826	4.83063	0.807342	1.14428	0.968539	3.62087	7.26959	1.34426	2.39561
American Goldfinch	Spinus tristis	STABLE	2050	A1B	LC			6	6	6				16.3169	8.21339	4.79632	2.94598	3.06897	3.29317	2.70617	1.81474	27.0799	2.40734	4.17393	1.3125	0.387738	1.90512	4.1126	3.0858	3.89411	8.48528	17.7168	13.0304	15.389	2.85651	1.12595	1.18993	1.37779	1.4401	22.2442	1.24826	4.83063	0.807342	1.14428	0.968539	3.62087	7.26959	1.34426	2.39561
American Goldfinch	Spinus tristis	STABLE	2050	A1B	LC			6	6	6				16.3169	8.21339	4.79632	2.94598	3.06897	3.29317	2.70617	1.81474	27.0799	2.40734	4.17393	1.3125	0.387738	1.90512	4.1126	3.0858	3.89411	8.48528	17.7168	13.0304	15.389	2.85651	1.12595	1.18993	1.37779	1.4401	22.2442	1.24826	4.83063	0.807342	1.14428	0.968539	3.62087	7.26959	1.34426	2.39561
American Goldfinch	Spinus tristis	STABLE	2050	A1B	LC			6	6	6				16.3169	8.21339	4.79632	2.94598	3.06897	3.29317	2.70617	1.81474	27.0799	2.40734	4.17393	1.3125	0.387738	1.90512	4.1126	3.0858	3.89411	8.48528	17.7168	13.0304	15.389	2.85651	1.12595	1.18993	1.37779	1.4401	22.2442	1.24826	4.83063	0.807342	1.14428	0.968539	3.62087	7.26959	1.34426	2.39561
American Goldfinch	Spinus tristis	STABLE	2050	A2	LC			6	6	6				16.3169	8.21339	4.79632	2.94598	3.06897	3.29317	2.70617	1.81474	27.0799	2.40734	4.17393	1.3125	0.387738	1.90512	4.1126	3.0858	3.89411	8.48528	17.7168	13.0304	15.389	2.85651	1.12595	1.18993	1.37779	1.4401	22.2442	1.24826	4.83063	0.807342	1.14428	0.968539	3.62087	7.26959	1.34426	2.39561
American Goldfinch	Spinus tristis	STABLE	2050	A2	LC			6	6	6				16.3169	8.21339	4.79632	2.94598	3.06897	3.29317	2.70617	1.81474	27.0799	2.40734	4.17393	1.3125	0.387738	1.90512	4.1126	3.0858	3.89411	8.48528	17.7168	13.0304	15.389	2.85651	1.12595	1.18993	1.37779	1.4401	22.2442	1.24826	4.83063	0.807342	1.14428	0.968539	3.62087	7.26959	1.34426	2.39561
American Goldfinch	Spinus tristis	STABLE	2050	A2	LC			6	6	6				16.3169	8.21339	4.79632	2.94598	3.06897	3.29317	2.70617	1.81474	27.0799	2.40734	4.17393	1.3125	0.387738	1.90512	4.1126	3.0858	3.89411	8.48528	17.7168	13.0304	15.389	2.85651	1.12595	1.18993	1.37779	1.4401	22.2442	1.24826	4.83063	0.807342	1.14428	0.968539	3.62087	7.26959	1.34426	2.39561
American Goldfinch	Spinus tristis	STABLE	2050	A2	LC			6	6	6				16.3169	8.21339	4.79632	2.94598	3.06897	3.29317	2.70617	1.81474	27.0799	2.40734	4.17393	1.3125	0.387738	1.90512	4.1126	3.0858	3.89411	8.48528	17.7168	13.0304	15.389	2.85651	1.12595	1.18993	1.37779	1.4401	22.2442	1.24826	4.83063	0.807342	1.14428	0.968539	3.62087	7.26959	1.34426	2.39561
American Goldfinch	Spinus tristis	STABLE	2050	B2	LC			6	6	6				16.3169	8.21339	4.79632	2.94598	3.06897	3.29317	2.70617	1.81474	27.0799	2.40734	4.17393	1.3125	0.387738	1.90512	4.1126	3.0858	3.89411	8.48528	17.7168	13.0304	15.389	2.85651	1.12595	1.18993	1.37779	1.4401	22.2442	1.24826	4.83063	0.807342	1.14428	0.968539	3.62087	7.26959	1.34426	2.39561
American Goldfinch	Spinus tristis	STABLE	2050	B2	LC			6	6	6				16.3169	8.21339	4.79632	2.94598	3.06897	3.29317	2.70617	1.81474	27.0799	2.40734	4.17393	1.3125	0.387738	1.90512	4.1126	3.0858	3.89411	8.48528	17.7168	13.0304	15.389	2.85651	1.12595	1.18993	1.37779	1.4401	22.2442	1.24826	4.83063	0.807342	1.14428	0.968539	3.62087	7.26959	1.34426	2.39561
American Goldfinch	Spinus tristis	STABLE	2050	B2	LC			6	6	6				16.3169	8.21339	4.79632	2.94598	3.06897	3.29317	2.70617	1.81474	27.0799	2.40734	4.17393	1.3125	0.387738	1.90512	4.1126	3.0858	3.89411	8.48528	17.7168	13.0304	15.389	2.85651	1.12595	1.18993	1.37779	1.4401	22.2442	1.24826	4.83063	0.807342	1.14428	0.968539	3.62087	7.26959	1.34426	2.39561
American Goldfinch	Spinus tristis	STABLE	2050	B2	LC			6	6	6				16.3169	8.21339	4.79632	2.94598	3.06897	3.29317	2.70617	1.81474	27.0799	2.40734	4.17393	1.3125	0.387738	1.90512	4.1126	3.0858	3.89411	8.48528	17.7168	13.0304	15.389	2.85651	1.12595	1.18993	1.37779	1.4401	22.2442	1.24826	4.83063	0.807342	1.14428	0.968539	3.62087	7.26959	1.34426	2.39561
American Goldfinch	Spinus tristis	STABLE	2080	A1B	LC			6	6	6				16.3169	8.21339	4.79632	2.94598	3.06897	3.29317	2.70617	1.81474	27.0799	2.40734	4.17393	1.3125	0.387738	1.90512	4.1126	3.0858	3.89411	8.48528	17.7168	13.0304	15.389	2.85651	1.12595	1.18993	1.37779	1.4401	22.2442	1.24826	4.83063	0.807342	1.14428	0.968539	3.62087	7.26959	1.34426	2.39561
American Goldfinch	Spinus tristis	STABLE	2080	A1B	LC			6	6	6				16.3169	8.21339	4.79632	2.94598	3.06897	3.29317	2.70617	1.81474	27.0799	2.40734	4.17393	1.3125	0.387738	1.90512	4.1126	3.0858	3.89411	8.48528	17.7168	13.0304	15.389	2.85651	1.12595	1.18993	1.37779	1.4401	22.2442	1.24826	4.83063	0.807342	1.14428	0.968539	3.62087	7.26959	1.34426	2.39561
American Goldfinch	Spinus tristis	STABLE	2080	A1B	LC			6	6	6				16.3169	8.21339	4.79632	2.94598	3.06897	3.29317	2.70617	1.81474	27.0799	2.40734	4.17393	1.3125	0.387738	1.90512	4.1126	3.0858	3.89411	8.48528	17.7168	13.0304	15.389	2.85651	1.12595	1.18993	1.37779	1.4401	22.2442	1.24826	4.83063	0.807342	1.14428	0.968539	3.62087	7.26959	1.34426	2.39561
American Goldfinch	Spinus tristis	STABLE	2080	A1B	LC			6	6	6				16.3169	8.21339	4.79632	2.94598	3.06897	3.29317	2.70617	1.81474	27.0799	2.40734	4.17393	1.3125	0.387738	1.90512	4.1126	3.0858	3.89411	8.48528	17.7168	13.0304	15.389	2.85651	1.12595	1.18993	1.37779	1.4401	22.2442	1.24826	4.83063	0.807342	1.14428	0.968539	3.62087	7.26959	1.34426	2.39561
American Goldfinch	Spinus tristis	STABLE	2080	A2	LC			6	6	6				16.3169	8.21339	4.79632	2.94598	3.06897	3.29317	2.70617	1.81474	27.0799	2.40734	4.17393	1.3125	0.387738	1.90512	4.1126	3.0858	3.89411	8.48528	17.7168	13.0304	15.389	2.85651	1.12595	1.18993	1.37779	1.4401	22.2442	1.24826	4.83063	0.807342	1.14428	0.968539	3.62087	7.26959	1.34426	2.39561
American Goldfinch	Spinus tristis	STABLE	2080	A2	LC			6	6	6				16.3169	8.21339	4.79632	2.94598	3.06897	3.29317	2.70617	1.81474	27.0799	2.40734	4.17393	1.3125	0.387738	1.90512	4.1126	3.0858	3.89411	8.48528	17.7168	13.0304	15.389	2.85651	1.12595	1.18993	1.37779	1.4401	22.2442	1.24826	4.83063	0.807342	1.14428	0.968539	3.62087	7.26959	1.34426	2.39561
American Goldfinch	Spinus tristis	STABLE	2080	A2	LC			6	6	6				16.3169	8.21339	4.79632	2.94598	3.06897	3.29317	2.70617	1.81474	27.0799	2.40734	4.17393	1.3125	0.387738	1.90512	4.1126	3.0858	3.89411	8.48528	17.7168	13.0304	15.389	2.85651	1.12595	1.18993	1.37779	1.4401	22.2442	1.24826	4.83063	0.807342	1.14428	0.968539	3.62087	7.26959	1.34426	2.39561
American Goldfinch	Spinus tristis	STABLE	2080	A2	LC			6	6	6				16.3169	8.21339	4.79632	2.94598	3.06897	3.29317	2.70617	1.81474	27.0799	2.40734	4.17393	1.3125	0.387738	1.90512	4.1126	3.0858	3.89411	8.48528	17.7168	13.0304	15.389	2.85651	1.12595	1.18993	1.37779	1.4401	22.2442	1.24826	4.83063	0.807342	1.14428	0.968539	3.62087	7.26959	1.34426	2.39561
American Goldfinch	Spinus tristis	STABLE	2080	B2	LC			6	6	6				16.3169	8.21339	4.79632	2.94598	3.06897	3.29317	2.70617	1.81474	27.0799	2.40734	4.17393	1.3125	0.387738	1.90512	4.1126	3.0858	3.89411	8.48528	17.7168	13.0304	15.389	2.85651	1.12595	1.18993	1.37779	1.4401	22.2442	1.24826	4.83063	0.807342	1.14428	0.968539	3.62087	7.26959	1.34426	2.39561
American Goldfinch	Spinus tristis	STABLE	2080	B2	LC			6	6	6				16.3169	8.21339	4.79632	2.94598	3.06897	3.29317	2.70617	1.81474	27.0799	2.40734	4.17393	1.3125	0.387738	1.90512	4.1126	3.0858	3.89411	8.48528	17.7168	13.0304	15.389	2.85651	1.12595	1.18993	1.37779	1.4401	22.2442	1.24826	4.83063	0.807342	1.14428	0.968539	3.62087	7.26959	1.34426	2.39561
American Goldfinch	Spinus tristis	STABLE	2080	B2	LC			6	6	6				16.3169	8.21339	4.79632	2.94598	3.06897	3.29317	2.70617	1.81474	27.0799	2.40734	4.17393	1.3125	0.387738	1.90512	4.1126	3.0858	3.89411	8.48528	17.7168	13.0304	15.389	2.85651	1.12595	1.18993	1.37779	1.4401	22.2442	1.24826	4.83063	0.807342	1.14428	0.968539	3.62087	7.26959	1.34426	2.39561
American Goldfinch	Spinus tristis	STABLE	2080	B2	LC			6	6	6				16.3169	8.21339	4.79632	2.94598	3.06897	3.29317	2.70617	1.81474	27.0799	2.40734	4.17393	1.3125	0.387738	1.90512	4.1126	3.0858	3.89411	8.48528	17.7168	13.0304	15.389	2.85651	1.12595	1.18993	1.37779	1.4401	22.2442	1.24826	4.83063	0.807342	1.14428	0.968539	3.62087	7.26959	1.34426	2.39561
American Kestrel	Falco sparverius	THREATENED_1	2020	A1B	LC			11	10	11				57.4943	3.88342	4.01871	3.62289	1.12484	1.19828	1.9149	1.52403	6.28657	1.667	3.8182	1.16718	0.975439	0.836385	1.0953	1.85393	2.83376	4.68486	12.1043	8.32146	8.02049	5.99251	3.05144	5.45746	4.71461	3.90803	7.49528	4.16653	9.53553	3.73876	0.947991	3.39944	2.77053	5.94125	6.78264	3.65171
American Kestrel	Falco sparverius	THREATENED_1	2020	A1B	LC			11	10	11				57.4943	3.88342	4.01871	3.62289	1.12484	1.19828	1.9149	1.52403	6.28657	1.667	3.8182	1.16718	0.975439	0.836385	1.0953	1.85393	2.83376	4.68486	12.1043	8.32146	8.02049	5.99251	3.05144	5.45746	4.71461	3.90803	7.49528	4.16653	9.53553	3.73876	0.947991	3.39944	2.77053	5.94125	6.78264	3.65171
American Kestrel	Falco sparverius	THREATENED_1	2020	A1B	LC			11	10	11				57.4943	3.88342	4.01871	3.62289	1.12484	1.19828	1.9149	1.52403	6.28657	1.667	3.8182	1.16718	0.975439	0.836385	1.0953	1.85393	2.83376	4.68486	12.1043	8.32146	8.02049	5.99251	3.05144	5.45746	4.71461	3.90803	7.49528	4.16653	9.53553	3.73876	0.947991	3.39944	2.77053	5.94125	6.78264	3.65171
American Kestrel	Falco sparverius	THREATENED_1	2020	A1B	LC			11	10	11				57.4943	3.88342	4.01871	3.62289	1.12484	1.19828	1.9149	1.52403	6.28657	1.667	3.8182	1.16718	0.975439	0.836385	1.0953	1.85393	2.83376	4.68486	12.1043	8.32146	8.02049	5.99251	3.05144	5.45746	4.71461	3.90803	7.49528	4.16653	9.53553	3.73876	0.947991	3.39944	2.77053	5.94125	6.78264	3.65171
American Kestrel	Falco sparverius	THREATENED_1	2020	A1B	LC			11	10	11				57.4943	3.88342	4.01871	3.62289	1.12484	1.19828	1.9149	1.52403	6.28657	1.667	3.8182	1.16718	0.975439	0.836385	1.0953	1.85393	2.83376	4.68486	12.1043	8.32146	8.02049	5.99251	3.05144	5.45746	4.71461	3.90803	7.49528	4.16653	9.53553	3.73876	0.947991	3.39944	2.77053	5.94125	6.78264	3.65171
American Kestrel	Falco sparverius	THREATENED_1	2020	A1B	LC			11	10	11				57.4943	3.88342	4.01871	3.62289	1.12484	1.19828	1.9149	1.52403	6.28657	1.667	3.8182	1.16718	0.975439	0.836385	1.0953	1.85393	2.83376	4.68486	12.1043	8.32146	8.02049	5.99251	3.05144	5.45746	4.71461	3.90803	7.49528	4.16653	9.53553	3.73876	0.947991	3.39944	2.77053	5.94125	6.78264	3.65171
American Kestrel	Falco sparverius	THREATENED_1	2020	A1B	LC			11	10	11				57.4943	3.88342	4.01871	3.62289	1.12484	1.19828	1.9149	1.52403	6.28657	1.667	3.8182	1.16718	0.975439	0.836385	1.0953	1.85393	2.83376	4.68486	12.1043	8.32146	8.02049	5.99251	3.05144	5.45746	4.71461	3.90803	7.49528	4.16653	9.53553	3.73876	0.947991	3.39944	2.77053	5.94125	6.78264	3.65171
American Kestrel	Falco sparverius	THREATENED_1	2020	A2	LC			11	10	11				57.4943	3.88342	4.01871	3.62289	1.12484	1.19828	1.9149	1.52403	6.28657	1.667	3.8182	1.16718	0.975439	0.836385	1.0953	1.85393	2.83376	4.68486	12.1043	8.32146	8.02049	5.99251	3.05144	5.45746	4.71461	3.90803	7.49528	4.16653	9.53553	3.73876	0.947991	3.39944	2.77053	5.94125	6.78264	3.65171
American Kestrel	Falco sparverius	THREATENED_1	2020	A2	LC			11	10	11				57.4943	3.88342	4.01871	3.62289	1.12484	1.19828	1.9149	1.52403	6.28657	1.667	3.8182	1.16718	0.975439	0.836385	1.0953	1.85393	2.83376	4.68486	12.1043	8.32146	8.02049	5.99251	3.05144	5.45746	4.71461	3.90803	7.49528	4.16653	9.53553	3.73876	0.947991	3.39944	2.77053	5.94125	6.78264	3.65171
American Kestrel	Falco sparverius	THREATENED_1	2020	A2	LC			11	10	11				57.4943	3.88342	4.01871	3.62289	1.12484	1.19828	1.9149	1.52403	6.28657	1.667	3.8182	1.16718	0.975439	0.836385	1.0953	1.85393	2.83376	4.68486	12.1043	8.32146	8.02049	5.99251	3.05144	5.45746	4.71461	3.90803	7.49528	4.16653	9.53553	3.73876	0.947991	3.39944	2.77053	5.94125	6.78264	3.65171
American Kestrel	Falco sparverius	THREATENED_1	2020	A2	LC			11	10	11				57.4943	3.88342	4.01871	3.62289	1.12484	1.19828	1.9149	1.52403	6.28657	1.667	3.8182	1.16718	0.975439	0.836385	1.0953	1.85393	2.83376	4.68486	12.1043	8.32146	8.02049	5.99251	3.05144	5.45746	4.71461	3.90803	7.49528	4.16653	9.53553	3.73876	0.947991	3.39944	2.77053	5.94125	6.78264	3.65171
American Kestrel	Falco sparverius	THREATENED_1	2020	A2	LC			11	10	11				57.4943	3.88342	4.01871	3.62289	1.12484	1.19828	1.9149	1.52403	6.28657	1.667	3.8182	1.16718	0.975439	0.836385	1.0953	1.85393	2.83376	4.68486	12.1043	8.32146	8.02049	5.99251	3.05144	5.45746	4.71461	3.90803	7.49528	4.16653	9.53553	3.73876	0.947991	3.39944	2.77053	5.94125	6.78264	3.65171
American Kestrel	Falco sparverius	THREATENED_1	2020	A2	LC			11	10	11				57.4943	3.88342	4.01871	3.62289	1.12484	1.19828	1.9149	1.52403	6.28657	1.667	3.8182	1.16718	0.975439	0.836385	1.0953	1.85393	2.83376	4.68486	12.1043	8.32146	8.02049	5.99251	3.05144	5.45746	4.71461	3.90803	7.49528	4.16653	9.53553	3.73876	0.947991	3.39944	2.77053	5.94125	6.78264	3.65171
American Kestrel	Falco sparverius	THREATENED_1	2020	A2	LC			11	10	11				57.4943	3.88342	4.01871	3.62289	1.12484	1.19828	1.9149	1.52403	6.28657	1.667	3.8182	1.16718	0.975439	0.836385	1.0953	1.85393	2.83376	4.68486	12.1043	8.32146	8.02049	5.99251	3.05144	5.45746	4.71461	3.90803	7.49528	4.16653	9.53553	3.73876	0.947991	3.39944	2.77053	5.94125	6.78264	3.65171
American Kestrel	Falco sparverius	THREATENED_1	2020	B2	LC			11	10	11				57.4943	3.88342	4.01871	3.62289	1.12484	1.19828	1.9149	1.52403	6.28657	1.667	3.8182	1.16718	0.975439	0.836385	1.0953	1.85393	2.83376	4.68486	12.1043	8.32146	8.02049	5.99251	3.05144	5.45746	4.71461	3.90803	7.49528	4.16653	9.53553	3.73876	0.947991	3.39944	2.77053	5.94125	6.78264	3.65171
American Kestrel	Falco sparverius	THREATENED_1	2020	B2	LC			11	10	11				57.4943	3.88342	4.01871	3.62289	1.12484	1.19828	1.9149	1.52403	6.28657	1.667	3.8182	1.16718	0.975439	0.836385	1.0953	1.85393	2.83376	4.68486	12.1043	8.32146	8.02049	5.99251	3.05144	5.45746	4.71461	3.90803	7.49528	4.16653	9.53553	3.73876	0.947991	3.39944	2.77053	5.94125	6.78264	3.65171
American Kestrel	Falco sparverius	THREATENED_1	2020	B2	LC			11	10	11				57.4943	3.88342	4.01871	3.62289	1.12484	1.19828	1.9149	1.52403	6.28657	1.667	3.8182	1.16718	0.975439	0.836385	1.0953	1.85393	2.83376	4.68486	12.1043	8.32146	8.02049	5.99251	3.05144	5.45746	4.71461	3.90803	7.49528	4.16653	9.53553	3.73876	0.947991	3.39944	2.77053	5.94125	6.78264	3.65171
American Kestrel	Falco sparverius	THREATENED_1	2020	B2	LC			11	10	11				57.4943	3.88342	4.01871	3.62289	1.12484	1.19828	1.9149	1.52403	6.28657	1.667	3.8182	1.16718	0.975439	0.836385	1.0953	1.85393	2.83376	4.68486	12.1043	8.32146	8.02049	5.99251	3.05144	5.45746	4.71461	3.90803	7.49528	4.16653	9.53553	3.73876	0.947991	3.39944	2.77053	5.94125	6.78264	3.65171
American Kestrel	Falco sparverius	THREATENED_1	2020	B2	LC			11	10	11				57.4943	3.88342	4.01871	3.62289	1.12484	1.19828	1.9149	1.52403	6.28657	1.667	3.8182	1.16718	0.975439	0.836385	1.0953	1.85393	2.83376	4.68486	12.1043	8.32146	8.02049	5.99251	3.05144	5.45746	4.71461	3.90803	7.49528	4.16653	9.53553	3.73876	0.947991	3.39944	2.77053	5.94125	6.78264	3.65171
American Kestrel	Falco sparverius	THREATENED_1	2020	B2	LC			11	10	11				57.4943	3.88342	4.01871	3.62289	1.12484	1.19828	1.9149	1.52403	6.28657	1.667	3.8182	1.16718	0.975439	0.836385	1.0953	1.85393	2.83376	4.68486	12.1043	8.32146	8.02049	5.99251	3.05144	5.45746	4.71461	3.90803	7.49528	4.16653	9.53553	3.73876	0.947991	3.39944	2.77053	5.94125	6.78264	3.65171
American Kestrel	Falco sparverius	THREATENED_1	2020	B2	LC			11	10	11				57.4943	3.88342	4.01871	3.62289	1.12484	1.19828	1.9149	1.52403	6.28657	1.667	3.8182	1.16718	0.975439	0.836385	1.0953	1.85393	2.83376	4.68486	12.1043	8.32146	8.02049	5.99251	3.05144	5.45746	4.71461	3.90803	7.49528	4.16653	9.53553	3.73876	0.947991	3.39944	2.77053	5.94125	6.78264	3.65171
American Kestrel	Falco sparverius	THREATENED_1	2050	A1B	LC			11	10	11				57.4943	3.88342	4.01871	3.62289	1.12484	1.19828	1.9149	1.52403	6.28657	1.667	3.8182	1.16718	0.975439	0.836385	1.0953	1.85393	2.83376	4.68486	12.1043	8.32146	8.02049	5.99251	3.05144	5.45746	4.71461	3.90803	7.49528	4.16653	9.53553	3.73876	0.947991	3.39944	2.77053	5.94125	6.78264	3.65171
American Kestrel	Falco sparverius	THREATENED_1	2050	A1B	LC			11	10	11				57.4943	3.88342	4.01871	3.62289	1.12484	1.19828	1.9149	1.52403	6.28657	1.667	3.8182	1.16718	0.975439	0.836385	1.0953	1.85393	2.83376	4.68486	12.1043	8.32146	8.02049	5.99251	3.05144	5.45746	4.71461	3.90803	7.49528	4.16653	9.53553	3.73876	0.947991	3.39944	2.77053	5.94125	6.78264	3.65171
American Kestrel	Falco sparverius	THREATENED_1	2050	A1B	LC			11	10	11				57.4943	3.88342	4.01871	3.62289	1.12484	1.19828	1.9149	1.52403	6.28657	1.667	3.8182	1.16718	0.975439	0.836385	1.0953	1.85393	2.83376	4.68486	12.1043	8.32146	8.02049	5.99251	3.05144	5.45746	4.71461	3.90803	7.49528	4.16653	9.53553	3.73876	0.947991	3.39944	2.77053	5.94125	6.78264	3.65171
American Kestrel	Falco sparverius	THREATENED_1	2050	A1B	LC			11	10	11				57.4943	3.88342	4.01871	3.62289	1.12484	1.19828	1.9149	1.52403	6.28657	1.667	3.8182	1.16718	0.975439	0.836385	1.0953	1.85393	2.83376	4.68486	12.1043	8.32146	8.02049	5.99251	3.05144	5.45746	4.71461	3.90803	7.49528	4.16653	9.53553	3.73876	0.947991	3.39944	2.77053	5.94125	6.78264	3.65171
American Kestrel	Falco sparverius	THREATENED_1	2050	A1B	LC			11	10	11				57.4943	3.88342	4.01871	3.62289	1.12484	1.19828	1.9149	1.52403	6.28657	1.667	3.8182	1.16718	0.975439	0.836385	1.0953	1.85393	2.83376	4.68486	12.1043	8.32146	8.02049	5.99251	3.05144	5.45746	4.71461	3.90803	7.49528	4.16653	9.53553	3.73876	0.947991	3.39944	2.77053	5.94125	6.78264	3.65171
American Kestrel	Falco sparverius	THREATENED_1	2050	A1B	LC			11	10	11				57.4943	3.88342	4.01871	3.62289	1.12484	1.19828	1.9149	1.52403	6.28657	1.667	3.8182	1.16718	0.975439	0.836385	1.0953	1.85393	2.83376	4.68486	12.1043	8.32146	8.02049	5.99251	3.05144	5.45746	4.71461	3.90803	7.49528	4.16653	9.53553	3.73876	0.947991	3.39944	2.77053	5.94125	6.78264	3.65171
American Kestrel	Falco sparverius	THREATENED_1	2050	A1B	LC			11	10	11				57.4943	3.88342	4.01871	3.62289	1.12484	1.19828	1.9149	1.52403	6.28657	1.667	3.8182	1.16718	0.975439	0.836385	1.0953	1.85393	2.83376	4.68486	12.1043	8.32146	8.02049	5.99251	3.05144	5.45746	4.71461	3.90803	7.49528	4.16653	9.53553	3.73876	0.947991	3.39944	2.77053	5.94125	6.78264	3.65171
American Kestrel	Falco sparverius	THREATENED_1	2050	A2	LC			11	10	11				57.4943	3.88342	4.01871	3.62289	1.12484	1.19828	1.9149	1.52403	6.28657	1.667	3.8182	1.16718	0.975439	0.836385	1.0953	1.85393	2.83376	4.68486	12.1043	8.32146	8.02049	5.99251	3.05144	5.45746	4.71461	3.90803	7.49528	4.16653	9.53553	3.73876	0.947991	3.39944	2.77053	5.94125	6.78264	3.65171
American Kestrel	Falco sparverius	THREATENED_1	2050	A2	LC			11	10	11				57.4943	3.88342	4.01871	3.62289	1.12484	1.19828	1.9149	1.52403	6.28657	1.667	3.8182	1.16718	0.975439	0.836385	1.0953	1.85393	2.83376	4.68486	12.1043	8.32146	8.02049	5.99251	3.05144	5.45746	4.71461	3.90803	7.49528	4.16653	9.53553	3.73876	0.947991	3.39944	2.77053	5.94125	6.78264	3.65171
American Kestrel	Falco sparverius	THREATENED_1	2050	A2	LC			11	10	11				57.4943	3.88342	4.01871	3.62289	1.12484	1.19828	1.9149	1.52403	6.28657	1.667	3.8182	1.16718	0.975439	0.836385	1.0953	1.85393	2.83376	4.68486	12.1043	8.32146	8.02049	5.99251	3.05144	5.45746	4.71461	3.90803	7.49528	4.16653	9.53553	3.73876	0.947991	3.39944	2.77053	5.94125	6.78264	3.65171
American Kestrel	Falco sparverius	THREATENED_1	2050	A2	LC			11	10	11				57.4943	3.88342	4.01871	3.62289	1.12484	1.19828	1.9149	1.52403	6.28657	1.667	3.8182	1.16718	0.975439	0.836385	1.0953	1.85393	2.83376	4.68486	12.1043	8.32146	8.02049	5.99251	3.05144	5.45746	4.71461	3.90803	7.49528	4.16653	9.53553	3.73876	0.947991	3.39944	2.77053	5.94125	6.78264	3.65171
American Kestrel	Falco sparverius	THREATENED_1	2050	A2	LC			11	10	11				57.4943	3.88342	4.01871	3.62289	1.12484	1.19828	1.9149	1.52403	6.28657	1.667	3.8182	1.16718	0.975439	0.836385	1.0953	1.85393	2.83376	4.68486	12.1043	8.32146	8.02049	5.99251	3.05144	5.45746	4.71461	3.90803	7.49528	4.16653	9.53553	3.73876	0.947991	3.39944	2.77053	5.94125	6.78264	3.65171
American Kestrel	Falco sparverius	THREATENED_1	2050	A2	LC			11	10	11				57.4943	3.88342	4.01871	3.62289	1.12484	1.19828	1.9149	1.52403	6.28657	1.667	3.8182	1.16718	0.975439	0.836385	1.0953	1.85393	2.83376	4.68486	12.1043	8.32146	8.02049	5.99251	3.05144	5.45746	4.71461	3.90803	7.49528	4.16653	9.53553	3.73876	0.947991	3.39944	2.77053	5.94125	6.78264	3.65171
American Kestrel	Falco sparverius	THREATENED_1	2050	A2	LC			11	10	11				57.4943	3.88342	4.01871	3.62289	1.12484	1.19828	1.9149	1.52403	6.28657	1.667	3.8182	1.16718	0.975439	0.836385	1.0953	1.85393	2.83376	4.68486	12.1043	8.32146	8.02049	5.99251	3.05144	5.45746	4.71461	3.90803	7.49528	4.16653	9.53553	3.73876	0.947991	3.39944	2.77053	5.94125	6.78264	3.65171
American Kestrel	Falco sparverius	THREATENED_1	2050	B2	LC			11	10	11				57.4943	3.88342	4.01871	3.62289	1.12484	1.19828	1.9149	1.52403	6.28657	1.667	3.8182	1.16718	0.975439	0.836385	1.0953	1.85393	2.83376	4.68486	12.1043	8.32146	8.02049	5.99251	3.05144	5.45746	4.71461	3.90803	7.49528	4.16653	9.53553	3.73876	0.947991	3.39944	2.77053	5.94125	6.78264	3.65171
American Kestrel	Falco sparverius	THREATENED_1	2050	B2	LC			11	10	11				57.4943	3.88342	4.01871	3.62289	1.12484	1.19828	1.9149	1.52403	6.28657	1.667	3.8182	1.16718	0.975439	0.836385	1.0953	1.85393	2.83376	4.68486	12.1043	8.32146	8.02049	5.99251	3.05144	5.45746	4.71461	3.90803	7.49528	4.16653	9.53553	3.73876	0.947991	3.39944	2.77053	5.94125	6.78264	3.65171
American Kestrel	Falco sparverius	THREATENED_1	2050	B2	LC			11	10	11				57.4943	3.88342	4.01871	3.62289	1.12484	1.19828	1.9149	1.52403	6.28657	1.667	3.8182	1.16718	0.975439	0.836385	1.0953	1.85393	2.83376	4.68486	12.1043	8.32146	8.02049	5.99251	3.05144	5.45746	4.71461	3.90803	7.49528	4.16653	9.53553	3.73876	0.947991	3.39944	2.77053	5.94125	6.78264	3.65171
American Kestrel	Falco sparverius	THREATENED_1	2050	B2	LC			11	10	11				57.4943	3.88342	4.01871	3.62289	1.12484	1.19828	1.9149	1.52403	6.28657	1.667	3.8182	1.16718	0.975439	0.836385	1.0953	1.85393	2.83376	4.68486	12.1043	8.32146	8.02049	5.99251	3.05144	5.45746	4.71461	3.90803	7.49528	4.16653	9.53553	3.73876	0.947991	3.39944	2.77053	5.94125	6.78264	3.65171
American Kestrel	Falco sparverius	THREATENED_1	2050	B2	LC			11	10	11				57.4943	3.88342	4.01871	3.62289	1.12484	1.19828	1.9149	1.52403	6.28657	1.667	3.8182	1.16718	0.975439	0.836385	1.0953	1.85393	2.83376	4.68486	12.1043	8.32146	8.02049	5.99251	3.05144	5.45746	4.71461	3.90803	7.49528	4.16653	9.53553	3.73876	0.947991	3.39944	2.77053	5.94125	6.78264	3.65171
American Kestrel	Falco sparverius	THREATENED_1	2050	B2	LC			11	10	11				57.4943	3.88342	4.01871	3.62289	1.12484	1.19828	1.9149	1.52403	6.28657	1.667	3.8182	1.16718	0.975439	0.836385	1.0953	1.85393	2.83376	4.68486	12.1043	8.32146	8.02049	5.99251	3.05144	5.45746	4.71461	3.90803	7.49528	4.16653	9.53553	3.73876	0.947991	3.39944	2.77053	5.94125	6.78264	3.65171
American Kestrel	Falco sparverius	THREATENED_1	2050	B2	LC			11	10	11				57.4943	3.88342	4.01871	3.62289	1.12484	1.19828	1.9149	1.52403	6.28657	1.667	3.8182	1.16718	0.975439	0.836385	1.0953	1.85393	2.83376	4.68486	12.1043	8.32146	8.02049	5.99251	3.05144	5.45746	4.71461	3.90803	7.49528	4.16653	9.53553	3.73876	0.947991	3.39944	2.77053	5.94125	6.78264	3.65171
American Kestrel	Falco sparverius	THREATENED_1	2080	A1B	LC			11	10	11				57.4943	3.88342	4.01871	3.62289	1.12484	1.19828	1.9149	1.52403	6.28657	1.667	3.8182	1.16718	0.975439	0.836385	1.0953	1.85393	2.83376	4.68486	12.1043	8.32146	8.02049	5.99251	3.05144	5.45746	4.71461	3.90803	7.49528	4.16653	9.53553	3.73876	0.947991	3.39944	2.77053	5.94125	6.78264	3.65171
American Kestrel	Falco sparverius	THREATENED_1	2080	A1B	LC			11	10	11				57.4943	3.88342	4.01871	3.62289	1.12484	1.19828	1.9149	1.52403	6.28657	1.667	3.8182	1.16718	0.975439	0.836385	1.0953	1.85393	2.83376	4.68486	12.1043	8.32146	8.02049	5.99251	3.05144	5.45746	4.71461	3.90803	7.49528	4.16653	9.53553	3.73876	0.947991	3.39944	2.77053	5.94125	6.78264	3.65171
American Kestrel	Falco sparverius	THREATENED_1	2080	A1B	LC			11	10	11				57.4943	3.88342	4.01871	3.62289	1.12484	1.19828	1.9149	1.52403	6.28657	1.667	3.8182	1.16718	0.975439	0.836385	1.0953	1.85393	2.83376	4.68486	12.1043	8.32146	8.02049	5.99251	3.05144	5.45746	4.71461	3.90803	7.49528	4.16653	9.53553	3.73876	0.947991	3.39944	2.77053	5.94125	6.78264	3.65171
American Kestrel	Falco sparverius	THREATENED_1	2080	A1B	LC			11	10	11				57.4943	3.88342	4.01871	3.62289	1.12484	1.19828	1.9149	1.52403	6.28657	1.667	3.8182	1.16718	0.975439	0.836385	1.0953	1.85393	2.83376	4.68486	12.1043	8.32146	8.02049	5.99251	3.05144	5.45746	4.71461	3.90803	7.49528	4.16653	9.53553	3.73876	0.947991	3.39944	2.77053	5.94125	6.78264	3.65171
American Kestrel	Falco sparverius	THREATENED_1	2080	A1B	LC			11	10	11				57.4943	3.88342	4.01871	3.62289	1.12484	1.19828	1.9149	1.52403	6.28657	1.667	3.8182	1.16718	0.975439	0.836385	1.0953	1.85393	2.83376	4.68486	12.1043	8.32146	8.02049	5.99251	3.05144	5.45746	4.71461	3.90803	7.49528	4.16653	9.53553	3.73876	0.947991	3.39944	2.77053	5.94125	6.78264	3.65171
American Kestrel	Falco sparverius	THREATENED_1	2080	A1B	LC			11	10	11				57.4943	3.88342	4.01871	3.62289	1.12484	1.19828	1.9149	1.52403	6.28657	1.667	3.8182	1.16718	0.975439	0.836385	1.0953	1.85393	2.83376	4.68486	12.1043	8.32146	8.02049	5.99251	3.05144	5.45746	4.71461	3.90803	7.49528	4.16653	9.53553	3.73876	0.947991	3.39944	2.77053	5.94125	6.78264	3.65171
American Kestrel	Falco sparverius	THREATENED_1	2080	A1B	LC			11	10	11				57.4943	3.88342	4.01871	3.62289	1.12484	1.19828	1.9149	1.52403	6.28657	1.667	3.8182	1.16718	0.975439	0.836385	1.0953	1.85393	2.83376	4.68486	12.1043	8.32146	8.02049	5.99251	3.05144	5.45746	4.71461	3.90803	7.49528	4.16653	9.53553	3.73876	0.947991	3.39944	2.77053	5.94125	6.78264	3.65171
American Kestrel	Falco sparverius	THREATENED_1	2080	A2	LC			11	10	11				57.4943	3.88342	4.01871	3.62289	1.12484	1.19828	1.9149	1.52403	6.28657	1.667	3.8182	1.16718	0.975439	0.836385	1.0953	1.85393	2.83376	4.68486	12.1043	8.32146	8.02049	5.99251	3.05144	5.45746	4.71461	3.90803	7.49528	4.16653	9.53553	3.73876	0.947991	3.39944	2.77053	5.94125	6.78264	3.65171
American Kestrel	Falco sparverius	THREATENED_1	2080	A2	LC			11	10	11				57.4943	3.88342	4.01871	3.62289	1.12484	1.19828	1.9149	1.52403	6.28657	1.667	3.8182	1.16718	0.975439	0.836385	1.0953	1.85393	2.83376	4.68486	12.1043	8.32146	8.02049	5.99251	3.05144	5.45746	4.71461	3.90803	7.49528	4.16653	9.53553	3.73876	0.947991	3.39944	2.77053	5.94125	6.78264	3.65171
American Kestrel	Falco sparverius	THREATENED_1	2080	A2	LC			11	10	11				57.4943	3.88342	4.01871	3.62289	1.12484	1.19828	1.9149	1.52403	6.28657	1.667	3.8182	1.16718	0.975439	0.836385	1.0953	1.85393	2.83376	4.68486	12.1043	8.32146	8.02049	5.99251	3.05144	5.45746	4.71461	3.90803	7.49528	4.16653	9.53553	3.73876	0.947991	3.39944	2.77053	5.94125	6.78264	3.65171
American Kestrel	Falco sparverius	THREATENED_1	2080	A2	LC			11	10	11				57.4943	3.88342	4.01871	3.62289	1.12484	1.19828	1.9149	1.52403	6.28657	1.667	3.8182	1.16718	0.975439	0.836385	1.0953	1.85393	2.83376	4.68486	12.1043	8.32146	8.02049	5.99251	3.05144	5.45746	4.71461	3.90803	7.49528	4.16653	9.53553	3.73876	0.947991	3.39944	2.77053	5.94125	6.78264	3.65171
American Kestrel	Falco sparverius	THREATENED_1	2080	A2	LC			11	10	11				57.4943	3.88342	4.01871	3.62289	1.12484	1.19828	1.9149	1.52403	6.28657	1.667	3.8182	1.16718	0.975439	0.836385	1.0953	1.85393	2.83376	4.68486	12.1043	8.32146	8.02049	5.99251	3.05144	5.45746	4.71461	3.90803	7.49528	4.16653	9.53553	3.73876	0.947991	3.39944	2.77053	5.94125	6.78264	3.65171
American Kestrel	Falco sparverius	THREATENED_1	2080	A2	LC			11	10	11				57.4943	3.88342	4.01871	3.62289	1.12484	1.19828	1.9149	1.52403	6.28657	1.667	3.8182	1.16718	0.975439	0.836385	1.0953	1.85393	2.83376	4.68486	12.1043	8.32146	8.02049	5.99251	3.05144	5.45746	4.71461	3.90803	7.49528	4.16653	9.53553	3.73876	0.947991	3.39944	2.77053	5.94125	6.78264	3.65171
American Kestrel	Falco sparverius	THREATENED_1	2080	A2	LC			11	10	11				57.4943	3.88342	4.01871	3.62289	1.12484	1.19828	1.9149	1.52403	6.28657	1.667	3.8182	1.16718	0.975439	0.836385	1.0953	1.85393	2.83376	4.68486	12.1043	8.32146	8.02049	5.99251	3.05144	5.45746	4.71461	3.90803	7.49528	4.16653	9.53553	3.73876	0.947991	3.39944	2.77053	5.94125	6.78264	3.65171
American Kestrel	Falco sparverius	THREATENED_1	2080	B2	LC			11	10	11				57.4943	3.88342	4.01871	3.62289	1.12484	1.19828	1.9149	1.52403	6.28657	1.667	3.8182	1.16718	0.975439	0.836385	1.0953	1.85393	2.83376	4.68486	12.1043	8.32146	8.02049	5.99251	3.05144	5.45746	4.71461	3.90803	7.49528	4.16653	9.53553	3.73876	0.947991	3.39944	2.77053	5.94125	6.78264	3.65171
American Kestrel	Falco sparverius	THREATENED_1	2080	B2	LC			11	10	11				57.4943	3.88342	4.01871	3.62289	1.12484	1.19828	1.9149	1.52403	6.28657	1.667	3.8182	1.16718	0.975439	0.836385	1.0953	1.85393	2.83376	4.68486	12.1043	8.32146	8.02049	5.99251	3.05144	5.45746	4.71461	3.90803	7.49528	4.16653	9.53553	3.73876	0.947991	3.39944	2.77053	5.94125	6.78264	3.65171
American Kestrel	Falco sparverius	THREATENED_1	2080	B2	LC			11	10	11				57.4943	3.88342	4.01871	3.62289	1.12484	1.19828	1.9149	1.52403	6.28657	1.667	3.8182	1.16718	0.975439	0.836385	1.0953	1.85393	2.83376	4.68486	12.1043	8.32146	8.02049	5.99251	3.05144	5.45746	4.71461	3.90803	7.49528	4.16653	9.53553	3.73876	0.947991	3.39944	2.77053	5.94125	6.78264	3.65171
American Kestrel	Falco sparverius	THREATENED_1	2080	B2	LC			11	10	11				57.4943	3.88342	4.01871	3.62289	1.12484	1.19828	1.9149	1.52403	6.28657	1.667	3.8182	1.16718	0.975439	0.836385	1.0953	1.85393	2.83376	4.68486	12.1043	8.32146	8.02049	5.99251	3.05144	5.45746	4.71461	3.90803	7.49528	4.16653	9.53553	3.73876	0.947991	3.39944	2.77053	5.94125	6.78264	3.65171
American Kestrel	Falco sparverius	THREATENED_1	2080	B2	LC			11	10	11				57.4943	3.88342	4.01871	3.62289	1.12484	1.19828	1.9149	1.52403	6.28657	1.667	3.8182	1.16718	0.975439	0.836385	1.0953	1.85393	2.83376	4.68486	12.1043	8.32146	8.02049	5.99251	3.05144	5.45746	4.71461	3.90803	7.49528	4.16653	9.53553	3.73876	0.947991	3.39944	2.77053	5.94125	6.78264	3.65171
American Kestrel	Falco sparverius	THREATENED_1	2080	B2	LC			11	10	11				57.4943	3.88342	4.01871	3.62289	1.12484	1.19828	1.9149	1.52403	6.28657	1.667	3.8182	1.16718	0.975439	0.836385	1.0953	1.85393	2.83376	4.68486	12.1043	8.32146	8.02049	5.99251	3.05144	5.45746	4.71461	3.90803	7.49528	4.16653	9.53553	3.73876	0.947991	3.39944	2.77053	5.94125	6.78264	3.65171
American Kestrel	Falco sparverius	THREATENED_1	2080	B2	LC			11	10	11				57.4943	3.88342	4.01871	3.62289	1.12484	1.19828	1.9149	1.52403	6.28657	1.667	3.8182	1.16718	0.975439	0.836385	1.0953	1.85393	2.83376	4.68486	12.1043	8.32146	8.02049	5.99251	3.05144	5.45746	4.71461	3.90803	7.49528	4.16653	9.53553	3.73876	0.947991	3.39944	2.77053	5.94125	6.78264	3.65171
American Oystercatcher	Haematopus palliatus	ENDANGERED_2	2020	A1B	LC		Y	NA	NA	NA				9.75983	8.30937	6.91442	4.91558	6.25037	6.89814	9.31188	3.51615	5.24528	8.99637	3.75226	2.30463	1.34325	2.2391	4.10032	5.61418	3.02984	7.49902	14.8141	8.24393	19.7788	6.59879	3.12363	5.03982	3.51735	4.73012	0.743825	3.94373	5.2337	2.91459	2.25342	4.12653	2.20652	8.21551	2.45084	2.06481
American Oystercatcher	Haematopus palliatus	ENDANGERED_2	2020	A2	LC		Y	NA	NA	NA				9.75983	8.30937	6.91442	4.91558	6.25037	6.89814	9.31188	3.51615	5.24528	8.99637	3.75226	2.30463	1.34325	2.2391	4.10032	5.61418	3.02984	7.49902	14.8141	8.24393	19.7788	6.59879	3.12363	5.03982	3.51735	4.73012	0.743825	3.94373	5.2337	2.91459	2.25342	4.12653	2.20652	8.21551	2.45084	2.06481
American Oystercatcher	Haematopus palliatus	ENDANGERED_2	2020	B2	LC		Y	NA	NA	NA				9.75983	8.30937	6.91442	4.91558	6.25037	6.89814	9.31188	3.51615	5.24528	8.99637	3.75226	2.30463	1.34325	2.2391	4.10032	5.61418	3.02984	7.49902	14.8141	8.24393	19.7788	6.59879	3.12363	5.03982	3.51735	4.73012	0.743825	3.94373	5.2337	2.91459	2.25342	4.12653	2.20652	8.21551	2.45084	2.06481
American Oystercatcher	Haematopus palliatus	ENDANGERED_2	2050	A1B	LC		Y	NA	NA	NA				9.75983	8.30937	6.91442	4.91558	6.25037	6.89814	9.31188	3.51615	5.24528	8.99637	3.75226	2.30463	1.34325	2.2391	4.10032	5.61418	3.02984	7.49902	14.8141	8.24393	19.7788	6.59879	3.12363	5.03982	3.51735	4.73012	0.743825	3.94373	5.2337	2.91459	2.25342	4.12653	2.20652	8.21551	2.45084	2.06481
American Oystercatcher	Haematopus palliatus	ENDANGERED_2	2050	A2	LC		Y	NA	NA	NA				9.75983	8.30937	6.91442	4.91558	6.25037	6.89814	9.31188	3.51615	5.24528	8.99637	3.75226	2.30463	1.34325	2.2391	4.10032	5.61418	3.02984	7.49902	14.8141	8.24393	19.7788	6.59879	3.12363	5.03982	3.51735	4.73012	0.743825	3.94373	5.2337	2.91459	2.25342	4.12653	2.20652	8.21551	2.45084	2.06481
American Oystercatcher	Haematopus palliatus	ENDANGERED_2	2050	B2	LC		Y	NA	NA	NA				9.75983	8.30937	6.91442	4.91558	6.25037	6.89814	9.31188	3.51615	5.24528	8.99637	3.75226	2.30463	1.34325	2.2391	4.10032	5.61418	3.02984	7.49902	14.8141	8.24393	19.7788	6.59879	3.12363	5.03982	3.51735	4.73012	0.743825	3.94373	5.2337	2.91459	2.25342	4.12653	2.20652	8.21551	2.45084	2.06481
American Oystercatcher	Haematopus palliatus	ENDANGERED_2	2080	A1B	LC		Y	NA	NA	NA				9.75983	8.30937	6.91442	4.91558	6.25037	6.89814	9.31188	3.51615	5.24528	8.99637	3.75226	2.30463	1.34325	2.2391	4.10032	5.61418	3.02984	7.49902	14.8141	8.24393	19.7788	6.59879	3.12363	5.03982	3.51735	4.73012	0.743825	3.94373	5.2337	2.91459	2.25342	4.12653	2.20652	8.21551	2.45084	2.06481
American Oystercatcher	Haematopus palliatus	ENDANGERED_2	2080	A2	LC		Y	NA	NA	NA				9.75983	8.30937	6.91442	4.91558	6.25037	6.89814	9.31188	3.51615	5.24528	8.99637	3.75226	2.30463	1.34325	2.2391	4.10032	5.61418	3.02984	7.49902	14.8141	8.24393	19.7788	6.59879	3.12363	5.03982	3.51735	4.73012	0.743825	3.94373	5.2337	2.91459	2.25342	4.12653	2.20652	8.21551	2.45084	2.06481
American Oystercatcher	Haematopus palliatus	ENDANGERED_2	2080	B2	LC		Y	NA	NA	NA				9.75983	8.30937	6.91442	4.91558	6.25037	6.89814	9.31188	3.51615	5.24528	8.99637	3.75226	2.30463	1.34325	2.2391	4.10032	5.61418	3.02984	7.49902	14.8141	8.24393	19.7788	6.59879	3.12363	5.03982	3.51735	4.73012	0.743825	3.94373	5.2337	2.91459	2.25342	4.12653	2.20652	8.21551	2.45084	2.06481
American Pipit	Anthus rubescens	THREATENED_1	2020	A1B	LC			9	9	9				13.9421	3.37755	3.03808	2.72931	2.91225	2.38927	1.85938	3.02167	1.56782	42.822	1.72971	1.3694	0.869903	1.4512	1.9348	4.76435	1.85177	8.36944	6.31522	9.14871	16.8925	5.59692	3.59935	2.64727	2.79493	2.99184	18.5142	3.72374	1.21894	2.35882	1.57494	3.80108	3.79911	3.22108	3.5647	8.23661
American Pipit	Anthus rubescens	THREATENED_1	2020	A1B	LC			9	9	9				13.9421	3.37755	3.03808	2.72931	2.91225	2.38927	1.85938	3.02167	1.56782	42.822	1.72971	1.3694	0.869903	1.4512	1.9348	4.76435	1.85177	8.36944	6.31522	9.14871	16.8925	5.59692	3.59935	2.64727	2.79493	2.99184	18.5142	3.72374	1.21894	2.35882	1.57494	3.80108	3.79911	3.22108	3.5647	8.23661
American Pipit	Anthus rubescens	THREATENED_1	2020	A1B	LC			9	9	9				13.9421	3.37755	3.03808	2.72931	2.91225	2.38927	1.85938	3.02167	1.56782	42.822	1.72971	1.3694	0.869903	1.4512	1.9348	4.76435	1.85177	8.36944	6.31522	9.14871	16.8925	5.59692	3.59935	2.64727	2.79493	2.99184	18.5142	3.72374	1.21894	2.35882	1.57494	3.80108	3.79911	3.22108	3.5647	8.23661
American Pipit	Anthus rubescens	THREATENED_1	2020	A1B	LC			9	9	9				13.9421	3.37755	3.03808	2.72931	2.91225	2.38927	1.85938	3.02167	1.56782	42.822	1.72971	1.3694	0.869903	1.4512	1.9348	4.76435	1.85177	8.36944	6.31522	9.14871	16.8925	5.59692	3.59935	2.64727	2.79493	2.99184	18.5142	3.72374	1.21894	2.35882	1.57494	3.80108	3.79911	3.22108	3.5647	8.23661
American Pipit	Anthus rubescens	THREATENED_1	2020	A1B	LC			9	9	9				13.9421	3.37755	3.03808	2.72931	2.91225	2.38927	1.85938	3.02167	1.56782	42.822	1.72971	1.3694	0.869903	1.4512	1.9348	4.76435	1.85177	8.36944	6.31522	9.14871	16.8925	5.59692	3.59935	2.64727	2.79493	2.99184	18.5142	3.72374	1.21894	2.35882	1.57494	3.80108	3.79911	3.22108	3.5647	8.23661
American Pipit	Anthus rubescens	THREATENED_1	2020	A2	LC			9	9	9				13.9421	3.37755	3.03808	2.72931	2.91225	2.38927	1.85938	3.02167	1.56782	42.822	1.72971	1.3694	0.869903	1.4512	1.9348	4.76435	1.85177	8.36944	6.31522	9.14871	16.8925	5.59692	3.59935	2.64727	2.79493	2.99184	18.5142	3.72374	1.21894	2.35882	1.57494	3.80108	3.79911	3.22108	3.5647	8.23661
American Pipit	Anthus rubescens	THREATENED_1	2020	A2	LC			9	9	9				13.9421	3.37755	3.03808	2.72931	2.91225	2.38927	1.85938	3.02167	1.56782	42.822	1.72971	1.3694	0.869903	1.4512	1.9348	4.76435	1.85177	8.36944	6.31522	9.14871	16.8925	5.59692	3.59935	2.64727	2.79493	2.99184	18.5142	3.72374	1.21894	2.35882	1.57494	3.80108	3.79911	3.22108	3.5647	8.23661
American Pipit	Anthus rubescens	THREATENED_1	2020	A2	LC			9	9	9				13.9421	3.37755	3.03808	2.72931	2.91225	2.38927	1.85938	3.02167	1.56782	42.822	1.72971	1.3694	0.869903	1.4512	1.9348	4.76435	1.85177	8.36944	6.31522	9.14871	16.8925	5.59692	3.59935	2.64727	2.79493	2.99184	18.5142	3.72374	1.21894	2.35882	1.57494	3.80108	3.79911	3.22108	3.5647	8.23661
American Pipit	Anthus rubescens	THREATENED_1	2020	A2	LC			9	9	9				13.9421	3.37755	3.03808	2.72931	2.91225	2.38927	1.85938	3.02167	1.56782	42.822	1.72971	1.3694	0.869903	1.4512	1.9348	4.76435	1.85177	8.36944	6.31522	9.14871	16.8925	5.59692	3.59935	2.64727	2.79493	2.99184	18.5142	3.72374	1.21894	2.35882	1.57494	3.80108	3.79911	3.22108	3.5647	8.23661
American Pipit	Anthus rubescens	THREATENED_1	2020	A2	LC			9	9	9				13.9421	3.37755	3.03808	2.72931	2.91225	2.38927	1.85938	3.02167	1.56782	42.822	1.72971	1.3694	0.869903	1.4512	1.9348	4.76435	1.85177	8.36944	6.31522	9.14871	16.8925	5.59692	3.59935	2.64727	2.79493	2.99184	18.5142	3.72374	1.21894	2.35882	1.57494	3.80108	3.79911	3.22108	3.5647	8.23661
American Pipit	Anthus rubescens	THREATENED_1	2020	B2	LC			9	9	9				13.9421	3.37755	3.03808	2.72931	2.91225	2.38927	1.85938	3.02167	1.56782	42.822	1.72971	1.3694	0.869903	1.4512	1.9348	4.76435	1.85177	8.36944	6.31522	9.14871	16.8925	5.59692	3.59935	2.64727	2.79493	2.99184	18.5142	3.72374	1.21894	2.35882	1.57494	3.80108	3.79911	3.22108	3.5647	8.23661
American Pipit	Anthus rubescens	THREATENED_1	2020	B2	LC			9	9	9				13.9421	3.37755	3.03808	2.72931	2.91225	2.38927	1.85938	3.02167	1.56782	42.822	1.72971	1.3694	0.869903	1.4512	1.9348	4.76435	1.85177	8.36944	6.31522	9.14871	16.8925	5.59692	3.59935	2.64727	2.79493	2.99184	18.5142	3.72374	1.21894	2.35882	1.57494	3.80108	3.79911	3.22108	3.5647	8.23661
American Pipit	Anthus rubescens	THREATENED_1	2020	B2	LC			9	9	9				13.9421	3.37755	3.03808	2.72931	2.91225	2.38927	1.85938	3.02167	1.56782	42.822	1.72971	1.3694	0.869903	1.4512	1.9348	4.76435	1.85177	8.36944	6.31522	9.14871	16.8925	5.59692	3.59935	2.64727	2.79493	2.99184	18.5142	3.72374	1.21894	2.35882	1.57494	3.80108	3.79911	3.22108	3.5647	8.23661
American Pipit	Anthus rubescens	THREATENED_1	2020	B2	LC			9	9	9				13.9421	3.37755	3.03808	2.72931	2.91225	2.38927	1.85938	3.02167	1.56782	42.822	1.72971	1.3694	0.869903	1.4512	1.9348	4.76435	1.85177	8.36944	6.31522	9.14871	16.8925	5.59692	3.59935	2.64727	2.79493	2.99184	18.5142	3.72374	1.21894	2.35882	1.57494	3.80108	3.79911	3.22108	3.5647	8.23661
American Pipit	Anthus rubescens	THREATENED_1	2020	B2	LC			9	9	9				13.9421	3.37755	3.03808	2.72931	2.91225	2.38927	1.85938	3.02167	1.56782	42.822	1.72971	1.3694	0.869903	1.4512	1.9348	4.76435	1.85177	8.36944	6.31522	9.14871	16.8925	5.59692	3.59935	2.64727	2.79493	2.99184	18.5142	3.72374	1.21894	2.35882	1.57494	3.80108	3.79911	3.22108	3.5647	8.23661
American Pipit	Anthus rubescens	THREATENED_1	2050	A1B	LC			9	9	9				13.9421	3.37755	3.03808	2.72931	2.91225	2.38927	1.85938	3.02167	1.56782	42.822	1.72971	1.3694	0.869903	1.4512	1.9348	4.76435	1.85177	8.36944	6.31522	9.14871	16.8925	5.59692	3.59935	2.64727	2.79493	2.99184	18.5142	3.72374	1.21894	2.35882	1.57494	3.80108	3.79911	3.22108	3.5647	8.23661
American Pipit	Anthus rubescens	THREATENED_1	2050	A1B	LC			9	9	9				13.9421	3.37755	3.03808	2.72931	2.91225	2.38927	1.85938	3.02167	1.56782	42.822	1.72971	1.3694	0.869903	1.4512	1.9348	4.76435	1.85177	8.36944	6.31522	9.14871	16.8925	5.59692	3.59935	2.64727	2.79493	2.99184	18.5142	3.72374	1.21894	2.35882	1.57494	3.80108	3.79911	3.22108	3.5647	8.23661
American Pipit	Anthus rubescens	THREATENED_1	2050	A1B	LC			9	9	9				13.9421	3.37755	3.03808	2.72931	2.91225	2.38927	1.85938	3.02167	1.56782	42.822	1.72971	1.3694	0.869903	1.4512	1.9348	4.76435	1.85177	8.36944	6.31522	9.14871	16.8925	5.59692	3.59935	2.64727	2.79493	2.99184	18.5142	3.72374	1.21894	2.35882	1.57494	3.80108	3.79911	3.22108	3.5647	8.23661
American Pipit	Anthus rubescens	THREATENED_1	2050	A1B	LC			9	9	9				13.9421	3.37755	3.03808	2.72931	2.91225	2.38927	1.85938	3.02167	1.56782	42.822	1.72971	1.3694	0.869903	1.4512	1.9348	4.76435	1.85177	8.36944	6.31522	9.14871	16.8925	5.59692	3.59935	2.64727	2.79493	2.99184	18.5142	3.72374	1.21894	2.35882	1.57494	3.80108	3.79911	3.22108	3.5647	8.23661
American Pipit	Anthus rubescens	THREATENED_1	2050	A1B	LC			9	9	9				13.9421	3.37755	3.03808	2.72931	2.91225	2.38927	1.85938	3.02167	1.56782	42.822	1.72971	1.3694	0.869903	1.4512	1.9348	4.76435	1.85177	8.36944	6.31522	9.14871	16.8925	5.59692	3.59935	2.64727	2.79493	2.99184	18.5142	3.72374	1.21894	2.35882	1.57494	3.80108	3.79911	3.22108	3.5647	8.23661
American Pipit	Anthus rubescens	THREATENED_1	2050	A2	LC			9	9	9				13.9421	3.37755	3.03808	2.72931	2.91225	2.38927	1.85938	3.02167	1.56782	42.822	1.72971	1.3694	0.869903	1.4512	1.9348	4.76435	1.85177	8.36944	6.31522	9.14871	16.8925	5.59692	3.59935	2.64727	2.79493	2.99184	18.5142	3.72374	1.21894	2.35882	1.57494	3.80108	3.79911	3.22108	3.5647	8.23661
American Pipit	Anthus rubescens	THREATENED_1	2050	A2	LC			9	9	9				13.9421	3.37755	3.03808	2.72931	2.91225	2.38927	1.85938	3.02167	1.56782	42.822	1.72971	1.3694	0.869903	1.4512	1.9348	4.76435	1.85177	8.36944	6.31522	9.14871	16.8925	5.59692	3.59935	2.64727	2.79493	2.99184	18.5142	3.72374	1.21894	2.35882	1.57494	3.80108	3.79911	3.22108	3.5647	8.23661
American Pipit	Anthus rubescens	THREATENED_1	2050	A2	LC			9	9	9				13.9421	3.37755	3.03808	2.72931	2.91225	2.38927	1.85938	3.02167	1.56782	42.822	1.72971	1.3694	0.869903	1.4512	1.9348	4.76435	1.85177	8.36944	6.31522	9.14871	16.8925	5.59692	3.59935	2.64727	2.79493	2.99184	18.5142	3.72374	1.21894	2.35882	1.57494	3.80108	3.79911	3.22108	3.5647	8.23661
American Pipit	Anthus rubescens	THREATENED_1	2050	A2	LC			9	9	9				13.9421	3.37755	3.03808	2.72931	2.91225	2.38927	1.85938	3.02167	1.56782	42.822	1.72971	1.3694	0.869903	1.4512	1.9348	4.76435	1.85177	8.36944	6.31522	9.14871	16.8925	5.59692	3.59935	2.64727	2.79493	2.99184	18.5142	3.72374	1.21894	2.35882	1.57494	3.80108	3.79911	3.22108	3.5647	8.23661
American Pipit	Anthus rubescens	THREATENED_1	2050	A2	LC			9	9	9				13.9421	3.37755	3.03808	2.72931	2.91225	2.38927	1.85938	3.02167	1.56782	42.822	1.72971	1.3694	0.869903	1.4512	1.9348	4.76435	1.85177	8.36944	6.31522	9.14871	16.8925	5.59692	3.59935	2.64727	2.79493	2.99184	18.5142	3.72374	1.21894	2.35882	1.57494	3.80108	3.79911	3.22108	3.5647	8.23661
American Pipit	Anthus rubescens	THREATENED_1	2050	B2	LC			9	9	9				13.9421	3.37755	3.03808	2.72931	2.91225	2.38927	1.85938	3.02167	1.56782	42.822	1.72971	1.3694	0.869903	1.4512	1.9348	4.76435	1.85177	8.36944	6.31522	9.14871	16.8925	5.59692	3.59935	2.64727	2.79493	2.99184	18.5142	3.72374	1.21894	2.35882	1.57494	3.80108	3.79911	3.22108	3.5647	8.23661
American Pipit	Anthus rubescens	THREATENED_1	2050	B2	LC			9	9	9				13.9421	3.37755	3.03808	2.72931	2.91225	2.38927	1.85938	3.02167	1.56782	42.822	1.72971	1.3694	0.869903	1.4512	1.9348	4.76435	1.85177	8.36944	6.31522	9.14871	16.8925	5.59692	3.59935	2.64727	2.79493	2.99184	18.5142	3.72374	1.21894	2.35882	1.57494	3.80108	3.79911	3.22108	3.5647	8.23661
American Pipit	Anthus rubescens	THREATENED_1	2050	B2	LC			9	9	9				13.9421	3.37755	3.03808	2.72931	2.91225	2.38927	1.85938	3.02167	1.56782	42.822	1.72971	1.3694	0.869903	1.4512	1.9348	4.76435	1.85177	8.36944	6.31522	9.14871	16.8925	5.59692	3.59935	2.64727	2.79493	2.99184	18.5142	3.72374	1.21894	2.35882	1.57494	3.80108	3.79911	3.22108	3.5647	8.23661
American Pipit	Anthus rubescens	THREATENED_1	2050	B2	LC			9	9	9				13.9421	3.37755	3.03808	2.72931	2.91225	2.38927	1.85938	3.02167	1.56782	42.822	1.72971	1.3694	0.869903	1.4512	1.9348	4.76435	1.85177	8.36944	6.31522	9.14871	16.8925	5.59692	3.59935	2.64727	2.79493	2.99184	18.5142	3.72374	1.21894	2.35882	1.57494	3.80108	3.79911	3.22108	3.5647	8.23661
American Pipit	Anthus rubescens	THREATENED_1	2050	B2	LC			9	9	9				13.9421	3.37755	3.03808	2.72931	2.91225	2.38927	1.85938	3.02167	1.56782	42.822	1.72971	1.3694	0.869903	1.4512	1.9348	4.76435	1.85177	8.36944	6.31522	9.14871	16.8925	5.59692	3.59935	2.64727	2.79493	2.99184	18.5142	3.72374	1.21894	2.35882	1.57494	3.80108	3.79911	3.22108	3.5647	8.23661
American Pipit	Anthus rubescens	THREATENED_1	2080	A1B	LC			9	9	9				13.9421	3.37755	3.03808	2.72931	2.91225	2.38927	1.85938	3.02167	1.56782	42.822	1.72971	1.3694	0.869903	1.4512	1.9348	4.76435	1.85177	8.36944	6.31522	9.14871	16.8925	5.59692	3.59935	2.64727	2.79493	2.99184	18.5142	3.72374	1.21894	2.35882	1.57494	3.80108	3.79911	3.22108	3.5647	8.23661
American Pipit	Anthus rubescens	THREATENED_1	2080	A1B	LC			9	9	9				13.9421	3.37755	3.03808	2.72931	2.91225	2.38927	1.85938	3.02167	1.56782	42.822	1.72971	1.3694	0.869903	1.4512	1.9348	4.76435	1.85177	8.36944	6.31522	9.14871	16.8925	5.59692	3.59935	2.64727	2.79493	2.99184	18.5142	3.72374	1.21894	2.35882	1.57494	3.80108	3.79911	3.22108	3.5647	8.23661
American Pipit	Anthus rubescens	THREATENED_1	2080	A1B	LC			9	9	9				13.9421	3.37755	3.03808	2.72931	2.91225	2.38927	1.85938	3.02167	1.56782	42.822	1.72971	1.3694	0.869903	1.4512	1.9348	4.76435	1.85177	8.36944	6.31522	9.14871	16.8925	5.59692	3.59935	2.64727	2.79493	2.99184	18.5142	3.72374	1.21894	2.35882	1.57494	3.80108	3.79911	3.22108	3.5647	8.23661
American Pipit	Anthus rubescens	THREATENED_1	2080	A1B	LC			9	9	9				13.9421	3.37755	3.03808	2.72931	2.91225	2.38927	1.85938	3.02167	1.56782	42.822	1.72971	1.3694	0.869903	1.4512	1.9348	4.76435	1.85177	8.36944	6.31522	9.14871	16.8925	5.59692	3.59935	2.64727	2.79493	2.99184	18.5142	3.72374	1.21894	2.35882	1.57494	3.80108	3.79911	3.22108	3.5647	8.23661
American Pipit	Anthus rubescens	THREATENED_1	2080	A1B	LC			9	9	9				13.9421	3.37755	3.03808	2.72931	2.91225	2.38927	1.85938	3.02167	1.56782	42.822	1.72971	1.3694	0.869903	1.4512	1.9348	4.76435	1.85177	8.36944	6.31522	9.14871	16.8925	5.59692	3.59935	2.64727	2.79493	2.99184	18.5142	3.72374	1.21894	2.35882	1.57494	3.80108	3.79911	3.22108	3.5647	8.23661
American Pipit	Anthus rubescens	THREATENED_1	2080	A2	LC			9	9	9				13.9421	3.37755	3.03808	2.72931	2.91225	2.38927	1.85938	3.02167	1.56782	42.822	1.72971	1.3694	0.869903	1.4512	1.9348	4.76435	1.85177	8.36944	6.31522	9.14871	16.8925	5.59692	3.59935	2.64727	2.79493	2.99184	18.5142	3.72374	1.21894	2.35882	1.57494	3.80108	3.79911	3.22108	3.5647	8.23661
American Pipit	Anthus rubescens	THREATENED_1	2080	A2	LC			9	9	9				13.9421	3.37755	3.03808	2.72931	2.91225	2.38927	1.85938	3.02167	1.56782	42.822	1.72971	1.3694	0.869903	1.4512	1.9348	4.76435	1.85177	8.36944	6.31522	9.14871	16.8925	5.59692	3.59935	2.64727	2.79493	2.99184	18.5142	3.72374	1.21894	2.35882	1.57494	3.80108	3.79911	3.22108	3.5647	8.23661
American Pipit	Anthus rubescens	THREATENED_1	2080	A2	LC			9	9	9				13.9421	3.37755	3.03808	2.72931	2.91225	2.38927	1.85938	3.02167	1.56782	42.822	1.72971	1.3694	0.869903	1.4512	1.9348	4.76435	1.85177	8.36944	6.31522	9.14871	16.8925	5.59692	3.59935	2.64727	2.79493	2.99184	18.5142	3.72374	1.21894	2.35882	1.57494	3.80108	3.79911	3.22108	3.5647	8.23661
American Pipit	Anthus rubescens	THREATENED_1	2080	A2	LC			9	9	9				13.9421	3.37755	3.03808	2.72931	2.91225	2.38927	1.85938	3.02167	1.56782	42.822	1.72971	1.3694	0.869903	1.4512	1.9348	4.76435	1.85177	8.36944	6.31522	9.14871	16.8925	5.59692	3.59935	2.64727	2.79493	2.99184	18.5142	3.72374	1.21894	2.35882	1.57494	3.80108	3.79911	3.22108	3.5647	8.23661
American Pipit	Anthus rubescens	THREATENED_1	2080	A2	LC			9	9	9				13.9421	3.37755	3.03808	2.72931	2.91225	2.38927	1.85938	3.02167	1.56782	42.822	1.72971	1.3694	0.869903	1.4512	1.9348	4.76435	1.85177	8.36944	6.31522	9.14871	16.8925	5.59692	3.59935	2.64727	2.79493	2.99184	18.5142	3.72374	1.21894	2.35882	1.57494	3.80108	3.79911	3.22108	3.5647	8.23661
American Pipit	Anthus rubescens	THREATENED_1	2080	B2	LC			9	9	9				13.9421	3.37755	3.03808	2.72931	2.91225	2.38927	1.85938	3.02167	1.56782	42.822	1.72971	1.3694	0.869903	1.4512	1.9348	4.76435	1.85177	8.36944	6.31522	9.14871	16.8925	5.59692	3.59935	2.64727	2.79493	2.99184	18.5142	3.72374	1.21894	2.35882	1.57494	3.80108	3.79911	3.22108	3.5647	8.23661
American Pipit	Anthus rubescens	THREATENED_1	2080	B2	LC			9	9	9				13.9421	3.37755	3.03808	2.72931	2.91225	2.38927	1.85938	3.02167	1.56782	42.822	1.72971	1.3694	0.869903	1.4512	1.9348	4.76435	1.85177	8.36944	6.31522	9.14871	16.8925	5.59692	3.59935	2.64727	2.79493	2.99184	18.5142	3.72374	1.21894	2.35882	1.57494	3.80108	3.79911	3.22108	3.5647	8.23661
American Pipit	Anthus rubescens	THREATENED_1	2080	B2	LC			9	9	9				13.9421	3.37755	3.03808	2.72931	2.91225	2.38927	1.85938	3.02167	1.56782	42.822	1.72971	1.3694	0.869903	1.4512	1.9348	4.76435	1.85177	8.36944	6.31522	9.14871	16.8925	5.59692	3.59935	2.64727	2.79493	2.99184	18.5142	3.72374	1.21894	2.35882	1.57494	3.80108	3.79911	3.22108	3.5647	8.23661
American Pipit	Anthus rubescens	THREATENED_1	2080	B2	LC			9	9	9				13.9421	3.37755	3.03808	2.72931	2.91225	2.38927	1.85938	3.02167	1.56782	42.822	1.72971	1.3694	0.869903	1.4512	1.9348	4.76435	1.85177	8.36944	6.31522	9.14871	16.8925	5.59692	3.59935	2.64727	2.79493	2.99184	18.5142	3.72374	1.21894	2.35882	1.57494	3.80108	3.79911	3.22108	3.5647	8.23661
American Pipit	Anthus rubescens	THREATENED_1	2080	B2	LC			9	9	9				13.9421	3.37755	3.03808	2.72931	2.91225	2.38927	1.85938	3.02167	1.56782	42.822	1.72971	1.3694	0.869903	1.4512	1.9348	4.76435	1.85177	8.36944	6.31522	9.14871	16.8925	5.59692	3.59935	2.64727	2.79493	2.99184	18.5142	3.72374	1.21894	2.35882	1.57494	3.80108	3.79911	3.22108	3.5647	8.23661
American Redstart	Setophaga ruticilla	THREATENED_1	2020	A1B	LC			9	10	10				6.13431	3.43924	3.51181	3.00316	14.083	1.62436	2.3474	1.66298	2.9764	32.3228	2.24269	3.25349	0.876594	1.79742	1.24586	4.21766	1.9715	13.2893	8.96525	4.81877	5.76664	22.0025	1.49543	3.35574	2.68239	2.11119	9.83038	1.73781	2.43184	1.76713	11.1123	1.31896	11.3033	4.0978	2.44344	2.75908
American Redstart	Setophaga ruticilla	THREATENED_1	2020	A1B	LC			9	10	10				6.13431	3.43924	3.51181	3.00316	14.083	1.62436	2.3474	1.66298	2.9764	32.3228	2.24269	3.25349	0.876594	1.79742	1.24586	4.21766	1.9715	13.2893	8.96525	4.81877	5.76664	22.0025	1.49543	3.35574	2.68239	2.11119	9.83038	1.73781	2.43184	1.76713	11.1123	1.31896	11.3033	4.0978	2.44344	2.75908
American Redstart	Setophaga ruticilla	THREATENED_1	2020	A1B	LC			9	10	10				6.13431	3.43924	3.51181	3.00316	14.083	1.62436	2.3474	1.66298	2.9764	32.3228	2.24269	3.25349	0.876594	1.79742	1.24586	4.21766	1.9715	13.2893	8.96525	4.81877	5.76664	22.0025	1.49543	3.35574	2.68239	2.11119	9.83038	1.73781	2.43184	1.76713	11.1123	1.31896	11.3033	4.0978	2.44344	2.75908
American Redstart	Setophaga ruticilla	THREATENED_1	2020	A2	LC			9	10	10				6.13431	3.43924	3.51181	3.00316	14.083	1.62436	2.3474	1.66298	2.9764	32.3228	2.24269	3.25349	0.876594	1.79742	1.24586	4.21766	1.9715	13.2893	8.96525	4.81877	5.76664	22.0025	1.49543	3.35574	2.68239	2.11119	9.83038	1.73781	2.43184	1.76713	11.1123	1.31896	11.3033	4.0978	2.44344	2.75908
American Redstart	Setophaga ruticilla	THREATENED_1	2020	A2	LC			9	10	10				6.13431	3.43924	3.51181	3.00316	14.083	1.62436	2.3474	1.66298	2.9764	32.3228	2.24269	3.25349	0.876594	1.79742	1.24586	4.21766	1.9715	13.2893	8.96525	4.81877	5.76664	22.0025	1.49543	3.35574	2.68239	2.11119	9.83038	1.73781	2.43184	1.76713	11.1123	1.31896	11.3033	4.0978	2.44344	2.75908
American Redstart	Setophaga ruticilla	THREATENED_1	2020	A2	LC			9	10	10				6.13431	3.43924	3.51181	3.00316	14.083	1.62436	2.3474	1.66298	2.9764	32.3228	2.24269	3.25349	0.876594	1.79742	1.24586	4.21766	1.9715	13.2893	8.96525	4.81877	5.76664	22.0025	1.49543	3.35574	2.68239	2.11119	9.83038	1.73781	2.43184	1.76713	11.1123	1.31896	11.3033	4.0978	2.44344	2.75908
American Redstart	Setophaga ruticilla	THREATENED_1	2020	B2	LC			9	10	10				6.13431	3.43924	3.51181	3.00316	14.083	1.62436	2.3474	1.66298	2.9764	32.3228	2.24269	3.25349	0.876594	1.79742	1.24586	4.21766	1.9715	13.2893	8.96525	4.81877	5.76664	22.0025	1.49543	3.35574	2.68239	2.11119	9.83038	1.73781	2.43184	1.76713	11.1123	1.31896	11.3033	4.0978	2.44344	2.75908
American Redstart	Setophaga ruticilla	THREATENED_1	2020	B2	LC			9	10	10				6.13431	3.43924	3.51181	3.00316	14.083	1.62436	2.3474	1.66298	2.9764	32.3228	2.24269	3.25349	0.876594	1.79742	1.24586	4.21766	1.9715	13.2893	8.96525	4.81877	5.76664	22.0025	1.49543	3.35574	2.68239	2.11119	9.83038	1.73781	2.43184	1.76713	11.1123	1.31896	11.3033	4.0978	2.44344	2.75908
American Redstart	Setophaga ruticilla	THREATENED_1	2020	B2	LC			9	10	10				6.13431	3.43924	3.51181	3.00316	14.083	1.62436	2.3474	1.66298	2.9764	32.3228	2.24269	3.25349	0.876594	1.79742	1.24586	4.21766	1.9715	13.2893	8.96525	4.81877	5.76664	22.0025	1.49543	3.35574	2.68239	2.11119	9.83038	1.73781	2.43184	1.76713	11.1123	1.31896	11.3033	4.0978	2.44344	2.75908
American Redstart	Setophaga ruticilla	THREATENED_1	2050	A1B	LC			9	10	10				6.13431	3.43924	3.51181	3.00316	14.083	1.62436	2.3474	1.66298	2.9764	32.3228	2.24269	3.25349	0.876594	1.79742	1.24586	4.21766	1.9715	13.2893	8.96525	4.81877	5.76664	22.0025	1.49543	3.35574	2.68239	2.11119	9.83038	1.73781	2.43184	1.76713	11.1123	1.31896	11.3033	4.0978	2.44344	2.75908
American Redstart	Setophaga ruticilla	THREATENED_1	2050	A1B	LC			9	10	10				6.13431	3.43924	3.51181	3.00316	14.083	1.62436	2.3474	1.66298	2.9764	32.3228	2.24269	3.25349	0.876594	1.79742	1.24586	4.21766	1.9715	13.2893	8.96525	4.81877	5.76664	22.0025	1.49543	3.35574	2.68239	2.11119	9.83038	1.73781	2.43184	1.76713	11.1123	1.31896	11.3033	4.0978	2.44344	2.75908
American Redstart	Setophaga ruticilla	THREATENED_1	2050	A1B	LC			9	10	10				6.13431	3.43924	3.51181	3.00316	14.083	1.62436	2.3474	1.66298	2.9764	32.3228	2.24269	3.25349	0.876594	1.79742	1.24586	4.21766	1.9715	13.2893	8.96525	4.81877	5.76664	22.0025	1.49543	3.35574	2.68239	2.11119	9.83038	1.73781	2.43184	1.76713	11.1123	1.31896	11.3033	4.0978	2.44344	2.75908
American Redstart	Setophaga ruticilla	THREATENED_1	2050	A2	LC			9	10	10				6.13431	3.43924	3.51181	3.00316	14.083	1.62436	2.3474	1.66298	2.9764	32.3228	2.24269	3.25349	0.876594	1.79742	1.24586	4.21766	1.9715	13.2893	8.96525	4.81877	5.76664	22.0025	1.49543	3.35574	2.68239	2.11119	9.83038	1.73781	2.43184	1.76713	11.1123	1.31896	11.3033	4.0978	2.44344	2.75908
American Redstart	Setophaga ruticilla	THREATENED_1	2050	A2	LC			9	10	10				6.13431	3.43924	3.51181	3.00316	14.083	1.62436	2.3474	1.66298	2.9764	32.3228	2.24269	3.25349	0.876594	1.79742	1.24586	4.21766	1.9715	13.2893	8.96525	4.81877	5.76664	22.0025	1.49543	3.35574	2.68239	2.11119	9.83038	1.73781	2.43184	1.76713	11.1123	1.31896	11.3033	4.0978	2.44344	2.75908
American Redstart	Setophaga ruticilla	THREATENED_1	2050	A2	LC			9	10	10				6.13431	3.43924	3.51181	3.00316	14.083	1.62436	2.3474	1.66298	2.9764	32.3228	2.24269	3.25349	0.876594	1.79742	1.24586	4.21766	1.9715	13.2893	8.96525	4.81877	5.76664	22.0025	1.49543	3.35574	2.68239	2.11119	9.83038	1.73781	2.43184	1.76713	11.1123	1.31896	11.3033	4.0978	2.44344	2.75908
American Redstart	Setophaga ruticilla	THREATENED_1	2050	B2	LC			9	10	10				6.13431	3.43924	3.51181	3.00316	14.083	1.62436	2.3474	1.66298	2.9764	32.3228	2.24269	3.25349	0.876594	1.79742	1.24586	4.21766	1.9715	13.2893	8.96525	4.81877	5.76664	22.0025	1.49543	3.35574	2.68239	2.11119	9.83038	1.73781	2.43184	1.76713	11.1123	1.31896	11.3033	4.0978	2.44344	2.75908
American Redstart	Setophaga ruticilla	THREATENED_1	2050	B2	LC			9	10	10				6.13431	3.43924	3.51181	3.00316	14.083	1.62436	2.3474	1.66298	2.9764	32.3228	2.24269	3.25349	0.876594	1.79742	1.24586	4.21766	1.9715	13.2893	8.96525	4.81877	5.76664	22.0025	1.49543	3.35574	2.68239	2.11119	9.83038	1.73781	2.43184	1.76713	11.1123	1.31896	11.3033	4.0978	2.44344	2.75908
American Redstart	Setophaga ruticilla	THREATENED_1	2050	B2	LC			9	10	10				6.13431	3.43924	3.51181	3.00316	14.083	1.62436	2.3474	1.66298	2.9764	32.3228	2.24269	3.25349	0.876594	1.79742	1.24586	4.21766	1.9715	13.2893	8.96525	4.81877	5.76664	22.0025	1.49543	3.35574	2.68239	2.11119	9.83038	1.73781	2.43184	1.76713	11.1123	1.31896	11.3033	4.0978	2.44344	2.75908
American Redstart	Setophaga ruticilla	THREATENED_1	2080	A1B	LC			9	10	10				6.13431	3.43924	3.51181	3.00316	14.083	1.62436	2.3474	1.66298	2.9764	32.3228	2.24269	3.25349	0.876594	1.79742	1.24586	4.21766	1.9715	13.2893	8.96525	4.81877	5.76664	22.0025	1.49543	3.35574	2.68239	2.11119	9.83038	1.73781	2.43184	1.76713	11.1123	1.31896	11.3033	4.0978	2.44344	2.75908
American Redstart	Setophaga ruticilla	THREATENED_1	2080	A1B	LC			9	10	10				6.13431	3.43924	3.51181	3.00316	14.083	1.62436	2.3474	1.66298	2.9764	32.3228	2.24269	3.25349	0.876594	1.79742	1.24586	4.21766	1.9715	13.2893	8.96525	4.81877	5.76664	22.0025	1.49543	3.35574	2.68239	2.11119	9.83038	1.73781	2.43184	1.76713	11.1123	1.31896	11.3033	4.0978	2.44344	2.75908
American Redstart	Setophaga ruticilla	THREATENED_1	2080	A1B	LC			9	10	10				6.13431	3.43924	3.51181	3.00316	14.083	1.62436	2.3474	1.66298	2.9764	32.3228	2.24269	3.25349	0.876594	1.79742	1.24586	4.21766	1.9715	13.2893	8.96525	4.81877	5.76664	22.0025	1.49543	3.35574	2.68239	2.11119	9.83038	1.73781	2.43184	1.76713	11.1123	1.31896	11.3033	4.0978	2.44344	2.75908
American Redstart	Setophaga ruticilla	THREATENED_1	2080	A2	LC			9	10	10				6.13431	3.43924	3.51181	3.00316	14.083	1.62436	2.3474	1.66298	2.9764	32.3228	2.24269	3.25349	0.876594	1.79742	1.24586	4.21766	1.9715	13.2893	8.96525	4.81877	5.76664	22.0025	1.49543	3.35574	2.68239	2.11119	9.83038	1.73781	2.43184	1.76713	11.1123	1.31896	11.3033	4.0978	2.44344	2.75908
American Redstart	Setophaga ruticilla	THREATENED_1	2080	A2	LC			9	10	10				6.13431	3.43924	3.51181	3.00316	14.083	1.62436	2.3474	1.66298	2.9764	32.3228	2.24269	3.25349	0.876594	1.79742	1.24586	4.21766	1.9715	13.2893	8.96525	4.81877	5.76664	22.0025	1.49543	3.35574	2.68239	2.11119	9.83038	1.73781	2.43184	1.76713	11.1123	1.31896	11.3033	4.0978	2.44344	2.75908
American Redstart	Setophaga ruticilla	THREATENED_1	2080	A2	LC			9	10	10				6.13431	3.43924	3.51181	3.00316	14.083	1.62436	2.3474	1.66298	2.9764	32.3228	2.24269	3.25349	0.876594	1.79742	1.24586	4.21766	1.9715	13.2893	8.96525	4.81877	5.76664	22.0025	1.49543	3.35574	2.68239	2.11119	9.83038	1.73781	2.43184	1.76713	11.1123	1.31896	11.3033	4.0978	2.44344	2.75908
American Redstart	Setophaga ruticilla	THREATENED_1	2080	B2	LC			9	10	10				6.13431	3.43924	3.51181	3.00316	14.083	1.62436	2.3474	1.66298	2.9764	32.3228	2.24269	3.25349	0.876594	1.79742	1.24586	4.21766	1.9715	13.2893	8.96525	4.81877	5.76664	22.0025	1.49543	3.35574	2.68239	2.11119	9.83038	1.73781	2.43184	1.76713	11.1123	1.31896	11.3033	4.0978	2.44344	2.75908
American Redstart	Setophaga ruticilla	THREATENED_1	2080	B2	LC			9	10	10				6.13431	3.43924	3.51181	3.00316	14.083	1.62436	2.3474	1.66298	2.9764	32.3228	2.24269	3.25349	0.876594	1.79742	1.24586	4.21766	1.9715	13.2893	8.96525	4.81877	5.76664	22.0025	1.49543	3.35574	2.68239	2.11119	9.83038	1.73781	2.43184	1.76713	11.1123	1.31896	11.3033	4.0978	2.44344	2.75908
American Redstart	Setophaga ruticilla	THREATENED_1	2080	B2	LC			9	10	10				6.13431	3.43924	3.51181	3.00316	14.083	1.62436	2.3474	1.66298	2.9764	32.3228	2.24269	3.25349	0.876594	1.79742	1.24586	4.21766	1.9715	13.2893	8.96525	4.81877	5.76664	22.0025	1.49543	3.35574	2.68239	2.11119	9.83038	1.73781	2.43184	1.76713	11.1123	1.31896	11.3033	4.0978	2.44344	2.75908
American Robin	Turdus migratorius	STABLE	2020	A1B	LC			5	5	5				42.4888	2.8147	4.10779	2.74598	4.62614	2.2711	3.47541	2.32337	3.55226	3.795	2.42625	1.36405	0.933508	1.57075	1.90959	1.76404	2.01671	15.8145	57.3271	6.33179	1.82447	5.04941	1.40937	1.01428	2.17297	1.64554	4.62734	2.38352	4.55379	0.995219	0.573911	1.46289	0.810151	1.39471	3.62631	2.79723
American Robin	Turdus migratorius	STABLE	2020	A1B	LC			5	5	5				42.4888	2.8147	4.10779	2.74598	4.62614	2.2711	3.47541	2.32337	3.55226	3.795	2.42625	1.36405	0.933508	1.57075	1.90959	1.76404	2.01671	15.8145	57.3271	6.33179	1.82447	5.04941	1.40937	1.01428	2.17297	1.64554	4.62734	2.38352	4.55379	0.995219	0.573911	1.46289	0.810151	1.39471	3.62631	2.79723
American Robin	Turdus migratorius	STABLE	2020	A1B	LC			5	5	5				42.4888	2.8147	4.10779	2.74598	4.62614	2.2711	3.47541	2.32337	3.55226	3.795	2.42625	1.36405	0.933508	1.57075	1.90959	1.76404	2.01671	15.8145	57.3271	6.33179	1.82447	5.04941	1.40937	1.01428	2.17297	1.64554	4.62734	2.38352	4.55379	0.995219	0.573911	1.46289	0.810151	1.39471	3.62631	2.79723
American Robin	Turdus migratorius	STABLE	2020	A2	LC			5	5	5				42.4888	2.8147	4.10779	2.74598	4.62614	2.2711	3.47541	2.32337	3.55226	3.795	2.42625	1.36405	0.933508	1.57075	1.90959	1.76404	2.01671	15.8145	57.3271	6.33179	1.82447	5.04941	1.40937	1.01428	2.17297	1.64554	4.62734	2.38352	4.55379	0.995219	0.573911	1.46289	0.810151	1.39471	3.62631	2.79723
American Robin	Turdus migratorius	STABLE	2020	A2	LC			5	5	5				42.4888	2.8147	4.10779	2.74598	4.62614	2.2711	3.47541	2.32337	3.55226	3.795	2.42625	1.36405	0.933508	1.57075	1.90959	1.76404	2.01671	15.8145	57.3271	6.33179	1.82447	5.04941	1.40937	1.01428	2.17297	1.64554	4.62734	2.38352	4.55379	0.995219	0.573911	1.46289	0.810151	1.39471	3.62631	2.79723
American Robin	Turdus migratorius	STABLE	2020	A2	LC			5	5	5				42.4888	2.8147	4.10779	2.74598	4.62614	2.2711	3.47541	2.32337	3.55226	3.795	2.42625	1.36405	0.933508	1.57075	1.90959	1.76404	2.01671	15.8145	57.3271	6.33179	1.82447	5.04941	1.40937	1.01428	2.17297	1.64554	4.62734	2.38352	4.55379	0.995219	0.573911	1.46289	0.810151	1.39471	3.62631	2.79723
American Robin	Turdus migratorius	STABLE	2020	B2	LC			5	5	5				42.4888	2.8147	4.10779	2.74598	4.62614	2.2711	3.47541	2.32337	3.55226	3.795	2.42625	1.36405	0.933508	1.57075	1.90959	1.76404	2.01671	15.8145	57.3271	6.33179	1.82447	5.04941	1.40937	1.01428	2.17297	1.64554	4.62734	2.38352	4.55379	0.995219	0.573911	1.46289	0.810151	1.39471	3.62631	2.79723
American Robin	Turdus migratorius	STABLE	2020	B2	LC			5	5	5				42.4888	2.8147	4.10779	2.74598	4.62614	2.2711	3.47541	2.32337	3.55226	3.795	2.42625	1.36405	0.933508	1.57075	1.90959	1.76404	2.01671	15.8145	57.3271	6.33179	1.82447	5.04941	1.40937	1.01428	2.17297	1.64554	4.62734	2.38352	4.55379	0.995219	0.573911	1.46289	0.810151	1.39471	3.62631	2.79723
American Robin	Turdus migratorius	STABLE	2020	B2	LC			5	5	5				42.4888	2.8147	4.10779	2.74598	4.62614	2.2711	3.47541	2.32337	3.55226	3.795	2.42625	1.36405	0.933508	1.57075	1.90959	1.76404	2.01671	15.8145	57.3271	6.33179	1.82447	5.04941	1.40937	1.01428	2.17297	1.64554	4.62734	2.38352	4.55379	0.995219	0.573911	1.46289	0.810151	1.39471	3.62631	2.79723
American Robin	Turdus migratorius	STABLE	2050	A1B	LC			5	5	5				42.4888	2.8147	4.10779	2.74598	4.62614	2.2711	3.47541	2.32337	3.55226	3.795	2.42625	1.36405	0.933508	1.57075	1.90959	1.76404	2.01671	15.8145	57.3271	6.33179	1.82447	5.04941	1.40937	1.01428	2.17297	1.64554	4.62734	2.38352	4.55379	0.995219	0.573911	1.46289	0.810151	1.39471	3.62631	2.79723
American Robin	Turdus migratorius	STABLE	2050	A1B	LC			5	5	5				42.4888	2.8147	4.10779	2.74598	4.62614	2.2711	3.47541	2.32337	3.55226	3.795	2.42625	1.36405	0.933508	1.57075	1.90959	1.76404	2.01671	15.8145	57.3271	6.33179	1.82447	5.04941	1.40937	1.01428	2.17297	1.64554	4.62734	2.38352	4.55379	0.995219	0.573911	1.46289	0.810151	1.39471	3.62631	2.79723
American Robin	Turdus migratorius	STABLE	2050	A1B	LC			5	5	5				42.4888	2.8147	4.10779	2.74598	4.62614	2.2711	3.47541	2.32337	3.55226	3.795	2.42625	1.36405	0.933508	1.57075	1.90959	1.76404	2.01671	15.8145	57.3271	6.33179	1.82447	5.04941	1.40937	1.01428	2.17297	1.64554	4.62734	2.38352	4.55379	0.995219	0.573911	1.46289	0.810151	1.39471	3.62631	2.79723
American Robin	Turdus migratorius	STABLE	2050	A2	LC			5	5	5				42.4888	2.8147	4.10779	2.74598	4.62614	2.2711	3.47541	2.32337	3.55226	3.795	2.42625	1.36405	0.933508	1.57075	1.90959	1.76404	2.01671	15.8145	57.3271	6.33179	1.82447	5.04941	1.40937	1.01428	2.17297	1.64554	4.62734	2.38352	4.55379	0.995219	0.573911	1.46289	0.810151	1.39471	3.62631	2.79723
American Robin	Turdus migratorius	STABLE	2050	A2	LC			5	5	5				42.4888	2.8147	4.10779	2.74598	4.62614	2.2711	3.47541	2.32337	3.55226	3.795	2.42625	1.36405	0.933508	1.57075	1.90959	1.76404	2.01671	15.8145	57.3271	6.33179	1.82447	5.04941	1.40937	1.01428	2.17297	1.64554	4.62734	2.38352	4.55379	0.995219	0.573911	1.46289	0.810151	1.39471	3.62631	2.79723
American Robin	Turdus migratorius	STABLE	2050	A2	LC			5	5	5				42.4888	2.8147	4.10779	2.74598	4.62614	2.2711	3.47541	2.32337	3.55226	3.795	2.42625	1.36405	0.933508	1.57075	1.90959	1.76404	2.01671	15.8145	57.3271	6.33179	1.82447	5.04941	1.40937	1.01428	2.17297	1.64554	4.62734	2.38352	4.55379	0.995219	0.573911	1.46289	0.810151	1.39471	3.62631	2.79723
American Robin	Turdus migratorius	STABLE	2050	B2	LC			5	5	5				42.4888	2.8147	4.10779	2.74598	4.62614	2.2711	3.47541	2.32337	3.55226	3.795	2.42625	1.36405	0.933508	1.57075	1.90959	1.76404	2.01671	15.8145	57.3271	6.33179	1.82447	5.04941	1.40937	1.01428	2.17297	1.64554	4.62734	2.38352	4.55379	0.995219	0.573911	1.46289	0.810151	1.39471	3.62631	2.79723
American Robin	Turdus migratorius	STABLE	2050	B2	LC			5	5	5				42.4888	2.8147	4.10779	2.74598	4.62614	2.2711	3.47541	2.32337	3.55226	3.795	2.42625	1.36405	0.933508	1.57075	1.90959	1.76404	2.01671	15.8145	57.3271	6.33179	1.82447	5.04941	1.40937	1.01428	2.17297	1.64554	4.62734	2.38352	4.55379	0.995219	0.573911	1.46289	0.810151	1.39471	3.62631	2.79723
American Robin	Turdus migratorius	STABLE	2050	B2	LC			5	5	5				42.4888	2.8147	4.10779	2.74598	4.62614	2.2711	3.47541	2.32337	3.55226	3.795	2.42625	1.36405	0.933508	1.57075	1.90959	1.76404	2.01671	15.8145	57.3271	6.33179	1.82447	5.04941	1.40937	1.01428	2.17297	1.64554	4.62734	2.38352	4.55379	0.995219	0.573911	1.46289	0.810151	1.39471	3.62631	2.79723
American Robin	Turdus migratorius	STABLE	2080	A1B	LC			5	5	5				42.4888	2.8147	4.10779	2.74598	4.62614	2.2711	3.47541	2.32337	3.55226	3.795	2.42625	1.36405	0.933508	1.57075	1.90959	1.76404	2.01671	15.8145	57.3271	6.33179	1.82447	5.04941	1.40937	1.01428	2.17297	1.64554	4.62734	2.38352	4.55379	0.995219	0.573911	1.46289	0.810151	1.39471	3.62631	2.79723
American Robin	Turdus migratorius	STABLE	2080	A1B	LC			5	5	5				42.4888	2.8147	4.10779	2.74598	4.62614	2.2711	3.47541	2.32337	3.55226	3.795	2.42625	1.36405	0.933508	1.57075	1.90959	1.76404	2.01671	15.8145	57.3271	6.33179	1.82447	5.04941	1.40937	1.01428	2.17297	1.64554	4.62734	2.38352	4.55379	0.995219	0.573911	1.46289	0.810151	1.39471	3.62631	2.79723
American Robin	Turdus migratorius	STABLE	2080	A1B	LC			5	5	5				42.4888	2.8147	4.10779	2.74598	4.62614	2.2711	3.47541	2.32337	3.55226	3.795	2.42625	1.36405	0.933508	1.57075	1.90959	1.76404	2.01671	15.8145	57.3271	6.33179	1.82447	5.04941	1.40937	1.01428	2.17297	1.64554	4.62734	2.38352	4.55379	0.995219	0.573911	1.46289	0.810151	1.39471	3.62631	2.79723
American Robin	Turdus migratorius	STABLE	2080	A2	LC			5	5	5				42.4888	2.8147	4.10779	2.74598	4.62614	2.2711	3.47541	2.32337	3.55226	3.795	2.42625	1.36405	0.933508	1.57075	1.90959	1.76404	2.01671	15.8145	57.3271	6.33179	1.82447	5.04941	1.40937	1.01428	2.17297	1.64554	4.62734	2.38352	4.55379	0.995219	0.573911	1.46289	0.810151	1.39471	3.62631	2.79723
American Robin	Turdus migratorius	STABLE	2080	A2	LC			5	5	5				42.4888	2.8147	4.10779	2.74598	4.62614	2.2711	3.47541	2.32337	3.55226	3.795	2.42625	1.36405	0.933508	1.57075	1.90959	1.76404	2.01671	15.8145	57.3271	6.33179	1.82447	5.04941	1.40937	1.01428	2.17297	1.64554	4.62734	2.38352	4.55379	0.995219	0.573911	1.46289	0.810151	1.39471	3.62631	2.79723
American Robin	Turdus migratorius	STABLE	2080	A2	LC			5	5	5				42.4888	2.8147	4.10779	2.74598	4.62614	2.2711	3.47541	2.32337	3.55226	3.795	2.42625	1.36405	0.933508	1.57075	1.90959	1.76404	2.01671	15.8145	57.3271	6.33179	1.82447	5.04941	1.40937	1.01428	2.17297	1.64554	4.62734	2.38352	4.55379	0.995219	0.573911	1.46289	0.810151	1.39471	3.62631	2.79723
American Robin	Turdus migratorius	STABLE	2080	B2	LC			5	5	5				42.4888	2.8147	4.10779	2.74598	4.62614	2.2711	3.47541	2.32337	3.55226	3.795	2.42625	1.36405	0.933508	1.57075	1.90959	1.76404	2.01671	15.8145	57.3271	6.33179	1.82447	5.04941	1.40937	1.01428	2.17297	1.64554	4.62734	2.38352	4.55379	0.995219	0.573911	1.46289	0.810151	1.39471	3.62631	2.79723
American Robin	Turdus migratorius	STABLE	2080	B2	LC			5	5	5				42.4888	2.8147	4.10779	2.74598	4.62614	2.2711	3.47541	2.32337	3.55226	3.795	2.42625	1.36405	0.933508	1.57075	1.90959	1.76404	2.01671	15.8145	57.3271	6.33179	1.82447	5.04941	1.40937	1.01428	2.17297	1.64554	4.62734	2.38352	4.55379	0.995219	0.573911	1.46289	0.810151	1.39471	3.62631	2.79723
American Robin	Turdus migratorius	STABLE	2080	B2	LC			5	5	5				42.4888	2.8147	4.10779	2.74598	4.62614	2.2711	3.47541	2.32337	3.55226	3.795	2.42625	1.36405	0.933508	1.57075	1.90959	1.76404	2.01671	15.8145	57.3271	6.33179	1.82447	5.04941	1.40937	1.01428	2.17297	1.64554	4.62734	2.38352	4.55379	0.995219	0.573911	1.46289	0.810151	1.39471	3.62631	2.79723
American Three-toed Woodpecker	Picoides dorsalis	ENDANGERED_2	2020	A1B	LC			10	10	10				15.3147	4.3163	7.81268	4.86682	4.05306	3.09097	4.09032	5.68041	9.55188	5.53384	2.80197	3.34514	1.78954	2.55748	2.77051	5.35394	4.1651	12.9053	10.4859	6.68074	5.8527	8.48056	4.1053	3.77373	5.69714	5.05575	14.3341	4.3574	3.87823	3.79592	1.96804	3.5437	4.93198	3.58584	3.94142	5.5315
American Three-toed Woodpecker	Picoides dorsalis	ENDANGERED_2	2020	A2	LC			10	10	10				15.3147	4.3163	7.81268	4.86682	4.05306	3.09097	4.09032	5.68041	9.55188	5.53384	2.80197	3.34514	1.78954	2.55748	2.77051	5.35394	4.1651	12.9053	10.4859	6.68074	5.8527	8.48056	4.1053	3.77373	5.69714	5.05575	14.3341	4.3574	3.87823	3.79592	1.96804	3.5437	4.93198	3.58584	3.94142	5.5315
American Three-toed Woodpecker	Picoides dorsalis	ENDANGERED_2	2020	B2	LC			10	10	10				15.3147	4.3163	7.81268	4.86682	4.05306	3.09097	4.09032	5.68041	9.55188	5.53384	2.80197	3.34514	1.78954	2.55748	2.77051	5.35394	4.1651	12.9053	10.4859	6.68074	5.8527	8.48056	4.1053	3.77373	5.69714	5.05575	14.3341	4.3574	3.87823	3.79592	1.96804	3.5437	4.93198	3.58584	3.94142	5.5315
American Three-toed Woodpecker	Picoides dorsalis	ENDANGERED_2	2050	A1B	LC			10	10	10				15.3147	4.3163	7.81268	4.86682	4.05306	3.09097	4.09032	5.68041	9.55188	5.53384	2.80197	3.34514	1.78954	2.55748	2.77051	5.35394	4.1651	12.9053	10.4859	6.68074	5.8527	8.48056	4.1053	3.77373	5.69714	5.05575	14.3341	4.3574	3.87823	3.79592	1.96804	3.5437	4.93198	3.58584	3.94142	5.5315
American Three-toed Woodpecker	Picoides dorsalis	ENDANGERED_2	2050	A2	LC			10	10	10				15.3147	4.3163	7.81268	4.86682	4.05306	3.09097	4.09032	5.68041	9.55188	5.53384	2.80197	3.34514	1.78954	2.55748	2.77051	5.35394	4.1651	12.9053	10.4859	6.68074	5.8527	8.48056	4.1053	3.77373	5.69714	5.05575	14.3341	4.3574	3.87823	3.79592	1.96804	3.5437	4.93198	3.58584	3.94142	5.5315
American Three-toed Woodpecker	Picoides dorsalis	ENDANGERED_2	2050	B2	LC			10	10	10				15.3147	4.3163	7.81268	4.86682	4.05306	3.09097	4.09032	5.68041	9.55188	5.53384	2.80197	3.34514	1.78954	2.55748	2.77051	5.35394	4.1651	12.9053	10.4859	6.68074	5.8527	8.48056	4.1053	3.77373	5.69714	5.05575	14.3341	4.3574	3.87823	3.79592	1.96804	3.5437	4.93198	3.58584	3.94142	5.5315
American Three-toed Woodpecker	Picoides dorsalis	ENDANGERED_2	2080	A1B	LC			10	10	10				15.3147	4.3163	7.81268	4.86682	4.05306	3.09097	4.09032	5.68041	9.55188	5.53384	2.80197	3.34514	1.78954	2.55748	2.77051	5.35394	4.1651	12.9053	10.4859	6.68074	5.8527	8.48056	4.1053	3.77373	5.69714	5.05575	14.3341	4.3574	3.87823	3.79592	1.96804	3.5437	4.93198	3.58584	3.94142	5.5315
American Three-toed Woodpecker	Picoides dorsalis	ENDANGERED_2	2080	A2	LC			10	10	10				15.3147	4.3163	7.81268	4.86682	4.05306	3.09097	4.09032	5.68041	9.55188	5.53384	2.80197	3.34514	1.78954	2.55748	2.77051	5.35394	4.1651	12.9053	10.4859	6.68074	5.8527	8.48056	4.1053	3.77373	5.69714	5.05575	14.3341	4.3574	3.87823	3.79592	1.96804	3.5437	4.93198	3.58584	3.94142	5.5315
American Three-toed Woodpecker	Picoides dorsalis	ENDANGERED_2	2080	B2	LC			10	10	10				15.3147	4.3163	7.81268	4.86682	4.05306	3.09097	4.09032	5.68041	9.55188	5.53384	2.80197	3.34514	1.78954	2.55748	2.77051	5.35394	4.1651	12.9053	10.4859	6.68074	5.8527	8.48056	4.1053	3.77373	5.69714	5.05575	14.3341	4.3574	3.87823	3.79592	1.96804	3.5437	4.93198	3.58584	3.94142	5.5315
American Tree Sparrow	Spizella arborea	STABLE	2020	A1B	LC			9	9	9			Y	13.2378	2.13542	9.22147	0.952454	9.72996	2.86661	1.5322	3.0889	7.78464	35.2461	2.51207	0.589807	0.514186	0.661182	1.65146	2.78301	1.68419	3.80855	37.4671	4.36862	5.47422	10.4417	3.74144	2.61466	2.99744	3.45807	6.89689	3.80158	2.33587	1.92995	1.54007	1.57953	3.92147	1.70373	3.11786	2.60971
American Tree Sparrow	Spizella arborea	STABLE	2020	A1B	LC			9	9	9			Y	13.2378	2.13542	9.22147	0.952454	9.72996	2.86661	1.5322	3.0889	7.78464	35.2461	2.51207	0.589807	0.514186	0.661182	1.65146	2.78301	1.68419	3.80855	37.4671	4.36862	5.47422	10.4417	3.74144	2.61466	2.99744	3.45807	6.89689	3.80158	2.33587	1.92995	1.54007	1.57953	3.92147	1.70373	3.11786	2.60971
American Tree Sparrow	Spizella arborea	STABLE	2020	A1B	LC			9	9	9			Y	13.2378	2.13542	9.22147	0.952454	9.72996	2.86661	1.5322	3.0889	7.78464	35.2461	2.51207	0.589807	0.514186	0.661182	1.65146	2.78301	1.68419	3.80855	37.4671	4.36862	5.47422	10.4417	3.74144	2.61466	2.99744	3.45807	6.89689	3.80158	2.33587	1.92995	1.54007	1.57953	3.92147	1.70373	3.11786	2.60971
American Tree Sparrow	Spizella arborea	STABLE	2020	A1B	LC			9	9	9			Y	13.2378	2.13542	9.22147	0.952454	9.72996	2.86661	1.5322	3.0889	7.78464	35.2461	2.51207	0.589807	0.514186	0.661182	1.65146	2.78301	1.68419	3.80855	37.4671	4.36862	5.47422	10.4417	3.74144	2.61466	2.99744	3.45807	6.89689	3.80158	2.33587	1.92995	1.54007	1.57953	3.92147	1.70373	3.11786	2.60971
American Tree Sparrow	Spizella arborea	STABLE	2020	A2	LC			9	9	9			Y	13.2378	2.13542	9.22147	0.952454	9.72996	2.86661	1.5322	3.0889	7.78464	35.2461	2.51207	0.589807	0.514186	0.661182	1.65146	2.78301	1.68419	3.80855	37.4671	4.36862	5.47422	10.4417	3.74144	2.61466	2.99744	3.45807	6.89689	3.80158	2.33587	1.92995	1.54007	1.57953	3.92147	1.70373	3.11786	2.60971
American Tree Sparrow	Spizella arborea	STABLE	2020	A2	LC			9	9	9			Y	13.2378	2.13542	9.22147	0.952454	9.72996	2.86661	1.5322	3.0889	7.78464	35.2461	2.51207	0.589807	0.514186	0.661182	1.65146	2.78301	1.68419	3.80855	37.4671	4.36862	5.47422	10.4417	3.74144	2.61466	2.99744	3.45807	6.89689	3.80158	2.33587	1.92995	1.54007	1.57953	3.92147	1.70373	3.11786	2.60971
American Tree Sparrow	Spizella arborea	STABLE	2020	A2	LC			9	9	9			Y	13.2378	2.13542	9.22147	0.952454	9.72996	2.86661	1.5322	3.0889	7.78464	35.2461	2.51207	0.589807	0.514186	0.661182	1.65146	2.78301	1.68419	3.80855	37.4671	4.36862	5.47422	10.4417	3.74144	2.61466	2.99744	3.45807	6.89689	3.80158	2.33587	1.92995	1.54007	1.57953	3.92147	1.70373	3.11786	2.60971
American Tree Sparrow	Spizella arborea	STABLE	2020	A2	LC			9	9	9			Y	13.2378	2.13542	9.22147	0.952454	9.72996	2.86661	1.5322	3.0889	7.78464	35.2461	2.51207	0.589807	0.514186	0.661182	1.65146	2.78301	1.68419	3.80855	37.4671	4.36862	5.47422	10.4417	3.74144	2.61466	2.99744	3.45807	6.89689	3.80158	2.33587	1.92995	1.54007	1.57953	3.92147	1.70373	3.11786	2.60971
American Tree Sparrow	Spizella arborea	STABLE	2020	B2	LC			9	9	9			Y	13.2378	2.13542	9.22147	0.952454	9.72996	2.86661	1.5322	3.0889	7.78464	35.2461	2.51207	0.589807	0.514186	0.661182	1.65146	2.78301	1.68419	3.80855	37.4671	4.36862	5.47422	10.4417	3.74144	2.61466	2.99744	3.45807	6.89689	3.80158	2.33587	1.92995	1.54007	1.57953	3.92147	1.70373	3.11786	2.60971
American Tree Sparrow	Spizella arborea	STABLE	2020	B2	LC			9	9	9			Y	13.2378	2.13542	9.22147	0.952454	9.72996	2.86661	1.5322	3.0889	7.78464	35.2461	2.51207	0.589807	0.514186	0.661182	1.65146	2.78301	1.68419	3.80855	37.4671	4.36862	5.47422	10.4417	3.74144	2.61466	2.99744	3.45807	6.89689	3.80158	2.33587	1.92995	1.54007	1.57953	3.92147	1.70373	3.11786	2.60971
American Tree Sparrow	Spizella arborea	STABLE	2020	B2	LC			9	9	9			Y	13.2378	2.13542	9.22147	0.952454	9.72996	2.86661	1.5322	3.0889	7.78464	35.2461	2.51207	0.589807	0.514186	0.661182	1.65146	2.78301	1.68419	3.80855	37.4671	4.36862	5.47422	10.4417	3.74144	2.61466	2.99744	3.45807	6.89689	3.80158	2.33587	1.92995	1.54007	1.57953	3.92147	1.70373	3.11786	2.60971
American Tree Sparrow	Spizella arborea	STABLE	2020	B2	LC			9	9	9			Y	13.2378	2.13542	9.22147	0.952454	9.72996	2.86661	1.5322	3.0889	7.78464	35.2461	2.51207	0.589807	0.514186	0.661182	1.65146	2.78301	1.68419	3.80855	37.4671	4.36862	5.47422	10.4417	3.74144	2.61466	2.99744	3.45807	6.89689	3.80158	2.33587	1.92995	1.54007	1.57953	3.92147	1.70373	3.11786	2.60971
American Tree Sparrow	Spizella arborea	STABLE	2050	A1B	LC			9	9	9			Y	13.2378	2.13542	9.22147	0.952454	9.72996	2.86661	1.5322	3.0889	7.78464	35.2461	2.51207	0.589807	0.514186	0.661182	1.65146	2.78301	1.68419	3.80855	37.4671	4.36862	5.47422	10.4417	3.74144	2.61466	2.99744	3.45807	6.89689	3.80158	2.33587	1.92995	1.54007	1.57953	3.92147	1.70373	3.11786	2.60971
American Tree Sparrow	Spizella arborea	STABLE	2050	A1B	LC			9	9	9			Y	13.2378	2.13542	9.22147	0.952454	9.72996	2.86661	1.5322	3.0889	7.78464	35.2461	2.51207	0.589807	0.514186	0.661182	1.65146	2.78301	1.68419	3.80855	37.4671	4.36862	5.47422	10.4417	3.74144	2.61466	2.99744	3.45807	6.89689	3.80158	2.33587	1.92995	1.54007	1.57953	3.92147	1.70373	3.11786	2.60971
American Tree Sparrow	Spizella arborea	STABLE	2050	A1B	LC			9	9	9			Y	13.2378	2.13542	9.22147	0.952454	9.72996	2.86661	1.5322	3.0889	7.78464	35.2461	2.51207	0.589807	0.514186	0.661182	1.65146	2.78301	1.68419	3.80855	37.4671	4.36862	5.47422	10.4417	3.74144	2.61466	2.99744	3.45807	6.89689	3.80158	2.33587	1.92995	1.54007	1.57953	3.92147	1.70373	3.11786	2.60971
American Tree Sparrow	Spizella arborea	STABLE	2050	A1B	LC			9	9	9			Y	13.2378	2.13542	9.22147	0.952454	9.72996	2.86661	1.5322	3.0889	7.78464	35.2461	2.51207	0.589807	0.514186	0.661182	1.65146	2.78301	1.68419	3.80855	37.4671	4.36862	5.47422	10.4417	3.74144	2.61466	2.99744	3.45807	6.89689	3.80158	2.33587	1.92995	1.54007	1.57953	3.92147	1.70373	3.11786	2.60971
American Tree Sparrow	Spizella arborea	STABLE	2050	A2	LC			9	9	9			Y	13.2378	2.13542	9.22147	0.952454	9.72996	2.86661	1.5322	3.0889	7.78464	35.2461	2.51207	0.589807	0.514186	0.661182	1.65146	2.78301	1.68419	3.80855	37.4671	4.36862	5.47422	10.4417	3.74144	2.61466	2.99744	3.45807	6.89689	3.80158	2.33587	1.92995	1.54007	1.57953	3.92147	1.70373	3.11786	2.60971
American Tree Sparrow	Spizella arborea	STABLE	2050	A2	LC			9	9	9			Y	13.2378	2.13542	9.22147	0.952454	9.72996	2.86661	1.5322	3.0889	7.78464	35.2461	2.51207	0.589807	0.514186	0.661182	1.65146	2.78301	1.68419	3.80855	37.4671	4.36862	5.47422	10.4417	3.74144	2.61466	2.99744	3.45807	6.89689	3.80158	2.33587	1.92995	1.54007	1.57953	3.92147	1.70373	3.11786	2.60971
American Tree Sparrow	Spizella arborea	STABLE	2050	A2	LC			9	9	9			Y	13.2378	2.13542	9.22147	0.952454	9.72996	2.86661	1.5322	3.0889	7.78464	35.2461	2.51207	0.589807	0.514186	0.661182	1.65146	2.78301	1.68419	3.80855	37.4671	4.36862	5.47422	10.4417	3.74144	2.61466	2.99744	3.45807	6.89689	3.80158	2.33587	1.92995	1.54007	1.57953	3.92147	1.70373	3.11786	2.60971
American Tree Sparrow	Spizella arborea	STABLE	2050	A2	LC			9	9	9			Y	13.2378	2.13542	9.22147	0.952454	9.72996	2.86661	1.5322	3.0889	7.78464	35.2461	2.51207	0.589807	0.514186	0.661182	1.65146	2.78301	1.68419	3.80855	37.4671	4.36862	5.47422	10.4417	3.74144	2.61466	2.99744	3.45807	6.89689	3.80158	2.33587	1.92995	1.54007	1.57953	3.92147	1.70373	3.11786	2.60971
American Tree Sparrow	Spizella arborea	STABLE	2050	B2	LC			9	9	9			Y	13.2378	2.13542	9.22147	0.952454	9.72996	2.86661	1.5322	3.0889	7.78464	35.2461	2.51207	0.589807	0.514186	0.661182	1.65146	2.78301	1.68419	3.80855	37.4671	4.36862	5.47422	10.4417	3.74144	2.61466	2.99744	3.45807	6.89689	3.80158	2.33587	1.92995	1.54007	1.57953	3.92147	1.70373	3.11786	2.60971
American Tree Sparrow	Spizella arborea	STABLE	2050	B2	LC			9	9	9			Y	13.2378	2.13542	9.22147	0.952454	9.72996	2.86661	1.5322	3.0889	7.78464	35.2461	2.51207	0.589807	0.514186	0.661182	1.65146	2.78301	1.68419	3.80855	37.4671	4.36862	5.47422	10.4417	3.74144	2.61466	2.99744	3.45807	6.89689	3.80158	2.33587	1.92995	1.54007	1.57953	3.92147	1.70373	3.11786	2.60971
American Tree Sparrow	Spizella arborea	STABLE	2050	B2	LC			9	9	9			Y	13.2378	2.13542	9.22147	0.952454	9.72996	2.86661	1.5322	3.0889	7.78464	35.2461	2.51207	0.589807	0.514186	0.661182	1.65146	2.78301	1.68419	3.80855	37.4671	4.36862	5.47422	10.4417	3.74144	2.61466	2.99744	3.45807	6.89689	3.80158	2.33587	1.92995	1.54007	1.57953	3.92147	1.70373	3.11786	2.60971
American Tree Sparrow	Spizella arborea	STABLE	2050	B2	LC			9	9	9			Y	13.2378	2.13542	9.22147	0.952454	9.72996	2.86661	1.5322	3.0889	7.78464	35.2461	2.51207	0.589807	0.514186	0.661182	1.65146	2.78301	1.68419	3.80855	37.4671	4.36862	5.47422	10.4417	3.74144	2.61466	2.99744	3.45807	6.89689	3.80158	2.33587	1.92995	1.54007	1.57953	3.92147	1.70373	3.11786	2.60971
American Tree Sparrow	Spizella arborea	STABLE	2080	A1B	LC			9	9	9			Y	13.2378	2.13542	9.22147	0.952454	9.72996	2.86661	1.5322	3.0889	7.78464	35.2461	2.51207	0.589807	0.514186	0.661182	1.65146	2.78301	1.68419	3.80855	37.4671	4.36862	5.47422	10.4417	3.74144	2.61466	2.99744	3.45807	6.89689	3.80158	2.33587	1.92995	1.54007	1.57953	3.92147	1.70373	3.11786	2.60971
American Tree Sparrow	Spizella arborea	STABLE	2080	A1B	LC			9	9	9			Y	13.2378	2.13542	9.22147	0.952454	9.72996	2.86661	1.5322	3.0889	7.78464	35.2461	2.51207	0.589807	0.514186	0.661182	1.65146	2.78301	1.68419	3.80855	37.4671	4.36862	5.47422	10.4417	3.74144	2.61466	2.99744	3.45807	6.89689	3.80158	2.33587	1.92995	1.54007	1.57953	3.92147	1.70373	3.11786	2.60971
American Tree Sparrow	Spizella arborea	STABLE	2080	A1B	LC			9	9	9			Y	13.2378	2.13542	9.22147	0.952454	9.72996	2.86661	1.5322	3.0889	7.78464	35.2461	2.51207	0.589807	0.514186	0.661182	1.65146	2.78301	1.68419	3.80855	37.4671	4.36862	5.47422	10.4417	3.74144	2.61466	2.99744	3.45807	6.89689	3.80158	2.33587	1.92995	1.54007	1.57953	3.92147	1.70373	3.11786	2.60971
American Tree Sparrow	Spizella arborea	STABLE	2080	A1B	LC			9	9	9			Y	13.2378	2.13542	9.22147	0.952454	9.72996	2.86661	1.5322	3.0889	7.78464	35.2461	2.51207	0.589807	0.514186	0.661182	1.65146	2.78301	1.68419	3.80855	37.4671	4.36862	5.47422	10.4417	3.74144	2.61466	2.99744	3.45807	6.89689	3.80158	2.33587	1.92995	1.54007	1.57953	3.92147	1.70373	3.11786	2.60971
American Tree Sparrow	Spizella arborea	STABLE	2080	A2	LC			9	9	9			Y	13.2378	2.13542	9.22147	0.952454	9.72996	2.86661	1.5322	3.0889	7.78464	35.2461	2.51207	0.589807	0.514186	0.661182	1.65146	2.78301	1.68419	3.80855	37.4671	4.36862	5.47422	10.4417	3.74144	2.61466	2.99744	3.45807	6.89689	3.80158	2.33587	1.92995	1.54007	1.57953	3.92147	1.70373	3.11786	2.60971
American Tree Sparrow	Spizella arborea	STABLE	2080	A2	LC			9	9	9			Y	13.2378	2.13542	9.22147	0.952454	9.72996	2.86661	1.5322	3.0889	7.78464	35.2461	2.51207	0.589807	0.514186	0.661182	1.65146	2.78301	1.68419	3.80855	37.4671	4.36862	5.47422	10.4417	3.74144	2.61466	2.99744	3.45807	6.89689	3.80158	2.33587	1.92995	1.54007	1.57953	3.92147	1.70373	3.11786	2.60971
American Tree Sparrow	Spizella arborea	STABLE	2080	A2	LC			9	9	9			Y	13.2378	2.13542	9.22147	0.952454	9.72996	2.86661	1.5322	3.0889	7.78464	35.2461	2.51207	0.589807	0.514186	0.661182	1.65146	2.78301	1.68419	3.80855	37.4671	4.36862	5.47422	10.4417	3.74144	2.61466	2.99744	3.45807	6.89689	3.80158	2.33587	1.92995	1.54007	1.57953	3.92147	1.70373	3.11786	2.60971
American Tree Sparrow	Spizella arborea	STABLE	2080	A2	LC			9	9	9			Y	13.2378	2.13542	9.22147	0.952454	9.72996	2.86661	1.5322	3.0889	7.78464	35.2461	2.51207	0.589807	0.514186	0.661182	1.65146	2.78301	1.68419	3.80855	37.4671	4.36862	5.47422	10.4417	3.74144	2.61466	2.99744	3.45807	6.89689	3.80158	2.33587	1.92995	1.54007	1.57953	3.92147	1.70373	3.11786	2.60971
American Tree Sparrow	Spizella arborea	STABLE	2080	B2	LC			9	9	9			Y	13.2378	2.13542	9.22147	0.952454	9.72996	2.86661	1.5322	3.0889	7.78464	35.2461	2.51207	0.589807	0.514186	0.661182	1.65146	2.78301	1.68419	3.80855	37.4671	4.36862	5.47422	10.4417	3.74144	2.61466	2.99744	3.45807	6.89689	3.80158	2.33587	1.92995	1.54007	1.57953	3.92147	1.70373	3.11786	2.60971
American Tree Sparrow	Spizella arborea	STABLE	2080	B2	LC			9	9	9			Y	13.2378	2.13542	9.22147	0.952454	9.72996	2.86661	1.5322	3.0889	7.78464	35.2461	2.51207	0.589807	0.514186	0.661182	1.65146	2.78301	1.68419	3.80855	37.4671	4.36862	5.47422	10.4417	3.74144	2.61466	2.99744	3.45807	6.89689	3.80158	2.33587	1.92995	1.54007	1.57953	3.92147	1.70373	3.11786	2.60971
American Tree Sparrow	Spizella arborea	STABLE	2080	B2	LC			9	9	9			Y	13.2378	2.13542	9.22147	0.952454	9.72996	2.86661	1.5322	3.0889	7.78464	35.2461	2.51207	0.589807	0.514186	0.661182	1.65146	2.78301	1.68419	3.80855	37.4671	4.36862	5.47422	10.4417	3.74144	2.61466	2.99744	3.45807	6.89689	3.80158	2.33587	1.92995	1.54007	1.57953	3.92147	1.70373	3.11786	2.60971
American Tree Sparrow	Spizella arborea	STABLE	2080	B2	LC			9	9	9			Y	13.2378	2.13542	9.22147	0.952454	9.72996	2.86661	1.5322	3.0889	7.78464	35.2461	2.51207	0.589807	0.514186	0.661182	1.65146	2.78301	1.68419	3.80855	37.4671	4.36862	5.47422	10.4417	3.74144	2.61466	2.99744	3.45807	6.89689	3.80158	2.33587	1.92995	1.54007	1.57953	3.92147	1.70373	3.11786	2.60971
American White Pelican	Pelecanus erythrorhynchos	ENDANGERED_1	2020	A1B	LC			NA	NA	NA				29.9691	3.18317	4.08076	5.08396	4.67538	3.47672	2.23366	3.36341	13.1139	9.10335	2.38221	1.90242	0.974679	1.40788	1.16239	6.60444	2.92424	4.35834	11.1176	4.22522	9.26673	4.06911	3.42779	5.51648	7.62749	6.54023	5.03127	5.28258	8.55537	4.21805	0.730677	3.62398	5.7783	5.88154	6.60124	2.50634
American White Pelican	Pelecanus erythrorhynchos	ENDANGERED_1	2020	A1B	LC			NA	NA	NA				29.9691	3.18317	4.08076	5.08396	4.67538	3.47672	2.23366	3.36341	13.1139	9.10335	2.38221	1.90242	0.974679	1.40788	1.16239	6.60444	2.92424	4.35834	11.1176	4.22522	9.26673	4.06911	3.42779	5.51648	7.62749	6.54023	5.03127	5.28258	8.55537	4.21805	0.730677	3.62398	5.7783	5.88154	6.60124	2.50634
American White Pelican	Pelecanus erythrorhynchos	ENDANGERED_1	2020	A1B	LC			NA	NA	NA				29.9691	3.18317	4.08076	5.08396	4.67538	3.47672	2.23366	3.36341	13.1139	9.10335	2.38221	1.90242	0.974679	1.40788	1.16239	6.60444	2.92424	4.35834	11.1176	4.22522	9.26673	4.06911	3.42779	5.51648	7.62749	6.54023	5.03127	5.28258	8.55537	4.21805	0.730677	3.62398	5.7783	5.88154	6.60124	2.50634
American White Pelican	Pelecanus erythrorhynchos	ENDANGERED_1	2020	A2	LC			NA	NA	NA				29.9691	3.18317	4.08076	5.08396	4.67538	3.47672	2.23366	3.36341	13.1139	9.10335	2.38221	1.90242	0.974679	1.40788	1.16239	6.60444	2.92424	4.35834	11.1176	4.22522	9.26673	4.06911	3.42779	5.51648	7.62749	6.54023	5.03127	5.28258	8.55537	4.21805	0.730677	3.62398	5.7783	5.88154	6.60124	2.50634
American White Pelican	Pelecanus erythrorhynchos	ENDANGERED_1	2020	A2	LC			NA	NA	NA				29.9691	3.18317	4.08076	5.08396	4.67538	3.47672	2.23366	3.36341	13.1139	9.10335	2.38221	1.90242	0.974679	1.40788	1.16239	6.60444	2.92424	4.35834	11.1176	4.22522	9.26673	4.06911	3.42779	5.51648	7.62749	6.54023	5.03127	5.28258	8.55537	4.21805	0.730677	3.62398	5.7783	5.88154	6.60124	2.50634
American White Pelican	Pelecanus erythrorhynchos	ENDANGERED_1	2020	A2	LC			NA	NA	NA				29.9691	3.18317	4.08076	5.08396	4.67538	3.47672	2.23366	3.36341	13.1139	9.10335	2.38221	1.90242	0.974679	1.40788	1.16239	6.60444	2.92424	4.35834	11.1176	4.22522	9.26673	4.06911	3.42779	5.51648	7.62749	6.54023	5.03127	5.28258	8.55537	4.21805	0.730677	3.62398	5.7783	5.88154	6.60124	2.50634
American White Pelican	Pelecanus erythrorhynchos	ENDANGERED_1	2020	B2	LC			NA	NA	NA				29.9691	3.18317	4.08076	5.08396	4.67538	3.47672	2.23366	3.36341	13.1139	9.10335	2.38221	1.90242	0.974679	1.40788	1.16239	6.60444	2.92424	4.35834	11.1176	4.22522	9.26673	4.06911	3.42779	5.51648	7.62749	6.54023	5.03127	5.28258	8.55537	4.21805	0.730677	3.62398	5.7783	5.88154	6.60124	2.50634
American White Pelican	Pelecanus erythrorhynchos	ENDANGERED_1	2020	B2	LC			NA	NA	NA				29.9691	3.18317	4.08076	5.08396	4.67538	3.47672	2.23366	3.36341	13.1139	9.10335	2.38221	1.90242	0.974679	1.40788	1.16239	6.60444	2.92424	4.35834	11.1176	4.22522	9.26673	4.06911	3.42779	5.51648	7.62749	6.54023	5.03127	5.28258	8.55537	4.21805	0.730677	3.62398	5.7783	5.88154	6.60124	2.50634
American White Pelican	Pelecanus erythrorhynchos	ENDANGERED_1	2020	B2	LC			NA	NA	NA				29.9691	3.18317	4.08076	5.08396	4.67538	3.47672	2.23366	3.36341	13.1139	9.10335	2.38221	1.90242	0.974679	1.40788	1.16239	6.60444	2.92424	4.35834	11.1176	4.22522	9.26673	4.06911	3.42779	5.51648	7.62749	6.54023	5.03127	5.28258	8.55537	4.21805	0.730677	3.62398	5.7783	5.88154	6.60124	2.50634
American White Pelican	Pelecanus erythrorhynchos	ENDANGERED_1	2050	A1B	LC			NA	NA	NA				29.9691	3.18317	4.08076	5.08396	4.67538	3.47672	2.23366	3.36341	13.1139	9.10335	2.38221	1.90242	0.974679	1.40788	1.16239	6.60444	2.92424	4.35834	11.1176	4.22522	9.26673	4.06911	3.42779	5.51648	7.62749	6.54023	5.03127	5.28258	8.55537	4.21805	0.730677	3.62398	5.7783	5.88154	6.60124	2.50634
American White Pelican	Pelecanus erythrorhynchos	ENDANGERED_1	2050	A1B	LC			NA	NA	NA				29.9691	3.18317	4.08076	5.08396	4.67538	3.47672	2.23366	3.36341	13.1139	9.10335	2.38221	1.90242	0.974679	1.40788	1.16239	6.60444	2.92424	4.35834	11.1176	4.22522	9.26673	4.06911	3.42779	5.51648	7.62749	6.54023	5.03127	5.28258	8.55537	4.21805	0.730677	3.62398	5.7783	5.88154	6.60124	2.50634
American White Pelican	Pelecanus erythrorhynchos	ENDANGERED_1	2050	A1B	LC			NA	NA	NA				29.9691	3.18317	4.08076	5.08396	4.67538	3.47672	2.23366	3.36341	13.1139	9.10335	2.38221	1.90242	0.974679	1.40788	1.16239	6.60444	2.92424	4.35834	11.1176	4.22522	9.26673	4.06911	3.42779	5.51648	7.62749	6.54023	5.03127	5.28258	8.55537	4.21805	0.730677	3.62398	5.7783	5.88154	6.60124	2.50634
American White Pelican	Pelecanus erythrorhynchos	ENDANGERED_1	2050	A2	LC			NA	NA	NA				29.9691	3.18317	4.08076	5.08396	4.67538	3.47672	2.23366	3.36341	13.1139	9.10335	2.38221	1.90242	0.974679	1.40788	1.16239	6.60444	2.92424	4.35834	11.1176	4.22522	9.26673	4.06911	3.42779	5.51648	7.62749	6.54023	5.03127	5.28258	8.55537	4.21805	0.730677	3.62398	5.7783	5.88154	6.60124	2.50634
American White Pelican	Pelecanus erythrorhynchos	ENDANGERED_1	2050	A2	LC			NA	NA	NA				29.9691	3.18317	4.08076	5.08396	4.67538	3.47672	2.23366	3.36341	13.1139	9.10335	2.38221	1.90242	0.974679	1.40788	1.16239	6.60444	2.92424	4.35834	11.1176	4.22522	9.26673	4.06911	3.42779	5.51648	7.62749	6.54023	5.03127	5.28258	8.55537	4.21805	0.730677	3.62398	5.7783	5.88154	6.60124	2.50634
American White Pelican	Pelecanus erythrorhynchos	ENDANGERED_1	2050	A2	LC			NA	NA	NA				29.9691	3.18317	4.08076	5.08396	4.67538	3.47672	2.23366	3.36341	13.1139	9.10335	2.38221	1.90242	0.974679	1.40788	1.16239	6.60444	2.92424	4.35834	11.1176	4.22522	9.26673	4.06911	3.42779	5.51648	7.62749	6.54023	5.03127	5.28258	8.55537	4.21805	0.730677	3.62398	5.7783	5.88154	6.60124	2.50634
American White Pelican	Pelecanus erythrorhynchos	ENDANGERED_1	2050	B2	LC			NA	NA	NA				29.9691	3.18317	4.08076	5.08396	4.67538	3.47672	2.23366	3.36341	13.1139	9.10335	2.38221	1.90242	0.974679	1.40788	1.16239	6.60444	2.92424	4.35834	11.1176	4.22522	9.26673	4.06911	3.42779	5.51648	7.62749	6.54023	5.03127	5.28258	8.55537	4.21805	0.730677	3.62398	5.7783	5.88154	6.60124	2.50634
American White Pelican	Pelecanus erythrorhynchos	ENDANGERED_1	2050	B2	LC			NA	NA	NA				29.9691	3.18317	4.08076	5.08396	4.67538	3.47672	2.23366	3.36341	13.1139	9.10335	2.38221	1.90242	0.974679	1.40788	1.16239	6.60444	2.92424	4.35834	11.1176	4.22522	9.26673	4.06911	3.42779	5.51648	7.62749	6.54023	5.03127	5.28258	8.55537	4.21805	0.730677	3.62398	5.7783	5.88154	6.60124	2.50634
American White Pelican	Pelecanus erythrorhynchos	ENDANGERED_1	2050	B2	LC			NA	NA	NA				29.9691	3.18317	4.08076	5.08396	4.67538	3.47672	2.23366	3.36341	13.1139	9.10335	2.38221	1.90242	0.974679	1.40788	1.16239	6.60444	2.92424	4.35834	11.1176	4.22522	9.26673	4.06911	3.42779	5.51648	7.62749	6.54023	5.03127	5.28258	8.55537	4.21805	0.730677	3.62398	5.7783	5.88154	6.60124	2.50634
American White Pelican	Pelecanus erythrorhynchos	ENDANGERED_1	2080	A1B	LC			NA	NA	NA				29.9691	3.18317	4.08076	5.08396	4.67538	3.47672	2.23366	3.36341	13.1139	9.10335	2.38221	1.90242	0.974679	1.40788	1.16239	6.60444	2.92424	4.35834	11.1176	4.22522	9.26673	4.06911	3.42779	5.51648	7.62749	6.54023	5.03127	5.28258	8.55537	4.21805	0.730677	3.62398	5.7783	5.88154	6.60124	2.50634
American White Pelican	Pelecanus erythrorhynchos	ENDANGERED_1	2080	A1B	LC			NA	NA	NA				29.9691	3.18317	4.08076	5.08396	4.67538	3.47672	2.23366	3.36341	13.1139	9.10335	2.38221	1.90242	0.974679	1.40788	1.16239	6.60444	2.92424	4.35834	11.1176	4.22522	9.26673	4.06911	3.42779	5.51648	7.62749	6.54023	5.03127	5.28258	8.55537	4.21805	0.730677	3.62398	5.7783	5.88154	6.60124	2.50634
American White Pelican	Pelecanus erythrorhynchos	ENDANGERED_1	2080	A1B	LC			NA	NA	NA				29.9691	3.18317	4.08076	5.08396	4.67538	3.47672	2.23366	3.36341	13.1139	9.10335	2.38221	1.90242	0.974679	1.40788	1.16239	6.60444	2.92424	4.35834	11.1176	4.22522	9.26673	4.06911	3.42779	5.51648	7.62749	6.54023	5.03127	5.28258	8.55537	4.21805	0.730677	3.62398	5.7783	5.88154	6.60124	2.50634
American White Pelican	Pelecanus erythrorhynchos	ENDANGERED_1	2080	A2	LC			NA	NA	NA				29.9691	3.18317	4.08076	5.08396	4.67538	3.47672	2.23366	3.36341	13.1139	9.10335	2.38221	1.90242	0.974679	1.40788	1.16239	6.60444	2.92424	4.35834	11.1176	4.22522	9.26673	4.06911	3.42779	5.51648	7.62749	6.54023	5.03127	5.28258	8.55537	4.21805	0.730677	3.62398	5.7783	5.88154	6.60124	2.50634
American White Pelican	Pelecanus erythrorhynchos	ENDANGERED_1	2080	A2	LC			NA	NA	NA				29.9691	3.18317	4.08076	5.08396	4.67538	3.47672	2.23366	3.36341	13.1139	9.10335	2.38221	1.90242	0.974679	1.40788	1.16239	6.60444	2.92424	4.35834	11.1176	4.22522	9.26673	4.06911	3.42779	5.51648	7.62749	6.54023	5.03127	5.28258	8.55537	4.21805	0.730677	3.62398	5.7783	5.88154	6.60124	2.50634
American White Pelican	Pelecanus erythrorhynchos	ENDANGERED_1	2080	A2	LC			NA	NA	NA				29.9691	3.18317	4.08076	5.08396	4.67538	3.47672	2.23366	3.36341	13.1139	9.10335	2.38221	1.90242	0.974679	1.40788	1.16239	6.60444	2.92424	4.35834	11.1176	4.22522	9.26673	4.06911	3.42779	5.51648	7.62749	6.54023	5.03127	5.28258	8.55537	4.21805	0.730677	3.62398	5.7783	5.88154	6.60124	2.50634
American White Pelican	Pelecanus erythrorhynchos	ENDANGERED_1	2080	B2	LC			NA	NA	NA				29.9691	3.18317	4.08076	5.08396	4.67538	3.47672	2.23366	3.36341	13.1139	9.10335	2.38221	1.90242	0.974679	1.40788	1.16239	6.60444	2.92424	4.35834	11.1176	4.22522	9.26673	4.06911	3.42779	5.51648	7.62749	6.54023	5.03127	5.28258	8.55537	4.21805	0.730677	3.62398	5.7783	5.88154	6.60124	2.50634
American White Pelican	Pelecanus erythrorhynchos	ENDANGERED_1	2080	B2	LC			NA	NA	NA				29.9691	3.18317	4.08076	5.08396	4.67538	3.47672	2.23366	3.36341	13.1139	9.10335	2.38221	1.90242	0.974679	1.40788	1.16239	6.60444	2.92424	4.35834	11.1176	4.22522	9.26673	4.06911	3.42779	5.51648	7.62749	6.54023	5.03127	5.28258	8.55537	4.21805	0.730677	3.62398	5.7783	5.88154	6.60124	2.50634
American White Pelican	Pelecanus erythrorhynchos	ENDANGERED_1	2080	B2	LC			NA	NA	NA				29.9691	3.18317	4.08076	5.08396	4.67538	3.47672	2.23366	3.36341	13.1139	9.10335	2.38221	1.90242	0.974679	1.40788	1.16239	6.60444	2.92424	4.35834	11.1176	4.22522	9.26673	4.06911	3.42779	5.51648	7.62749	6.54023	5.03127	5.28258	8.55537	4.21805	0.730677	3.62398	5.7783	5.88154	6.60124	2.50634
American Wigeon	Anas americana	ENDANGERED_1	2020	A1B	LC			NA	NA	NA				4.21751	4.93532	3.36463	3.45577	3.19965	1.87953	2.27666	2.1521	2.13322	37.9953	3.35145	1.23724	1.83176	1.62965	1.93129	12.1236	1.72759	10.5578	13.1801	5.01358	11.7064	4.5042	5.17089	4.47008	3.95862	5.45955	4.58552	3.8584	11.926	3.26287	0.755101	3.56267	2.84625	3.65452	5.69519	6.39017
American Wigeon	Anas americana	ENDANGERED_1	2020	A1B	LC			NA	NA	NA				4.21751	4.93532	3.36463	3.45577	3.19965	1.87953	2.27666	2.1521	2.13322	37.9953	3.35145	1.23724	1.83176	1.62965	1.93129	12.1236	1.72759	10.5578	13.1801	5.01358	11.7064	4.5042	5.17089	4.47008	3.95862	5.45955	4.58552	3.8584	11.926	3.26287	0.755101	3.56267	2.84625	3.65452	5.69519	6.39017
American Wigeon	Anas americana	ENDANGERED_1	2020	A1B	LC			NA	NA	NA				4.21751	4.93532	3.36463	3.45577	3.19965	1.87953	2.27666	2.1521	2.13322	37.9953	3.35145	1.23724	1.83176	1.62965	1.93129	12.1236	1.72759	10.5578	13.1801	5.01358	11.7064	4.5042	5.17089	4.47008	3.95862	5.45955	4.58552	3.8584	11.926	3.26287	0.755101	3.56267	2.84625	3.65452	5.69519	6.39017
American Wigeon	Anas americana	ENDANGERED_1	2020	A1B	LC			NA	NA	NA				4.21751	4.93532	3.36463	3.45577	3.19965	1.87953	2.27666	2.1521	2.13322	37.9953	3.35145	1.23724	1.83176	1.62965	1.93129	12.1236	1.72759	10.5578	13.1801	5.01358	11.7064	4.5042	5.17089	4.47008	3.95862	5.45955	4.58552	3.8584	11.926	3.26287	0.755101	3.56267	2.84625	3.65452	5.69519	6.39017
American Wigeon	Anas americana	ENDANGERED_1	2020	A1B	LC			NA	NA	NA				4.21751	4.93532	3.36463	3.45577	3.19965	1.87953	2.27666	2.1521	2.13322	37.9953	3.35145	1.23724	1.83176	1.62965	1.93129	12.1236	1.72759	10.5578	13.1801	5.01358	11.7064	4.5042	5.17089	4.47008	3.95862	5.45955	4.58552	3.8584	11.926	3.26287	0.755101	3.56267	2.84625	3.65452	5.69519	6.39017
American Wigeon	Anas americana	ENDANGERED_1	2020	A2	LC			NA	NA	NA				4.21751	4.93532	3.36463	3.45577	3.19965	1.87953	2.27666	2.1521	2.13322	37.9953	3.35145	1.23724	1.83176	1.62965	1.93129	12.1236	1.72759	10.5578	13.1801	5.01358	11.7064	4.5042	5.17089	4.47008	3.95862	5.45955	4.58552	3.8584	11.926	3.26287	0.755101	3.56267	2.84625	3.65452	5.69519	6.39017
American Wigeon	Anas americana	ENDANGERED_1	2020	A2	LC			NA	NA	NA				4.21751	4.93532	3.36463	3.45577	3.19965	1.87953	2.27666	2.1521	2.13322	37.9953	3.35145	1.23724	1.83176	1.62965	1.93129	12.1236	1.72759	10.5578	13.1801	5.01358	11.7064	4.5042	5.17089	4.47008	3.95862	5.45955	4.58552	3.8584	11.926	3.26287	0.755101	3.56267	2.84625	3.65452	5.69519	6.39017
American Wigeon	Anas americana	ENDANGERED_1	2020	A2	LC			NA	NA	NA				4.21751	4.93532	3.36463	3.45577	3.19965	1.87953	2.27666	2.1521	2.13322	37.9953	3.35145	1.23724	1.83176	1.62965	1.93129	12.1236	1.72759	10.5578	13.1801	5.01358	11.7064	4.5042	5.17089	4.47008	3.95862	5.45955	4.58552	3.8584	11.926	3.26287	0.755101	3.56267	2.84625	3.65452	5.69519	6.39017
American Wigeon	Anas americana	ENDANGERED_1	2020	A2	LC			NA	NA	NA				4.21751	4.93532	3.36463	3.45577	3.19965	1.87953	2.27666	2.1521	2.13322	37.9953	3.35145	1.23724	1.83176	1.62965	1.93129	12.1236	1.72759	10.5578	13.1801	5.01358	11.7064	4.5042	5.17089	4.47008	3.95862	5.45955	4.58552	3.8584	11.926	3.26287	0.755101	3.56267	2.84625	3.65452	5.69519	6.39017
American Wigeon	Anas americana	ENDANGERED_1	2020	A2	LC			NA	NA	NA				4.21751	4.93532	3.36463	3.45577	3.19965	1.87953	2.27666	2.1521	2.13322	37.9953	3.35145	1.23724	1.83176	1.62965	1.93129	12.1236	1.72759	10.5578	13.1801	5.01358	11.7064	4.5042	5.17089	4.47008	3.95862	5.45955	4.58552	3.8584	11.926	3.26287	0.755101	3.56267	2.84625	3.65452	5.69519	6.39017
American Wigeon	Anas americana	ENDANGERED_1	2020	B2	LC			NA	NA	NA				4.21751	4.93532	3.36463	3.45577	3.19965	1.87953	2.27666	2.1521	2.13322	37.9953	3.35145	1.23724	1.83176	1.62965	1.93129	12.1236	1.72759	10.5578	13.1801	5.01358	11.7064	4.5042	5.17089	4.47008	3.95862	5.45955	4.58552	3.8584	11.926	3.26287	0.755101	3.56267	2.84625	3.65452	5.69519	6.39017
American Wigeon	Anas americana	ENDANGERED_1	2020	B2	LC			NA	NA	NA				4.21751	4.93532	3.36463	3.45577	3.19965	1.87953	2.27666	2.1521	2.13322	37.9953	3.35145	1.23724	1.83176	1.62965	1.93129	12.1236	1.72759	10.5578	13.1801	5.01358	11.7064	4.5042	5.17089	4.47008	3.95862	5.45955	4.58552	3.8584	11.926	3.26287	0.755101	3.56267	2.84625	3.65452	5.69519	6.39017
American Wigeon	Anas americana	ENDANGERED_1	2020	B2	LC			NA	NA	NA				4.21751	4.93532	3.36463	3.45577	3.19965	1.87953	2.27666	2.1521	2.13322	37.9953	3.35145	1.23724	1.83176	1.62965	1.93129	12.1236	1.72759	10.5578	13.1801	5.01358	11.7064	4.5042	5.17089	4.47008	3.95862	5.45955	4.58552	3.8584	11.926	3.26287	0.755101	3.56267	2.84625	3.65452	5.69519	6.39017
American Wigeon	Anas americana	ENDANGERED_1	2020	B2	LC			NA	NA	NA				4.21751	4.93532	3.36463	3.45577	3.19965	1.87953	2.27666	2.1521	2.13322	37.9953	3.35145	1.23724	1.83176	1.62965	1.93129	12.1236	1.72759	10.5578	13.1801	5.01358	11.7064	4.5042	5.17089	4.47008	3.95862	5.45955	4.58552	3.8584	11.926	3.26287	0.755101	3.56267	2.84625	3.65452	5.69519	6.39017
American Wigeon	Anas americana	ENDANGERED_1	2020	B2	LC			NA	NA	NA				4.21751	4.93532	3.36463	3.45577	3.19965	1.87953	2.27666	2.1521	2.13322	37.9953	3.35145	1.23724	1.83176	1.62965	1.93129	12.1236	1.72759	10.5578	13.1801	5.01358	11.7064	4.5042	5.17089	4.47008	3.95862	5.45955	4.58552	3.8584	11.926	3.26287	0.755101	3.56267	2.84625	3.65452	5.69519	6.39017
American Wigeon	Anas americana	ENDANGERED_1	2050	A1B	LC			NA	NA	NA				4.21751	4.93532	3.36463	3.45577	3.19965	1.87953	2.27666	2.1521	2.13322	37.9953	3.35145	1.23724	1.83176	1.62965	1.93129	12.1236	1.72759	10.5578	13.1801	5.01358	11.7064	4.5042	5.17089	4.47008	3.95862	5.45955	4.58552	3.8584	11.926	3.26287	0.755101	3.56267	2.84625	3.65452	5.69519	6.39017
American Wigeon	Anas americana	ENDANGERED_1	2050	A1B	LC			NA	NA	NA				4.21751	4.93532	3.36463	3.45577	3.19965	1.87953	2.27666	2.1521	2.13322	37.9953	3.35145	1.23724	1.83176	1.62965	1.93129	12.1236	1.72759	10.5578	13.1801	5.01358	11.7064	4.5042	5.17089	4.47008	3.95862	5.45955	4.58552	3.8584	11.926	3.26287	0.755101	3.56267	2.84625	3.65452	5.69519	6.39017
American Wigeon	Anas americana	ENDANGERED_1	2050	A1B	LC			NA	NA	NA				4.21751	4.93532	3.36463	3.45577	3.19965	1.87953	2.27666	2.1521	2.13322	37.9953	3.35145	1.23724	1.83176	1.62965	1.93129	12.1236	1.72759	10.5578	13.1801	5.01358	11.7064	4.5042	5.17089	4.47008	3.95862	5.45955	4.58552	3.8584	11.926	3.26287	0.755101	3.56267	2.84625	3.65452	5.69519	6.39017
American Wigeon	Anas americana	ENDANGERED_1	2050	A1B	LC			NA	NA	NA				4.21751	4.93532	3.36463	3.45577	3.19965	1.87953	2.27666	2.1521	2.13322	37.9953	3.35145	1.23724	1.83176	1.62965	1.93129	12.1236	1.72759	10.5578	13.1801	5.01358	11.7064	4.5042	5.17089	4.47008	3.95862	5.45955	4.58552	3.8584	11.926	3.26287	0.755101	3.56267	2.84625	3.65452	5.69519	6.39017
American Wigeon	Anas americana	ENDANGERED_1	2050	A1B	LC			NA	NA	NA				4.21751	4.93532	3.36463	3.45577	3.19965	1.87953	2.27666	2.1521	2.13322	37.9953	3.35145	1.23724	1.83176	1.62965	1.93129	12.1236	1.72759	10.5578	13.1801	5.01358	11.7064	4.5042	5.17089	4.47008	3.95862	5.45955	4.58552	3.8584	11.926	3.26287	0.755101	3.56267	2.84625	3.65452	5.69519	6.39017
American Wigeon	Anas americana	ENDANGERED_1	2050	A2	LC			NA	NA	NA				4.21751	4.93532	3.36463	3.45577	3.19965	1.87953	2.27666	2.1521	2.13322	37.9953	3.35145	1.23724	1.83176	1.62965	1.93129	12.1236	1.72759	10.5578	13.1801	5.01358	11.7064	4.5042	5.17089	4.47008	3.95862	5.45955	4.58552	3.8584	11.926	3.26287	0.755101	3.56267	2.84625	3.65452	5.69519	6.39017
American Wigeon	Anas americana	ENDANGERED_1	2050	A2	LC			NA	NA	NA				4.21751	4.93532	3.36463	3.45577	3.19965	1.87953	2.27666	2.1521	2.13322	37.9953	3.35145	1.23724	1.83176	1.62965	1.93129	12.1236	1.72759	10.5578	13.1801	5.01358	11.7064	4.5042	5.17089	4.47008	3.95862	5.45955	4.58552	3.8584	11.926	3.26287	0.755101	3.56267	2.84625	3.65452	5.69519	6.39017
American Wigeon	Anas americana	ENDANGERED_1	2050	A2	LC			NA	NA	NA				4.21751	4.93532	3.36463	3.45577	3.19965	1.87953	2.27666	2.1521	2.13322	37.9953	3.35145	1.23724	1.83176	1.62965	1.93129	12.1236	1.72759	10.5578	13.1801	5.01358	11.7064	4.5042	5.17089	4.47008	3.95862	5.45955	4.58552	3.8584	11.926	3.26287	0.755101	3.56267	2.84625	3.65452	5.69519	6.39017
American Wigeon	Anas americana	ENDANGERED_1	2050	A2	LC			NA	NA	NA				4.21751	4.93532	3.36463	3.45577	3.19965	1.87953	2.27666	2.1521	2.13322	37.9953	3.35145	1.23724	1.83176	1.62965	1.93129	12.1236	1.72759	10.5578	13.1801	5.01358	11.7064	4.5042	5.17089	4.47008	3.95862	5.45955	4.58552	3.8584	11.926	3.26287	0.755101	3.56267	2.84625	3.65452	5.69519	6.39017
American Wigeon	Anas americana	ENDANGERED_1	2050	A2	LC			NA	NA	NA				4.21751	4.93532	3.36463	3.45577	3.19965	1.87953	2.27666	2.1521	2.13322	37.9953	3.35145	1.23724	1.83176	1.62965	1.93129	12.1236	1.72759	10.5578	13.1801	5.01358	11.7064	4.5042	5.17089	4.47008	3.95862	5.45955	4.58552	3.8584	11.926	3.26287	0.755101	3.56267	2.84625	3.65452	5.69519	6.39017
American Wigeon	Anas americana	ENDANGERED_1	2050	B2	LC			NA	NA	NA				4.21751	4.93532	3.36463	3.45577	3.19965	1.87953	2.27666	2.1521	2.13322	37.9953	3.35145	1.23724	1.83176	1.62965	1.93129	12.1236	1.72759	10.5578	13.1801	5.01358	11.7064	4.5042	5.17089	4.47008	3.95862	5.45955	4.58552	3.8584	11.926	3.26287	0.755101	3.56267	2.84625	3.65452	5.69519	6.39017
American Wigeon	Anas americana	ENDANGERED_1	2050	B2	LC			NA	NA	NA				4.21751	4.93532	3.36463	3.45577	3.19965	1.87953	2.27666	2.1521	2.13322	37.9953	3.35145	1.23724	1.83176	1.62965	1.93129	12.1236	1.72759	10.5578	13.1801	5.01358	11.7064	4.5042	5.17089	4.47008	3.95862	5.45955	4.58552	3.8584	11.926	3.26287	0.755101	3.56267	2.84625	3.65452	5.69519	6.39017
American Wigeon	Anas americana	ENDANGERED_1	2050	B2	LC			NA	NA	NA				4.21751	4.93532	3.36463	3.45577	3.19965	1.87953	2.27666	2.1521	2.13322	37.9953	3.35145	1.23724	1.83176	1.62965	1.93129	12.1236	1.72759	10.5578	13.1801	5.01358	11.7064	4.5042	5.17089	4.47008	3.95862	5.45955	4.58552	3.8584	11.926	3.26287	0.755101	3.56267	2.84625	3.65452	5.69519	6.39017
American Wigeon	Anas americana	ENDANGERED_1	2050	B2	LC			NA	NA	NA				4.21751	4.93532	3.36463	3.45577	3.19965	1.87953	2.27666	2.1521	2.13322	37.9953	3.35145	1.23724	1.83176	1.62965	1.93129	12.1236	1.72759	10.5578	13.1801	5.01358	11.7064	4.5042	5.17089	4.47008	3.95862	5.45955	4.58552	3.8584	11.926	3.26287	0.755101	3.56267	2.84625	3.65452	5.69519	6.39017
American Wigeon	Anas americana	ENDANGERED_1	2050	B2	LC			NA	NA	NA				4.21751	4.93532	3.36463	3.45577	3.19965	1.87953	2.27666	2.1521	2.13322	37.9953	3.35145	1.23724	1.83176	1.62965	1.93129	12.1236	1.72759	10.5578	13.1801	5.01358	11.7064	4.5042	5.17089	4.47008	3.95862	5.45955	4.58552	3.8584	11.926	3.26287	0.755101	3.56267	2.84625	3.65452	5.69519	6.39017
American Wigeon	Anas americana	ENDANGERED_1	2080	A1B	LC			NA	NA	NA				4.21751	4.93532	3.36463	3.45577	3.19965	1.87953	2.27666	2.1521	2.13322	37.9953	3.35145	1.23724	1.83176	1.62965	1.93129	12.1236	1.72759	10.5578	13.1801	5.01358	11.7064	4.5042	5.17089	4.47008	3.95862	5.45955	4.58552	3.8584	11.926	3.26287	0.755101	3.56267	2.84625	3.65452	5.69519	6.39017
American Wigeon	Anas americana	ENDANGERED_1	2080	A1B	LC			NA	NA	NA				4.21751	4.93532	3.36463	3.45577	3.19965	1.87953	2.27666	2.1521	2.13322	37.9953	3.35145	1.23724	1.83176	1.62965	1.93129	12.1236	1.72759	10.5578	13.1801	5.01358	11.7064	4.5042	5.17089	4.47008	3.95862	5.45955	4.58552	3.8584	11.926	3.26287	0.755101	3.56267	2.84625	3.65452	5.69519	6.39017
American Wigeon	Anas americana	ENDANGERED_1	2080	A1B	LC			NA	NA	NA				4.21751	4.93532	3.36463	3.45577	3.19965	1.87953	2.27666	2.1521	2.13322	37.9953	3.35145	1.23724	1.83176	1.62965	1.93129	12.1236	1.72759	10.5578	13.1801	5.01358	11.7064	4.5042	5.17089	4.47008	3.95862	5.45955	4.58552	3.8584	11.926	3.26287	0.755101	3.56267	2.84625	3.65452	5.69519	6.39017
American Wigeon	Anas americana	ENDANGERED_1	2080	A1B	LC			NA	NA	NA				4.21751	4.93532	3.36463	3.45577	3.19965	1.87953	2.27666	2.1521	2.13322	37.9953	3.35145	1.23724	1.83176	1.62965	1.93129	12.1236	1.72759	10.5578	13.1801	5.01358	11.7064	4.5042	5.17089	4.47008	3.95862	5.45955	4.58552	3.8584	11.926	3.26287	0.755101	3.56267	2.84625	3.65452	5.69519	6.39017
American Wigeon	Anas americana	ENDANGERED_1	2080	A1B	LC			NA	NA	NA				4.21751	4.93532	3.36463	3.45577	3.19965	1.87953	2.27666	2.1521	2.13322	37.9953	3.35145	1.23724	1.83176	1.62965	1.93129	12.1236	1.72759	10.5578	13.1801	5.01358	11.7064	4.5042	5.17089	4.47008	3.95862	5.45955	4.58552	3.8584	11.926	3.26287	0.755101	3.56267	2.84625	3.65452	5.69519	6.39017
American Wigeon	Anas americana	ENDANGERED_1	2080	A2	LC			NA	NA	NA				4.21751	4.93532	3.36463	3.45577	3.19965	1.87953	2.27666	2.1521	2.13322	37.9953	3.35145	1.23724	1.83176	1.62965	1.93129	12.1236	1.72759	10.5578	13.1801	5.01358	11.7064	4.5042	5.17089	4.47008	3.95862	5.45955	4.58552	3.8584	11.926	3.26287	0.755101	3.56267	2.84625	3.65452	5.69519	6.39017
American Wigeon	Anas americana	ENDANGERED_1	2080	A2	LC			NA	NA	NA				4.21751	4.93532	3.36463	3.45577	3.19965	1.87953	2.27666	2.1521	2.13322	37.9953	3.35145	1.23724	1.83176	1.62965	1.93129	12.1236	1.72759	10.5578	13.1801	5.01358	11.7064	4.5042	5.17089	4.47008	3.95862	5.45955	4.58552	3.8584	11.926	3.26287	0.755101	3.56267	2.84625	3.65452	5.69519	6.39017
American Wigeon	Anas americana	ENDANGERED_1	2080	A2	LC			NA	NA	NA				4.21751	4.93532	3.36463	3.45577	3.19965	1.87953	2.27666	2.1521	2.13322	37.9953	3.35145	1.23724	1.83176	1.62965	1.93129	12.1236	1.72759	10.5578	13.1801	5.01358	11.7064	4.5042	5.17089	4.47008	3.95862	5.45955	4.58552	3.8584	11.926	3.26287	0.755101	3.56267	2.84625	3.65452	5.69519	6.39017
American Wigeon	Anas americana	ENDANGERED_1	2080	A2	LC			NA	NA	NA				4.21751	4.93532	3.36463	3.45577	3.19965	1.87953	2.27666	2.1521	2.13322	37.9953	3.35145	1.23724	1.83176	1.62965	1.93129	12.1236	1.72759	10.5578	13.1801	5.01358	11.7064	4.5042	5.17089	4.47008	3.95862	5.45955	4.58552	3.8584	11.926	3.26287	0.755101	3.56267	2.84625	3.65452	5.69519	6.39017
American Wigeon	Anas americana	ENDANGERED_1	2080	A2	LC			NA	NA	NA				4.21751	4.93532	3.36463	3.45577	3.19965	1.87953	2.27666	2.1521	2.13322	37.9953	3.35145	1.23724	1.83176	1.62965	1.93129	12.1236	1.72759	10.5578	13.1801	5.01358	11.7064	4.5042	5.17089	4.47008	3.95862	5.45955	4.58552	3.8584	11.926	3.26287	0.755101	3.56267	2.84625	3.65452	5.69519	6.39017
American Wigeon	Anas americana	ENDANGERED_1	2080	B2	LC			NA	NA	NA				4.21751	4.93532	3.36463	3.45577	3.19965	1.87953	2.27666	2.1521	2.13322	37.9953	3.35145	1.23724	1.83176	1.62965	1.93129	12.1236	1.72759	10.5578	13.1801	5.01358	11.7064	4.5042	5.17089	4.47008	3.95862	5.45955	4.58552	3.8584	11.926	3.26287	0.755101	3.56267	2.84625	3.65452	5.69519	6.39017
American Wigeon	Anas americana	ENDANGERED_1	2080	B2	LC			NA	NA	NA				4.21751	4.93532	3.36463	3.45577	3.19965	1.87953	2.27666	2.1521	2.13322	37.9953	3.35145	1.23724	1.83176	1.62965	1.93129	12.1236	1.72759	10.5578	13.1801	5.01358	11.7064	4.5042	5.17089	4.47008	3.95862	5.45955	4.58552	3.8584	11.926	3.26287	0.755101	3.56267	2.84625	3.65452	5.69519	6.39017
American Wigeon	Anas americana	ENDANGERED_1	2080	B2	LC			NA	NA	NA				4.21751	4.93532	3.36463	3.45577	3.19965	1.87953	2.27666	2.1521	2.13322	37.9953	3.35145	1.23724	1.83176	1.62965	1.93129	12.1236	1.72759	10.5578	13.1801	5.01358	11.7064	4.5042	5.17089	4.47008	3.95862	5.45955	4.58552	3.8584	11.926	3.26287	0.755101	3.56267	2.84625	3.65452	5.69519	6.39017
American Wigeon	Anas americana	ENDANGERED_1	2080	B2	LC			NA	NA	NA				4.21751	4.93532	3.36463	3.45577	3.19965	1.87953	2.27666	2.1521	2.13322	37.9953	3.35145	1.23724	1.83176	1.62965	1.93129	12.1236	1.72759	10.5578	13.1801	5.01358	11.7064	4.5042	5.17089	4.47008	3.95862	5.45955	4.58552	3.8584	11.926	3.26287	0.755101	3.56267	2.84625	3.65452	5.69519	6.39017
American Wigeon	Anas americana	ENDANGERED_1	2080	B2	LC			NA	NA	NA				4.21751	4.93532	3.36463	3.45577	3.19965	1.87953	2.27666	2.1521	2.13322	37.9953	3.35145	1.23724	1.83176	1.62965	1.93129	12.1236	1.72759	10.5578	13.1801	5.01358	11.7064	4.5042	5.17089	4.47008	3.95862	5.45955	4.58552	3.8584	11.926	3.26287	0.755101	3.56267	2.84625	3.65452	5.69519	6.39017
American Woodcock	Scolopax minor	THREATENED_1	2020	A1B	LC			NA	NA	NA			Y	16.3757	2.44208	3.58342	2.45352	2.80253	7.11638	2.50049	2.70033	9.51571	3.15829	3.75821	2.07243	2.5179	1.88685	14.2547	4.70832	7.32415	10.829	4.75196	3.89321	9.40442	3.11534	4.24846	4.82158	5.15568	7.27157	4.39794	4.17574	5.34828	5.37977	4.73603	5.07512	8.49759	6.3367	5.57983	7.81078
American Woodcock	Scolopax minor	THREATENED_1	2020	A1B	LC			NA	NA	NA			Y	16.3757	2.44208	3.58342	2.45352	2.80253	7.11638	2.50049	2.70033	9.51571	3.15829	3.75821	2.07243	2.5179	1.88685	14.2547	4.70832	7.32415	10.829	4.75196	3.89321	9.40442	3.11534	4.24846	4.82158	5.15568	7.27157	4.39794	4.17574	5.34828	5.37977	4.73603	5.07512	8.49759	6.3367	5.57983	7.81078
American Woodcock	Scolopax minor	THREATENED_1	2020	A2	LC			NA	NA	NA			Y	16.3757	2.44208	3.58342	2.45352	2.80253	7.11638	2.50049	2.70033	9.51571	3.15829	3.75821	2.07243	2.5179	1.88685	14.2547	4.70832	7.32415	10.829	4.75196	3.89321	9.40442	3.11534	4.24846	4.82158	5.15568	7.27157	4.39794	4.17574	5.34828	5.37977	4.73603	5.07512	8.49759	6.3367	5.57983	7.81078
American Woodcock	Scolopax minor	THREATENED_1	2020	A2	LC			NA	NA	NA			Y	16.3757	2.44208	3.58342	2.45352	2.80253	7.11638	2.50049	2.70033	9.51571	3.15829	3.75821	2.07243	2.5179	1.88685	14.2547	4.70832	7.32415	10.829	4.75196	3.89321	9.40442	3.11534	4.24846	4.82158	5.15568	7.27157	4.39794	4.17574	5.34828	5.37977	4.73603	5.07512	8.49759	6.3367	5.57983	7.81078
American Woodcock	Scolopax minor	THREATENED_1	2020	B2	LC			NA	NA	NA			Y	16.3757	2.44208	3.58342	2.45352	2.80253	7.11638	2.50049	2.70033	9.51571	3.15829	3.75821	2.07243	2.5179	1.88685	14.2547	4.70832	7.32415	10.829	4.75196	3.89321	9.40442	3.11534	4.24846	4.82158	5.15568	7.27157	4.39794	4.17574	5.34828	5.37977	4.73603	5.07512	8.49759	6.3367	5.57983	7.81078
American Woodcock	Scolopax minor	THREATENED_1	2020	B2	LC			NA	NA	NA			Y	16.3757	2.44208	3.58342	2.45352	2.80253	7.11638	2.50049	2.70033	9.51571	3.15829	3.75821	2.07243	2.5179	1.88685	14.2547	4.70832	7.32415	10.829	4.75196	3.89321	9.40442	3.11534	4.24846	4.82158	5.15568	7.27157	4.39794	4.17574	5.34828	5.37977	4.73603	5.07512	8.49759	6.3367	5.57983	7.81078
American Woodcock	Scolopax minor	THREATENED_1	2050	A1B	LC			NA	NA	NA			Y	16.3757	2.44208	3.58342	2.45352	2.80253	7.11638	2.50049	2.70033	9.51571	3.15829	3.75821	2.07243	2.5179	1.88685	14.2547	4.70832	7.32415	10.829	4.75196	3.89321	9.40442	3.11534	4.24846	4.82158	5.15568	7.27157	4.39794	4.17574	5.34828	5.37977	4.73603	5.07512	8.49759	6.3367	5.57983	7.81078
American Woodcock	Scolopax minor	THREATENED_1	2050	A1B	LC			NA	NA	NA			Y	16.3757	2.44208	3.58342	2.45352	2.80253	7.11638	2.50049	2.70033	9.51571	3.15829	3.75821	2.07243	2.5179	1.88685	14.2547	4.70832	7.32415	10.829	4.75196	3.89321	9.40442	3.11534	4.24846	4.82158	5.15568	7.27157	4.39794	4.17574	5.34828	5.37977	4.73603	5.07512	8.49759	6.3367	5.57983	7.81078
American Woodcock	Scolopax minor	THREATENED_1	2050	A2	LC			NA	NA	NA			Y	16.3757	2.44208	3.58342	2.45352	2.80253	7.11638	2.50049	2.70033	9.51571	3.15829	3.75821	2.07243	2.5179	1.88685	14.2547	4.70832	7.32415	10.829	4.75196	3.89321	9.40442	3.11534	4.24846	4.82158	5.15568	7.27157	4.39794	4.17574	5.34828	5.37977	4.73603	5.07512	8.49759	6.3367	5.57983	7.81078
American Woodcock	Scolopax minor	THREATENED_1	2050	A2	LC			NA	NA	NA			Y	16.3757	2.44208	3.58342	2.45352	2.80253	7.11638	2.50049	2.70033	9.51571	3.15829	3.75821	2.07243	2.5179	1.88685	14.2547	4.70832	7.32415	10.829	4.75196	3.89321	9.40442	3.11534	4.24846	4.82158	5.15568	7.27157	4.39794	4.17574	5.34828	5.37977	4.73603	5.07512	8.49759	6.3367	5.57983	7.81078
American Woodcock	Scolopax minor	THREATENED_1	2050	B2	LC			NA	NA	NA			Y	16.3757	2.44208	3.58342	2.45352	2.80253	7.11638	2.50049	2.70033	9.51571	3.15829	3.75821	2.07243	2.5179	1.88685	14.2547	4.70832	7.32415	10.829	4.75196	3.89321	9.40442	3.11534	4.24846	4.82158	5.15568	7.27157	4.39794	4.17574	5.34828	5.37977	4.73603	5.07512	8.49759	6.3367	5.57983	7.81078
American Woodcock	Scolopax minor	THREATENED_1	2050	B2	LC			NA	NA	NA			Y	16.3757	2.44208	3.58342	2.45352	2.80253	7.11638	2.50049	2.70033	9.51571	3.15829	3.75821	2.07243	2.5179	1.88685	14.2547	4.70832	7.32415	10.829	4.75196	3.89321	9.40442	3.11534	4.24846	4.82158	5.15568	7.27157	4.39794	4.17574	5.34828	5.37977	4.73603	5.07512	8.49759	6.3367	5.57983	7.81078
American Woodcock	Scolopax minor	THREATENED_1	2080	A1B	LC			NA	NA	NA			Y	16.3757	2.44208	3.58342	2.45352	2.80253	7.11638	2.50049	2.70033	9.51571	3.15829	3.75821	2.07243	2.5179	1.88685	14.2547	4.70832	7.32415	10.829	4.75196	3.89321	9.40442	3.11534	4.24846	4.82158	5.15568	7.27157	4.39794	4.17574	5.34828	5.37977	4.73603	5.07512	8.49759	6.3367	5.57983	7.81078
American Woodcock	Scolopax minor	THREATENED_1	2080	A1B	LC			NA	NA	NA			Y	16.3757	2.44208	3.58342	2.45352	2.80253	7.11638	2.50049	2.70033	9.51571	3.15829	3.75821	2.07243	2.5179	1.88685	14.2547	4.70832	7.32415	10.829	4.75196	3.89321	9.40442	3.11534	4.24846	4.82158	5.15568	7.27157	4.39794	4.17574	5.34828	5.37977	4.73603	5.07512	8.49759	6.3367	5.57983	7.81078
American Woodcock	Scolopax minor	THREATENED_1	2080	A2	LC			NA	NA	NA			Y	16.3757	2.44208	3.58342	2.45352	2.80253	7.11638	2.50049	2.70033	9.51571	3.15829	3.75821	2.07243	2.5179	1.88685	14.2547	4.70832	7.32415	10.829	4.75196	3.89321	9.40442	3.11534	4.24846	4.82158	5.15568	7.27157	4.39794	4.17574	5.34828	5.37977	4.73603	5.07512	8.49759	6.3367	5.57983	7.81078
American Woodcock	Scolopax minor	THREATENED_1	2080	A2	LC			NA	NA	NA			Y	16.3757	2.44208	3.58342	2.45352	2.80253	7.11638	2.50049	2.70033	9.51571	3.15829	3.75821	2.07243	2.5179	1.88685	14.2547	4.70832	7.32415	10.829	4.75196	3.89321	9.40442	3.11534	4.24846	4.82158	5.15568	7.27157	4.39794	4.17574	5.34828	5.37977	4.73603	5.07512	8.49759	6.3367	5.57983	7.81078
American Woodcock	Scolopax minor	THREATENED_1	2080	B2	LC			NA	NA	NA			Y	16.3757	2.44208	3.58342	2.45352	2.80253	7.11638	2.50049	2.70033	9.51571	3.15829	3.75821	2.07243	2.5179	1.88685	14.2547	4.70832	7.32415	10.829	4.75196	3.89321	9.40442	3.11534	4.24846	4.82158	5.15568	7.27157	4.39794	4.17574	5.34828	5.37977	4.73603	5.07512	8.49759	6.3367	5.57983	7.81078
American Woodcock	Scolopax minor	THREATENED_1	2080	B2	LC			NA	NA	NA			Y	16.3757	2.44208	3.58342	2.45352	2.80253	7.11638	2.50049	2.70033	9.51571	3.15829	3.75821	2.07243	2.5179	1.88685	14.2547	4.70832	7.32415	10.829	4.75196	3.89321	9.40442	3.11534	4.24846	4.82158	5.15568	7.27157	4.39794	4.17574	5.34828	5.37977	4.73603	5.07512	8.49759	6.3367	5.57983	7.81078
Ancient Murrelet	Synthliboramphus antiquus	THREATENED_1	2020	A1B	LC			NA	NA	NA		D		7.76683	4.74207	5.30293	1.49251	8.80609	25.5707	2.65583	2.12754	3.09446	3.36359	3.31789	2.77879	0.700406	3.35565	1.42754	6.40853	4.12742	12.9612	NA	NA	NA	NA	NA	NA	NA	NA	NA	NA	NA	NA	NA	NA	NA	NA	NA	NA
Ancient Murrelet	Synthliboramphus antiquus	THREATENED_1	2020	A1B	LC			NA	NA	NA		D		7.76683	4.74207	5.30293	1.49251	8.80609	25.5707	2.65583	2.12754	3.09446	3.36359	3.31789	2.77879	0.700406	3.35565	1.42754	6.40853	4.12742	12.9612	NA	NA	NA	NA	NA	NA	NA	NA	NA	NA	NA	NA	NA	NA	NA	NA	NA	NA
Ancient Murrelet	Synthliboramphus antiquus	THREATENED_1	2020	A1B	LC			NA	NA	NA		D		7.76683	4.74207	5.30293	1.49251	8.80609	25.5707	2.65583	2.12754	3.09446	3.36359	3.31789	2.77879	0.700406	3.35565	1.42754	6.40853	4.12742	12.9612	NA	NA	NA	NA	NA	NA	NA	NA	NA	NA	NA	NA	NA	NA	NA	NA	NA	NA
Ancient Murrelet	Synthliboramphus antiquus	THREATENED_1	2020	A1B	LC			NA	NA	NA		D		7.76683	4.74207	5.30293	1.49251	8.80609	25.5707	2.65583	2.12754	3.09446	3.36359	3.31789	2.77879	0.700406	3.35565	1.42754	6.40853	4.12742	12.9612	NA	NA	NA	NA	NA	NA	NA	NA	NA	NA	NA	NA	NA	NA	NA	NA	NA	NA
Ancient Murrelet	Synthliboramphus antiquus	THREATENED_1	2020	A2	LC			NA	NA	NA		D		7.76683	4.74207	5.30293	1.49251	8.80609	25.5707	2.65583	2.12754	3.09446	3.36359	3.31789	2.77879	0.700406	3.35565	1.42754	6.40853	4.12742	12.9612	NA	NA	NA	NA	NA	NA	NA	NA	NA	NA	NA	NA	NA	NA	NA	NA	NA	NA
Ancient Murrelet	Synthliboramphus antiquus	THREATENED_1	2020	A2	LC			NA	NA	NA		D		7.76683	4.74207	5.30293	1.49251	8.80609	25.5707	2.65583	2.12754	3.09446	3.36359	3.31789	2.77879	0.700406	3.35565	1.42754	6.40853	4.12742	12.9612	NA	NA	NA	NA	NA	NA	NA	NA	NA	NA	NA	NA	NA	NA	NA	NA	NA	NA
Ancient Murrelet	Synthliboramphus antiquus	THREATENED_1	2020	A2	LC			NA	NA	NA		D		7.76683	4.74207	5.30293	1.49251	8.80609	25.5707	2.65583	2.12754	3.09446	3.36359	3.31789	2.77879	0.700406	3.35565	1.42754	6.40853	4.12742	12.9612	NA	NA	NA	NA	NA	NA	NA	NA	NA	NA	NA	NA	NA	NA	NA	NA	NA	NA
Ancient Murrelet	Synthliboramphus antiquus	THREATENED_1	2020	A2	LC			NA	NA	NA		D		7.76683	4.74207	5.30293	1.49251	8.80609	25.5707	2.65583	2.12754	3.09446	3.36359	3.31789	2.77879	0.700406	3.35565	1.42754	6.40853	4.12742	12.9612	NA	NA	NA	NA	NA	NA	NA	NA	NA	NA	NA	NA	NA	NA	NA	NA	NA	NA
Ancient Murrelet	Synthliboramphus antiquus	THREATENED_1	2020	B2	LC			NA	NA	NA		D		7.76683	4.74207	5.30293	1.49251	8.80609	25.5707	2.65583	2.12754	3.09446	3.36359	3.31789	2.77879	0.700406	3.35565	1.42754	6.40853	4.12742	12.9612	NA	NA	NA	NA	NA	NA	NA	NA	NA	NA	NA	NA	NA	NA	NA	NA	NA	NA
Ancient Murrelet	Synthliboramphus antiquus	THREATENED_1	2020	B2	LC			NA	NA	NA		D		7.76683	4.74207	5.30293	1.49251	8.80609	25.5707	2.65583	2.12754	3.09446	3.36359	3.31789	2.77879	0.700406	3.35565	1.42754	6.40853	4.12742	12.9612	NA	NA	NA	NA	NA	NA	NA	NA	NA	NA	NA	NA	NA	NA	NA	NA	NA	NA
Ancient Murrelet	Synthliboramphus antiquus	THREATENED_1	2020	B2	LC			NA	NA	NA		D		7.76683	4.74207	5.30293	1.49251	8.80609	25.5707	2.65583	2.12754	3.09446	3.36359	3.31789	2.77879	0.700406	3.35565	1.42754	6.40853	4.12742	12.9612	NA	NA	NA	NA	NA	NA	NA	NA	NA	NA	NA	NA	NA	NA	NA	NA	NA	NA
Ancient Murrelet	Synthliboramphus antiquus	THREATENED_1	2020	B2	LC			NA	NA	NA		D		7.76683	4.74207	5.30293	1.49251	8.80609	25.5707	2.65583	2.12754	3.09446	3.36359	3.31789	2.77879	0.700406	3.35565	1.42754	6.40853	4.12742	12.9612	NA	NA	NA	NA	NA	NA	NA	NA	NA	NA	NA	NA	NA	NA	NA	NA	NA	NA
Ancient Murrelet	Synthliboramphus antiquus	THREATENED_1	2050	A1B	LC			NA	NA	NA		D		7.76683	4.74207	5.30293	1.49251	8.80609	25.5707	2.65583	2.12754	3.09446	3.36359	3.31789	2.77879	0.700406	3.35565	1.42754	6.40853	4.12742	12.9612	NA	NA	NA	NA	NA	NA	NA	NA	NA	NA	NA	NA	NA	NA	NA	NA	NA	NA
Ancient Murrelet	Synthliboramphus antiquus	THREATENED_1	2050	A1B	LC			NA	NA	NA		D		7.76683	4.74207	5.30293	1.49251	8.80609	25.5707	2.65583	2.12754	3.09446	3.36359	3.31789	2.77879	0.700406	3.35565	1.42754	6.40853	4.12742	12.9612	NA	NA	NA	NA	NA	NA	NA	NA	NA	NA	NA	NA	NA	NA	NA	NA	NA	NA
Ancient Murrelet	Synthliboramphus antiquus	THREATENED_1	2050	A1B	LC			NA	NA	NA		D		7.76683	4.74207	5.30293	1.49251	8.80609	25.5707	2.65583	2.12754	3.09446	3.36359	3.31789	2.77879	0.700406	3.35565	1.42754	6.40853	4.12742	12.9612	NA	NA	NA	NA	NA	NA	NA	NA	NA	NA	NA	NA	NA	NA	NA	NA	NA	NA
Ancient Murrelet	Synthliboramphus antiquus	THREATENED_1	2050	A1B	LC			NA	NA	NA		D		7.76683	4.74207	5.30293	1.49251	8.80609	25.5707	2.65583	2.12754	3.09446	3.36359	3.31789	2.77879	0.700406	3.35565	1.42754	6.40853	4.12742	12.9612	NA	NA	NA	NA	NA	NA	NA	NA	NA	NA	NA	NA	NA	NA	NA	NA	NA	NA
Ancient Murrelet	Synthliboramphus antiquus	THREATENED_1	2050	A2	LC			NA	NA	NA		D		7.76683	4.74207	5.30293	1.49251	8.80609	25.5707	2.65583	2.12754	3.09446	3.36359	3.31789	2.77879	0.700406	3.35565	1.42754	6.40853	4.12742	12.9612	NA	NA	NA	NA	NA	NA	NA	NA	NA	NA	NA	NA	NA	NA	NA	NA	NA	NA
Ancient Murrelet	Synthliboramphus antiquus	THREATENED_1	2050	A2	LC			NA	NA	NA		D		7.76683	4.74207	5.30293	1.49251	8.80609	25.5707	2.65583	2.12754	3.09446	3.36359	3.31789	2.77879	0.700406	3.35565	1.42754	6.40853	4.12742	12.9612	NA	NA	NA	NA	NA	NA	NA	NA	NA	NA	NA	NA	NA	NA	NA	NA	NA	NA
Ancient Murrelet	Synthliboramphus antiquus	THREATENED_1	2050	A2	LC			NA	NA	NA		D		7.76683	4.74207	5.30293	1.49251	8.80609	25.5707	2.65583	2.12754	3.09446	3.36359	3.31789	2.77879	0.700406	3.35565	1.42754	6.40853	4.12742	12.9612	NA	NA	NA	NA	NA	NA	NA	NA	NA	NA	NA	NA	NA	NA	NA	NA	NA	NA
Ancient Murrelet	Synthliboramphus antiquus	THREATENED_1	2050	A2	LC			NA	NA	NA		D		7.76683	4.74207	5.30293	1.49251	8.80609	25.5707	2.65583	2.12754	3.09446	3.36359	3.31789	2.77879	0.700406	3.35565	1.42754	6.40853	4.12742	12.9612	NA	NA	NA	NA	NA	NA	NA	NA	NA	NA	NA	NA	NA	NA	NA	NA	NA	NA
Ancient Murrelet	Synthliboramphus antiquus	THREATENED_1	2050	B2	LC			NA	NA	NA		D		7.76683	4.74207	5.30293	1.49251	8.80609	25.5707	2.65583	2.12754	3.09446	3.36359	3.31789	2.77879	0.700406	3.35565	1.42754	6.40853	4.12742	12.9612	NA	NA	NA	NA	NA	NA	NA	NA	NA	NA	NA	NA	NA	NA	NA	NA	NA	NA
Ancient Murrelet	Synthliboramphus antiquus	THREATENED_1	2050	B2	LC			NA	NA	NA		D		7.76683	4.74207	5.30293	1.49251	8.80609	25.5707	2.65583	2.12754	3.09446	3.36359	3.31789	2.77879	0.700406	3.35565	1.42754	6.40853	4.12742	12.9612	NA	NA	NA	NA	NA	NA	NA	NA	NA	NA	NA	NA	NA	NA	NA	NA	NA	NA
Ancient Murrelet	Synthliboramphus antiquus	THREATENED_1	2050	B2	LC			NA	NA	NA		D		7.76683	4.74207	5.30293	1.49251	8.80609	25.5707	2.65583	2.12754	3.09446	3.36359	3.31789	2.77879	0.700406	3.35565	1.42754	6.40853	4.12742	12.9612	NA	NA	NA	NA	NA	NA	NA	NA	NA	NA	NA	NA	NA	NA	NA	NA	NA	NA
Ancient Murrelet	Synthliboramphus antiquus	THREATENED_1	2050	B2	LC			NA	NA	NA		D		7.76683	4.74207	5.30293	1.49251	8.80609	25.5707	2.65583	2.12754	3.09446	3.36359	3.31789	2.77879	0.700406	3.35565	1.42754	6.40853	4.12742	12.9612	NA	NA	NA	NA	NA	NA	NA	NA	NA	NA	NA	NA	NA	NA	NA	NA	NA	NA
Ancient Murrelet	Synthliboramphus antiquus	THREATENED_1	2080	A1B	LC			NA	NA	NA		D		7.76683	4.74207	5.30293	1.49251	8.80609	25.5707	2.65583	2.12754	3.09446	3.36359	3.31789	2.77879	0.700406	3.35565	1.42754	6.40853	4.12742	12.9612	NA	NA	NA	NA	NA	NA	NA	NA	NA	NA	NA	NA	NA	NA	NA	NA	NA	NA
Ancient Murrelet	Synthliboramphus antiquus	THREATENED_1	2080	A1B	LC			NA	NA	NA		D		7.76683	4.74207	5.30293	1.49251	8.80609	25.5707	2.65583	2.12754	3.09446	3.36359	3.31789	2.77879	0.700406	3.35565	1.42754	6.40853	4.12742	12.9612	NA	NA	NA	NA	NA	NA	NA	NA	NA	NA	NA	NA	NA	NA	NA	NA	NA	NA
Ancient Murrelet	Synthliboramphus antiquus	THREATENED_1	2080	A1B	LC			NA	NA	NA		D		7.76683	4.74207	5.30293	1.49251	8.80609	25.5707	2.65583	2.12754	3.09446	3.36359	3.31789	2.77879	0.700406	3.35565	1.42754	6.40853	4.12742	12.9612	NA	NA	NA	NA	NA	NA	NA	NA	NA	NA	NA	NA	NA	NA	NA	NA	NA	NA
Ancient Murrelet	Synthliboramphus antiquus	THREATENED_1	2080	A1B	LC			NA	NA	NA		D		7.76683	4.74207	5.30293	1.49251	8.80609	25.5707	2.65583	2.12754	3.09446	3.36359	3.31789	2.77879	0.700406	3.35565	1.42754	6.40853	4.12742	12.9612	NA	NA	NA	NA	NA	NA	NA	NA	NA	NA	NA	NA	NA	NA	NA	NA	NA	NA
Ancient Murrelet	Synthliboramphus antiquus	THREATENED_1	2080	A2	LC			NA	NA	NA		D		7.76683	4.74207	5.30293	1.49251	8.80609	25.5707	2.65583	2.12754	3.09446	3.36359	3.31789	2.77879	0.700406	3.35565	1.42754	6.40853	4.12742	12.9612	NA	NA	NA	NA	NA	NA	NA	NA	NA	NA	NA	NA	NA	NA	NA	NA	NA	NA
Ancient Murrelet	Synthliboramphus antiquus	THREATENED_1	2080	A2	LC			NA	NA	NA		D		7.76683	4.74207	5.30293	1.49251	8.80609	25.5707	2.65583	2.12754	3.09446	3.36359	3.31789	2.77879	0.700406	3.35565	1.42754	6.40853	4.12742	12.9612	NA	NA	NA	NA	NA	NA	NA	NA	NA	NA	NA	NA	NA	NA	NA	NA	NA	NA
Ancient Murrelet	Synthliboramphus antiquus	THREATENED_1	2080	A2	LC			NA	NA	NA		D		7.76683	4.74207	5.30293	1.49251	8.80609	25.5707	2.65583	2.12754	3.09446	3.36359	3.31789	2.77879	0.700406	3.35565	1.42754	6.40853	4.12742	12.9612	NA	NA	NA	NA	NA	NA	NA	NA	NA	NA	NA	NA	NA	NA	NA	NA	NA	NA
Ancient Murrelet	Synthliboramphus antiquus	THREATENED_1	2080	A2	LC			NA	NA	NA		D		7.76683	4.74207	5.30293	1.49251	8.80609	25.5707	2.65583	2.12754	3.09446	3.36359	3.31789	2.77879	0.700406	3.35565	1.42754	6.40853	4.12742	12.9612	NA	NA	NA	NA	NA	NA	NA	NA	NA	NA	NA	NA	NA	NA	NA	NA	NA	NA
Ancient Murrelet	Synthliboramphus antiquus	THREATENED_1	2080	B2	LC			NA	NA	NA		D		7.76683	4.74207	5.30293	1.49251	8.80609	25.5707	2.65583	2.12754	3.09446	3.36359	3.31789	2.77879	0.700406	3.35565	1.42754	6.40853	4.12742	12.9612	NA	NA	NA	NA	NA	NA	NA	NA	NA	NA	NA	NA	NA	NA	NA	NA	NA	NA
Ancient Murrelet	Synthliboramphus antiquus	THREATENED_1	2080	B2	LC			NA	NA	NA		D		7.76683	4.74207	5.30293	1.49251	8.80609	25.5707	2.65583	2.12754	3.09446	3.36359	3.31789	2.77879	0.700406	3.35565	1.42754	6.40853	4.12742	12.9612	NA	NA	NA	NA	NA	NA	NA	NA	NA	NA	NA	NA	NA	NA	NA	NA	NA	NA
Ancient Murrelet	Synthliboramphus antiquus	THREATENED_1	2080	B2	LC			NA	NA	NA		D		7.76683	4.74207	5.30293	1.49251	8.80609	25.5707	2.65583	2.12754	3.09446	3.36359	3.31789	2.77879	0.700406	3.35565	1.42754	6.40853	4.12742	12.9612	NA	NA	NA	NA	NA	NA	NA	NA	NA	NA	NA	NA	NA	NA	NA	NA	NA	NA
Ancient Murrelet	Synthliboramphus antiquus	THREATENED_1	2080	B2	LC			NA	NA	NA		D		7.76683	4.74207	5.30293	1.49251	8.80609	25.5707	2.65583	2.12754	3.09446	3.36359	3.31789	2.77879	0.700406	3.35565	1.42754	6.40853	4.12742	12.9612	NA	NA	NA	NA	NA	NA	NA	NA	NA	NA	NA	NA	NA	NA	NA	NA	NA	NA
Anhinga	Anhinga anhinga	ENDANGERED_1	2020	A1B	LC			NA	NA	NA				48.9386	1.88428	2.77707	1.2739	1.1624	8.8931	9.03278	1.57617	0.976423	2.03133	5.18272	1.01861	1.1098	1.44189	2.27671	5.61173	1.92655	2.886	13.3662	3.85506	3.64757	2.52078	9.74896	2.56131	3.87543	1.68906	2.7744	21.0317	5.97554	4.36664	2.90943	3.98715	4.67103	5.35856	4.23257	3.42858
Anhinga	Anhinga anhinga	ENDANGERED_1	2020	A2	LC			NA	NA	NA				48.9386	1.88428	2.77707	1.2739	1.1624	8.8931	9.03278	1.57617	0.976423	2.03133	5.18272	1.01861	1.1098	1.44189	2.27671	5.61173	1.92655	2.886	13.3662	3.85506	3.64757	2.52078	9.74896	2.56131	3.87543	1.68906	2.7744	21.0317	5.97554	4.36664	2.90943	3.98715	4.67103	5.35856	4.23257	3.42858
Anhinga	Anhinga anhinga	ENDANGERED_1	2020	B2	LC			NA	NA	NA				48.9386	1.88428	2.77707	1.2739	1.1624	8.8931	9.03278	1.57617	0.976423	2.03133	5.18272	1.01861	1.1098	1.44189	2.27671	5.61173	1.92655	2.886	13.3662	3.85506	3.64757	2.52078	9.74896	2.56131	3.87543	1.68906	2.7744	21.0317	5.97554	4.36664	2.90943	3.98715	4.67103	5.35856	4.23257	3.42858
Anhinga	Anhinga anhinga	ENDANGERED_1	2050	A1B	LC			NA	NA	NA				48.9386	1.88428	2.77707	1.2739	1.1624	8.8931	9.03278	1.57617	0.976423	2.03133	5.18272	1.01861	1.1098	1.44189	2.27671	5.61173	1.92655	2.886	13.3662	3.85506	3.64757	2.52078	9.74896	2.56131	3.87543	1.68906	2.7744	21.0317	5.97554	4.36664	2.90943	3.98715	4.67103	5.35856	4.23257	3.42858
Anhinga	Anhinga anhinga	ENDANGERED_1	2050	A2	LC			NA	NA	NA				48.9386	1.88428	2.77707	1.2739	1.1624	8.8931	9.03278	1.57617	0.976423	2.03133	5.18272	1.01861	1.1098	1.44189	2.27671	5.61173	1.92655	2.886	13.3662	3.85506	3.64757	2.52078	9.74896	2.56131	3.87543	1.68906	2.7744	21.0317	5.97554	4.36664	2.90943	3.98715	4.67103	5.35856	4.23257	3.42858
Anhinga	Anhinga anhinga	ENDANGERED_1	2050	B2	LC			NA	NA	NA				48.9386	1.88428	2.77707	1.2739	1.1624	8.8931	9.03278	1.57617	0.976423	2.03133	5.18272	1.01861	1.1098	1.44189	2.27671	5.61173	1.92655	2.886	13.3662	3.85506	3.64757	2.52078	9.74896	2.56131	3.87543	1.68906	2.7744	21.0317	5.97554	4.36664	2.90943	3.98715	4.67103	5.35856	4.23257	3.42858
Anhinga	Anhinga anhinga	ENDANGERED_1	2080	A1B	LC			NA	NA	NA				48.9386	1.88428	2.77707	1.2739	1.1624	8.8931	9.03278	1.57617	0.976423	2.03133	5.18272	1.01861	1.1098	1.44189	2.27671	5.61173	1.92655	2.886	13.3662	3.85506	3.64757	2.52078	9.74896	2.56131	3.87543	1.68906	2.7744	21.0317	5.97554	4.36664	2.90943	3.98715	4.67103	5.35856	4.23257	3.42858
Anhinga	Anhinga anhinga	ENDANGERED_1	2080	A2	LC			NA	NA	NA				48.9386	1.88428	2.77707	1.2739	1.1624	8.8931	9.03278	1.57617	0.976423	2.03133	5.18272	1.01861	1.1098	1.44189	2.27671	5.61173	1.92655	2.886	13.3662	3.85506	3.64757	2.52078	9.74896	2.56131	3.87543	1.68906	2.7744	21.0317	5.97554	4.36664	2.90943	3.98715	4.67103	5.35856	4.23257	3.42858
Anhinga	Anhinga anhinga	ENDANGERED_1	2080	B2	LC			NA	NA	NA				48.9386	1.88428	2.77707	1.2739	1.1624	8.8931	9.03278	1.57617	0.976423	2.03133	5.18272	1.01861	1.1098	1.44189	2.27671	5.61173	1.92655	2.886	13.3662	3.85506	3.64757	2.52078	9.74896	2.56131	3.87543	1.68906	2.7744	21.0317	5.97554	4.36664	2.90943	3.98715	4.67103	5.35856	4.23257	3.42858
Anna's Hummingbird	Calypte anna	STABLE	2020	A1B	LC			8	7	8				1.73997	2.17056	8.41896	2.44707	8.1661	4.29266	1.76841	1.05991	2.0676	8.21764	1.41947	0.706031	0.23045	0.876902	1.75864	43.4918	4.75213	6.41573	5.36527	3.42124	9.79972	4.5717	2.97384	7.85538	3.4709	2.70144	2.55617	2.0007	4.59143	4.60473	0.0105535	3.45989	0.450161	32.1522	7.07995	2.93471
Anna's Hummingbird	Calypte anna	STABLE	2020	A1B	LC			8	7	8				1.73997	2.17056	8.41896	2.44707	8.1661	4.29266	1.76841	1.05991	2.0676	8.21764	1.41947	0.706031	0.23045	0.876902	1.75864	43.4918	4.75213	6.41573	5.36527	3.42124	9.79972	4.5717	2.97384	7.85538	3.4709	2.70144	2.55617	2.0007	4.59143	4.60473	0.0105535	3.45989	0.450161	32.1522	7.07995	2.93471
Anna's Hummingbird	Calypte anna	STABLE	2020	A1B	LC			8	7	8				1.73997	2.17056	8.41896	2.44707	8.1661	4.29266	1.76841	1.05991	2.0676	8.21764	1.41947	0.706031	0.23045	0.876902	1.75864	43.4918	4.75213	6.41573	5.36527	3.42124	9.79972	4.5717	2.97384	7.85538	3.4709	2.70144	2.55617	2.0007	4.59143	4.60473	0.0105535	3.45989	0.450161	32.1522	7.07995	2.93471
Anna's Hummingbird	Calypte anna	STABLE	2020	A1B	LC			8	7	8				1.73997	2.17056	8.41896	2.44707	8.1661	4.29266	1.76841	1.05991	2.0676	8.21764	1.41947	0.706031	0.23045	0.876902	1.75864	43.4918	4.75213	6.41573	5.36527	3.42124	9.79972	4.5717	2.97384	7.85538	3.4709	2.70144	2.55617	2.0007	4.59143	4.60473	0.0105535	3.45989	0.450161	32.1522	7.07995	2.93471
Anna's Hummingbird	Calypte anna	STABLE	2020	A2	LC			8	7	8				1.73997	2.17056	8.41896	2.44707	8.1661	4.29266	1.76841	1.05991	2.0676	8.21764	1.41947	0.706031	0.23045	0.876902	1.75864	43.4918	4.75213	6.41573	5.36527	3.42124	9.79972	4.5717	2.97384	7.85538	3.4709	2.70144	2.55617	2.0007	4.59143	4.60473	0.0105535	3.45989	0.450161	32.1522	7.07995	2.93471
Anna's Hummingbird	Calypte anna	STABLE	2020	A2	LC			8	7	8				1.73997	2.17056	8.41896	2.44707	8.1661	4.29266	1.76841	1.05991	2.0676	8.21764	1.41947	0.706031	0.23045	0.876902	1.75864	43.4918	4.75213	6.41573	5.36527	3.42124	9.79972	4.5717	2.97384	7.85538	3.4709	2.70144	2.55617	2.0007	4.59143	4.60473	0.0105535	3.45989	0.450161	32.1522	7.07995	2.93471
Anna's Hummingbird	Calypte anna	STABLE	2020	A2	LC			8	7	8				1.73997	2.17056	8.41896	2.44707	8.1661	4.29266	1.76841	1.05991	2.0676	8.21764	1.41947	0.706031	0.23045	0.876902	1.75864	43.4918	4.75213	6.41573	5.36527	3.42124	9.79972	4.5717	2.97384	7.85538	3.4709	2.70144	2.55617	2.0007	4.59143	4.60473	0.0105535	3.45989	0.450161	32.1522	7.07995	2.93471
Anna's Hummingbird	Calypte anna	STABLE	2020	A2	LC			8	7	8				1.73997	2.17056	8.41896	2.44707	8.1661	4.29266	1.76841	1.05991	2.0676	8.21764	1.41947	0.706031	0.23045	0.876902	1.75864	43.4918	4.75213	6.41573	5.36527	3.42124	9.79972	4.5717	2.97384	7.85538	3.4709	2.70144	2.55617	2.0007	4.59143	4.60473	0.0105535	3.45989	0.450161	32.1522	7.07995	2.93471
Anna's Hummingbird	Calypte anna	STABLE	2020	B2	LC			8	7	8				1.73997	2.17056	8.41896	2.44707	8.1661	4.29266	1.76841	1.05991	2.0676	8.21764	1.41947	0.706031	0.23045	0.876902	1.75864	43.4918	4.75213	6.41573	5.36527	3.42124	9.79972	4.5717	2.97384	7.85538	3.4709	2.70144	2.55617	2.0007	4.59143	4.60473	0.0105535	3.45989	0.450161	32.1522	7.07995	2.93471
Anna's Hummingbird	Calypte anna	STABLE	2020	B2	LC			8	7	8				1.73997	2.17056	8.41896	2.44707	8.1661	4.29266	1.76841	1.05991	2.0676	8.21764	1.41947	0.706031	0.23045	0.876902	1.75864	43.4918	4.75213	6.41573	5.36527	3.42124	9.79972	4.5717	2.97384	7.85538	3.4709	2.70144	2.55617	2.0007	4.59143	4.60473	0.0105535	3.45989	0.450161	32.1522	7.07995	2.93471
Anna's Hummingbird	Calypte anna	STABLE	2020	B2	LC			8	7	8				1.73997	2.17056	8.41896	2.44707	8.1661	4.29266	1.76841	1.05991	2.0676	8.21764	1.41947	0.706031	0.23045	0.876902	1.75864	43.4918	4.75213	6.41573	5.36527	3.42124	9.79972	4.5717	2.97384	7.85538	3.4709	2.70144	2.55617	2.0007	4.59143	4.60473	0.0105535	3.45989	0.450161	32.1522	7.07995	2.93471
Anna's Hummingbird	Calypte anna	STABLE	2020	B2	LC			8	7	8				1.73997	2.17056	8.41896	2.44707	8.1661	4.29266	1.76841	1.05991	2.0676	8.21764	1.41947	0.706031	0.23045	0.876902	1.75864	43.4918	4.75213	6.41573	5.36527	3.42124	9.79972	4.5717	2.97384	7.85538	3.4709	2.70144	2.55617	2.0007	4.59143	4.60473	0.0105535	3.45989	0.450161	32.1522	7.07995	2.93471
Anna's Hummingbird	Calypte anna	STABLE	2050	A1B	LC			8	7	8				1.73997	2.17056	8.41896	2.44707	8.1661	4.29266	1.76841	1.05991	2.0676	8.21764	1.41947	0.706031	0.23045	0.876902	1.75864	43.4918	4.75213	6.41573	5.36527	3.42124	9.79972	4.5717	2.97384	7.85538	3.4709	2.70144	2.55617	2.0007	4.59143	4.60473	0.0105535	3.45989	0.450161	32.1522	7.07995	2.93471
Anna's Hummingbird	Calypte anna	STABLE	2050	A1B	LC			8	7	8				1.73997	2.17056	8.41896	2.44707	8.1661	4.29266	1.76841	1.05991	2.0676	8.21764	1.41947	0.706031	0.23045	0.876902	1.75864	43.4918	4.75213	6.41573	5.36527	3.42124	9.79972	4.5717	2.97384	7.85538	3.4709	2.70144	2.55617	2.0007	4.59143	4.60473	0.0105535	3.45989	0.450161	32.1522	7.07995	2.93471
Anna's Hummingbird	Calypte anna	STABLE	2050	A1B	LC			8	7	8				1.73997	2.17056	8.41896	2.44707	8.1661	4.29266	1.76841	1.05991	2.0676	8.21764	1.41947	0.706031	0.23045	0.876902	1.75864	43.4918	4.75213	6.41573	5.36527	3.42124	9.79972	4.5717	2.97384	7.85538	3.4709	2.70144	2.55617	2.0007	4.59143	4.60473	0.0105535	3.45989	0.450161	32.1522	7.07995	2.93471
Anna's Hummingbird	Calypte anna	STABLE	2050	A1B	LC			8	7	8				1.73997	2.17056	8.41896	2.44707	8.1661	4.29266	1.76841	1.05991	2.0676	8.21764	1.41947	0.706031	0.23045	0.876902	1.75864	43.4918	4.75213	6.41573	5.36527	3.42124	9.79972	4.5717	2.97384	7.85538	3.4709	2.70144	2.55617	2.0007	4.59143	4.60473	0.0105535	3.45989	0.450161	32.1522	7.07995	2.93471
Anna's Hummingbird	Calypte anna	STABLE	2050	A2	LC			8	7	8				1.73997	2.17056	8.41896	2.44707	8.1661	4.29266	1.76841	1.05991	2.0676	8.21764	1.41947	0.706031	0.23045	0.876902	1.75864	43.4918	4.75213	6.41573	5.36527	3.42124	9.79972	4.5717	2.97384	7.85538	3.4709	2.70144	2.55617	2.0007	4.59143	4.60473	0.0105535	3.45989	0.450161	32.1522	7.07995	2.93471
Anna's Hummingbird	Calypte anna	STABLE	2050	A2	LC			8	7	8				1.73997	2.17056	8.41896	2.44707	8.1661	4.29266	1.76841	1.05991	2.0676	8.21764	1.41947	0.706031	0.23045	0.876902	1.75864	43.4918	4.75213	6.41573	5.36527	3.42124	9.79972	4.5717	2.97384	7.85538	3.4709	2.70144	2.55617	2.0007	4.59143	4.60473	0.0105535	3.45989	0.450161	32.1522	7.07995	2.93471
Anna's Hummingbird	Calypte anna	STABLE	2050	A2	LC			8	7	8				1.73997	2.17056	8.41896	2.44707	8.1661	4.29266	1.76841	1.05991	2.0676	8.21764	1.41947	0.706031	0.23045	0.876902	1.75864	43.4918	4.75213	6.41573	5.36527	3.42124	9.79972	4.5717	2.97384	7.85538	3.4709	2.70144	2.55617	2.0007	4.59143	4.60473	0.0105535	3.45989	0.450161	32.1522	7.07995	2.93471
Anna's Hummingbird	Calypte anna	STABLE	2050	A2	LC			8	7	8				1.73997	2.17056	8.41896	2.44707	8.1661	4.29266	1.76841	1.05991	2.0676	8.21764	1.41947	0.706031	0.23045	0.876902	1.75864	43.4918	4.75213	6.41573	5.36527	3.42124	9.79972	4.5717	2.97384	7.85538	3.4709	2.70144	2.55617	2.0007	4.59143	4.60473	0.0105535	3.45989	0.450161	32.1522	7.07995	2.93471
Anna's Hummingbird	Calypte anna	STABLE	2050	B2	LC			8	7	8				1.73997	2.17056	8.41896	2.44707	8.1661	4.29266	1.76841	1.05991	2.0676	8.21764	1.41947	0.706031	0.23045	0.876902	1.75864	43.4918	4.75213	6.41573	5.36527	3.42124	9.79972	4.5717	2.97384	7.85538	3.4709	2.70144	2.55617	2.0007	4.59143	4.60473	0.0105535	3.45989	0.450161	32.1522	7.07995	2.93471
Anna's Hummingbird	Calypte anna	STABLE	2050	B2	LC			8	7	8				1.73997	2.17056	8.41896	2.44707	8.1661	4.29266	1.76841	1.05991	2.0676	8.21764	1.41947	0.706031	0.23045	0.876902	1.75864	43.4918	4.75213	6.41573	5.36527	3.42124	9.79972	4.5717	2.97384	7.85538	3.4709	2.70144	2.55617	2.0007	4.59143	4.60473	0.0105535	3.45989	0.450161	32.1522	7.07995	2.93471
Anna's Hummingbird	Calypte anna	STABLE	2050	B2	LC			8	7	8				1.73997	2.17056	8.41896	2.44707	8.1661	4.29266	1.76841	1.05991	2.0676	8.21764	1.41947	0.706031	0.23045	0.876902	1.75864	43.4918	4.75213	6.41573	5.36527	3.42124	9.79972	4.5717	2.97384	7.85538	3.4709	2.70144	2.55617	2.0007	4.59143	4.60473	0.0105535	3.45989	0.450161	32.1522	7.07995	2.93471
Anna's Hummingbird	Calypte anna	STABLE	2050	B2	LC			8	7	8				1.73997	2.17056	8.41896	2.44707	8.1661	4.29266	1.76841	1.05991	2.0676	8.21764	1.41947	0.706031	0.23045	0.876902	1.75864	43.4918	4.75213	6.41573	5.36527	3.42124	9.79972	4.5717	2.97384	7.85538	3.4709	2.70144	2.55617	2.0007	4.59143	4.60473	0.0105535	3.45989	0.450161	32.1522	7.07995	2.93471
Anna's Hummingbird	Calypte anna	STABLE	2080	A1B	LC			8	7	8				1.73997	2.17056	8.41896	2.44707	8.1661	4.29266	1.76841	1.05991	2.0676	8.21764	1.41947	0.706031	0.23045	0.876902	1.75864	43.4918	4.75213	6.41573	5.36527	3.42124	9.79972	4.5717	2.97384	7.85538	3.4709	2.70144	2.55617	2.0007	4.59143	4.60473	0.0105535	3.45989	0.450161	32.1522	7.07995	2.93471
Anna's Hummingbird	Calypte anna	STABLE	2080	A1B	LC			8	7	8				1.73997	2.17056	8.41896	2.44707	8.1661	4.29266	1.76841	1.05991	2.0676	8.21764	1.41947	0.706031	0.23045	0.876902	1.75864	43.4918	4.75213	6.41573	5.36527	3.42124	9.79972	4.5717	2.97384	7.85538	3.4709	2.70144	2.55617	2.0007	4.59143	4.60473	0.0105535	3.45989	0.450161	32.1522	7.07995	2.93471
Anna's Hummingbird	Calypte anna	STABLE	2080	A1B	LC			8	7	8				1.73997	2.17056	8.41896	2.44707	8.1661	4.29266	1.76841	1.05991	2.0676	8.21764	1.41947	0.706031	0.23045	0.876902	1.75864	43.4918	4.75213	6.41573	5.36527	3.42124	9.79972	4.5717	2.97384	7.85538	3.4709	2.70144	2.55617	2.0007	4.59143	4.60473	0.0105535	3.45989	0.450161	32.1522	7.07995	2.93471
Anna's Hummingbird	Calypte anna	STABLE	2080	A1B	LC			8	7	8				1.73997	2.17056	8.41896	2.44707	8.1661	4.29266	1.76841	1.05991	2.0676	8.21764	1.41947	0.706031	0.23045	0.876902	1.75864	43.4918	4.75213	6.41573	5.36527	3.42124	9.79972	4.5717	2.97384	7.85538	3.4709	2.70144	2.55617	2.0007	4.59143	4.60473	0.0105535	3.45989	0.450161	32.1522	7.07995	2.93471
Anna's Hummingbird	Calypte anna	STABLE	2080	A2	LC			8	7	8				1.73997	2.17056	8.41896	2.44707	8.1661	4.29266	1.76841	1.05991	2.0676	8.21764	1.41947	0.706031	0.23045	0.876902	1.75864	43.4918	4.75213	6.41573	5.36527	3.42124	9.79972	4.5717	2.97384	7.85538	3.4709	2.70144	2.55617	2.0007	4.59143	4.60473	0.0105535	3.45989	0.450161	32.1522	7.07995	2.93471
Anna's Hummingbird	Calypte anna	STABLE	2080	A2	LC			8	7	8				1.73997	2.17056	8.41896	2.44707	8.1661	4.29266	1.76841	1.05991	2.0676	8.21764	1.41947	0.706031	0.23045	0.876902	1.75864	43.4918	4.75213	6.41573	5.36527	3.42124	9.79972	4.5717	2.97384	7.85538	3.4709	2.70144	2.55617	2.0007	4.59143	4.60473	0.0105535	3.45989	0.450161	32.1522	7.07995	2.93471
Anna's Hummingbird	Calypte anna	STABLE	2080	A2	LC			8	7	8				1.73997	2.17056	8.41896	2.44707	8.1661	4.29266	1.76841	1.05991	2.0676	8.21764	1.41947	0.706031	0.23045	0.876902	1.75864	43.4918	4.75213	6.41573	5.36527	3.42124	9.79972	4.5717	2.97384	7.85538	3.4709	2.70144	2.55617	2.0007	4.59143	4.60473	0.0105535	3.45989	0.450161	32.1522	7.07995	2.93471
Anna's Hummingbird	Calypte anna	STABLE	2080	A2	LC			8	7	8				1.73997	2.17056	8.41896	2.44707	8.1661	4.29266	1.76841	1.05991	2.0676	8.21764	1.41947	0.706031	0.23045	0.876902	1.75864	43.4918	4.75213	6.41573	5.36527	3.42124	9.79972	4.5717	2.97384	7.85538	3.4709	2.70144	2.55617	2.0007	4.59143	4.60473	0.0105535	3.45989	0.450161	32.1522	7.07995	2.93471
Anna's Hummingbird	Calypte anna	STABLE	2080	B2	LC			8	7	8				1.73997	2.17056	8.41896	2.44707	8.1661	4.29266	1.76841	1.05991	2.0676	8.21764	1.41947	0.706031	0.23045	0.876902	1.75864	43.4918	4.75213	6.41573	5.36527	3.42124	9.79972	4.5717	2.97384	7.85538	3.4709	2.70144	2.55617	2.0007	4.59143	4.60473	0.0105535	3.45989	0.450161	32.1522	7.07995	2.93471
Anna's Hummingbird	Calypte anna	STABLE	2080	B2	LC			8	7	8				1.73997	2.17056	8.41896	2.44707	8.1661	4.29266	1.76841	1.05991	2.0676	8.21764	1.41947	0.706031	0.23045	0.876902	1.75864	43.4918	4.75213	6.41573	5.36527	3.42124	9.79972	4.5717	2.97384	7.85538	3.4709	2.70144	2.55617	2.0007	4.59143	4.60473	0.0105535	3.45989	0.450161	32.1522	7.07995	2.93471
Anna's Hummingbird	Calypte anna	STABLE	2080	B2	LC			8	7	8				1.73997	2.17056	8.41896	2.44707	8.1661	4.29266	1.76841	1.05991	2.0676	8.21764	1.41947	0.706031	0.23045	0.876902	1.75864	43.4918	4.75213	6.41573	5.36527	3.42124	9.79972	4.5717	2.97384	7.85538	3.4709	2.70144	2.55617	2.0007	4.59143	4.60473	0.0105535	3.45989	0.450161	32.1522	7.07995	2.93471
Anna's Hummingbird	Calypte anna	STABLE	2080	B2	LC			8	7	8				1.73997	2.17056	8.41896	2.44707	8.1661	4.29266	1.76841	1.05991	2.0676	8.21764	1.41947	0.706031	0.23045	0.876902	1.75864	43.4918	4.75213	6.41573	5.36527	3.42124	9.79972	4.5717	2.97384	7.85538	3.4709	2.70144	2.55617	2.0007	4.59143	4.60473	0.0105535	3.45989	0.450161	32.1522	7.07995	2.93471
Aplomado Falcon	Falco femoralis	OTHER_MARGINAL	2020	A1B	LC	E		13	12	13				7.34358	16.9048	15.5716	2.49091	4.52478	5.36185	2.37299	1.85681	5.64257	2.73923	9.70064	3.82265	1.1452	2.2169	6.86748	3.11403	2.32751	5.99645	NA	NA	NA	NA	NA	NA	NA	NA	NA	NA	NA	NA	NA	NA	NA	NA	NA	NA
Aplomado Falcon	Falco femoralis	OTHER_MARGINAL	2020	A1B	LC	E		13	12	13				7.34358	16.9048	15.5716	2.49091	4.52478	5.36185	2.37299	1.85681	5.64257	2.73923	9.70064	3.82265	1.1452	2.2169	6.86748	3.11403	2.32751	5.99645	NA	NA	NA	NA	NA	NA	NA	NA	NA	NA	NA	NA	NA	NA	NA	NA	NA	NA
Aplomado Falcon	Falco femoralis	OTHER_MARGINAL	2020	A1B	LC	E		13	12	13				7.34358	16.9048	15.5716	2.49091	4.52478	5.36185	2.37299	1.85681	5.64257	2.73923	9.70064	3.82265	1.1452	2.2169	6.86748	3.11403	2.32751	5.99645	NA	NA	NA	NA	NA	NA	NA	NA	NA	NA	NA	NA	NA	NA	NA	NA	NA	NA
Aplomado Falcon	Falco femoralis	OTHER_MARGINAL	2020	A1B	LC	E		13	12	13				7.34358	16.9048	15.5716	2.49091	4.52478	5.36185	2.37299	1.85681	5.64257	2.73923	9.70064	3.82265	1.1452	2.2169	6.86748	3.11403	2.32751	5.99645	NA	NA	NA	NA	NA	NA	NA	NA	NA	NA	NA	NA	NA	NA	NA	NA	NA	NA
Aplomado Falcon	Falco femoralis	OTHER_MARGINAL	2020	A1B	LC	E		13	12	13				7.34358	16.9048	15.5716	2.49091	4.52478	5.36185	2.37299	1.85681	5.64257	2.73923	9.70064	3.82265	1.1452	2.2169	6.86748	3.11403	2.32751	5.99645	NA	NA	NA	NA	NA	NA	NA	NA	NA	NA	NA	NA	NA	NA	NA	NA	NA	NA
Aplomado Falcon	Falco femoralis	OTHER_MARGINAL	2020	A2	LC	E		13	12	13				7.34358	16.9048	15.5716	2.49091	4.52478	5.36185	2.37299	1.85681	5.64257	2.73923	9.70064	3.82265	1.1452	2.2169	6.86748	3.11403	2.32751	5.99645	NA	NA	NA	NA	NA	NA	NA	NA	NA	NA	NA	NA	NA	NA	NA	NA	NA	NA
Aplomado Falcon	Falco femoralis	OTHER_MARGINAL	2020	A2	LC	E		13	12	13				7.34358	16.9048	15.5716	2.49091	4.52478	5.36185	2.37299	1.85681	5.64257	2.73923	9.70064	3.82265	1.1452	2.2169	6.86748	3.11403	2.32751	5.99645	NA	NA	NA	NA	NA	NA	NA	NA	NA	NA	NA	NA	NA	NA	NA	NA	NA	NA
Aplomado Falcon	Falco femoralis	OTHER_MARGINAL	2020	A2	LC	E		13	12	13				7.34358	16.9048	15.5716	2.49091	4.52478	5.36185	2.37299	1.85681	5.64257	2.73923	9.70064	3.82265	1.1452	2.2169	6.86748	3.11403	2.32751	5.99645	NA	NA	NA	NA	NA	NA	NA	NA	NA	NA	NA	NA	NA	NA	NA	NA	NA	NA
Aplomado Falcon	Falco femoralis	OTHER_MARGINAL	2020	A2	LC	E		13	12	13				7.34358	16.9048	15.5716	2.49091	4.52478	5.36185	2.37299	1.85681	5.64257	2.73923	9.70064	3.82265	1.1452	2.2169	6.86748	3.11403	2.32751	5.99645	NA	NA	NA	NA	NA	NA	NA	NA	NA	NA	NA	NA	NA	NA	NA	NA	NA	NA
Aplomado Falcon	Falco femoralis	OTHER_MARGINAL	2020	A2	LC	E		13	12	13				7.34358	16.9048	15.5716	2.49091	4.52478	5.36185	2.37299	1.85681	5.64257	2.73923	9.70064	3.82265	1.1452	2.2169	6.86748	3.11403	2.32751	5.99645	NA	NA	NA	NA	NA	NA	NA	NA	NA	NA	NA	NA	NA	NA	NA	NA	NA	NA
Aplomado Falcon	Falco femoralis	OTHER_MARGINAL	2020	B2	LC	E		13	12	13				7.34358	16.9048	15.5716	2.49091	4.52478	5.36185	2.37299	1.85681	5.64257	2.73923	9.70064	3.82265	1.1452	2.2169	6.86748	3.11403	2.32751	5.99645	NA	NA	NA	NA	NA	NA	NA	NA	NA	NA	NA	NA	NA	NA	NA	NA	NA	NA
Aplomado Falcon	Falco femoralis	OTHER_MARGINAL	2020	B2	LC	E		13	12	13				7.34358	16.9048	15.5716	2.49091	4.52478	5.36185	2.37299	1.85681	5.64257	2.73923	9.70064	3.82265	1.1452	2.2169	6.86748	3.11403	2.32751	5.99645	NA	NA	NA	NA	NA	NA	NA	NA	NA	NA	NA	NA	NA	NA	NA	NA	NA	NA
Aplomado Falcon	Falco femoralis	OTHER_MARGINAL	2020	B2	LC	E		13	12	13				7.34358	16.9048	15.5716	2.49091	4.52478	5.36185	2.37299	1.85681	5.64257	2.73923	9.70064	3.82265	1.1452	2.2169	6.86748	3.11403	2.32751	5.99645	NA	NA	NA	NA	NA	NA	NA	NA	NA	NA	NA	NA	NA	NA	NA	NA	NA	NA
Aplomado Falcon	Falco femoralis	OTHER_MARGINAL	2020	B2	LC	E		13	12	13				7.34358	16.9048	15.5716	2.49091	4.52478	5.36185	2.37299	1.85681	5.64257	2.73923	9.70064	3.82265	1.1452	2.2169	6.86748	3.11403	2.32751	5.99645	NA	NA	NA	NA	NA	NA	NA	NA	NA	NA	NA	NA	NA	NA	NA	NA	NA	NA
Aplomado Falcon	Falco femoralis	OTHER_MARGINAL	2020	B2	LC	E		13	12	13				7.34358	16.9048	15.5716	2.49091	4.52478	5.36185	2.37299	1.85681	5.64257	2.73923	9.70064	3.82265	1.1452	2.2169	6.86748	3.11403	2.32751	5.99645	NA	NA	NA	NA	NA	NA	NA	NA	NA	NA	NA	NA	NA	NA	NA	NA	NA	NA
Aplomado Falcon	Falco femoralis	OTHER_MARGINAL	2050	A1B	LC	E		13	12	13				7.34358	16.9048	15.5716	2.49091	4.52478	5.36185	2.37299	1.85681	5.64257	2.73923	9.70064	3.82265	1.1452	2.2169	6.86748	3.11403	2.32751	5.99645	NA	NA	NA	NA	NA	NA	NA	NA	NA	NA	NA	NA	NA	NA	NA	NA	NA	NA
Aplomado Falcon	Falco femoralis	OTHER_MARGINAL	2050	A1B	LC	E		13	12	13				7.34358	16.9048	15.5716	2.49091	4.52478	5.36185	2.37299	1.85681	5.64257	2.73923	9.70064	3.82265	1.1452	2.2169	6.86748	3.11403	2.32751	5.99645	NA	NA	NA	NA	NA	NA	NA	NA	NA	NA	NA	NA	NA	NA	NA	NA	NA	NA
Aplomado Falcon	Falco femoralis	OTHER_MARGINAL	2050	A1B	LC	E		13	12	13				7.34358	16.9048	15.5716	2.49091	4.52478	5.36185	2.37299	1.85681	5.64257	2.73923	9.70064	3.82265	1.1452	2.2169	6.86748	3.11403	2.32751	5.99645	NA	NA	NA	NA	NA	NA	NA	NA	NA	NA	NA	NA	NA	NA	NA	NA	NA	NA
Aplomado Falcon	Falco femoralis	OTHER_MARGINAL	2050	A1B	LC	E		13	12	13				7.34358	16.9048	15.5716	2.49091	4.52478	5.36185	2.37299	1.85681	5.64257	2.73923	9.70064	3.82265	1.1452	2.2169	6.86748	3.11403	2.32751	5.99645	NA	NA	NA	NA	NA	NA	NA	NA	NA	NA	NA	NA	NA	NA	NA	NA	NA	NA
Aplomado Falcon	Falco femoralis	OTHER_MARGINAL	2050	A1B	LC	E		13	12	13				7.34358	16.9048	15.5716	2.49091	4.52478	5.36185	2.37299	1.85681	5.64257	2.73923	9.70064	3.82265	1.1452	2.2169	6.86748	3.11403	2.32751	5.99645	NA	NA	NA	NA	NA	NA	NA	NA	NA	NA	NA	NA	NA	NA	NA	NA	NA	NA
Aplomado Falcon	Falco femoralis	OTHER_MARGINAL	2050	A2	LC	E		13	12	13				7.34358	16.9048	15.5716	2.49091	4.52478	5.36185	2.37299	1.85681	5.64257	2.73923	9.70064	3.82265	1.1452	2.2169	6.86748	3.11403	2.32751	5.99645	NA	NA	NA	NA	NA	NA	NA	NA	NA	NA	NA	NA	NA	NA	NA	NA	NA	NA
Aplomado Falcon	Falco femoralis	OTHER_MARGINAL	2050	A2	LC	E		13	12	13				7.34358	16.9048	15.5716	2.49091	4.52478	5.36185	2.37299	1.85681	5.64257	2.73923	9.70064	3.82265	1.1452	2.2169	6.86748	3.11403	2.32751	5.99645	NA	NA	NA	NA	NA	NA	NA	NA	NA	NA	NA	NA	NA	NA	NA	NA	NA	NA
Aplomado Falcon	Falco femoralis	OTHER_MARGINAL	2050	A2	LC	E		13	12	13				7.34358	16.9048	15.5716	2.49091	4.52478	5.36185	2.37299	1.85681	5.64257	2.73923	9.70064	3.82265	1.1452	2.2169	6.86748	3.11403	2.32751	5.99645	NA	NA	NA	NA	NA	NA	NA	NA	NA	NA	NA	NA	NA	NA	NA	NA	NA	NA
Aplomado Falcon	Falco femoralis	OTHER_MARGINAL	2050	A2	LC	E		13	12	13				7.34358	16.9048	15.5716	2.49091	4.52478	5.36185	2.37299	1.85681	5.64257	2.73923	9.70064	3.82265	1.1452	2.2169	6.86748	3.11403	2.32751	5.99645	NA	NA	NA	NA	NA	NA	NA	NA	NA	NA	NA	NA	NA	NA	NA	NA	NA	NA
Aplomado Falcon	Falco femoralis	OTHER_MARGINAL	2050	A2	LC	E		13	12	13				7.34358	16.9048	15.5716	2.49091	4.52478	5.36185	2.37299	1.85681	5.64257	2.73923	9.70064	3.82265	1.1452	2.2169	6.86748	3.11403	2.32751	5.99645	NA	NA	NA	NA	NA	NA	NA	NA	NA	NA	NA	NA	NA	NA	NA	NA	NA	NA
Aplomado Falcon	Falco femoralis	OTHER_MARGINAL	2050	B2	LC	E		13	12	13				7.34358	16.9048	15.5716	2.49091	4.52478	5.36185	2.37299	1.85681	5.64257	2.73923	9.70064	3.82265	1.1452	2.2169	6.86748	3.11403	2.32751	5.99645	NA	NA	NA	NA	NA	NA	NA	NA	NA	NA	NA	NA	NA	NA	NA	NA	NA	NA
Aplomado Falcon	Falco femoralis	OTHER_MARGINAL	2050	B2	LC	E		13	12	13				7.34358	16.9048	15.5716	2.49091	4.52478	5.36185	2.37299	1.85681	5.64257	2.73923	9.70064	3.82265	1.1452	2.2169	6.86748	3.11403	2.32751	5.99645	NA	NA	NA	NA	NA	NA	NA	NA	NA	NA	NA	NA	NA	NA	NA	NA	NA	NA
Aplomado Falcon	Falco femoralis	OTHER_MARGINAL	2050	B2	LC	E		13	12	13				7.34358	16.9048	15.5716	2.49091	4.52478	5.36185	2.37299	1.85681	5.64257	2.73923	9.70064	3.82265	1.1452	2.2169	6.86748	3.11403	2.32751	5.99645	NA	NA	NA	NA	NA	NA	NA	NA	NA	NA	NA	NA	NA	NA	NA	NA	NA	NA
Aplomado Falcon	Falco femoralis	OTHER_MARGINAL	2050	B2	LC	E		13	12	13				7.34358	16.9048	15.5716	2.49091	4.52478	5.36185	2.37299	1.85681	5.64257	2.73923	9.70064	3.82265	1.1452	2.2169	6.86748	3.11403	2.32751	5.99645	NA	NA	NA	NA	NA	NA	NA	NA	NA	NA	NA	NA	NA	NA	NA	NA	NA	NA
Aplomado Falcon	Falco femoralis	OTHER_MARGINAL	2050	B2	LC	E		13	12	13				7.34358	16.9048	15.5716	2.49091	4.52478	5.36185	2.37299	1.85681	5.64257	2.73923	9.70064	3.82265	1.1452	2.2169	6.86748	3.11403	2.32751	5.99645	NA	NA	NA	NA	NA	NA	NA	NA	NA	NA	NA	NA	NA	NA	NA	NA	NA	NA
Aplomado Falcon	Falco femoralis	OTHER_MARGINAL	2080	A1B	LC	E		13	12	13				7.34358	16.9048	15.5716	2.49091	4.52478	5.36185	2.37299	1.85681	5.64257	2.73923	9.70064	3.82265	1.1452	2.2169	6.86748	3.11403	2.32751	5.99645	NA	NA	NA	NA	NA	NA	NA	NA	NA	NA	NA	NA	NA	NA	NA	NA	NA	NA
Aplomado Falcon	Falco femoralis	OTHER_MARGINAL	2080	A1B	LC	E		13	12	13				7.34358	16.9048	15.5716	2.49091	4.52478	5.36185	2.37299	1.85681	5.64257	2.73923	9.70064	3.82265	1.1452	2.2169	6.86748	3.11403	2.32751	5.99645	NA	NA	NA	NA	NA	NA	NA	NA	NA	NA	NA	NA	NA	NA	NA	NA	NA	NA
Aplomado Falcon	Falco femoralis	OTHER_MARGINAL	2080	A1B	LC	E		13	12	13				7.34358	16.9048	15.5716	2.49091	4.52478	5.36185	2.37299	1.85681	5.64257	2.73923	9.70064	3.82265	1.1452	2.2169	6.86748	3.11403	2.32751	5.99645	NA	NA	NA	NA	NA	NA	NA	NA	NA	NA	NA	NA	NA	NA	NA	NA	NA	NA
Aplomado Falcon	Falco femoralis	OTHER_MARGINAL	2080	A1B	LC	E		13	12	13				7.34358	16.9048	15.5716	2.49091	4.52478	5.36185	2.37299	1.85681	5.64257	2.73923	9.70064	3.82265	1.1452	2.2169	6.86748	3.11403	2.32751	5.99645	NA	NA	NA	NA	NA	NA	NA	NA	NA	NA	NA	NA	NA	NA	NA	NA	NA	NA
Aplomado Falcon	Falco femoralis	OTHER_MARGINAL	2080	A1B	LC	E		13	12	13				7.34358	16.9048	15.5716	2.49091	4.52478	5.36185	2.37299	1.85681	5.64257	2.73923	9.70064	3.82265	1.1452	2.2169	6.86748	3.11403	2.32751	5.99645	NA	NA	NA	NA	NA	NA	NA	NA	NA	NA	NA	NA	NA	NA	NA	NA	NA	NA
Aplomado Falcon	Falco femoralis	OTHER_MARGINAL	2080	A2	LC	E		13	12	13				7.34358	16.9048	15.5716	2.49091	4.52478	5.36185	2.37299	1.85681	5.64257	2.73923	9.70064	3.82265	1.1452	2.2169	6.86748	3.11403	2.32751	5.99645	NA	NA	NA	NA	NA	NA	NA	NA	NA	NA	NA	NA	NA	NA	NA	NA	NA	NA
Aplomado Falcon	Falco femoralis	OTHER_MARGINAL	2080	A2	LC	E		13	12	13				7.34358	16.9048	15.5716	2.49091	4.52478	5.36185	2.37299	1.85681	5.64257	2.73923	9.70064	3.82265	1.1452	2.2169	6.86748	3.11403	2.32751	5.99645	NA	NA	NA	NA	NA	NA	NA	NA	NA	NA	NA	NA	NA	NA	NA	NA	NA	NA
Aplomado Falcon	Falco femoralis	OTHER_MARGINAL	2080	A2	LC	E		13	12	13				7.34358	16.9048	15.5716	2.49091	4.52478	5.36185	2.37299	1.85681	5.64257	2.73923	9.70064	3.82265	1.1452	2.2169	6.86748	3.11403	2.32751	5.99645	NA	NA	NA	NA	NA	NA	NA	NA	NA	NA	NA	NA	NA	NA	NA	NA	NA	NA
Aplomado Falcon	Falco femoralis	OTHER_MARGINAL	2080	A2	LC	E		13	12	13				7.34358	16.9048	15.5716	2.49091	4.52478	5.36185	2.37299	1.85681	5.64257	2.73923	9.70064	3.82265	1.1452	2.2169	6.86748	3.11403	2.32751	5.99645	NA	NA	NA	NA	NA	NA	NA	NA	NA	NA	NA	NA	NA	NA	NA	NA	NA	NA
Aplomado Falcon	Falco femoralis	OTHER_MARGINAL	2080	A2	LC	E		13	12	13				7.34358	16.9048	15.5716	2.49091	4.52478	5.36185	2.37299	1.85681	5.64257	2.73923	9.70064	3.82265	1.1452	2.2169	6.86748	3.11403	2.32751	5.99645	NA	NA	NA	NA	NA	NA	NA	NA	NA	NA	NA	NA	NA	NA	NA	NA	NA	NA
Aplomado Falcon	Falco femoralis	OTHER_MARGINAL	2080	B2	LC	E		13	12	13				7.34358	16.9048	15.5716	2.49091	4.52478	5.36185	2.37299	1.85681	5.64257	2.73923	9.70064	3.82265	1.1452	2.2169	6.86748	3.11403	2.32751	5.99645	NA	NA	NA	NA	NA	NA	NA	NA	NA	NA	NA	NA	NA	NA	NA	NA	NA	NA
Aplomado Falcon	Falco femoralis	OTHER_MARGINAL	2080	B2	LC	E		13	12	13				7.34358	16.9048	15.5716	2.49091	4.52478	5.36185	2.37299	1.85681	5.64257	2.73923	9.70064	3.82265	1.1452	2.2169	6.86748	3.11403	2.32751	5.99645	NA	NA	NA	NA	NA	NA	NA	NA	NA	NA	NA	NA	NA	NA	NA	NA	NA	NA
Aplomado Falcon	Falco femoralis	OTHER_MARGINAL	2080	B2	LC	E		13	12	13				7.34358	16.9048	15.5716	2.49091	4.52478	5.36185	2.37299	1.85681	5.64257	2.73923	9.70064	3.82265	1.1452	2.2169	6.86748	3.11403	2.32751	5.99645	NA	NA	NA	NA	NA	NA	NA	NA	NA	NA	NA	NA	NA	NA	NA	NA	NA	NA
Aplomado Falcon	Falco femoralis	OTHER_MARGINAL	2080	B2	LC	E		13	12	13				7.34358	16.9048	15.5716	2.49091	4.52478	5.36185	2.37299	1.85681	5.64257	2.73923	9.70064	3.82265	1.1452	2.2169	6.86748	3.11403	2.32751	5.99645	NA	NA	NA	NA	NA	NA	NA	NA	NA	NA	NA	NA	NA	NA	NA	NA	NA	NA
Aplomado Falcon	Falco femoralis	OTHER_MARGINAL	2080	B2	LC	E		13	12	13				7.34358	16.9048	15.5716	2.49091	4.52478	5.36185	2.37299	1.85681	5.64257	2.73923	9.70064	3.82265	1.1452	2.2169	6.86748	3.11403	2.32751	5.99645	NA	NA	NA	NA	NA	NA	NA	NA	NA	NA	NA	NA	NA	NA	NA	NA	NA	NA
Arctic Tern	Sterna paradisaea	STABLE	2020	A1B	LC			NA	NA	NA			Y	NA	NA	NA	NA	NA	NA	NA	NA	NA	NA	NA	NA	NA	NA	NA	NA	NA	NA	9.77252	4.88297	27.9464	15.0265	2.34241	3.34977	3.38553	2.92891	4.3154	3.7216	2.46625	3.54349	0.330136	3.72728	1.94042	3.57543	3.00276	3.74226
Arctic Tern	Sterna paradisaea	STABLE	2020	A1B	LC			NA	NA	NA			Y	NA	NA	NA	NA	NA	NA	NA	NA	NA	NA	NA	NA	NA	NA	NA	NA	NA	NA	9.77252	4.88297	27.9464	15.0265	2.34241	3.34977	3.38553	2.92891	4.3154	3.7216	2.46625	3.54349	0.330136	3.72728	1.94042	3.57543	3.00276	3.74226
Arctic Tern	Sterna paradisaea	STABLE	2020	A1B	LC			NA	NA	NA			Y	NA	NA	NA	NA	NA	NA	NA	NA	NA	NA	NA	NA	NA	NA	NA	NA	NA	NA	9.77252	4.88297	27.9464	15.0265	2.34241	3.34977	3.38553	2.92891	4.3154	3.7216	2.46625	3.54349	0.330136	3.72728	1.94042	3.57543	3.00276	3.74226
Arctic Tern	Sterna paradisaea	STABLE	2020	A1B	LC			NA	NA	NA			Y	NA	NA	NA	NA	NA	NA	NA	NA	NA	NA	NA	NA	NA	NA	NA	NA	NA	NA	9.77252	4.88297	27.9464	15.0265	2.34241	3.34977	3.38553	2.92891	4.3154	3.7216	2.46625	3.54349	0.330136	3.72728	1.94042	3.57543	3.00276	3.74226
Arctic Tern	Sterna paradisaea	STABLE	2020	A1B	LC			NA	NA	NA			Y	NA	NA	NA	NA	NA	NA	NA	NA	NA	NA	NA	NA	NA	NA	NA	NA	NA	NA	9.77252	4.88297	27.9464	15.0265	2.34241	3.34977	3.38553	2.92891	4.3154	3.7216	2.46625	3.54349	0.330136	3.72728	1.94042	3.57543	3.00276	3.74226
Arctic Tern	Sterna paradisaea	STABLE	2020	A2	LC			NA	NA	NA			Y	NA	NA	NA	NA	NA	NA	NA	NA	NA	NA	NA	NA	NA	NA	NA	NA	NA	NA	9.77252	4.88297	27.9464	15.0265	2.34241	3.34977	3.38553	2.92891	4.3154	3.7216	2.46625	3.54349	0.330136	3.72728	1.94042	3.57543	3.00276	3.74226
Arctic Tern	Sterna paradisaea	STABLE	2020	A2	LC			NA	NA	NA			Y	NA	NA	NA	NA	NA	NA	NA	NA	NA	NA	NA	NA	NA	NA	NA	NA	NA	NA	9.77252	4.88297	27.9464	15.0265	2.34241	3.34977	3.38553	2.92891	4.3154	3.7216	2.46625	3.54349	0.330136	3.72728	1.94042	3.57543	3.00276	3.74226
Arctic Tern	Sterna paradisaea	STABLE	2020	A2	LC			NA	NA	NA			Y	NA	NA	NA	NA	NA	NA	NA	NA	NA	NA	NA	NA	NA	NA	NA	NA	NA	NA	9.77252	4.88297	27.9464	15.0265	2.34241	3.34977	3.38553	2.92891	4.3154	3.7216	2.46625	3.54349	0.330136	3.72728	1.94042	3.57543	3.00276	3.74226
Arctic Tern	Sterna paradisaea	STABLE	2020	A2	LC			NA	NA	NA			Y	NA	NA	NA	NA	NA	NA	NA	NA	NA	NA	NA	NA	NA	NA	NA	NA	NA	NA	9.77252	4.88297	27.9464	15.0265	2.34241	3.34977	3.38553	2.92891	4.3154	3.7216	2.46625	3.54349	0.330136	3.72728	1.94042	3.57543	3.00276	3.74226
Arctic Tern	Sterna paradisaea	STABLE	2020	A2	LC			NA	NA	NA			Y	NA	NA	NA	NA	NA	NA	NA	NA	NA	NA	NA	NA	NA	NA	NA	NA	NA	NA	9.77252	4.88297	27.9464	15.0265	2.34241	3.34977	3.38553	2.92891	4.3154	3.7216	2.46625	3.54349	0.330136	3.72728	1.94042	3.57543	3.00276	3.74226
Arctic Tern	Sterna paradisaea	STABLE	2020	B2	LC			NA	NA	NA			Y	NA	NA	NA	NA	NA	NA	NA	NA	NA	NA	NA	NA	NA	NA	NA	NA	NA	NA	9.77252	4.88297	27.9464	15.0265	2.34241	3.34977	3.38553	2.92891	4.3154	3.7216	2.46625	3.54349	0.330136	3.72728	1.94042	3.57543	3.00276	3.74226
Arctic Tern	Sterna paradisaea	STABLE	2020	B2	LC			NA	NA	NA			Y	NA	NA	NA	NA	NA	NA	NA	NA	NA	NA	NA	NA	NA	NA	NA	NA	NA	NA	9.77252	4.88297	27.9464	15.0265	2.34241	3.34977	3.38553	2.92891	4.3154	3.7216	2.46625	3.54349	0.330136	3.72728	1.94042	3.57543	3.00276	3.74226
Arctic Tern	Sterna paradisaea	STABLE	2020	B2	LC			NA	NA	NA			Y	NA	NA	NA	NA	NA	NA	NA	NA	NA	NA	NA	NA	NA	NA	NA	NA	NA	NA	9.77252	4.88297	27.9464	15.0265	2.34241	3.34977	3.38553	2.92891	4.3154	3.7216	2.46625	3.54349	0.330136	3.72728	1.94042	3.57543	3.00276	3.74226
Arctic Tern	Sterna paradisaea	STABLE	2020	B2	LC			NA	NA	NA			Y	NA	NA	NA	NA	NA	NA	NA	NA	NA	NA	NA	NA	NA	NA	NA	NA	NA	NA	9.77252	4.88297	27.9464	15.0265	2.34241	3.34977	3.38553	2.92891	4.3154	3.7216	2.46625	3.54349	0.330136	3.72728	1.94042	3.57543	3.00276	3.74226
Arctic Tern	Sterna paradisaea	STABLE	2020	B2	LC			NA	NA	NA			Y	NA	NA	NA	NA	NA	NA	NA	NA	NA	NA	NA	NA	NA	NA	NA	NA	NA	NA	9.77252	4.88297	27.9464	15.0265	2.34241	3.34977	3.38553	2.92891	4.3154	3.7216	2.46625	3.54349	0.330136	3.72728	1.94042	3.57543	3.00276	3.74226
Arctic Tern	Sterna paradisaea	STABLE	2050	A1B	LC			NA	NA	NA			Y	NA	NA	NA	NA	NA	NA	NA	NA	NA	NA	NA	NA	NA	NA	NA	NA	NA	NA	9.77252	4.88297	27.9464	15.0265	2.34241	3.34977	3.38553	2.92891	4.3154	3.7216	2.46625	3.54349	0.330136	3.72728	1.94042	3.57543	3.00276	3.74226
Arctic Tern	Sterna paradisaea	STABLE	2050	A1B	LC			NA	NA	NA			Y	NA	NA	NA	NA	NA	NA	NA	NA	NA	NA	NA	NA	NA	NA	NA	NA	NA	NA	9.77252	4.88297	27.9464	15.0265	2.34241	3.34977	3.38553	2.92891	4.3154	3.7216	2.46625	3.54349	0.330136	3.72728	1.94042	3.57543	3.00276	3.74226
Arctic Tern	Sterna paradisaea	STABLE	2050	A1B	LC			NA	NA	NA			Y	NA	NA	NA	NA	NA	NA	NA	NA	NA	NA	NA	NA	NA	NA	NA	NA	NA	NA	9.77252	4.88297	27.9464	15.0265	2.34241	3.34977	3.38553	2.92891	4.3154	3.7216	2.46625	3.54349	0.330136	3.72728	1.94042	3.57543	3.00276	3.74226
Arctic Tern	Sterna paradisaea	STABLE	2050	A1B	LC			NA	NA	NA			Y	NA	NA	NA	NA	NA	NA	NA	NA	NA	NA	NA	NA	NA	NA	NA	NA	NA	NA	9.77252	4.88297	27.9464	15.0265	2.34241	3.34977	3.38553	2.92891	4.3154	3.7216	2.46625	3.54349	0.330136	3.72728	1.94042	3.57543	3.00276	3.74226
Arctic Tern	Sterna paradisaea	STABLE	2050	A1B	LC			NA	NA	NA			Y	NA	NA	NA	NA	NA	NA	NA	NA	NA	NA	NA	NA	NA	NA	NA	NA	NA	NA	9.77252	4.88297	27.9464	15.0265	2.34241	3.34977	3.38553	2.92891	4.3154	3.7216	2.46625	3.54349	0.330136	3.72728	1.94042	3.57543	3.00276	3.74226
Arctic Tern	Sterna paradisaea	STABLE	2050	A2	LC			NA	NA	NA			Y	NA	NA	NA	NA	NA	NA	NA	NA	NA	NA	NA	NA	NA	NA	NA	NA	NA	NA	9.77252	4.88297	27.9464	15.0265	2.34241	3.34977	3.38553	2.92891	4.3154	3.7216	2.46625	3.54349	0.330136	3.72728	1.94042	3.57543	3.00276	3.74226
Arctic Tern	Sterna paradisaea	STABLE	2050	A2	LC			NA	NA	NA			Y	NA	NA	NA	NA	NA	NA	NA	NA	NA	NA	NA	NA	NA	NA	NA	NA	NA	NA	9.77252	4.88297	27.9464	15.0265	2.34241	3.34977	3.38553	2.92891	4.3154	3.7216	2.46625	3.54349	0.330136	3.72728	1.94042	3.57543	3.00276	3.74226
Arctic Tern	Sterna paradisaea	STABLE	2050	A2	LC			NA	NA	NA			Y	NA	NA	NA	NA	NA	NA	NA	NA	NA	NA	NA	NA	NA	NA	NA	NA	NA	NA	9.77252	4.88297	27.9464	15.0265	2.34241	3.34977	3.38553	2.92891	4.3154	3.7216	2.46625	3.54349	0.330136	3.72728	1.94042	3.57543	3.00276	3.74226
Arctic Tern	Sterna paradisaea	STABLE	2050	A2	LC			NA	NA	NA			Y	NA	NA	NA	NA	NA	NA	NA	NA	NA	NA	NA	NA	NA	NA	NA	NA	NA	NA	9.77252	4.88297	27.9464	15.0265	2.34241	3.34977	3.38553	2.92891	4.3154	3.7216	2.46625	3.54349	0.330136	3.72728	1.94042	3.57543	3.00276	3.74226
Arctic Tern	Sterna paradisaea	STABLE	2050	A2	LC			NA	NA	NA			Y	NA	NA	NA	NA	NA	NA	NA	NA	NA	NA	NA	NA	NA	NA	NA	NA	NA	NA	9.77252	4.88297	27.9464	15.0265	2.34241	3.34977	3.38553	2.92891	4.3154	3.7216	2.46625	3.54349	0.330136	3.72728	1.94042	3.57543	3.00276	3.74226
Arctic Tern	Sterna paradisaea	STABLE	2050	B2	LC			NA	NA	NA			Y	NA	NA	NA	NA	NA	NA	NA	NA	NA	NA	NA	NA	NA	NA	NA	NA	NA	NA	9.77252	4.88297	27.9464	15.0265	2.34241	3.34977	3.38553	2.92891	4.3154	3.7216	2.46625	3.54349	0.330136	3.72728	1.94042	3.57543	3.00276	3.74226
Arctic Tern	Sterna paradisaea	STABLE	2050	B2	LC			NA	NA	NA			Y	NA	NA	NA	NA	NA	NA	NA	NA	NA	NA	NA	NA	NA	NA	NA	NA	NA	NA	9.77252	4.88297	27.9464	15.0265	2.34241	3.34977	3.38553	2.92891	4.3154	3.7216	2.46625	3.54349	0.330136	3.72728	1.94042	3.57543	3.00276	3.74226
Arctic Tern	Sterna paradisaea	STABLE	2050	B2	LC			NA	NA	NA			Y	NA	NA	NA	NA	NA	NA	NA	NA	NA	NA	NA	NA	NA	NA	NA	NA	NA	NA	9.77252	4.88297	27.9464	15.0265	2.34241	3.34977	3.38553	2.92891	4.3154	3.7216	2.46625	3.54349	0.330136	3.72728	1.94042	3.57543	3.00276	3.74226
Arctic Tern	Sterna paradisaea	STABLE	2050	B2	LC			NA	NA	NA			Y	NA	NA	NA	NA	NA	NA	NA	NA	NA	NA	NA	NA	NA	NA	NA	NA	NA	NA	9.77252	4.88297	27.9464	15.0265	2.34241	3.34977	3.38553	2.92891	4.3154	3.7216	2.46625	3.54349	0.330136	3.72728	1.94042	3.57543	3.00276	3.74226
Arctic Tern	Sterna paradisaea	STABLE	2050	B2	LC			NA	NA	NA			Y	NA	NA	NA	NA	NA	NA	NA	NA	NA	NA	NA	NA	NA	NA	NA	NA	NA	NA	9.77252	4.88297	27.9464	15.0265	2.34241	3.34977	3.38553	2.92891	4.3154	3.7216	2.46625	3.54349	0.330136	3.72728	1.94042	3.57543	3.00276	3.74226
Arctic Tern	Sterna paradisaea	STABLE	2080	A1B	LC			NA	NA	NA			Y	NA	NA	NA	NA	NA	NA	NA	NA	NA	NA	NA	NA	NA	NA	NA	NA	NA	NA	9.77252	4.88297	27.9464	15.0265	2.34241	3.34977	3.38553	2.92891	4.3154	3.7216	2.46625	3.54349	0.330136	3.72728	1.94042	3.57543	3.00276	3.74226
Arctic Tern	Sterna paradisaea	STABLE	2080	A1B	LC			NA	NA	NA			Y	NA	NA	NA	NA	NA	NA	NA	NA	NA	NA	NA	NA	NA	NA	NA	NA	NA	NA	9.77252	4.88297	27.9464	15.0265	2.34241	3.34977	3.38553	2.92891	4.3154	3.7216	2.46625	3.54349	0.330136	3.72728	1.94042	3.57543	3.00276	3.74226
Arctic Tern	Sterna paradisaea	STABLE	2080	A1B	LC			NA	NA	NA			Y	NA	NA	NA	NA	NA	NA	NA	NA	NA	NA	NA	NA	NA	NA	NA	NA	NA	NA	9.77252	4.88297	27.9464	15.0265	2.34241	3.34977	3.38553	2.92891	4.3154	3.7216	2.46625	3.54349	0.330136	3.72728	1.94042	3.57543	3.00276	3.74226
Arctic Tern	Sterna paradisaea	STABLE	2080	A1B	LC			NA	NA	NA			Y	NA	NA	NA	NA	NA	NA	NA	NA	NA	NA	NA	NA	NA	NA	NA	NA	NA	NA	9.77252	4.88297	27.9464	15.0265	2.34241	3.34977	3.38553	2.92891	4.3154	3.7216	2.46625	3.54349	0.330136	3.72728	1.94042	3.57543	3.00276	3.74226
Arctic Tern	Sterna paradisaea	STABLE	2080	A1B	LC			NA	NA	NA			Y	NA	NA	NA	NA	NA	NA	NA	NA	NA	NA	NA	NA	NA	NA	NA	NA	NA	NA	9.77252	4.88297	27.9464	15.0265	2.34241	3.34977	3.38553	2.92891	4.3154	3.7216	2.46625	3.54349	0.330136	3.72728	1.94042	3.57543	3.00276	3.74226
Arctic Tern	Sterna paradisaea	STABLE	2080	A2	LC			NA	NA	NA			Y	NA	NA	NA	NA	NA	NA	NA	NA	NA	NA	NA	NA	NA	NA	NA	NA	NA	NA	9.77252	4.88297	27.9464	15.0265	2.34241	3.34977	3.38553	2.92891	4.3154	3.7216	2.46625	3.54349	0.330136	3.72728	1.94042	3.57543	3.00276	3.74226
Arctic Tern	Sterna paradisaea	STABLE	2080	A2	LC			NA	NA	NA			Y	NA	NA	NA	NA	NA	NA	NA	NA	NA	NA	NA	NA	NA	NA	NA	NA	NA	NA	9.77252	4.88297	27.9464	15.0265	2.34241	3.34977	3.38553	2.92891	4.3154	3.7216	2.46625	3.54349	0.330136	3.72728	1.94042	3.57543	3.00276	3.74226
Arctic Tern	Sterna paradisaea	STABLE	2080	A2	LC			NA	NA	NA			Y	NA	NA	NA	NA	NA	NA	NA	NA	NA	NA	NA	NA	NA	NA	NA	NA	NA	NA	9.77252	4.88297	27.9464	15.0265	2.34241	3.34977	3.38553	2.92891	4.3154	3.7216	2.46625	3.54349	0.330136	3.72728	1.94042	3.57543	3.00276	3.74226
Arctic Tern	Sterna paradisaea	STABLE	2080	A2	LC			NA	NA	NA			Y	NA	NA	NA	NA	NA	NA	NA	NA	NA	NA	NA	NA	NA	NA	NA	NA	NA	NA	9.77252	4.88297	27.9464	15.0265	2.34241	3.34977	3.38553	2.92891	4.3154	3.7216	2.46625	3.54349	0.330136	3.72728	1.94042	3.57543	3.00276	3.74226
Arctic Tern	Sterna paradisaea	STABLE	2080	A2	LC			NA	NA	NA			Y	NA	NA	NA	NA	NA	NA	NA	NA	NA	NA	NA	NA	NA	NA	NA	NA	NA	NA	9.77252	4.88297	27.9464	15.0265	2.34241	3.34977	3.38553	2.92891	4.3154	3.7216	2.46625	3.54349	0.330136	3.72728	1.94042	3.57543	3.00276	3.74226
Arctic Tern	Sterna paradisaea	STABLE	2080	B2	LC			NA	NA	NA			Y	NA	NA	NA	NA	NA	NA	NA	NA	NA	NA	NA	NA	NA	NA	NA	NA	NA	NA	9.77252	4.88297	27.9464	15.0265	2.34241	3.34977	3.38553	2.92891	4.3154	3.7216	2.46625	3.54349	0.330136	3.72728	1.94042	3.57543	3.00276	3.74226
Arctic Tern	Sterna paradisaea	STABLE	2080	B2	LC			NA	NA	NA			Y	NA	NA	NA	NA	NA	NA	NA	NA	NA	NA	NA	NA	NA	NA	NA	NA	NA	NA	9.77252	4.88297	27.9464	15.0265	2.34241	3.34977	3.38553	2.92891	4.3154	3.7216	2.46625	3.54349	0.330136	3.72728	1.94042	3.57543	3.00276	3.74226
Arctic Tern	Sterna paradisaea	STABLE	2080	B2	LC			NA	NA	NA			Y	NA	NA	NA	NA	NA	NA	NA	NA	NA	NA	NA	NA	NA	NA	NA	NA	NA	NA	9.77252	4.88297	27.9464	15.0265	2.34241	3.34977	3.38553	2.92891	4.3154	3.7216	2.46625	3.54349	0.330136	3.72728	1.94042	3.57543	3.00276	3.74226
Arctic Tern	Sterna paradisaea	STABLE	2080	B2	LC			NA	NA	NA			Y	NA	NA	NA	NA	NA	NA	NA	NA	NA	NA	NA	NA	NA	NA	NA	NA	NA	NA	9.77252	4.88297	27.9464	15.0265	2.34241	3.34977	3.38553	2.92891	4.3154	3.7216	2.46625	3.54349	0.330136	3.72728	1.94042	3.57543	3.00276	3.74226
Arctic Tern	Sterna paradisaea	STABLE	2080	B2	LC			NA	NA	NA			Y	NA	NA	NA	NA	NA	NA	NA	NA	NA	NA	NA	NA	NA	NA	NA	NA	NA	NA	9.77252	4.88297	27.9464	15.0265	2.34241	3.34977	3.38553	2.92891	4.3154	3.7216	2.46625	3.54349	0.330136	3.72728	1.94042	3.57543	3.00276	3.74226
Arctic Warbler	Phylloscopus borealis	OTHER_MARGINAL	2020	A1B	LC			7	8	8				NA	NA	NA	NA	NA	NA	NA	NA	NA	NA	NA	NA	NA	NA	NA	NA	NA	NA	12.1171	6.75796	8.88369	16.869	3.59445	6.14067	4.17357	4.99283	2.20196	2.95559	3.24949	2.16211	1.45885	4.29151	6.88776	1.61326	5.33151	6.31873
Arctic Warbler	Phylloscopus borealis	OTHER_MARGINAL	2020	A1B	LC			7	8	8				NA	NA	NA	NA	NA	NA	NA	NA	NA	NA	NA	NA	NA	NA	NA	NA	NA	NA	12.1171	6.75796	8.88369	16.869	3.59445	6.14067	4.17357	4.99283	2.20196	2.95559	3.24949	2.16211	1.45885	4.29151	6.88776	1.61326	5.33151	6.31873
Arctic Warbler	Phylloscopus borealis	OTHER_MARGINAL	2020	A1B	LC			7	8	8				NA	NA	NA	NA	NA	NA	NA	NA	NA	NA	NA	NA	NA	NA	NA	NA	NA	NA	12.1171	6.75796	8.88369	16.869	3.59445	6.14067	4.17357	4.99283	2.20196	2.95559	3.24949	2.16211	1.45885	4.29151	6.88776	1.61326	5.33151	6.31873
Arctic Warbler	Phylloscopus borealis	OTHER_MARGINAL	2020	A1B	LC			7	8	8				NA	NA	NA	NA	NA	NA	NA	NA	NA	NA	NA	NA	NA	NA	NA	NA	NA	NA	12.1171	6.75796	8.88369	16.869	3.59445	6.14067	4.17357	4.99283	2.20196	2.95559	3.24949	2.16211	1.45885	4.29151	6.88776	1.61326	5.33151	6.31873
Arctic Warbler	Phylloscopus borealis	OTHER_MARGINAL	2020	A2	LC			7	8	8				NA	NA	NA	NA	NA	NA	NA	NA	NA	NA	NA	NA	NA	NA	NA	NA	NA	NA	12.1171	6.75796	8.88369	16.869	3.59445	6.14067	4.17357	4.99283	2.20196	2.95559	3.24949	2.16211	1.45885	4.29151	6.88776	1.61326	5.33151	6.31873
Arctic Warbler	Phylloscopus borealis	OTHER_MARGINAL	2020	A2	LC			7	8	8				NA	NA	NA	NA	NA	NA	NA	NA	NA	NA	NA	NA	NA	NA	NA	NA	NA	NA	12.1171	6.75796	8.88369	16.869	3.59445	6.14067	4.17357	4.99283	2.20196	2.95559	3.24949	2.16211	1.45885	4.29151	6.88776	1.61326	5.33151	6.31873
Arctic Warbler	Phylloscopus borealis	OTHER_MARGINAL	2020	A2	LC			7	8	8				NA	NA	NA	NA	NA	NA	NA	NA	NA	NA	NA	NA	NA	NA	NA	NA	NA	NA	12.1171	6.75796	8.88369	16.869	3.59445	6.14067	4.17357	4.99283	2.20196	2.95559	3.24949	2.16211	1.45885	4.29151	6.88776	1.61326	5.33151	6.31873
Arctic Warbler	Phylloscopus borealis	OTHER_MARGINAL	2020	A2	LC			7	8	8				NA	NA	NA	NA	NA	NA	NA	NA	NA	NA	NA	NA	NA	NA	NA	NA	NA	NA	12.1171	6.75796	8.88369	16.869	3.59445	6.14067	4.17357	4.99283	2.20196	2.95559	3.24949	2.16211	1.45885	4.29151	6.88776	1.61326	5.33151	6.31873
Arctic Warbler	Phylloscopus borealis	OTHER_MARGINAL	2020	B2	LC			7	8	8				NA	NA	NA	NA	NA	NA	NA	NA	NA	NA	NA	NA	NA	NA	NA	NA	NA	NA	12.1171	6.75796	8.88369	16.869	3.59445	6.14067	4.17357	4.99283	2.20196	2.95559	3.24949	2.16211	1.45885	4.29151	6.88776	1.61326	5.33151	6.31873
Arctic Warbler	Phylloscopus borealis	OTHER_MARGINAL	2020	B2	LC			7	8	8				NA	NA	NA	NA	NA	NA	NA	NA	NA	NA	NA	NA	NA	NA	NA	NA	NA	NA	12.1171	6.75796	8.88369	16.869	3.59445	6.14067	4.17357	4.99283	2.20196	2.95559	3.24949	2.16211	1.45885	4.29151	6.88776	1.61326	5.33151	6.31873
Arctic Warbler	Phylloscopus borealis	OTHER_MARGINAL	2020	B2	LC			7	8	8				NA	NA	NA	NA	NA	NA	NA	NA	NA	NA	NA	NA	NA	NA	NA	NA	NA	NA	12.1171	6.75796	8.88369	16.869	3.59445	6.14067	4.17357	4.99283	2.20196	2.95559	3.24949	2.16211	1.45885	4.29151	6.88776	1.61326	5.33151	6.31873
Arctic Warbler	Phylloscopus borealis	OTHER_MARGINAL	2020	B2	LC			7	8	8				NA	NA	NA	NA	NA	NA	NA	NA	NA	NA	NA	NA	NA	NA	NA	NA	NA	NA	12.1171	6.75796	8.88369	16.869	3.59445	6.14067	4.17357	4.99283	2.20196	2.95559	3.24949	2.16211	1.45885	4.29151	6.88776	1.61326	5.33151	6.31873
Arctic Warbler	Phylloscopus borealis	OTHER_MARGINAL	2050	A1B	LC			7	8	8				NA	NA	NA	NA	NA	NA	NA	NA	NA	NA	NA	NA	NA	NA	NA	NA	NA	NA	12.1171	6.75796	8.88369	16.869	3.59445	6.14067	4.17357	4.99283	2.20196	2.95559	3.24949	2.16211	1.45885	4.29151	6.88776	1.61326	5.33151	6.31873
Arctic Warbler	Phylloscopus borealis	OTHER_MARGINAL	2050	A1B	LC			7	8	8				NA	NA	NA	NA	NA	NA	NA	NA	NA	NA	NA	NA	NA	NA	NA	NA	NA	NA	12.1171	6.75796	8.88369	16.869	3.59445	6.14067	4.17357	4.99283	2.20196	2.95559	3.24949	2.16211	1.45885	4.29151	6.88776	1.61326	5.33151	6.31873
Arctic Warbler	Phylloscopus borealis	OTHER_MARGINAL	2050	A1B	LC			7	8	8				NA	NA	NA	NA	NA	NA	NA	NA	NA	NA	NA	NA	NA	NA	NA	NA	NA	NA	12.1171	6.75796	8.88369	16.869	3.59445	6.14067	4.17357	4.99283	2.20196	2.95559	3.24949	2.16211	1.45885	4.29151	6.88776	1.61326	5.33151	6.31873
Arctic Warbler	Phylloscopus borealis	OTHER_MARGINAL	2050	A1B	LC			7	8	8				NA	NA	NA	NA	NA	NA	NA	NA	NA	NA	NA	NA	NA	NA	NA	NA	NA	NA	12.1171	6.75796	8.88369	16.869	3.59445	6.14067	4.17357	4.99283	2.20196	2.95559	3.24949	2.16211	1.45885	4.29151	6.88776	1.61326	5.33151	6.31873
Arctic Warbler	Phylloscopus borealis	OTHER_MARGINAL	2050	A2	LC			7	8	8				NA	NA	NA	NA	NA	NA	NA	NA	NA	NA	NA	NA	NA	NA	NA	NA	NA	NA	12.1171	6.75796	8.88369	16.869	3.59445	6.14067	4.17357	4.99283	2.20196	2.95559	3.24949	2.16211	1.45885	4.29151	6.88776	1.61326	5.33151	6.31873
Arctic Warbler	Phylloscopus borealis	OTHER_MARGINAL	2050	A2	LC			7	8	8				NA	NA	NA	NA	NA	NA	NA	NA	NA	NA	NA	NA	NA	NA	NA	NA	NA	NA	12.1171	6.75796	8.88369	16.869	3.59445	6.14067	4.17357	4.99283	2.20196	2.95559	3.24949	2.16211	1.45885	4.29151	6.88776	1.61326	5.33151	6.31873
Arctic Warbler	Phylloscopus borealis	OTHER_MARGINAL	2050	A2	LC			7	8	8				NA	NA	NA	NA	NA	NA	NA	NA	NA	NA	NA	NA	NA	NA	NA	NA	NA	NA	12.1171	6.75796	8.88369	16.869	3.59445	6.14067	4.17357	4.99283	2.20196	2.95559	3.24949	2.16211	1.45885	4.29151	6.88776	1.61326	5.33151	6.31873
Arctic Warbler	Phylloscopus borealis	OTHER_MARGINAL	2050	A2	LC			7	8	8				NA	NA	NA	NA	NA	NA	NA	NA	NA	NA	NA	NA	NA	NA	NA	NA	NA	NA	12.1171	6.75796	8.88369	16.869	3.59445	6.14067	4.17357	4.99283	2.20196	2.95559	3.24949	2.16211	1.45885	4.29151	6.88776	1.61326	5.33151	6.31873
Arctic Warbler	Phylloscopus borealis	OTHER_MARGINAL	2050	B2	LC			7	8	8				NA	NA	NA	NA	NA	NA	NA	NA	NA	NA	NA	NA	NA	NA	NA	NA	NA	NA	12.1171	6.75796	8.88369	16.869	3.59445	6.14067	4.17357	4.99283	2.20196	2.95559	3.24949	2.16211	1.45885	4.29151	6.88776	1.61326	5.33151	6.31873
Arctic Warbler	Phylloscopus borealis	OTHER_MARGINAL	2050	B2	LC			7	8	8				NA	NA	NA	NA	NA	NA	NA	NA	NA	NA	NA	NA	NA	NA	NA	NA	NA	NA	12.1171	6.75796	8.88369	16.869	3.59445	6.14067	4.17357	4.99283	2.20196	2.95559	3.24949	2.16211	1.45885	4.29151	6.88776	1.61326	5.33151	6.31873
Arctic Warbler	Phylloscopus borealis	OTHER_MARGINAL	2050	B2	LC			7	8	8				NA	NA	NA	NA	NA	NA	NA	NA	NA	NA	NA	NA	NA	NA	NA	NA	NA	NA	12.1171	6.75796	8.88369	16.869	3.59445	6.14067	4.17357	4.99283	2.20196	2.95559	3.24949	2.16211	1.45885	4.29151	6.88776	1.61326	5.33151	6.31873
Arctic Warbler	Phylloscopus borealis	OTHER_MARGINAL	2050	B2	LC			7	8	8				NA	NA	NA	NA	NA	NA	NA	NA	NA	NA	NA	NA	NA	NA	NA	NA	NA	NA	12.1171	6.75796	8.88369	16.869	3.59445	6.14067	4.17357	4.99283	2.20196	2.95559	3.24949	2.16211	1.45885	4.29151	6.88776	1.61326	5.33151	6.31873
Arctic Warbler	Phylloscopus borealis	OTHER_MARGINAL	2080	A1B	LC			7	8	8				NA	NA	NA	NA	NA	NA	NA	NA	NA	NA	NA	NA	NA	NA	NA	NA	NA	NA	12.1171	6.75796	8.88369	16.869	3.59445	6.14067	4.17357	4.99283	2.20196	2.95559	3.24949	2.16211	1.45885	4.29151	6.88776	1.61326	5.33151	6.31873
Arctic Warbler	Phylloscopus borealis	OTHER_MARGINAL	2080	A1B	LC			7	8	8				NA	NA	NA	NA	NA	NA	NA	NA	NA	NA	NA	NA	NA	NA	NA	NA	NA	NA	12.1171	6.75796	8.88369	16.869	3.59445	6.14067	4.17357	4.99283	2.20196	2.95559	3.24949	2.16211	1.45885	4.29151	6.88776	1.61326	5.33151	6.31873
Arctic Warbler	Phylloscopus borealis	OTHER_MARGINAL	2080	A1B	LC			7	8	8				NA	NA	NA	NA	NA	NA	NA	NA	NA	NA	NA	NA	NA	NA	NA	NA	NA	NA	12.1171	6.75796	8.88369	16.869	3.59445	6.14067	4.17357	4.99283	2.20196	2.95559	3.24949	2.16211	1.45885	4.29151	6.88776	1.61326	5.33151	6.31873
Arctic Warbler	Phylloscopus borealis	OTHER_MARGINAL	2080	A1B	LC			7	8	8				NA	NA	NA	NA	NA	NA	NA	NA	NA	NA	NA	NA	NA	NA	NA	NA	NA	NA	12.1171	6.75796	8.88369	16.869	3.59445	6.14067	4.17357	4.99283	2.20196	2.95559	3.24949	2.16211	1.45885	4.29151	6.88776	1.61326	5.33151	6.31873
Arctic Warbler	Phylloscopus borealis	OTHER_MARGINAL	2080	A2	LC			7	8	8				NA	NA	NA	NA	NA	NA	NA	NA	NA	NA	NA	NA	NA	NA	NA	NA	NA	NA	12.1171	6.75796	8.88369	16.869	3.59445	6.14067	4.17357	4.99283	2.20196	2.95559	3.24949	2.16211	1.45885	4.29151	6.88776	1.61326	5.33151	6.31873
Arctic Warbler	Phylloscopus borealis	OTHER_MARGINAL	2080	A2	LC			7	8	8				NA	NA	NA	NA	NA	NA	NA	NA	NA	NA	NA	NA	NA	NA	NA	NA	NA	NA	12.1171	6.75796	8.88369	16.869	3.59445	6.14067	4.17357	4.99283	2.20196	2.95559	3.24949	2.16211	1.45885	4.29151	6.88776	1.61326	5.33151	6.31873
Arctic Warbler	Phylloscopus borealis	OTHER_MARGINAL	2080	A2	LC			7	8	8				NA	NA	NA	NA	NA	NA	NA	NA	NA	NA	NA	NA	NA	NA	NA	NA	NA	NA	12.1171	6.75796	8.88369	16.869	3.59445	6.14067	4.17357	4.99283	2.20196	2.95559	3.24949	2.16211	1.45885	4.29151	6.88776	1.61326	5.33151	6.31873
Arctic Warbler	Phylloscopus borealis	OTHER_MARGINAL	2080	A2	LC			7	8	8				NA	NA	NA	NA	NA	NA	NA	NA	NA	NA	NA	NA	NA	NA	NA	NA	NA	NA	12.1171	6.75796	8.88369	16.869	3.59445	6.14067	4.17357	4.99283	2.20196	2.95559	3.24949	2.16211	1.45885	4.29151	6.88776	1.61326	5.33151	6.31873
Arctic Warbler	Phylloscopus borealis	OTHER_MARGINAL	2080	B2	LC			7	8	8				NA	NA	NA	NA	NA	NA	NA	NA	NA	NA	NA	NA	NA	NA	NA	NA	NA	NA	12.1171	6.75796	8.88369	16.869	3.59445	6.14067	4.17357	4.99283	2.20196	2.95559	3.24949	2.16211	1.45885	4.29151	6.88776	1.61326	5.33151	6.31873
Arctic Warbler	Phylloscopus borealis	OTHER_MARGINAL	2080	B2	LC			7	8	8				NA	NA	NA	NA	NA	NA	NA	NA	NA	NA	NA	NA	NA	NA	NA	NA	NA	NA	12.1171	6.75796	8.88369	16.869	3.59445	6.14067	4.17357	4.99283	2.20196	2.95559	3.24949	2.16211	1.45885	4.29151	6.88776	1.61326	5.33151	6.31873
Arctic Warbler	Phylloscopus borealis	OTHER_MARGINAL	2080	B2	LC			7	8	8				NA	NA	NA	NA	NA	NA	NA	NA	NA	NA	NA	NA	NA	NA	NA	NA	NA	NA	12.1171	6.75796	8.88369	16.869	3.59445	6.14067	4.17357	4.99283	2.20196	2.95559	3.24949	2.16211	1.45885	4.29151	6.88776	1.61326	5.33151	6.31873
Arctic Warbler	Phylloscopus borealis	OTHER_MARGINAL	2080	B2	LC			7	8	8				NA	NA	NA	NA	NA	NA	NA	NA	NA	NA	NA	NA	NA	NA	NA	NA	NA	NA	12.1171	6.75796	8.88369	16.869	3.59445	6.14067	4.17357	4.99283	2.20196	2.95559	3.24949	2.16211	1.45885	4.29151	6.88776	1.61326	5.33151	6.31873
Arizona Woodpecker	Picoides arizonae	STABLE	2020	A1B	LC		Y	14	14	14		R		4.16135	4.1716	6.83715	1.40282	4.13604	7.57641	7.76994	6.62611	4.71089	2.10332	5.83019	0.40321	0	0.802218	0.675524	12.4992	9.44233	20.8518	NA	NA	NA	NA	NA	NA	NA	NA	NA	NA	NA	NA	NA	NA	NA	NA	NA	NA
Arizona Woodpecker	Picoides arizonae	STABLE	2020	A2	LC		Y	14	14	14		R		4.16135	4.1716	6.83715	1.40282	4.13604	7.57641	7.76994	6.62611	4.71089	2.10332	5.83019	0.40321	0	0.802218	0.675524	12.4992	9.44233	20.8518	NA	NA	NA	NA	NA	NA	NA	NA	NA	NA	NA	NA	NA	NA	NA	NA	NA	NA
Arizona Woodpecker	Picoides arizonae	STABLE	2020	B2	LC		Y	14	14	14		R		4.16135	4.1716	6.83715	1.40282	4.13604	7.57641	7.76994	6.62611	4.71089	2.10332	5.83019	0.40321	0	0.802218	0.675524	12.4992	9.44233	20.8518	NA	NA	NA	NA	NA	NA	NA	NA	NA	NA	NA	NA	NA	NA	NA	NA	NA	NA
Arizona Woodpecker	Picoides arizonae	STABLE	2050	A1B	LC		Y	14	14	14		R		4.16135	4.1716	6.83715	1.40282	4.13604	7.57641	7.76994	6.62611	4.71089	2.10332	5.83019	0.40321	0	0.802218	0.675524	12.4992	9.44233	20.8518	NA	NA	NA	NA	NA	NA	NA	NA	NA	NA	NA	NA	NA	NA	NA	NA	NA	NA
Arizona Woodpecker	Picoides arizonae	STABLE	2050	A2	LC		Y	14	14	14		R		4.16135	4.1716	6.83715	1.40282	4.13604	7.57641	7.76994	6.62611	4.71089	2.10332	5.83019	0.40321	0	0.802218	0.675524	12.4992	9.44233	20.8518	NA	NA	NA	NA	NA	NA	NA	NA	NA	NA	NA	NA	NA	NA	NA	NA	NA	NA
Arizona Woodpecker	Picoides arizonae	STABLE	2050	B2	LC		Y	14	14	14		R		4.16135	4.1716	6.83715	1.40282	4.13604	7.57641	7.76994	6.62611	4.71089	2.10332	5.83019	0.40321	0	0.802218	0.675524	12.4992	9.44233	20.8518	NA	NA	NA	NA	NA	NA	NA	NA	NA	NA	NA	NA	NA	NA	NA	NA	NA	NA
Arizona Woodpecker	Picoides arizonae	STABLE	2080	A1B	LC		Y	14	14	14		R		4.16135	4.1716	6.83715	1.40282	4.13604	7.57641	7.76994	6.62611	4.71089	2.10332	5.83019	0.40321	0	0.802218	0.675524	12.4992	9.44233	20.8518	NA	NA	NA	NA	NA	NA	NA	NA	NA	NA	NA	NA	NA	NA	NA	NA	NA	NA
Arizona Woodpecker	Picoides arizonae	STABLE	2080	A2	LC		Y	14	14	14		R		4.16135	4.1716	6.83715	1.40282	4.13604	7.57641	7.76994	6.62611	4.71089	2.10332	5.83019	0.40321	0	0.802218	0.675524	12.4992	9.44233	20.8518	NA	NA	NA	NA	NA	NA	NA	NA	NA	NA	NA	NA	NA	NA	NA	NA	NA	NA
Arizona Woodpecker	Picoides arizonae	STABLE	2080	B2	LC		Y	14	14	14		R		4.16135	4.1716	6.83715	1.40282	4.13604	7.57641	7.76994	6.62611	4.71089	2.10332	5.83019	0.40321	0	0.802218	0.675524	12.4992	9.44233	20.8518	NA	NA	NA	NA	NA	NA	NA	NA	NA	NA	NA	NA	NA	NA	NA	NA	NA	NA
Ash-throated Flycatcher	Myiarchus cinerascens	STABLE	2020	A1B	LC			8	9	9				16.4987	5.13361	5.85624	3.27071	3.64425	2.96359	6.4467	3.66731	7.48994	8.55729	3.81823	2.44797	0.27753	2.79393	3.16001	10.1821	4.1507	9.64118	6.72399	15.4016	16.3956	3.73136	1.76135	1.93378	2.98463	3.91456	5.63765	9.77847	6.89588	1.96992	0.301964	2.06834	6.40007	7.11968	3.29755	3.68367
Ash-throated Flycatcher	Myiarchus cinerascens	STABLE	2020	A1B	LC			8	9	9				16.4987	5.13361	5.85624	3.27071	3.64425	2.96359	6.4467	3.66731	7.48994	8.55729	3.81823	2.44797	0.27753	2.79393	3.16001	10.1821	4.1507	9.64118	6.72399	15.4016	16.3956	3.73136	1.76135	1.93378	2.98463	3.91456	5.63765	9.77847	6.89588	1.96992	0.301964	2.06834	6.40007	7.11968	3.29755	3.68367
Ash-throated Flycatcher	Myiarchus cinerascens	STABLE	2020	A1B	LC			8	9	9				16.4987	5.13361	5.85624	3.27071	3.64425	2.96359	6.4467	3.66731	7.48994	8.55729	3.81823	2.44797	0.27753	2.79393	3.16001	10.1821	4.1507	9.64118	6.72399	15.4016	16.3956	3.73136	1.76135	1.93378	2.98463	3.91456	5.63765	9.77847	6.89588	1.96992	0.301964	2.06834	6.40007	7.11968	3.29755	3.68367
Ash-throated Flycatcher	Myiarchus cinerascens	STABLE	2020	A1B	LC			8	9	9				16.4987	5.13361	5.85624	3.27071	3.64425	2.96359	6.4467	3.66731	7.48994	8.55729	3.81823	2.44797	0.27753	2.79393	3.16001	10.1821	4.1507	9.64118	6.72399	15.4016	16.3956	3.73136	1.76135	1.93378	2.98463	3.91456	5.63765	9.77847	6.89588	1.96992	0.301964	2.06834	6.40007	7.11968	3.29755	3.68367
Ash-throated Flycatcher	Myiarchus cinerascens	STABLE	2020	A2	LC			8	9	9				16.4987	5.13361	5.85624	3.27071	3.64425	2.96359	6.4467	3.66731	7.48994	8.55729	3.81823	2.44797	0.27753	2.79393	3.16001	10.1821	4.1507	9.64118	6.72399	15.4016	16.3956	3.73136	1.76135	1.93378	2.98463	3.91456	5.63765	9.77847	6.89588	1.96992	0.301964	2.06834	6.40007	7.11968	3.29755	3.68367
Ash-throated Flycatcher	Myiarchus cinerascens	STABLE	2020	A2	LC			8	9	9				16.4987	5.13361	5.85624	3.27071	3.64425	2.96359	6.4467	3.66731	7.48994	8.55729	3.81823	2.44797	0.27753	2.79393	3.16001	10.1821	4.1507	9.64118	6.72399	15.4016	16.3956	3.73136	1.76135	1.93378	2.98463	3.91456	5.63765	9.77847	6.89588	1.96992	0.301964	2.06834	6.40007	7.11968	3.29755	3.68367
Ash-throated Flycatcher	Myiarchus cinerascens	STABLE	2020	A2	LC			8	9	9				16.4987	5.13361	5.85624	3.27071	3.64425	2.96359	6.4467	3.66731	7.48994	8.55729	3.81823	2.44797	0.27753	2.79393	3.16001	10.1821	4.1507	9.64118	6.72399	15.4016	16.3956	3.73136	1.76135	1.93378	2.98463	3.91456	5.63765	9.77847	6.89588	1.96992	0.301964	2.06834	6.40007	7.11968	3.29755	3.68367
Ash-throated Flycatcher	Myiarchus cinerascens	STABLE	2020	A2	LC			8	9	9				16.4987	5.13361	5.85624	3.27071	3.64425	2.96359	6.4467	3.66731	7.48994	8.55729	3.81823	2.44797	0.27753	2.79393	3.16001	10.1821	4.1507	9.64118	6.72399	15.4016	16.3956	3.73136	1.76135	1.93378	2.98463	3.91456	5.63765	9.77847	6.89588	1.96992	0.301964	2.06834	6.40007	7.11968	3.29755	3.68367
Ash-throated Flycatcher	Myiarchus cinerascens	STABLE	2020	B2	LC			8	9	9				16.4987	5.13361	5.85624	3.27071	3.64425	2.96359	6.4467	3.66731	7.48994	8.55729	3.81823	2.44797	0.27753	2.79393	3.16001	10.1821	4.1507	9.64118	6.72399	15.4016	16.3956	3.73136	1.76135	1.93378	2.98463	3.91456	5.63765	9.77847	6.89588	1.96992	0.301964	2.06834	6.40007	7.11968	3.29755	3.68367
Ash-throated Flycatcher	Myiarchus cinerascens	STABLE	2020	B2	LC			8	9	9				16.4987	5.13361	5.85624	3.27071	3.64425	2.96359	6.4467	3.66731	7.48994	8.55729	3.81823	2.44797	0.27753	2.79393	3.16001	10.1821	4.1507	9.64118	6.72399	15.4016	16.3956	3.73136	1.76135	1.93378	2.98463	3.91456	5.63765	9.77847	6.89588	1.96992	0.301964	2.06834	6.40007	7.11968	3.29755	3.68367
Ash-throated Flycatcher	Myiarchus cinerascens	STABLE	2020	B2	LC			8	9	9				16.4987	5.13361	5.85624	3.27071	3.64425	2.96359	6.4467	3.66731	7.48994	8.55729	3.81823	2.44797	0.27753	2.79393	3.16001	10.1821	4.1507	9.64118	6.72399	15.4016	16.3956	3.73136	1.76135	1.93378	2.98463	3.91456	5.63765	9.77847	6.89588	1.96992	0.301964	2.06834	6.40007	7.11968	3.29755	3.68367
Ash-throated Flycatcher	Myiarchus cinerascens	STABLE	2020	B2	LC			8	9	9				16.4987	5.13361	5.85624	3.27071	3.64425	2.96359	6.4467	3.66731	7.48994	8.55729	3.81823	2.44797	0.27753	2.79393	3.16001	10.1821	4.1507	9.64118	6.72399	15.4016	16.3956	3.73136	1.76135	1.93378	2.98463	3.91456	5.63765	9.77847	6.89588	1.96992	0.301964	2.06834	6.40007	7.11968	3.29755	3.68367
Ash-throated Flycatcher	Myiarchus cinerascens	STABLE	2050	A1B	LC			8	9	9				16.4987	5.13361	5.85624	3.27071	3.64425	2.96359	6.4467	3.66731	7.48994	8.55729	3.81823	2.44797	0.27753	2.79393	3.16001	10.1821	4.1507	9.64118	6.72399	15.4016	16.3956	3.73136	1.76135	1.93378	2.98463	3.91456	5.63765	9.77847	6.89588	1.96992	0.301964	2.06834	6.40007	7.11968	3.29755	3.68367
Ash-throated Flycatcher	Myiarchus cinerascens	STABLE	2050	A1B	LC			8	9	9				16.4987	5.13361	5.85624	3.27071	3.64425	2.96359	6.4467	3.66731	7.48994	8.55729	3.81823	2.44797	0.27753	2.79393	3.16001	10.1821	4.1507	9.64118	6.72399	15.4016	16.3956	3.73136	1.76135	1.93378	2.98463	3.91456	5.63765	9.77847	6.89588	1.96992	0.301964	2.06834	6.40007	7.11968	3.29755	3.68367
Ash-throated Flycatcher	Myiarchus cinerascens	STABLE	2050	A1B	LC			8	9	9				16.4987	5.13361	5.85624	3.27071	3.64425	2.96359	6.4467	3.66731	7.48994	8.55729	3.81823	2.44797	0.27753	2.79393	3.16001	10.1821	4.1507	9.64118	6.72399	15.4016	16.3956	3.73136	1.76135	1.93378	2.98463	3.91456	5.63765	9.77847	6.89588	1.96992	0.301964	2.06834	6.40007	7.11968	3.29755	3.68367
Ash-throated Flycatcher	Myiarchus cinerascens	STABLE	2050	A1B	LC			8	9	9				16.4987	5.13361	5.85624	3.27071	3.64425	2.96359	6.4467	3.66731	7.48994	8.55729	3.81823	2.44797	0.27753	2.79393	3.16001	10.1821	4.1507	9.64118	6.72399	15.4016	16.3956	3.73136	1.76135	1.93378	2.98463	3.91456	5.63765	9.77847	6.89588	1.96992	0.301964	2.06834	6.40007	7.11968	3.29755	3.68367
Ash-throated Flycatcher	Myiarchus cinerascens	STABLE	2050	A2	LC			8	9	9				16.4987	5.13361	5.85624	3.27071	3.64425	2.96359	6.4467	3.66731	7.48994	8.55729	3.81823	2.44797	0.27753	2.79393	3.16001	10.1821	4.1507	9.64118	6.72399	15.4016	16.3956	3.73136	1.76135	1.93378	2.98463	3.91456	5.63765	9.77847	6.89588	1.96992	0.301964	2.06834	6.40007	7.11968	3.29755	3.68367
Ash-throated Flycatcher	Myiarchus cinerascens	STABLE	2050	A2	LC			8	9	9				16.4987	5.13361	5.85624	3.27071	3.64425	2.96359	6.4467	3.66731	7.48994	8.55729	3.81823	2.44797	0.27753	2.79393	3.16001	10.1821	4.1507	9.64118	6.72399	15.4016	16.3956	3.73136	1.76135	1.93378	2.98463	3.91456	5.63765	9.77847	6.89588	1.96992	0.301964	2.06834	6.40007	7.11968	3.29755	3.68367
Ash-throated Flycatcher	Myiarchus cinerascens	STABLE	2050	A2	LC			8	9	9				16.4987	5.13361	5.85624	3.27071	3.64425	2.96359	6.4467	3.66731	7.48994	8.55729	3.81823	2.44797	0.27753	2.79393	3.16001	10.1821	4.1507	9.64118	6.72399	15.4016	16.3956	3.73136	1.76135	1.93378	2.98463	3.91456	5.63765	9.77847	6.89588	1.96992	0.301964	2.06834	6.40007	7.11968	3.29755	3.68367
Ash-throated Flycatcher	Myiarchus cinerascens	STABLE	2050	A2	LC			8	9	9				16.4987	5.13361	5.85624	3.27071	3.64425	2.96359	6.4467	3.66731	7.48994	8.55729	3.81823	2.44797	0.27753	2.79393	3.16001	10.1821	4.1507	9.64118	6.72399	15.4016	16.3956	3.73136	1.76135	1.93378	2.98463	3.91456	5.63765	9.77847	6.89588	1.96992	0.301964	2.06834	6.40007	7.11968	3.29755	3.68367
Ash-throated Flycatcher	Myiarchus cinerascens	STABLE	2050	B2	LC			8	9	9				16.4987	5.13361	5.85624	3.27071	3.64425	2.96359	6.4467	3.66731	7.48994	8.55729	3.81823	2.44797	0.27753	2.79393	3.16001	10.1821	4.1507	9.64118	6.72399	15.4016	16.3956	3.73136	1.76135	1.93378	2.98463	3.91456	5.63765	9.77847	6.89588	1.96992	0.301964	2.06834	6.40007	7.11968	3.29755	3.68367
Ash-throated Flycatcher	Myiarchus cinerascens	STABLE	2050	B2	LC			8	9	9				16.4987	5.13361	5.85624	3.27071	3.64425	2.96359	6.4467	3.66731	7.48994	8.55729	3.81823	2.44797	0.27753	2.79393	3.16001	10.1821	4.1507	9.64118	6.72399	15.4016	16.3956	3.73136	1.76135	1.93378	2.98463	3.91456	5.63765	9.77847	6.89588	1.96992	0.301964	2.06834	6.40007	7.11968	3.29755	3.68367
Ash-throated Flycatcher	Myiarchus cinerascens	STABLE	2050	B2	LC			8	9	9				16.4987	5.13361	5.85624	3.27071	3.64425	2.96359	6.4467	3.66731	7.48994	8.55729	3.81823	2.44797	0.27753	2.79393	3.16001	10.1821	4.1507	9.64118	6.72399	15.4016	16.3956	3.73136	1.76135	1.93378	2.98463	3.91456	5.63765	9.77847	6.89588	1.96992	0.301964	2.06834	6.40007	7.11968	3.29755	3.68367
Ash-throated Flycatcher	Myiarchus cinerascens	STABLE	2050	B2	LC			8	9	9				16.4987	5.13361	5.85624	3.27071	3.64425	2.96359	6.4467	3.66731	7.48994	8.55729	3.81823	2.44797	0.27753	2.79393	3.16001	10.1821	4.1507	9.64118	6.72399	15.4016	16.3956	3.73136	1.76135	1.93378	2.98463	3.91456	5.63765	9.77847	6.89588	1.96992	0.301964	2.06834	6.40007	7.11968	3.29755	3.68367
Ash-throated Flycatcher	Myiarchus cinerascens	STABLE	2080	A1B	LC			8	9	9				16.4987	5.13361	5.85624	3.27071	3.64425	2.96359	6.4467	3.66731	7.48994	8.55729	3.81823	2.44797	0.27753	2.79393	3.16001	10.1821	4.1507	9.64118	6.72399	15.4016	16.3956	3.73136	1.76135	1.93378	2.98463	3.91456	5.63765	9.77847	6.89588	1.96992	0.301964	2.06834	6.40007	7.11968	3.29755	3.68367
Ash-throated Flycatcher	Myiarchus cinerascens	STABLE	2080	A1B	LC			8	9	9				16.4987	5.13361	5.85624	3.27071	3.64425	2.96359	6.4467	3.66731	7.48994	8.55729	3.81823	2.44797	0.27753	2.79393	3.16001	10.1821	4.1507	9.64118	6.72399	15.4016	16.3956	3.73136	1.76135	1.93378	2.98463	3.91456	5.63765	9.77847	6.89588	1.96992	0.301964	2.06834	6.40007	7.11968	3.29755	3.68367
Ash-throated Flycatcher	Myiarchus cinerascens	STABLE	2080	A1B	LC			8	9	9				16.4987	5.13361	5.85624	3.27071	3.64425	2.96359	6.4467	3.66731	7.48994	8.55729	3.81823	2.44797	0.27753	2.79393	3.16001	10.1821	4.1507	9.64118	6.72399	15.4016	16.3956	3.73136	1.76135	1.93378	2.98463	3.91456	5.63765	9.77847	6.89588	1.96992	0.301964	2.06834	6.40007	7.11968	3.29755	3.68367
Ash-throated Flycatcher	Myiarchus cinerascens	STABLE	2080	A1B	LC			8	9	9				16.4987	5.13361	5.85624	3.27071	3.64425	2.96359	6.4467	3.66731	7.48994	8.55729	3.81823	2.44797	0.27753	2.79393	3.16001	10.1821	4.1507	9.64118	6.72399	15.4016	16.3956	3.73136	1.76135	1.93378	2.98463	3.91456	5.63765	9.77847	6.89588	1.96992	0.301964	2.06834	6.40007	7.11968	3.29755	3.68367
Ash-throated Flycatcher	Myiarchus cinerascens	STABLE	2080	A2	LC			8	9	9				16.4987	5.13361	5.85624	3.27071	3.64425	2.96359	6.4467	3.66731	7.48994	8.55729	3.81823	2.44797	0.27753	2.79393	3.16001	10.1821	4.1507	9.64118	6.72399	15.4016	16.3956	3.73136	1.76135	1.93378	2.98463	3.91456	5.63765	9.77847	6.89588	1.96992	0.301964	2.06834	6.40007	7.11968	3.29755	3.68367
Ash-throated Flycatcher	Myiarchus cinerascens	STABLE	2080	A2	LC			8	9	9				16.4987	5.13361	5.85624	3.27071	3.64425	2.96359	6.4467	3.66731	7.48994	8.55729	3.81823	2.44797	0.27753	2.79393	3.16001	10.1821	4.1507	9.64118	6.72399	15.4016	16.3956	3.73136	1.76135	1.93378	2.98463	3.91456	5.63765	9.77847	6.89588	1.96992	0.301964	2.06834	6.40007	7.11968	3.29755	3.68367
Ash-throated Flycatcher	Myiarchus cinerascens	STABLE	2080	A2	LC			8	9	9				16.4987	5.13361	5.85624	3.27071	3.64425	2.96359	6.4467	3.66731	7.48994	8.55729	3.81823	2.44797	0.27753	2.79393	3.16001	10.1821	4.1507	9.64118	6.72399	15.4016	16.3956	3.73136	1.76135	1.93378	2.98463	3.91456	5.63765	9.77847	6.89588	1.96992	0.301964	2.06834	6.40007	7.11968	3.29755	3.68367
Ash-throated Flycatcher	Myiarchus cinerascens	STABLE	2080	A2	LC			8	9	9				16.4987	5.13361	5.85624	3.27071	3.64425	2.96359	6.4467	3.66731	7.48994	8.55729	3.81823	2.44797	0.27753	2.79393	3.16001	10.1821	4.1507	9.64118	6.72399	15.4016	16.3956	3.73136	1.76135	1.93378	2.98463	3.91456	5.63765	9.77847	6.89588	1.96992	0.301964	2.06834	6.40007	7.11968	3.29755	3.68367
Ash-throated Flycatcher	Myiarchus cinerascens	STABLE	2080	B2	LC			8	9	9				16.4987	5.13361	5.85624	3.27071	3.64425	2.96359	6.4467	3.66731	7.48994	8.55729	3.81823	2.44797	0.27753	2.79393	3.16001	10.1821	4.1507	9.64118	6.72399	15.4016	16.3956	3.73136	1.76135	1.93378	2.98463	3.91456	5.63765	9.77847	6.89588	1.96992	0.301964	2.06834	6.40007	7.11968	3.29755	3.68367
Ash-throated Flycatcher	Myiarchus cinerascens	STABLE	2080	B2	LC			8	9	9				16.4987	5.13361	5.85624	3.27071	3.64425	2.96359	6.4467	3.66731	7.48994	8.55729	3.81823	2.44797	0.27753	2.79393	3.16001	10.1821	4.1507	9.64118	6.72399	15.4016	16.3956	3.73136	1.76135	1.93378	2.98463	3.91456	5.63765	9.77847	6.89588	1.96992	0.301964	2.06834	6.40007	7.11968	3.29755	3.68367
Ash-throated Flycatcher	Myiarchus cinerascens	STABLE	2080	B2	LC			8	9	9				16.4987	5.13361	5.85624	3.27071	3.64425	2.96359	6.4467	3.66731	7.48994	8.55729	3.81823	2.44797	0.27753	2.79393	3.16001	10.1821	4.1507	9.64118	6.72399	15.4016	16.3956	3.73136	1.76135	1.93378	2.98463	3.91456	5.63765	9.77847	6.89588	1.96992	0.301964	2.06834	6.40007	7.11968	3.29755	3.68367
Ash-throated Flycatcher	Myiarchus cinerascens	STABLE	2080	B2	LC			8	9	9				16.4987	5.13361	5.85624	3.27071	3.64425	2.96359	6.4467	3.66731	7.48994	8.55729	3.81823	2.44797	0.27753	2.79393	3.16001	10.1821	4.1507	9.64118	6.72399	15.4016	16.3956	3.73136	1.76135	1.93378	2.98463	3.91456	5.63765	9.77847	6.89588	1.96992	0.301964	2.06834	6.40007	7.11968	3.29755	3.68367
Audubon's Oriole	Icterus graduacauda	OTHER_MARGINAL	2020	A1B	LC		Y	14	14	14		R		7.89957	13.3778	2.40068	2.51256	1.2395	4.91968	2.40847	4.90292	12.8548	3.72499	19.3895	2.44586	0.491018	2.45527	3.01696	5.61255	4.30451	6.04335	NA	NA	NA	NA	NA	NA	NA	NA	NA	NA	NA	NA	NA	NA	NA	NA	NA	NA
Audubon's Oriole	Icterus graduacauda	OTHER_MARGINAL	2020	A1B	LC		Y	14	14	14		R		7.89957	13.3778	2.40068	2.51256	1.2395	4.91968	2.40847	4.90292	12.8548	3.72499	19.3895	2.44586	0.491018	2.45527	3.01696	5.61255	4.30451	6.04335	NA	NA	NA	NA	NA	NA	NA	NA	NA	NA	NA	NA	NA	NA	NA	NA	NA	NA
Audubon's Oriole	Icterus graduacauda	OTHER_MARGINAL	2020	A2	LC		Y	14	14	14		R		7.89957	13.3778	2.40068	2.51256	1.2395	4.91968	2.40847	4.90292	12.8548	3.72499	19.3895	2.44586	0.491018	2.45527	3.01696	5.61255	4.30451	6.04335	NA	NA	NA	NA	NA	NA	NA	NA	NA	NA	NA	NA	NA	NA	NA	NA	NA	NA
Audubon's Oriole	Icterus graduacauda	OTHER_MARGINAL	2020	A2	LC		Y	14	14	14		R		7.89957	13.3778	2.40068	2.51256	1.2395	4.91968	2.40847	4.90292	12.8548	3.72499	19.3895	2.44586	0.491018	2.45527	3.01696	5.61255	4.30451	6.04335	NA	NA	NA	NA	NA	NA	NA	NA	NA	NA	NA	NA	NA	NA	NA	NA	NA	NA
Audubon's Oriole	Icterus graduacauda	OTHER_MARGINAL	2020	B2	LC		Y	14	14	14		R		7.89957	13.3778	2.40068	2.51256	1.2395	4.91968	2.40847	4.90292	12.8548	3.72499	19.3895	2.44586	0.491018	2.45527	3.01696	5.61255	4.30451	6.04335	NA	NA	NA	NA	NA	NA	NA	NA	NA	NA	NA	NA	NA	NA	NA	NA	NA	NA
Audubon's Oriole	Icterus graduacauda	OTHER_MARGINAL	2020	B2	LC		Y	14	14	14		R		7.89957	13.3778	2.40068	2.51256	1.2395	4.91968	2.40847	4.90292	12.8548	3.72499	19.3895	2.44586	0.491018	2.45527	3.01696	5.61255	4.30451	6.04335	NA	NA	NA	NA	NA	NA	NA	NA	NA	NA	NA	NA	NA	NA	NA	NA	NA	NA
Audubon's Oriole	Icterus graduacauda	OTHER_MARGINAL	2050	A1B	LC		Y	14	14	14		R		7.89957	13.3778	2.40068	2.51256	1.2395	4.91968	2.40847	4.90292	12.8548	3.72499	19.3895	2.44586	0.491018	2.45527	3.01696	5.61255	4.30451	6.04335	NA	NA	NA	NA	NA	NA	NA	NA	NA	NA	NA	NA	NA	NA	NA	NA	NA	NA
Audubon's Oriole	Icterus graduacauda	OTHER_MARGINAL	2050	A1B	LC		Y	14	14	14		R		7.89957	13.3778	2.40068	2.51256	1.2395	4.91968	2.40847	4.90292	12.8548	3.72499	19.3895	2.44586	0.491018	2.45527	3.01696	5.61255	4.30451	6.04335	NA	NA	NA	NA	NA	NA	NA	NA	NA	NA	NA	NA	NA	NA	NA	NA	NA	NA
Audubon's Oriole	Icterus graduacauda	OTHER_MARGINAL	2050	A2	LC		Y	14	14	14		R		7.89957	13.3778	2.40068	2.51256	1.2395	4.91968	2.40847	4.90292	12.8548	3.72499	19.3895	2.44586	0.491018	2.45527	3.01696	5.61255	4.30451	6.04335	NA	NA	NA	NA	NA	NA	NA	NA	NA	NA	NA	NA	NA	NA	NA	NA	NA	NA
Audubon's Oriole	Icterus graduacauda	OTHER_MARGINAL	2050	A2	LC		Y	14	14	14		R		7.89957	13.3778	2.40068	2.51256	1.2395	4.91968	2.40847	4.90292	12.8548	3.72499	19.3895	2.44586	0.491018	2.45527	3.01696	5.61255	4.30451	6.04335	NA	NA	NA	NA	NA	NA	NA	NA	NA	NA	NA	NA	NA	NA	NA	NA	NA	NA
Audubon's Oriole	Icterus graduacauda	OTHER_MARGINAL	2050	B2	LC		Y	14	14	14		R		7.89957	13.3778	2.40068	2.51256	1.2395	4.91968	2.40847	4.90292	12.8548	3.72499	19.3895	2.44586	0.491018	2.45527	3.01696	5.61255	4.30451	6.04335	NA	NA	NA	NA	NA	NA	NA	NA	NA	NA	NA	NA	NA	NA	NA	NA	NA	NA
Audubon's Oriole	Icterus graduacauda	OTHER_MARGINAL	2050	B2	LC		Y	14	14	14		R		7.89957	13.3778	2.40068	2.51256	1.2395	4.91968	2.40847	4.90292	12.8548	3.72499	19.3895	2.44586	0.491018	2.45527	3.01696	5.61255	4.30451	6.04335	NA	NA	NA	NA	NA	NA	NA	NA	NA	NA	NA	NA	NA	NA	NA	NA	NA	NA
Audubon's Oriole	Icterus graduacauda	OTHER_MARGINAL	2080	A1B	LC		Y	14	14	14		R		7.89957	13.3778	2.40068	2.51256	1.2395	4.91968	2.40847	4.90292	12.8548	3.72499	19.3895	2.44586	0.491018	2.45527	3.01696	5.61255	4.30451	6.04335	NA	NA	NA	NA	NA	NA	NA	NA	NA	NA	NA	NA	NA	NA	NA	NA	NA	NA
Audubon's Oriole	Icterus graduacauda	OTHER_MARGINAL	2080	A1B	LC		Y	14	14	14		R		7.89957	13.3778	2.40068	2.51256	1.2395	4.91968	2.40847	4.90292	12.8548	3.72499	19.3895	2.44586	0.491018	2.45527	3.01696	5.61255	4.30451	6.04335	NA	NA	NA	NA	NA	NA	NA	NA	NA	NA	NA	NA	NA	NA	NA	NA	NA	NA
Audubon's Oriole	Icterus graduacauda	OTHER_MARGINAL	2080	A2	LC		Y	14	14	14		R		7.89957	13.3778	2.40068	2.51256	1.2395	4.91968	2.40847	4.90292	12.8548	3.72499	19.3895	2.44586	0.491018	2.45527	3.01696	5.61255	4.30451	6.04335	NA	NA	NA	NA	NA	NA	NA	NA	NA	NA	NA	NA	NA	NA	NA	NA	NA	NA
Audubon's Oriole	Icterus graduacauda	OTHER_MARGINAL	2080	A2	LC		Y	14	14	14		R		7.89957	13.3778	2.40068	2.51256	1.2395	4.91968	2.40847	4.90292	12.8548	3.72499	19.3895	2.44586	0.491018	2.45527	3.01696	5.61255	4.30451	6.04335	NA	NA	NA	NA	NA	NA	NA	NA	NA	NA	NA	NA	NA	NA	NA	NA	NA	NA
Audubon's Oriole	Icterus graduacauda	OTHER_MARGINAL	2080	B2	LC		Y	14	14	14		R		7.89957	13.3778	2.40068	2.51256	1.2395	4.91968	2.40847	4.90292	12.8548	3.72499	19.3895	2.44586	0.491018	2.45527	3.01696	5.61255	4.30451	6.04335	NA	NA	NA	NA	NA	NA	NA	NA	NA	NA	NA	NA	NA	NA	NA	NA	NA	NA
Audubon's Oriole	Icterus graduacauda	OTHER_MARGINAL	2080	B2	LC		Y	14	14	14		R		7.89957	13.3778	2.40068	2.51256	1.2395	4.91968	2.40847	4.90292	12.8548	3.72499	19.3895	2.44586	0.491018	2.45527	3.01696	5.61255	4.30451	6.04335	NA	NA	NA	NA	NA	NA	NA	NA	NA	NA	NA	NA	NA	NA	NA	NA	NA	NA
Bachman's Sparrow	Peucaea aestivalis	STABLE	2020	A1B	NT		Y	14	14	14	Y			15.2869	6.92174	5.25972	1.79339	5.3942	2.50988	6.92051	3.8382	5.8168	8.32738	4.21022	2.22469	3.96613	3.28447	4.21286	8.05965	5.1444	6.82882	15.2789	6.95485	5.87602	2.62265	2.5604	3.15015	8.6265	2.18637	6.30265	7.83384	4.86627	3.31755	2.74059	3.29646	3.8323	10.7447	4.76645	5.04341
Bachman's Sparrow	Peucaea aestivalis	STABLE	2020	A1B	NT		Y	14	14	14	Y			15.2869	6.92174	5.25972	1.79339	5.3942	2.50988	6.92051	3.8382	5.8168	8.32738	4.21022	2.22469	3.96613	3.28447	4.21286	8.05965	5.1444	6.82882	15.2789	6.95485	5.87602	2.62265	2.5604	3.15015	8.6265	2.18637	6.30265	7.83384	4.86627	3.31755	2.74059	3.29646	3.8323	10.7447	4.76645	5.04341
Bachman's Sparrow	Peucaea aestivalis	STABLE	2020	A2	NT		Y	14	14	14	Y			15.2869	6.92174	5.25972	1.79339	5.3942	2.50988	6.92051	3.8382	5.8168	8.32738	4.21022	2.22469	3.96613	3.28447	4.21286	8.05965	5.1444	6.82882	15.2789	6.95485	5.87602	2.62265	2.5604	3.15015	8.6265	2.18637	6.30265	7.83384	4.86627	3.31755	2.74059	3.29646	3.8323	10.7447	4.76645	5.04341
Bachman's Sparrow	Peucaea aestivalis	STABLE	2020	A2	NT		Y	14	14	14	Y			15.2869	6.92174	5.25972	1.79339	5.3942	2.50988	6.92051	3.8382	5.8168	8.32738	4.21022	2.22469	3.96613	3.28447	4.21286	8.05965	5.1444	6.82882	15.2789	6.95485	5.87602	2.62265	2.5604	3.15015	8.6265	2.18637	6.30265	7.83384	4.86627	3.31755	2.74059	3.29646	3.8323	10.7447	4.76645	5.04341
Bachman's Sparrow	Peucaea aestivalis	STABLE	2020	B2	NT		Y	14	14	14	Y			15.2869	6.92174	5.25972	1.79339	5.3942	2.50988	6.92051	3.8382	5.8168	8.32738	4.21022	2.22469	3.96613	3.28447	4.21286	8.05965	5.1444	6.82882	15.2789	6.95485	5.87602	2.62265	2.5604	3.15015	8.6265	2.18637	6.30265	7.83384	4.86627	3.31755	2.74059	3.29646	3.8323	10.7447	4.76645	5.04341
Bachman's Sparrow	Peucaea aestivalis	STABLE	2020	B2	NT		Y	14	14	14	Y			15.2869	6.92174	5.25972	1.79339	5.3942	2.50988	6.92051	3.8382	5.8168	8.32738	4.21022	2.22469	3.96613	3.28447	4.21286	8.05965	5.1444	6.82882	15.2789	6.95485	5.87602	2.62265	2.5604	3.15015	8.6265	2.18637	6.30265	7.83384	4.86627	3.31755	2.74059	3.29646	3.8323	10.7447	4.76645	5.04341
Bachman's Sparrow	Peucaea aestivalis	STABLE	2050	A1B	NT		Y	14	14	14	Y			15.2869	6.92174	5.25972	1.79339	5.3942	2.50988	6.92051	3.8382	5.8168	8.32738	4.21022	2.22469	3.96613	3.28447	4.21286	8.05965	5.1444	6.82882	15.2789	6.95485	5.87602	2.62265	2.5604	3.15015	8.6265	2.18637	6.30265	7.83384	4.86627	3.31755	2.74059	3.29646	3.8323	10.7447	4.76645	5.04341
Bachman's Sparrow	Peucaea aestivalis	STABLE	2050	A1B	NT		Y	14	14	14	Y			15.2869	6.92174	5.25972	1.79339	5.3942	2.50988	6.92051	3.8382	5.8168	8.32738	4.21022	2.22469	3.96613	3.28447	4.21286	8.05965	5.1444	6.82882	15.2789	6.95485	5.87602	2.62265	2.5604	3.15015	8.6265	2.18637	6.30265	7.83384	4.86627	3.31755	2.74059	3.29646	3.8323	10.7447	4.76645	5.04341
Bachman's Sparrow	Peucaea aestivalis	STABLE	2050	A2	NT		Y	14	14	14	Y			15.2869	6.92174	5.25972	1.79339	5.3942	2.50988	6.92051	3.8382	5.8168	8.32738	4.21022	2.22469	3.96613	3.28447	4.21286	8.05965	5.1444	6.82882	15.2789	6.95485	5.87602	2.62265	2.5604	3.15015	8.6265	2.18637	6.30265	7.83384	4.86627	3.31755	2.74059	3.29646	3.8323	10.7447	4.76645	5.04341
Bachman's Sparrow	Peucaea aestivalis	STABLE	2050	A2	NT		Y	14	14	14	Y			15.2869	6.92174	5.25972	1.79339	5.3942	2.50988	6.92051	3.8382	5.8168	8.32738	4.21022	2.22469	3.96613	3.28447	4.21286	8.05965	5.1444	6.82882	15.2789	6.95485	5.87602	2.62265	2.5604	3.15015	8.6265	2.18637	6.30265	7.83384	4.86627	3.31755	2.74059	3.29646	3.8323	10.7447	4.76645	5.04341
Bachman's Sparrow	Peucaea aestivalis	STABLE	2050	B2	NT		Y	14	14	14	Y			15.2869	6.92174	5.25972	1.79339	5.3942	2.50988	6.92051	3.8382	5.8168	8.32738	4.21022	2.22469	3.96613	3.28447	4.21286	8.05965	5.1444	6.82882	15.2789	6.95485	5.87602	2.62265	2.5604	3.15015	8.6265	2.18637	6.30265	7.83384	4.86627	3.31755	2.74059	3.29646	3.8323	10.7447	4.76645	5.04341
Bachman's Sparrow	Peucaea aestivalis	STABLE	2050	B2	NT		Y	14	14	14	Y			15.2869	6.92174	5.25972	1.79339	5.3942	2.50988	6.92051	3.8382	5.8168	8.32738	4.21022	2.22469	3.96613	3.28447	4.21286	8.05965	5.1444	6.82882	15.2789	6.95485	5.87602	2.62265	2.5604	3.15015	8.6265	2.18637	6.30265	7.83384	4.86627	3.31755	2.74059	3.29646	3.8323	10.7447	4.76645	5.04341
Bachman's Sparrow	Peucaea aestivalis	STABLE	2080	A1B	NT		Y	14	14	14	Y			15.2869	6.92174	5.25972	1.79339	5.3942	2.50988	6.92051	3.8382	5.8168	8.32738	4.21022	2.22469	3.96613	3.28447	4.21286	8.05965	5.1444	6.82882	15.2789	6.95485	5.87602	2.62265	2.5604	3.15015	8.6265	2.18637	6.30265	7.83384	4.86627	3.31755	2.74059	3.29646	3.8323	10.7447	4.76645	5.04341
Bachman's Sparrow	Peucaea aestivalis	STABLE	2080	A1B	NT		Y	14	14	14	Y			15.2869	6.92174	5.25972	1.79339	5.3942	2.50988	6.92051	3.8382	5.8168	8.32738	4.21022	2.22469	3.96613	3.28447	4.21286	8.05965	5.1444	6.82882	15.2789	6.95485	5.87602	2.62265	2.5604	3.15015	8.6265	2.18637	6.30265	7.83384	4.86627	3.31755	2.74059	3.29646	3.8323	10.7447	4.76645	5.04341
Bachman's Sparrow	Peucaea aestivalis	STABLE	2080	A2	NT		Y	14	14	14	Y			15.2869	6.92174	5.25972	1.79339	5.3942	2.50988	6.92051	3.8382	5.8168	8.32738	4.21022	2.22469	3.96613	3.28447	4.21286	8.05965	5.1444	6.82882	15.2789	6.95485	5.87602	2.62265	2.5604	3.15015	8.6265	2.18637	6.30265	7.83384	4.86627	3.31755	2.74059	3.29646	3.8323	10.7447	4.76645	5.04341
Bachman's Sparrow	Peucaea aestivalis	STABLE	2080	A2	NT		Y	14	14	14	Y			15.2869	6.92174	5.25972	1.79339	5.3942	2.50988	6.92051	3.8382	5.8168	8.32738	4.21022	2.22469	3.96613	3.28447	4.21286	8.05965	5.1444	6.82882	15.2789	6.95485	5.87602	2.62265	2.5604	3.15015	8.6265	2.18637	6.30265	7.83384	4.86627	3.31755	2.74059	3.29646	3.8323	10.7447	4.76645	5.04341
Bachman's Sparrow	Peucaea aestivalis	STABLE	2080	B2	NT		Y	14	14	14	Y			15.2869	6.92174	5.25972	1.79339	5.3942	2.50988	6.92051	3.8382	5.8168	8.32738	4.21022	2.22469	3.96613	3.28447	4.21286	8.05965	5.1444	6.82882	15.2789	6.95485	5.87602	2.62265	2.5604	3.15015	8.6265	2.18637	6.30265	7.83384	4.86627	3.31755	2.74059	3.29646	3.8323	10.7447	4.76645	5.04341
Bachman's Sparrow	Peucaea aestivalis	STABLE	2080	B2	NT		Y	14	14	14	Y			15.2869	6.92174	5.25972	1.79339	5.3942	2.50988	6.92051	3.8382	5.8168	8.32738	4.21022	2.22469	3.96613	3.28447	4.21286	8.05965	5.1444	6.82882	15.2789	6.95485	5.87602	2.62265	2.5604	3.15015	8.6265	2.18637	6.30265	7.83384	4.86627	3.31755	2.74059	3.29646	3.8323	10.7447	4.76645	5.04341
Baird's Sparrow	Ammodramus bairdii	ENDANGERED_2	2020	A1B	LC		Y	15	15	15	Y			10.2059	5.6999	6.18963	2.6552	7.40566	4.34995	7.1965	6.77074	10.176	2.90168	2.09697	2.25694	0	2.39429	0.499971	12.3533	7.36767	9.47983	9.84985	13.1084	15.6932	4.64569	4.92867	6.60052	3.33502	5.31772	4.23715	4.53681	5.50331	2.94726	0.178114	2.92701	4.35971	3.32006	6.67401	1.83758
Baird's Sparrow	Ammodramus bairdii	ENDANGERED_2	2020	A1B	LC		Y	15	15	15	Y			10.2059	5.6999	6.18963	2.6552	7.40566	4.34995	7.1965	6.77074	10.176	2.90168	2.09697	2.25694	0	2.39429	0.499971	12.3533	7.36767	9.47983	9.84985	13.1084	15.6932	4.64569	4.92867	6.60052	3.33502	5.31772	4.23715	4.53681	5.50331	2.94726	0.178114	2.92701	4.35971	3.32006	6.67401	1.83758
Baird's Sparrow	Ammodramus bairdii	ENDANGERED_2	2020	A2	LC		Y	15	15	15	Y			10.2059	5.6999	6.18963	2.6552	7.40566	4.34995	7.1965	6.77074	10.176	2.90168	2.09697	2.25694	0	2.39429	0.499971	12.3533	7.36767	9.47983	9.84985	13.1084	15.6932	4.64569	4.92867	6.60052	3.33502	5.31772	4.23715	4.53681	5.50331	2.94726	0.178114	2.92701	4.35971	3.32006	6.67401	1.83758
Baird's Sparrow	Ammodramus bairdii	ENDANGERED_2	2020	A2	LC		Y	15	15	15	Y			10.2059	5.6999	6.18963	2.6552	7.40566	4.34995	7.1965	6.77074	10.176	2.90168	2.09697	2.25694	0	2.39429	0.499971	12.3533	7.36767	9.47983	9.84985	13.1084	15.6932	4.64569	4.92867	6.60052	3.33502	5.31772	4.23715	4.53681	5.50331	2.94726	0.178114	2.92701	4.35971	3.32006	6.67401	1.83758
Baird's Sparrow	Ammodramus bairdii	ENDANGERED_2	2020	B2	LC		Y	15	15	15	Y			10.2059	5.6999	6.18963	2.6552	7.40566	4.34995	7.1965	6.77074	10.176	2.90168	2.09697	2.25694	0	2.39429	0.499971	12.3533	7.36767	9.47983	9.84985	13.1084	15.6932	4.64569	4.92867	6.60052	3.33502	5.31772	4.23715	4.53681	5.50331	2.94726	0.178114	2.92701	4.35971	3.32006	6.67401	1.83758
Baird's Sparrow	Ammodramus bairdii	ENDANGERED_2	2020	B2	LC		Y	15	15	15	Y			10.2059	5.6999	6.18963	2.6552	7.40566	4.34995	7.1965	6.77074	10.176	2.90168	2.09697	2.25694	0	2.39429	0.499971	12.3533	7.36767	9.47983	9.84985	13.1084	15.6932	4.64569	4.92867	6.60052	3.33502	5.31772	4.23715	4.53681	5.50331	2.94726	0.178114	2.92701	4.35971	3.32006	6.67401	1.83758
Baird's Sparrow	Ammodramus bairdii	ENDANGERED_2	2050	A1B	LC		Y	15	15	15	Y			10.2059	5.6999	6.18963	2.6552	7.40566	4.34995	7.1965	6.77074	10.176	2.90168	2.09697	2.25694	0	2.39429	0.499971	12.3533	7.36767	9.47983	9.84985	13.1084	15.6932	4.64569	4.92867	6.60052	3.33502	5.31772	4.23715	4.53681	5.50331	2.94726	0.178114	2.92701	4.35971	3.32006	6.67401	1.83758
Baird's Sparrow	Ammodramus bairdii	ENDANGERED_2	2050	A1B	LC		Y	15	15	15	Y			10.2059	5.6999	6.18963	2.6552	7.40566	4.34995	7.1965	6.77074	10.176	2.90168	2.09697	2.25694	0	2.39429	0.499971	12.3533	7.36767	9.47983	9.84985	13.1084	15.6932	4.64569	4.92867	6.60052	3.33502	5.31772	4.23715	4.53681	5.50331	2.94726	0.178114	2.92701	4.35971	3.32006	6.67401	1.83758
Baird's Sparrow	Ammodramus bairdii	ENDANGERED_2	2050	A2	LC		Y	15	15	15	Y			10.2059	5.6999	6.18963	2.6552	7.40566	4.34995	7.1965	6.77074	10.176	2.90168	2.09697	2.25694	0	2.39429	0.499971	12.3533	7.36767	9.47983	9.84985	13.1084	15.6932	4.64569	4.92867	6.60052	3.33502	5.31772	4.23715	4.53681	5.50331	2.94726	0.178114	2.92701	4.35971	3.32006	6.67401	1.83758
Baird's Sparrow	Ammodramus bairdii	ENDANGERED_2	2050	A2	LC		Y	15	15	15	Y			10.2059	5.6999	6.18963	2.6552	7.40566	4.34995	7.1965	6.77074	10.176	2.90168	2.09697	2.25694	0	2.39429	0.499971	12.3533	7.36767	9.47983	9.84985	13.1084	15.6932	4.64569	4.92867	6.60052	3.33502	5.31772	4.23715	4.53681	5.50331	2.94726	0.178114	2.92701	4.35971	3.32006	6.67401	1.83758
Baird's Sparrow	Ammodramus bairdii	ENDANGERED_2	2050	B2	LC		Y	15	15	15	Y			10.2059	5.6999	6.18963	2.6552	7.40566	4.34995	7.1965	6.77074	10.176	2.90168	2.09697	2.25694	0	2.39429	0.499971	12.3533	7.36767	9.47983	9.84985	13.1084	15.6932	4.64569	4.92867	6.60052	3.33502	5.31772	4.23715	4.53681	5.50331	2.94726	0.178114	2.92701	4.35971	3.32006	6.67401	1.83758
Baird's Sparrow	Ammodramus bairdii	ENDANGERED_2	2050	B2	LC		Y	15	15	15	Y			10.2059	5.6999	6.18963	2.6552	7.40566	4.34995	7.1965	6.77074	10.176	2.90168	2.09697	2.25694	0	2.39429	0.499971	12.3533	7.36767	9.47983	9.84985	13.1084	15.6932	4.64569	4.92867	6.60052	3.33502	5.31772	4.23715	4.53681	5.50331	2.94726	0.178114	2.92701	4.35971	3.32006	6.67401	1.83758
Baird's Sparrow	Ammodramus bairdii	ENDANGERED_2	2080	A1B	LC		Y	15	15	15	Y			10.2059	5.6999	6.18963	2.6552	7.40566	4.34995	7.1965	6.77074	10.176	2.90168	2.09697	2.25694	0	2.39429	0.499971	12.3533	7.36767	9.47983	9.84985	13.1084	15.6932	4.64569	4.92867	6.60052	3.33502	5.31772	4.23715	4.53681	5.50331	2.94726	0.178114	2.92701	4.35971	3.32006	6.67401	1.83758
Baird's Sparrow	Ammodramus bairdii	ENDANGERED_2	2080	A1B	LC		Y	15	15	15	Y			10.2059	5.6999	6.18963	2.6552	7.40566	4.34995	7.1965	6.77074	10.176	2.90168	2.09697	2.25694	0	2.39429	0.499971	12.3533	7.36767	9.47983	9.84985	13.1084	15.6932	4.64569	4.92867	6.60052	3.33502	5.31772	4.23715	4.53681	5.50331	2.94726	0.178114	2.92701	4.35971	3.32006	6.67401	1.83758
Baird's Sparrow	Ammodramus bairdii	ENDANGERED_2	2080	A2	LC		Y	15	15	15	Y			10.2059	5.6999	6.18963	2.6552	7.40566	4.34995	7.1965	6.77074	10.176	2.90168	2.09697	2.25694	0	2.39429	0.499971	12.3533	7.36767	9.47983	9.84985	13.1084	15.6932	4.64569	4.92867	6.60052	3.33502	5.31772	4.23715	4.53681	5.50331	2.94726	0.178114	2.92701	4.35971	3.32006	6.67401	1.83758
Baird's Sparrow	Ammodramus bairdii	ENDANGERED_2	2080	A2	LC		Y	15	15	15	Y			10.2059	5.6999	6.18963	2.6552	7.40566	4.34995	7.1965	6.77074	10.176	2.90168	2.09697	2.25694	0	2.39429	0.499971	12.3533	7.36767	9.47983	9.84985	13.1084	15.6932	4.64569	4.92867	6.60052	3.33502	5.31772	4.23715	4.53681	5.50331	2.94726	0.178114	2.92701	4.35971	3.32006	6.67401	1.83758
Baird's Sparrow	Ammodramus bairdii	ENDANGERED_2	2080	B2	LC		Y	15	15	15	Y			10.2059	5.6999	6.18963	2.6552	7.40566	4.34995	7.1965	6.77074	10.176	2.90168	2.09697	2.25694	0	2.39429	0.499971	12.3533	7.36767	9.47983	9.84985	13.1084	15.6932	4.64569	4.92867	6.60052	3.33502	5.31772	4.23715	4.53681	5.50331	2.94726	0.178114	2.92701	4.35971	3.32006	6.67401	1.83758
Baird's Sparrow	Ammodramus bairdii	ENDANGERED_2	2080	B2	LC		Y	15	15	15	Y			10.2059	5.6999	6.18963	2.6552	7.40566	4.34995	7.1965	6.77074	10.176	2.90168	2.09697	2.25694	0	2.39429	0.499971	12.3533	7.36767	9.47983	9.84985	13.1084	15.6932	4.64569	4.92867	6.60052	3.33502	5.31772	4.23715	4.53681	5.50331	2.94726	0.178114	2.92701	4.35971	3.32006	6.67401	1.83758
Bald Eagle	Haliaeetus leucocephalus	ENDANGERED_1	2020	A1B	LC		Y	9	9	9				9.68328	4.47045	7.04118	4.11704	3.59672	4.94978	5.48047	4.90144	9.78765	6.44083	6.35432	2.64441	3.2549	3.48269	5.05462	5.54928	4.59308	8.59785	5.78687	16.302	6.41022	6.02716	3.58179	6.93047	5.94072	3.38149	6.11118	4.54109	6.17037	3.42027	3.31506	3.76646	4.95894	4.08795	5.43049	3.83749
Bald Eagle	Haliaeetus leucocephalus	ENDANGERED_1	2020	A1B	LC		Y	9	9	9				9.68328	4.47045	7.04118	4.11704	3.59672	4.94978	5.48047	4.90144	9.78765	6.44083	6.35432	2.64441	3.2549	3.48269	5.05462	5.54928	4.59308	8.59785	5.78687	16.302	6.41022	6.02716	3.58179	6.93047	5.94072	3.38149	6.11118	4.54109	6.17037	3.42027	3.31506	3.76646	4.95894	4.08795	5.43049	3.83749
Bald Eagle	Haliaeetus leucocephalus	ENDANGERED_1	2020	A1B	LC		Y	9	9	9				9.68328	4.47045	7.04118	4.11704	3.59672	4.94978	5.48047	4.90144	9.78765	6.44083	6.35432	2.64441	3.2549	3.48269	5.05462	5.54928	4.59308	8.59785	5.78687	16.302	6.41022	6.02716	3.58179	6.93047	5.94072	3.38149	6.11118	4.54109	6.17037	3.42027	3.31506	3.76646	4.95894	4.08795	5.43049	3.83749
Bald Eagle	Haliaeetus leucocephalus	ENDANGERED_1	2020	A1B	LC		Y	9	9	9				9.68328	4.47045	7.04118	4.11704	3.59672	4.94978	5.48047	4.90144	9.78765	6.44083	6.35432	2.64441	3.2549	3.48269	5.05462	5.54928	4.59308	8.59785	5.78687	16.302	6.41022	6.02716	3.58179	6.93047	5.94072	3.38149	6.11118	4.54109	6.17037	3.42027	3.31506	3.76646	4.95894	4.08795	5.43049	3.83749
Bald Eagle	Haliaeetus leucocephalus	ENDANGERED_1	2020	A1B	LC		Y	9	9	9				9.68328	4.47045	7.04118	4.11704	3.59672	4.94978	5.48047	4.90144	9.78765	6.44083	6.35432	2.64441	3.2549	3.48269	5.05462	5.54928	4.59308	8.59785	5.78687	16.302	6.41022	6.02716	3.58179	6.93047	5.94072	3.38149	6.11118	4.54109	6.17037	3.42027	3.31506	3.76646	4.95894	4.08795	5.43049	3.83749
Bald Eagle	Haliaeetus leucocephalus	ENDANGERED_1	2020	A1B	LC		Y	9	9	9				9.68328	4.47045	7.04118	4.11704	3.59672	4.94978	5.48047	4.90144	9.78765	6.44083	6.35432	2.64441	3.2549	3.48269	5.05462	5.54928	4.59308	8.59785	5.78687	16.302	6.41022	6.02716	3.58179	6.93047	5.94072	3.38149	6.11118	4.54109	6.17037	3.42027	3.31506	3.76646	4.95894	4.08795	5.43049	3.83749
Bald Eagle	Haliaeetus leucocephalus	ENDANGERED_1	2020	A1B	LC		Y	9	9	9				9.68328	4.47045	7.04118	4.11704	3.59672	4.94978	5.48047	4.90144	9.78765	6.44083	6.35432	2.64441	3.2549	3.48269	5.05462	5.54928	4.59308	8.59785	5.78687	16.302	6.41022	6.02716	3.58179	6.93047	5.94072	3.38149	6.11118	4.54109	6.17037	3.42027	3.31506	3.76646	4.95894	4.08795	5.43049	3.83749
Bald Eagle	Haliaeetus leucocephalus	ENDANGERED_1	2020	A2	LC		Y	9	9	9				9.68328	4.47045	7.04118	4.11704	3.59672	4.94978	5.48047	4.90144	9.78765	6.44083	6.35432	2.64441	3.2549	3.48269	5.05462	5.54928	4.59308	8.59785	5.78687	16.302	6.41022	6.02716	3.58179	6.93047	5.94072	3.38149	6.11118	4.54109	6.17037	3.42027	3.31506	3.76646	4.95894	4.08795	5.43049	3.83749
Bald Eagle	Haliaeetus leucocephalus	ENDANGERED_1	2020	A2	LC		Y	9	9	9				9.68328	4.47045	7.04118	4.11704	3.59672	4.94978	5.48047	4.90144	9.78765	6.44083	6.35432	2.64441	3.2549	3.48269	5.05462	5.54928	4.59308	8.59785	5.78687	16.302	6.41022	6.02716	3.58179	6.93047	5.94072	3.38149	6.11118	4.54109	6.17037	3.42027	3.31506	3.76646	4.95894	4.08795	5.43049	3.83749
Bald Eagle	Haliaeetus leucocephalus	ENDANGERED_1	2020	A2	LC		Y	9	9	9				9.68328	4.47045	7.04118	4.11704	3.59672	4.94978	5.48047	4.90144	9.78765	6.44083	6.35432	2.64441	3.2549	3.48269	5.05462	5.54928	4.59308	8.59785	5.78687	16.302	6.41022	6.02716	3.58179	6.93047	5.94072	3.38149	6.11118	4.54109	6.17037	3.42027	3.31506	3.76646	4.95894	4.08795	5.43049	3.83749
Bald Eagle	Haliaeetus leucocephalus	ENDANGERED_1	2020	A2	LC		Y	9	9	9				9.68328	4.47045	7.04118	4.11704	3.59672	4.94978	5.48047	4.90144	9.78765	6.44083	6.35432	2.64441	3.2549	3.48269	5.05462	5.54928	4.59308	8.59785	5.78687	16.302	6.41022	6.02716	3.58179	6.93047	5.94072	3.38149	6.11118	4.54109	6.17037	3.42027	3.31506	3.76646	4.95894	4.08795	5.43049	3.83749
Bald Eagle	Haliaeetus leucocephalus	ENDANGERED_1	2020	A2	LC		Y	9	9	9				9.68328	4.47045	7.04118	4.11704	3.59672	4.94978	5.48047	4.90144	9.78765	6.44083	6.35432	2.64441	3.2549	3.48269	5.05462	5.54928	4.59308	8.59785	5.78687	16.302	6.41022	6.02716	3.58179	6.93047	5.94072	3.38149	6.11118	4.54109	6.17037	3.42027	3.31506	3.76646	4.95894	4.08795	5.43049	3.83749
Bald Eagle	Haliaeetus leucocephalus	ENDANGERED_1	2020	A2	LC		Y	9	9	9				9.68328	4.47045	7.04118	4.11704	3.59672	4.94978	5.48047	4.90144	9.78765	6.44083	6.35432	2.64441	3.2549	3.48269	5.05462	5.54928	4.59308	8.59785	5.78687	16.302	6.41022	6.02716	3.58179	6.93047	5.94072	3.38149	6.11118	4.54109	6.17037	3.42027	3.31506	3.76646	4.95894	4.08795	5.43049	3.83749
Bald Eagle	Haliaeetus leucocephalus	ENDANGERED_1	2020	A2	LC		Y	9	9	9				9.68328	4.47045	7.04118	4.11704	3.59672	4.94978	5.48047	4.90144	9.78765	6.44083	6.35432	2.64441	3.2549	3.48269	5.05462	5.54928	4.59308	8.59785	5.78687	16.302	6.41022	6.02716	3.58179	6.93047	5.94072	3.38149	6.11118	4.54109	6.17037	3.42027	3.31506	3.76646	4.95894	4.08795	5.43049	3.83749
Bald Eagle	Haliaeetus leucocephalus	ENDANGERED_1	2020	B2	LC		Y	9	9	9				9.68328	4.47045	7.04118	4.11704	3.59672	4.94978	5.48047	4.90144	9.78765	6.44083	6.35432	2.64441	3.2549	3.48269	5.05462	5.54928	4.59308	8.59785	5.78687	16.302	6.41022	6.02716	3.58179	6.93047	5.94072	3.38149	6.11118	4.54109	6.17037	3.42027	3.31506	3.76646	4.95894	4.08795	5.43049	3.83749
Bald Eagle	Haliaeetus leucocephalus	ENDANGERED_1	2020	B2	LC		Y	9	9	9				9.68328	4.47045	7.04118	4.11704	3.59672	4.94978	5.48047	4.90144	9.78765	6.44083	6.35432	2.64441	3.2549	3.48269	5.05462	5.54928	4.59308	8.59785	5.78687	16.302	6.41022	6.02716	3.58179	6.93047	5.94072	3.38149	6.11118	4.54109	6.17037	3.42027	3.31506	3.76646	4.95894	4.08795	5.43049	3.83749
Bald Eagle	Haliaeetus leucocephalus	ENDANGERED_1	2020	B2	LC		Y	9	9	9				9.68328	4.47045	7.04118	4.11704	3.59672	4.94978	5.48047	4.90144	9.78765	6.44083	6.35432	2.64441	3.2549	3.48269	5.05462	5.54928	4.59308	8.59785	5.78687	16.302	6.41022	6.02716	3.58179	6.93047	5.94072	3.38149	6.11118	4.54109	6.17037	3.42027	3.31506	3.76646	4.95894	4.08795	5.43049	3.83749
Bald Eagle	Haliaeetus leucocephalus	ENDANGERED_1	2020	B2	LC		Y	9	9	9				9.68328	4.47045	7.04118	4.11704	3.59672	4.94978	5.48047	4.90144	9.78765	6.44083	6.35432	2.64441	3.2549	3.48269	5.05462	5.54928	4.59308	8.59785	5.78687	16.302	6.41022	6.02716	3.58179	6.93047	5.94072	3.38149	6.11118	4.54109	6.17037	3.42027	3.31506	3.76646	4.95894	4.08795	5.43049	3.83749
Bald Eagle	Haliaeetus leucocephalus	ENDANGERED_1	2020	B2	LC		Y	9	9	9				9.68328	4.47045	7.04118	4.11704	3.59672	4.94978	5.48047	4.90144	9.78765	6.44083	6.35432	2.64441	3.2549	3.48269	5.05462	5.54928	4.59308	8.59785	5.78687	16.302	6.41022	6.02716	3.58179	6.93047	5.94072	3.38149	6.11118	4.54109	6.17037	3.42027	3.31506	3.76646	4.95894	4.08795	5.43049	3.83749
Bald Eagle	Haliaeetus leucocephalus	ENDANGERED_1	2020	B2	LC		Y	9	9	9				9.68328	4.47045	7.04118	4.11704	3.59672	4.94978	5.48047	4.90144	9.78765	6.44083	6.35432	2.64441	3.2549	3.48269	5.05462	5.54928	4.59308	8.59785	5.78687	16.302	6.41022	6.02716	3.58179	6.93047	5.94072	3.38149	6.11118	4.54109	6.17037	3.42027	3.31506	3.76646	4.95894	4.08795	5.43049	3.83749
Bald Eagle	Haliaeetus leucocephalus	ENDANGERED_1	2020	B2	LC		Y	9	9	9				9.68328	4.47045	7.04118	4.11704	3.59672	4.94978	5.48047	4.90144	9.78765	6.44083	6.35432	2.64441	3.2549	3.48269	5.05462	5.54928	4.59308	8.59785	5.78687	16.302	6.41022	6.02716	3.58179	6.93047	5.94072	3.38149	6.11118	4.54109	6.17037	3.42027	3.31506	3.76646	4.95894	4.08795	5.43049	3.83749
Bald Eagle	Haliaeetus leucocephalus	ENDANGERED_1	2050	A1B	LC		Y	9	9	9				9.68328	4.47045	7.04118	4.11704	3.59672	4.94978	5.48047	4.90144	9.78765	6.44083	6.35432	2.64441	3.2549	3.48269	5.05462	5.54928	4.59308	8.59785	5.78687	16.302	6.41022	6.02716	3.58179	6.93047	5.94072	3.38149	6.11118	4.54109	6.17037	3.42027	3.31506	3.76646	4.95894	4.08795	5.43049	3.83749
Bald Eagle	Haliaeetus leucocephalus	ENDANGERED_1	2050	A1B	LC		Y	9	9	9				9.68328	4.47045	7.04118	4.11704	3.59672	4.94978	5.48047	4.90144	9.78765	6.44083	6.35432	2.64441	3.2549	3.48269	5.05462	5.54928	4.59308	8.59785	5.78687	16.302	6.41022	6.02716	3.58179	6.93047	5.94072	3.38149	6.11118	4.54109	6.17037	3.42027	3.31506	3.76646	4.95894	4.08795	5.43049	3.83749
Bald Eagle	Haliaeetus leucocephalus	ENDANGERED_1	2050	A1B	LC		Y	9	9	9				9.68328	4.47045	7.04118	4.11704	3.59672	4.94978	5.48047	4.90144	9.78765	6.44083	6.35432	2.64441	3.2549	3.48269	5.05462	5.54928	4.59308	8.59785	5.78687	16.302	6.41022	6.02716	3.58179	6.93047	5.94072	3.38149	6.11118	4.54109	6.17037	3.42027	3.31506	3.76646	4.95894	4.08795	5.43049	3.83749
Bald Eagle	Haliaeetus leucocephalus	ENDANGERED_1	2050	A1B	LC		Y	9	9	9				9.68328	4.47045	7.04118	4.11704	3.59672	4.94978	5.48047	4.90144	9.78765	6.44083	6.35432	2.64441	3.2549	3.48269	5.05462	5.54928	4.59308	8.59785	5.78687	16.302	6.41022	6.02716	3.58179	6.93047	5.94072	3.38149	6.11118	4.54109	6.17037	3.42027	3.31506	3.76646	4.95894	4.08795	5.43049	3.83749
Bald Eagle	Haliaeetus leucocephalus	ENDANGERED_1	2050	A1B	LC		Y	9	9	9				9.68328	4.47045	7.04118	4.11704	3.59672	4.94978	5.48047	4.90144	9.78765	6.44083	6.35432	2.64441	3.2549	3.48269	5.05462	5.54928	4.59308	8.59785	5.78687	16.302	6.41022	6.02716	3.58179	6.93047	5.94072	3.38149	6.11118	4.54109	6.17037	3.42027	3.31506	3.76646	4.95894	4.08795	5.43049	3.83749
Bald Eagle	Haliaeetus leucocephalus	ENDANGERED_1	2050	A1B	LC		Y	9	9	9				9.68328	4.47045	7.04118	4.11704	3.59672	4.94978	5.48047	4.90144	9.78765	6.44083	6.35432	2.64441	3.2549	3.48269	5.05462	5.54928	4.59308	8.59785	5.78687	16.302	6.41022	6.02716	3.58179	6.93047	5.94072	3.38149	6.11118	4.54109	6.17037	3.42027	3.31506	3.76646	4.95894	4.08795	5.43049	3.83749
Bald Eagle	Haliaeetus leucocephalus	ENDANGERED_1	2050	A1B	LC		Y	9	9	9				9.68328	4.47045	7.04118	4.11704	3.59672	4.94978	5.48047	4.90144	9.78765	6.44083	6.35432	2.64441	3.2549	3.48269	5.05462	5.54928	4.59308	8.59785	5.78687	16.302	6.41022	6.02716	3.58179	6.93047	5.94072	3.38149	6.11118	4.54109	6.17037	3.42027	3.31506	3.76646	4.95894	4.08795	5.43049	3.83749
Bald Eagle	Haliaeetus leucocephalus	ENDANGERED_1	2050	A2	LC		Y	9	9	9				9.68328	4.47045	7.04118	4.11704	3.59672	4.94978	5.48047	4.90144	9.78765	6.44083	6.35432	2.64441	3.2549	3.48269	5.05462	5.54928	4.59308	8.59785	5.78687	16.302	6.41022	6.02716	3.58179	6.93047	5.94072	3.38149	6.11118	4.54109	6.17037	3.42027	3.31506	3.76646	4.95894	4.08795	5.43049	3.83749
Bald Eagle	Haliaeetus leucocephalus	ENDANGERED_1	2050	A2	LC		Y	9	9	9				9.68328	4.47045	7.04118	4.11704	3.59672	4.94978	5.48047	4.90144	9.78765	6.44083	6.35432	2.64441	3.2549	3.48269	5.05462	5.54928	4.59308	8.59785	5.78687	16.302	6.41022	6.02716	3.58179	6.93047	5.94072	3.38149	6.11118	4.54109	6.17037	3.42027	3.31506	3.76646	4.95894	4.08795	5.43049	3.83749
Bald Eagle	Haliaeetus leucocephalus	ENDANGERED_1	2050	A2	LC		Y	9	9	9				9.68328	4.47045	7.04118	4.11704	3.59672	4.94978	5.48047	4.90144	9.78765	6.44083	6.35432	2.64441	3.2549	3.48269	5.05462	5.54928	4.59308	8.59785	5.78687	16.302	6.41022	6.02716	3.58179	6.93047	5.94072	3.38149	6.11118	4.54109	6.17037	3.42027	3.31506	3.76646	4.95894	4.08795	5.43049	3.83749
Bald Eagle	Haliaeetus leucocephalus	ENDANGERED_1	2050	A2	LC		Y	9	9	9				9.68328	4.47045	7.04118	4.11704	3.59672	4.94978	5.48047	4.90144	9.78765	6.44083	6.35432	2.64441	3.2549	3.48269	5.05462	5.54928	4.59308	8.59785	5.78687	16.302	6.41022	6.02716	3.58179	6.93047	5.94072	3.38149	6.11118	4.54109	6.17037	3.42027	3.31506	3.76646	4.95894	4.08795	5.43049	3.83749
Bald Eagle	Haliaeetus leucocephalus	ENDANGERED_1	2050	A2	LC		Y	9	9	9				9.68328	4.47045	7.04118	4.11704	3.59672	4.94978	5.48047	4.90144	9.78765	6.44083	6.35432	2.64441	3.2549	3.48269	5.05462	5.54928	4.59308	8.59785	5.78687	16.302	6.41022	6.02716	3.58179	6.93047	5.94072	3.38149	6.11118	4.54109	6.17037	3.42027	3.31506	3.76646	4.95894	4.08795	5.43049	3.83749
Bald Eagle	Haliaeetus leucocephalus	ENDANGERED_1	2050	A2	LC		Y	9	9	9				9.68328	4.47045	7.04118	4.11704	3.59672	4.94978	5.48047	4.90144	9.78765	6.44083	6.35432	2.64441	3.2549	3.48269	5.05462	5.54928	4.59308	8.59785	5.78687	16.302	6.41022	6.02716	3.58179	6.93047	5.94072	3.38149	6.11118	4.54109	6.17037	3.42027	3.31506	3.76646	4.95894	4.08795	5.43049	3.83749
Bald Eagle	Haliaeetus leucocephalus	ENDANGERED_1	2050	A2	LC		Y	9	9	9				9.68328	4.47045	7.04118	4.11704	3.59672	4.94978	5.48047	4.90144	9.78765	6.44083	6.35432	2.64441	3.2549	3.48269	5.05462	5.54928	4.59308	8.59785	5.78687	16.302	6.41022	6.02716	3.58179	6.93047	5.94072	3.38149	6.11118	4.54109	6.17037	3.42027	3.31506	3.76646	4.95894	4.08795	5.43049	3.83749
Bald Eagle	Haliaeetus leucocephalus	ENDANGERED_1	2050	B2	LC		Y	9	9	9				9.68328	4.47045	7.04118	4.11704	3.59672	4.94978	5.48047	4.90144	9.78765	6.44083	6.35432	2.64441	3.2549	3.48269	5.05462	5.54928	4.59308	8.59785	5.78687	16.302	6.41022	6.02716	3.58179	6.93047	5.94072	3.38149	6.11118	4.54109	6.17037	3.42027	3.31506	3.76646	4.95894	4.08795	5.43049	3.83749
Bald Eagle	Haliaeetus leucocephalus	ENDANGERED_1	2050	B2	LC		Y	9	9	9				9.68328	4.47045	7.04118	4.11704	3.59672	4.94978	5.48047	4.90144	9.78765	6.44083	6.35432	2.64441	3.2549	3.48269	5.05462	5.54928	4.59308	8.59785	5.78687	16.302	6.41022	6.02716	3.58179	6.93047	5.94072	3.38149	6.11118	4.54109	6.17037	3.42027	3.31506	3.76646	4.95894	4.08795	5.43049	3.83749
Bald Eagle	Haliaeetus leucocephalus	ENDANGERED_1	2050	B2	LC		Y	9	9	9				9.68328	4.47045	7.04118	4.11704	3.59672	4.94978	5.48047	4.90144	9.78765	6.44083	6.35432	2.64441	3.2549	3.48269	5.05462	5.54928	4.59308	8.59785	5.78687	16.302	6.41022	6.02716	3.58179	6.93047	5.94072	3.38149	6.11118	4.54109	6.17037	3.42027	3.31506	3.76646	4.95894	4.08795	5.43049	3.83749
Bald Eagle	Haliaeetus leucocephalus	ENDANGERED_1	2050	B2	LC		Y	9	9	9				9.68328	4.47045	7.04118	4.11704	3.59672	4.94978	5.48047	4.90144	9.78765	6.44083	6.35432	2.64441	3.2549	3.48269	5.05462	5.54928	4.59308	8.59785	5.78687	16.302	6.41022	6.02716	3.58179	6.93047	5.94072	3.38149	6.11118	4.54109	6.17037	3.42027	3.31506	3.76646	4.95894	4.08795	5.43049	3.83749
Bald Eagle	Haliaeetus leucocephalus	ENDANGERED_1	2050	B2	LC		Y	9	9	9				9.68328	4.47045	7.04118	4.11704	3.59672	4.94978	5.48047	4.90144	9.78765	6.44083	6.35432	2.64441	3.2549	3.48269	5.05462	5.54928	4.59308	8.59785	5.78687	16.302	6.41022	6.02716	3.58179	6.93047	5.94072	3.38149	6.11118	4.54109	6.17037	3.42027	3.31506	3.76646	4.95894	4.08795	5.43049	3.83749
Bald Eagle	Haliaeetus leucocephalus	ENDANGERED_1	2050	B2	LC		Y	9	9	9				9.68328	4.47045	7.04118	4.11704	3.59672	4.94978	5.48047	4.90144	9.78765	6.44083	6.35432	2.64441	3.2549	3.48269	5.05462	5.54928	4.59308	8.59785	5.78687	16.302	6.41022	6.02716	3.58179	6.93047	5.94072	3.38149	6.11118	4.54109	6.17037	3.42027	3.31506	3.76646	4.95894	4.08795	5.43049	3.83749
Bald Eagle	Haliaeetus leucocephalus	ENDANGERED_1	2050	B2	LC		Y	9	9	9				9.68328	4.47045	7.04118	4.11704	3.59672	4.94978	5.48047	4.90144	9.78765	6.44083	6.35432	2.64441	3.2549	3.48269	5.05462	5.54928	4.59308	8.59785	5.78687	16.302	6.41022	6.02716	3.58179	6.93047	5.94072	3.38149	6.11118	4.54109	6.17037	3.42027	3.31506	3.76646	4.95894	4.08795	5.43049	3.83749
Bald Eagle	Haliaeetus leucocephalus	ENDANGERED_1	2080	A1B	LC		Y	9	9	9				9.68328	4.47045	7.04118	4.11704	3.59672	4.94978	5.48047	4.90144	9.78765	6.44083	6.35432	2.64441	3.2549	3.48269	5.05462	5.54928	4.59308	8.59785	5.78687	16.302	6.41022	6.02716	3.58179	6.93047	5.94072	3.38149	6.11118	4.54109	6.17037	3.42027	3.31506	3.76646	4.95894	4.08795	5.43049	3.83749
Bald Eagle	Haliaeetus leucocephalus	ENDANGERED_1	2080	A1B	LC		Y	9	9	9				9.68328	4.47045	7.04118	4.11704	3.59672	4.94978	5.48047	4.90144	9.78765	6.44083	6.35432	2.64441	3.2549	3.48269	5.05462	5.54928	4.59308	8.59785	5.78687	16.302	6.41022	6.02716	3.58179	6.93047	5.94072	3.38149	6.11118	4.54109	6.17037	3.42027	3.31506	3.76646	4.95894	4.08795	5.43049	3.83749
Bald Eagle	Haliaeetus leucocephalus	ENDANGERED_1	2080	A1B	LC		Y	9	9	9				9.68328	4.47045	7.04118	4.11704	3.59672	4.94978	5.48047	4.90144	9.78765	6.44083	6.35432	2.64441	3.2549	3.48269	5.05462	5.54928	4.59308	8.59785	5.78687	16.302	6.41022	6.02716	3.58179	6.93047	5.94072	3.38149	6.11118	4.54109	6.17037	3.42027	3.31506	3.76646	4.95894	4.08795	5.43049	3.83749
Bald Eagle	Haliaeetus leucocephalus	ENDANGERED_1	2080	A1B	LC		Y	9	9	9				9.68328	4.47045	7.04118	4.11704	3.59672	4.94978	5.48047	4.90144	9.78765	6.44083	6.35432	2.64441	3.2549	3.48269	5.05462	5.54928	4.59308	8.59785	5.78687	16.302	6.41022	6.02716	3.58179	6.93047	5.94072	3.38149	6.11118	4.54109	6.17037	3.42027	3.31506	3.76646	4.95894	4.08795	5.43049	3.83749
Bald Eagle	Haliaeetus leucocephalus	ENDANGERED_1	2080	A1B	LC		Y	9	9	9				9.68328	4.47045	7.04118	4.11704	3.59672	4.94978	5.48047	4.90144	9.78765	6.44083	6.35432	2.64441	3.2549	3.48269	5.05462	5.54928	4.59308	8.59785	5.78687	16.302	6.41022	6.02716	3.58179	6.93047	5.94072	3.38149	6.11118	4.54109	6.17037	3.42027	3.31506	3.76646	4.95894	4.08795	5.43049	3.83749
Bald Eagle	Haliaeetus leucocephalus	ENDANGERED_1	2080	A1B	LC		Y	9	9	9				9.68328	4.47045	7.04118	4.11704	3.59672	4.94978	5.48047	4.90144	9.78765	6.44083	6.35432	2.64441	3.2549	3.48269	5.05462	5.54928	4.59308	8.59785	5.78687	16.302	6.41022	6.02716	3.58179	6.93047	5.94072	3.38149	6.11118	4.54109	6.17037	3.42027	3.31506	3.76646	4.95894	4.08795	5.43049	3.83749
Bald Eagle	Haliaeetus leucocephalus	ENDANGERED_1	2080	A1B	LC		Y	9	9	9				9.68328	4.47045	7.04118	4.11704	3.59672	4.94978	5.48047	4.90144	9.78765	6.44083	6.35432	2.64441	3.2549	3.48269	5.05462	5.54928	4.59308	8.59785	5.78687	16.302	6.41022	6.02716	3.58179	6.93047	5.94072	3.38149	6.11118	4.54109	6.17037	3.42027	3.31506	3.76646	4.95894	4.08795	5.43049	3.83749
Bald Eagle	Haliaeetus leucocephalus	ENDANGERED_1	2080	A2	LC		Y	9	9	9				9.68328	4.47045	7.04118	4.11704	3.59672	4.94978	5.48047	4.90144	9.78765	6.44083	6.35432	2.64441	3.2549	3.48269	5.05462	5.54928	4.59308	8.59785	5.78687	16.302	6.41022	6.02716	3.58179	6.93047	5.94072	3.38149	6.11118	4.54109	6.17037	3.42027	3.31506	3.76646	4.95894	4.08795	5.43049	3.83749
Bald Eagle	Haliaeetus leucocephalus	ENDANGERED_1	2080	A2	LC		Y	9	9	9				9.68328	4.47045	7.04118	4.11704	3.59672	4.94978	5.48047	4.90144	9.78765	6.44083	6.35432	2.64441	3.2549	3.48269	5.05462	5.54928	4.59308	8.59785	5.78687	16.302	6.41022	6.02716	3.58179	6.93047	5.94072	3.38149	6.11118	4.54109	6.17037	3.42027	3.31506	3.76646	4.95894	4.08795	5.43049	3.83749
Bald Eagle	Haliaeetus leucocephalus	ENDANGERED_1	2080	A2	LC		Y	9	9	9				9.68328	4.47045	7.04118	4.11704	3.59672	4.94978	5.48047	4.90144	9.78765	6.44083	6.35432	2.64441	3.2549	3.48269	5.05462	5.54928	4.59308	8.59785	5.78687	16.302	6.41022	6.02716	3.58179	6.93047	5.94072	3.38149	6.11118	4.54109	6.17037	3.42027	3.31506	3.76646	4.95894	4.08795	5.43049	3.83749
Bald Eagle	Haliaeetus leucocephalus	ENDANGERED_1	2080	A2	LC		Y	9	9	9				9.68328	4.47045	7.04118	4.11704	3.59672	4.94978	5.48047	4.90144	9.78765	6.44083	6.35432	2.64441	3.2549	3.48269	5.05462	5.54928	4.59308	8.59785	5.78687	16.302	6.41022	6.02716	3.58179	6.93047	5.94072	3.38149	6.11118	4.54109	6.17037	3.42027	3.31506	3.76646	4.95894	4.08795	5.43049	3.83749
Bald Eagle	Haliaeetus leucocephalus	ENDANGERED_1	2080	A2	LC		Y	9	9	9				9.68328	4.47045	7.04118	4.11704	3.59672	4.94978	5.48047	4.90144	9.78765	6.44083	6.35432	2.64441	3.2549	3.48269	5.05462	5.54928	4.59308	8.59785	5.78687	16.302	6.41022	6.02716	3.58179	6.93047	5.94072	3.38149	6.11118	4.54109	6.17037	3.42027	3.31506	3.76646	4.95894	4.08795	5.43049	3.83749
Bald Eagle	Haliaeetus leucocephalus	ENDANGERED_1	2080	A2	LC		Y	9	9	9				9.68328	4.47045	7.04118	4.11704	3.59672	4.94978	5.48047	4.90144	9.78765	6.44083	6.35432	2.64441	3.2549	3.48269	5.05462	5.54928	4.59308	8.59785	5.78687	16.302	6.41022	6.02716	3.58179	6.93047	5.94072	3.38149	6.11118	4.54109	6.17037	3.42027	3.31506	3.76646	4.95894	4.08795	5.43049	3.83749
Bald Eagle	Haliaeetus leucocephalus	ENDANGERED_1	2080	A2	LC		Y	9	9	9				9.68328	4.47045	7.04118	4.11704	3.59672	4.94978	5.48047	4.90144	9.78765	6.44083	6.35432	2.64441	3.2549	3.48269	5.05462	5.54928	4.59308	8.59785	5.78687	16.302	6.41022	6.02716	3.58179	6.93047	5.94072	3.38149	6.11118	4.54109	6.17037	3.42027	3.31506	3.76646	4.95894	4.08795	5.43049	3.83749
Bald Eagle	Haliaeetus leucocephalus	ENDANGERED_1	2080	B2	LC		Y	9	9	9				9.68328	4.47045	7.04118	4.11704	3.59672	4.94978	5.48047	4.90144	9.78765	6.44083	6.35432	2.64441	3.2549	3.48269	5.05462	5.54928	4.59308	8.59785	5.78687	16.302	6.41022	6.02716	3.58179	6.93047	5.94072	3.38149	6.11118	4.54109	6.17037	3.42027	3.31506	3.76646	4.95894	4.08795	5.43049	3.83749
Bald Eagle	Haliaeetus leucocephalus	ENDANGERED_1	2080	B2	LC		Y	9	9	9				9.68328	4.47045	7.04118	4.11704	3.59672	4.94978	5.48047	4.90144	9.78765	6.44083	6.35432	2.64441	3.2549	3.48269	5.05462	5.54928	4.59308	8.59785	5.78687	16.302	6.41022	6.02716	3.58179	6.93047	5.94072	3.38149	6.11118	4.54109	6.17037	3.42027	3.31506	3.76646	4.95894	4.08795	5.43049	3.83749
Bald Eagle	Haliaeetus leucocephalus	ENDANGERED_1	2080	B2	LC		Y	9	9	9				9.68328	4.47045	7.04118	4.11704	3.59672	4.94978	5.48047	4.90144	9.78765	6.44083	6.35432	2.64441	3.2549	3.48269	5.05462	5.54928	4.59308	8.59785	5.78687	16.302	6.41022	6.02716	3.58179	6.93047	5.94072	3.38149	6.11118	4.54109	6.17037	3.42027	3.31506	3.76646	4.95894	4.08795	5.43049	3.83749
Bald Eagle	Haliaeetus leucocephalus	ENDANGERED_1	2080	B2	LC		Y	9	9	9				9.68328	4.47045	7.04118	4.11704	3.59672	4.94978	5.48047	4.90144	9.78765	6.44083	6.35432	2.64441	3.2549	3.48269	5.05462	5.54928	4.59308	8.59785	5.78687	16.302	6.41022	6.02716	3.58179	6.93047	5.94072	3.38149	6.11118	4.54109	6.17037	3.42027	3.31506	3.76646	4.95894	4.08795	5.43049	3.83749
Bald Eagle	Haliaeetus leucocephalus	ENDANGERED_1	2080	B2	LC		Y	9	9	9				9.68328	4.47045	7.04118	4.11704	3.59672	4.94978	5.48047	4.90144	9.78765	6.44083	6.35432	2.64441	3.2549	3.48269	5.05462	5.54928	4.59308	8.59785	5.78687	16.302	6.41022	6.02716	3.58179	6.93047	5.94072	3.38149	6.11118	4.54109	6.17037	3.42027	3.31506	3.76646	4.95894	4.08795	5.43049	3.83749
Bald Eagle	Haliaeetus leucocephalus	ENDANGERED_1	2080	B2	LC		Y	9	9	9				9.68328	4.47045	7.04118	4.11704	3.59672	4.94978	5.48047	4.90144	9.78765	6.44083	6.35432	2.64441	3.2549	3.48269	5.05462	5.54928	4.59308	8.59785	5.78687	16.302	6.41022	6.02716	3.58179	6.93047	5.94072	3.38149	6.11118	4.54109	6.17037	3.42027	3.31506	3.76646	4.95894	4.08795	5.43049	3.83749
Bald Eagle	Haliaeetus leucocephalus	ENDANGERED_1	2080	B2	LC		Y	9	9	9				9.68328	4.47045	7.04118	4.11704	3.59672	4.94978	5.48047	4.90144	9.78765	6.44083	6.35432	2.64441	3.2549	3.48269	5.05462	5.54928	4.59308	8.59785	5.78687	16.302	6.41022	6.02716	3.58179	6.93047	5.94072	3.38149	6.11118	4.54109	6.17037	3.42027	3.31506	3.76646	4.95894	4.08795	5.43049	3.83749
Baltimore Oriole	Icterus galbula	THREATENED_1	2020	A1B	LC			9	10	10			Y	7.1321	4.05776	6.46162	4.01366	4.60765	7.6218	5.89142	3.96836	3.37193	4.77158	5.57379	4.0894	2.81767	3.30979	4.26683	9.00706	5.84715	13.1904	9.57333	2.12049	28.4399	2.56871	1.7495	1.84872	4.16105	2.43433	16.0961	5.47662	4.18482	1.15579	1.21906	1.61445	1.56873	9.79213	2.16262	3.83363
Baltimore Oriole	Icterus galbula	THREATENED_1	2020	A1B	LC			9	10	10			Y	7.1321	4.05776	6.46162	4.01366	4.60765	7.6218	5.89142	3.96836	3.37193	4.77158	5.57379	4.0894	2.81767	3.30979	4.26683	9.00706	5.84715	13.1904	9.57333	2.12049	28.4399	2.56871	1.7495	1.84872	4.16105	2.43433	16.0961	5.47662	4.18482	1.15579	1.21906	1.61445	1.56873	9.79213	2.16262	3.83363
Baltimore Oriole	Icterus galbula	THREATENED_1	2020	A1B	LC			9	10	10			Y	7.1321	4.05776	6.46162	4.01366	4.60765	7.6218	5.89142	3.96836	3.37193	4.77158	5.57379	4.0894	2.81767	3.30979	4.26683	9.00706	5.84715	13.1904	9.57333	2.12049	28.4399	2.56871	1.7495	1.84872	4.16105	2.43433	16.0961	5.47662	4.18482	1.15579	1.21906	1.61445	1.56873	9.79213	2.16262	3.83363
Baltimore Oriole	Icterus galbula	THREATENED_1	2020	A2	LC			9	10	10			Y	7.1321	4.05776	6.46162	4.01366	4.60765	7.6218	5.89142	3.96836	3.37193	4.77158	5.57379	4.0894	2.81767	3.30979	4.26683	9.00706	5.84715	13.1904	9.57333	2.12049	28.4399	2.56871	1.7495	1.84872	4.16105	2.43433	16.0961	5.47662	4.18482	1.15579	1.21906	1.61445	1.56873	9.79213	2.16262	3.83363
Baltimore Oriole	Icterus galbula	THREATENED_1	2020	A2	LC			9	10	10			Y	7.1321	4.05776	6.46162	4.01366	4.60765	7.6218	5.89142	3.96836	3.37193	4.77158	5.57379	4.0894	2.81767	3.30979	4.26683	9.00706	5.84715	13.1904	9.57333	2.12049	28.4399	2.56871	1.7495	1.84872	4.16105	2.43433	16.0961	5.47662	4.18482	1.15579	1.21906	1.61445	1.56873	9.79213	2.16262	3.83363
Baltimore Oriole	Icterus galbula	THREATENED_1	2020	A2	LC			9	10	10			Y	7.1321	4.05776	6.46162	4.01366	4.60765	7.6218	5.89142	3.96836	3.37193	4.77158	5.57379	4.0894	2.81767	3.30979	4.26683	9.00706	5.84715	13.1904	9.57333	2.12049	28.4399	2.56871	1.7495	1.84872	4.16105	2.43433	16.0961	5.47662	4.18482	1.15579	1.21906	1.61445	1.56873	9.79213	2.16262	3.83363
Baltimore Oriole	Icterus galbula	THREATENED_1	2020	B2	LC			9	10	10			Y	7.1321	4.05776	6.46162	4.01366	4.60765	7.6218	5.89142	3.96836	3.37193	4.77158	5.57379	4.0894	2.81767	3.30979	4.26683	9.00706	5.84715	13.1904	9.57333	2.12049	28.4399	2.56871	1.7495	1.84872	4.16105	2.43433	16.0961	5.47662	4.18482	1.15579	1.21906	1.61445	1.56873	9.79213	2.16262	3.83363
Baltimore Oriole	Icterus galbula	THREATENED_1	2020	B2	LC			9	10	10			Y	7.1321	4.05776	6.46162	4.01366	4.60765	7.6218	5.89142	3.96836	3.37193	4.77158	5.57379	4.0894	2.81767	3.30979	4.26683	9.00706	5.84715	13.1904	9.57333	2.12049	28.4399	2.56871	1.7495	1.84872	4.16105	2.43433	16.0961	5.47662	4.18482	1.15579	1.21906	1.61445	1.56873	9.79213	2.16262	3.83363
Baltimore Oriole	Icterus galbula	THREATENED_1	2020	B2	LC			9	10	10			Y	7.1321	4.05776	6.46162	4.01366	4.60765	7.6218	5.89142	3.96836	3.37193	4.77158	5.57379	4.0894	2.81767	3.30979	4.26683	9.00706	5.84715	13.1904	9.57333	2.12049	28.4399	2.56871	1.7495	1.84872	4.16105	2.43433	16.0961	5.47662	4.18482	1.15579	1.21906	1.61445	1.56873	9.79213	2.16262	3.83363
Baltimore Oriole	Icterus galbula	THREATENED_1	2050	A1B	LC			9	10	10			Y	7.1321	4.05776	6.46162	4.01366	4.60765	7.6218	5.89142	3.96836	3.37193	4.77158	5.57379	4.0894	2.81767	3.30979	4.26683	9.00706	5.84715	13.1904	9.57333	2.12049	28.4399	2.56871	1.7495	1.84872	4.16105	2.43433	16.0961	5.47662	4.18482	1.15579	1.21906	1.61445	1.56873	9.79213	2.16262	3.83363
Baltimore Oriole	Icterus galbula	THREATENED_1	2050	A1B	LC			9	10	10			Y	7.1321	4.05776	6.46162	4.01366	4.60765	7.6218	5.89142	3.96836	3.37193	4.77158	5.57379	4.0894	2.81767	3.30979	4.26683	9.00706	5.84715	13.1904	9.57333	2.12049	28.4399	2.56871	1.7495	1.84872	4.16105	2.43433	16.0961	5.47662	4.18482	1.15579	1.21906	1.61445	1.56873	9.79213	2.16262	3.83363
Baltimore Oriole	Icterus galbula	THREATENED_1	2050	A1B	LC			9	10	10			Y	7.1321	4.05776	6.46162	4.01366	4.60765	7.6218	5.89142	3.96836	3.37193	4.77158	5.57379	4.0894	2.81767	3.30979	4.26683	9.00706	5.84715	13.1904	9.57333	2.12049	28.4399	2.56871	1.7495	1.84872	4.16105	2.43433	16.0961	5.47662	4.18482	1.15579	1.21906	1.61445	1.56873	9.79213	2.16262	3.83363
Baltimore Oriole	Icterus galbula	THREATENED_1	2050	A2	LC			9	10	10			Y	7.1321	4.05776	6.46162	4.01366	4.60765	7.6218	5.89142	3.96836	3.37193	4.77158	5.57379	4.0894	2.81767	3.30979	4.26683	9.00706	5.84715	13.1904	9.57333	2.12049	28.4399	2.56871	1.7495	1.84872	4.16105	2.43433	16.0961	5.47662	4.18482	1.15579	1.21906	1.61445	1.56873	9.79213	2.16262	3.83363
Baltimore Oriole	Icterus galbula	THREATENED_1	2050	A2	LC			9	10	10			Y	7.1321	4.05776	6.46162	4.01366	4.60765	7.6218	5.89142	3.96836	3.37193	4.77158	5.57379	4.0894	2.81767	3.30979	4.26683	9.00706	5.84715	13.1904	9.57333	2.12049	28.4399	2.56871	1.7495	1.84872	4.16105	2.43433	16.0961	5.47662	4.18482	1.15579	1.21906	1.61445	1.56873	9.79213	2.16262	3.83363
Baltimore Oriole	Icterus galbula	THREATENED_1	2050	A2	LC			9	10	10			Y	7.1321	4.05776	6.46162	4.01366	4.60765	7.6218	5.89142	3.96836	3.37193	4.77158	5.57379	4.0894	2.81767	3.30979	4.26683	9.00706	5.84715	13.1904	9.57333	2.12049	28.4399	2.56871	1.7495	1.84872	4.16105	2.43433	16.0961	5.47662	4.18482	1.15579	1.21906	1.61445	1.56873	9.79213	2.16262	3.83363
Baltimore Oriole	Icterus galbula	THREATENED_1	2050	B2	LC			9	10	10			Y	7.1321	4.05776	6.46162	4.01366	4.60765	7.6218	5.89142	3.96836	3.37193	4.77158	5.57379	4.0894	2.81767	3.30979	4.26683	9.00706	5.84715	13.1904	9.57333	2.12049	28.4399	2.56871	1.7495	1.84872	4.16105	2.43433	16.0961	5.47662	4.18482	1.15579	1.21906	1.61445	1.56873	9.79213	2.16262	3.83363
Baltimore Oriole	Icterus galbula	THREATENED_1	2050	B2	LC			9	10	10			Y	7.1321	4.05776	6.46162	4.01366	4.60765	7.6218	5.89142	3.96836	3.37193	4.77158	5.57379	4.0894	2.81767	3.30979	4.26683	9.00706	5.84715	13.1904	9.57333	2.12049	28.4399	2.56871	1.7495	1.84872	4.16105	2.43433	16.0961	5.47662	4.18482	1.15579	1.21906	1.61445	1.56873	9.79213	2.16262	3.83363
Baltimore Oriole	Icterus galbula	THREATENED_1	2050	B2	LC			9	10	10			Y	7.1321	4.05776	6.46162	4.01366	4.60765	7.6218	5.89142	3.96836	3.37193	4.77158	5.57379	4.0894	2.81767	3.30979	4.26683	9.00706	5.84715	13.1904	9.57333	2.12049	28.4399	2.56871	1.7495	1.84872	4.16105	2.43433	16.0961	5.47662	4.18482	1.15579	1.21906	1.61445	1.56873	9.79213	2.16262	3.83363
Baltimore Oriole	Icterus galbula	THREATENED_1	2080	A1B	LC			9	10	10			Y	7.1321	4.05776	6.46162	4.01366	4.60765	7.6218	5.89142	3.96836	3.37193	4.77158	5.57379	4.0894	2.81767	3.30979	4.26683	9.00706	5.84715	13.1904	9.57333	2.12049	28.4399	2.56871	1.7495	1.84872	4.16105	2.43433	16.0961	5.47662	4.18482	1.15579	1.21906	1.61445	1.56873	9.79213	2.16262	3.83363
Baltimore Oriole	Icterus galbula	THREATENED_1	2080	A1B	LC			9	10	10			Y	7.1321	4.05776	6.46162	4.01366	4.60765	7.6218	5.89142	3.96836	3.37193	4.77158	5.57379	4.0894	2.81767	3.30979	4.26683	9.00706	5.84715	13.1904	9.57333	2.12049	28.4399	2.56871	1.7495	1.84872	4.16105	2.43433	16.0961	5.47662	4.18482	1.15579	1.21906	1.61445	1.56873	9.79213	2.16262	3.83363
Baltimore Oriole	Icterus galbula	THREATENED_1	2080	A1B	LC			9	10	10			Y	7.1321	4.05776	6.46162	4.01366	4.60765	7.6218	5.89142	3.96836	3.37193	4.77158	5.57379	4.0894	2.81767	3.30979	4.26683	9.00706	5.84715	13.1904	9.57333	2.12049	28.4399	2.56871	1.7495	1.84872	4.16105	2.43433	16.0961	5.47662	4.18482	1.15579	1.21906	1.61445	1.56873	9.79213	2.16262	3.83363
Baltimore Oriole	Icterus galbula	THREATENED_1	2080	A2	LC			9	10	10			Y	7.1321	4.05776	6.46162	4.01366	4.60765	7.6218	5.89142	3.96836	3.37193	4.77158	5.57379	4.0894	2.81767	3.30979	4.26683	9.00706	5.84715	13.1904	9.57333	2.12049	28.4399	2.56871	1.7495	1.84872	4.16105	2.43433	16.0961	5.47662	4.18482	1.15579	1.21906	1.61445	1.56873	9.79213	2.16262	3.83363
Baltimore Oriole	Icterus galbula	THREATENED_1	2080	A2	LC			9	10	10			Y	7.1321	4.05776	6.46162	4.01366	4.60765	7.6218	5.89142	3.96836	3.37193	4.77158	5.57379	4.0894	2.81767	3.30979	4.26683	9.00706	5.84715	13.1904	9.57333	2.12049	28.4399	2.56871	1.7495	1.84872	4.16105	2.43433	16.0961	5.47662	4.18482	1.15579	1.21906	1.61445	1.56873	9.79213	2.16262	3.83363
Baltimore Oriole	Icterus galbula	THREATENED_1	2080	A2	LC			9	10	10			Y	7.1321	4.05776	6.46162	4.01366	4.60765	7.6218	5.89142	3.96836	3.37193	4.77158	5.57379	4.0894	2.81767	3.30979	4.26683	9.00706	5.84715	13.1904	9.57333	2.12049	28.4399	2.56871	1.7495	1.84872	4.16105	2.43433	16.0961	5.47662	4.18482	1.15579	1.21906	1.61445	1.56873	9.79213	2.16262	3.83363
Baltimore Oriole	Icterus galbula	THREATENED_1	2080	B2	LC			9	10	10			Y	7.1321	4.05776	6.46162	4.01366	4.60765	7.6218	5.89142	3.96836	3.37193	4.77158	5.57379	4.0894	2.81767	3.30979	4.26683	9.00706	5.84715	13.1904	9.57333	2.12049	28.4399	2.56871	1.7495	1.84872	4.16105	2.43433	16.0961	5.47662	4.18482	1.15579	1.21906	1.61445	1.56873	9.79213	2.16262	3.83363
Baltimore Oriole	Icterus galbula	THREATENED_1	2080	B2	LC			9	10	10			Y	7.1321	4.05776	6.46162	4.01366	4.60765	7.6218	5.89142	3.96836	3.37193	4.77158	5.57379	4.0894	2.81767	3.30979	4.26683	9.00706	5.84715	13.1904	9.57333	2.12049	28.4399	2.56871	1.7495	1.84872	4.16105	2.43433	16.0961	5.47662	4.18482	1.15579	1.21906	1.61445	1.56873	9.79213	2.16262	3.83363
Baltimore Oriole	Icterus galbula	THREATENED_1	2080	B2	LC			9	10	10			Y	7.1321	4.05776	6.46162	4.01366	4.60765	7.6218	5.89142	3.96836	3.37193	4.77158	5.57379	4.0894	2.81767	3.30979	4.26683	9.00706	5.84715	13.1904	9.57333	2.12049	28.4399	2.56871	1.7495	1.84872	4.16105	2.43433	16.0961	5.47662	4.18482	1.15579	1.21906	1.61445	1.56873	9.79213	2.16262	3.83363
Band-tailed Pigeon	Patagioenas fasciata	THREATENED_2	2020	A1B	LC			12	12	12			Y	4.15693	2.62942	7.3296	1.79959	2.84905	13.4931	2.79524	1.77283	1.48144	2.92565	3.4267	3.86734	0.218196	2.77931	0.651312	32.8098	4.84655	10.1679	6.22834	3.20262	10.4769	4.63355	3.02355	7.73225	3.37361	2.36965	3.40532	2.49779	4.68714	3.98028	0.325479	4.57392	1.21015	12.3466	23.6598	2.27308
Band-tailed Pigeon	Patagioenas fasciata	THREATENED_2	2020	A1B	LC			12	12	12			Y	4.15693	2.62942	7.3296	1.79959	2.84905	13.4931	2.79524	1.77283	1.48144	2.92565	3.4267	3.86734	0.218196	2.77931	0.651312	32.8098	4.84655	10.1679	6.22834	3.20262	10.4769	4.63355	3.02355	7.73225	3.37361	2.36965	3.40532	2.49779	4.68714	3.98028	0.325479	4.57392	1.21015	12.3466	23.6598	2.27308
Band-tailed Pigeon	Patagioenas fasciata	THREATENED_2	2020	A1B	LC			12	12	12			Y	4.15693	2.62942	7.3296	1.79959	2.84905	13.4931	2.79524	1.77283	1.48144	2.92565	3.4267	3.86734	0.218196	2.77931	0.651312	32.8098	4.84655	10.1679	6.22834	3.20262	10.4769	4.63355	3.02355	7.73225	3.37361	2.36965	3.40532	2.49779	4.68714	3.98028	0.325479	4.57392	1.21015	12.3466	23.6598	2.27308
Band-tailed Pigeon	Patagioenas fasciata	THREATENED_2	2020	A2	LC			12	12	12			Y	4.15693	2.62942	7.3296	1.79959	2.84905	13.4931	2.79524	1.77283	1.48144	2.92565	3.4267	3.86734	0.218196	2.77931	0.651312	32.8098	4.84655	10.1679	6.22834	3.20262	10.4769	4.63355	3.02355	7.73225	3.37361	2.36965	3.40532	2.49779	4.68714	3.98028	0.325479	4.57392	1.21015	12.3466	23.6598	2.27308
Band-tailed Pigeon	Patagioenas fasciata	THREATENED_2	2020	A2	LC			12	12	12			Y	4.15693	2.62942	7.3296	1.79959	2.84905	13.4931	2.79524	1.77283	1.48144	2.92565	3.4267	3.86734	0.218196	2.77931	0.651312	32.8098	4.84655	10.1679	6.22834	3.20262	10.4769	4.63355	3.02355	7.73225	3.37361	2.36965	3.40532	2.49779	4.68714	3.98028	0.325479	4.57392	1.21015	12.3466	23.6598	2.27308
Band-tailed Pigeon	Patagioenas fasciata	THREATENED_2	2020	A2	LC			12	12	12			Y	4.15693	2.62942	7.3296	1.79959	2.84905	13.4931	2.79524	1.77283	1.48144	2.92565	3.4267	3.86734	0.218196	2.77931	0.651312	32.8098	4.84655	10.1679	6.22834	3.20262	10.4769	4.63355	3.02355	7.73225	3.37361	2.36965	3.40532	2.49779	4.68714	3.98028	0.325479	4.57392	1.21015	12.3466	23.6598	2.27308
Band-tailed Pigeon	Patagioenas fasciata	THREATENED_2	2020	B2	LC			12	12	12			Y	4.15693	2.62942	7.3296	1.79959	2.84905	13.4931	2.79524	1.77283	1.48144	2.92565	3.4267	3.86734	0.218196	2.77931	0.651312	32.8098	4.84655	10.1679	6.22834	3.20262	10.4769	4.63355	3.02355	7.73225	3.37361	2.36965	3.40532	2.49779	4.68714	3.98028	0.325479	4.57392	1.21015	12.3466	23.6598	2.27308
Band-tailed Pigeon	Patagioenas fasciata	THREATENED_2	2020	B2	LC			12	12	12			Y	4.15693	2.62942	7.3296	1.79959	2.84905	13.4931	2.79524	1.77283	1.48144	2.92565	3.4267	3.86734	0.218196	2.77931	0.651312	32.8098	4.84655	10.1679	6.22834	3.20262	10.4769	4.63355	3.02355	7.73225	3.37361	2.36965	3.40532	2.49779	4.68714	3.98028	0.325479	4.57392	1.21015	12.3466	23.6598	2.27308
Band-tailed Pigeon	Patagioenas fasciata	THREATENED_2	2020	B2	LC			12	12	12			Y	4.15693	2.62942	7.3296	1.79959	2.84905	13.4931	2.79524	1.77283	1.48144	2.92565	3.4267	3.86734	0.218196	2.77931	0.651312	32.8098	4.84655	10.1679	6.22834	3.20262	10.4769	4.63355	3.02355	7.73225	3.37361	2.36965	3.40532	2.49779	4.68714	3.98028	0.325479	4.57392	1.21015	12.3466	23.6598	2.27308
Band-tailed Pigeon	Patagioenas fasciata	THREATENED_2	2050	A1B	LC			12	12	12			Y	4.15693	2.62942	7.3296	1.79959	2.84905	13.4931	2.79524	1.77283	1.48144	2.92565	3.4267	3.86734	0.218196	2.77931	0.651312	32.8098	4.84655	10.1679	6.22834	3.20262	10.4769	4.63355	3.02355	7.73225	3.37361	2.36965	3.40532	2.49779	4.68714	3.98028	0.325479	4.57392	1.21015	12.3466	23.6598	2.27308
Band-tailed Pigeon	Patagioenas fasciata	THREATENED_2	2050	A1B	LC			12	12	12			Y	4.15693	2.62942	7.3296	1.79959	2.84905	13.4931	2.79524	1.77283	1.48144	2.92565	3.4267	3.86734	0.218196	2.77931	0.651312	32.8098	4.84655	10.1679	6.22834	3.20262	10.4769	4.63355	3.02355	7.73225	3.37361	2.36965	3.40532	2.49779	4.68714	3.98028	0.325479	4.57392	1.21015	12.3466	23.6598	2.27308
Band-tailed Pigeon	Patagioenas fasciata	THREATENED_2	2050	A1B	LC			12	12	12			Y	4.15693	2.62942	7.3296	1.79959	2.84905	13.4931	2.79524	1.77283	1.48144	2.92565	3.4267	3.86734	0.218196	2.77931	0.651312	32.8098	4.84655	10.1679	6.22834	3.20262	10.4769	4.63355	3.02355	7.73225	3.37361	2.36965	3.40532	2.49779	4.68714	3.98028	0.325479	4.57392	1.21015	12.3466	23.6598	2.27308
Band-tailed Pigeon	Patagioenas fasciata	THREATENED_2	2050	A2	LC			12	12	12			Y	4.15693	2.62942	7.3296	1.79959	2.84905	13.4931	2.79524	1.77283	1.48144	2.92565	3.4267	3.86734	0.218196	2.77931	0.651312	32.8098	4.84655	10.1679	6.22834	3.20262	10.4769	4.63355	3.02355	7.73225	3.37361	2.36965	3.40532	2.49779	4.68714	3.98028	0.325479	4.57392	1.21015	12.3466	23.6598	2.27308
Band-tailed Pigeon	Patagioenas fasciata	THREATENED_2	2050	A2	LC			12	12	12			Y	4.15693	2.62942	7.3296	1.79959	2.84905	13.4931	2.79524	1.77283	1.48144	2.92565	3.4267	3.86734	0.218196	2.77931	0.651312	32.8098	4.84655	10.1679	6.22834	3.20262	10.4769	4.63355	3.02355	7.73225	3.37361	2.36965	3.40532	2.49779	4.68714	3.98028	0.325479	4.57392	1.21015	12.3466	23.6598	2.27308
Band-tailed Pigeon	Patagioenas fasciata	THREATENED_2	2050	A2	LC			12	12	12			Y	4.15693	2.62942	7.3296	1.79959	2.84905	13.4931	2.79524	1.77283	1.48144	2.92565	3.4267	3.86734	0.218196	2.77931	0.651312	32.8098	4.84655	10.1679	6.22834	3.20262	10.4769	4.63355	3.02355	7.73225	3.37361	2.36965	3.40532	2.49779	4.68714	3.98028	0.325479	4.57392	1.21015	12.3466	23.6598	2.27308
Band-tailed Pigeon	Patagioenas fasciata	THREATENED_2	2050	B2	LC			12	12	12			Y	4.15693	2.62942	7.3296	1.79959	2.84905	13.4931	2.79524	1.77283	1.48144	2.92565	3.4267	3.86734	0.218196	2.77931	0.651312	32.8098	4.84655	10.1679	6.22834	3.20262	10.4769	4.63355	3.02355	7.73225	3.37361	2.36965	3.40532	2.49779	4.68714	3.98028	0.325479	4.57392	1.21015	12.3466	23.6598	2.27308
Band-tailed Pigeon	Patagioenas fasciata	THREATENED_2	2050	B2	LC			12	12	12			Y	4.15693	2.62942	7.3296	1.79959	2.84905	13.4931	2.79524	1.77283	1.48144	2.92565	3.4267	3.86734	0.218196	2.77931	0.651312	32.8098	4.84655	10.1679	6.22834	3.20262	10.4769	4.63355	3.02355	7.73225	3.37361	2.36965	3.40532	2.49779	4.68714	3.98028	0.325479	4.57392	1.21015	12.3466	23.6598	2.27308
Band-tailed Pigeon	Patagioenas fasciata	THREATENED_2	2050	B2	LC			12	12	12			Y	4.15693	2.62942	7.3296	1.79959	2.84905	13.4931	2.79524	1.77283	1.48144	2.92565	3.4267	3.86734	0.218196	2.77931	0.651312	32.8098	4.84655	10.1679	6.22834	3.20262	10.4769	4.63355	3.02355	7.73225	3.37361	2.36965	3.40532	2.49779	4.68714	3.98028	0.325479	4.57392	1.21015	12.3466	23.6598	2.27308
Band-tailed Pigeon	Patagioenas fasciata	THREATENED_2	2080	A1B	LC			12	12	12			Y	4.15693	2.62942	7.3296	1.79959	2.84905	13.4931	2.79524	1.77283	1.48144	2.92565	3.4267	3.86734	0.218196	2.77931	0.651312	32.8098	4.84655	10.1679	6.22834	3.20262	10.4769	4.63355	3.02355	7.73225	3.37361	2.36965	3.40532	2.49779	4.68714	3.98028	0.325479	4.57392	1.21015	12.3466	23.6598	2.27308
Band-tailed Pigeon	Patagioenas fasciata	THREATENED_2	2080	A1B	LC			12	12	12			Y	4.15693	2.62942	7.3296	1.79959	2.84905	13.4931	2.79524	1.77283	1.48144	2.92565	3.4267	3.86734	0.218196	2.77931	0.651312	32.8098	4.84655	10.1679	6.22834	3.20262	10.4769	4.63355	3.02355	7.73225	3.37361	2.36965	3.40532	2.49779	4.68714	3.98028	0.325479	4.57392	1.21015	12.3466	23.6598	2.27308
Band-tailed Pigeon	Patagioenas fasciata	THREATENED_2	2080	A1B	LC			12	12	12			Y	4.15693	2.62942	7.3296	1.79959	2.84905	13.4931	2.79524	1.77283	1.48144	2.92565	3.4267	3.86734	0.218196	2.77931	0.651312	32.8098	4.84655	10.1679	6.22834	3.20262	10.4769	4.63355	3.02355	7.73225	3.37361	2.36965	3.40532	2.49779	4.68714	3.98028	0.325479	4.57392	1.21015	12.3466	23.6598	2.27308
Band-tailed Pigeon	Patagioenas fasciata	THREATENED_2	2080	A2	LC			12	12	12			Y	4.15693	2.62942	7.3296	1.79959	2.84905	13.4931	2.79524	1.77283	1.48144	2.92565	3.4267	3.86734	0.218196	2.77931	0.651312	32.8098	4.84655	10.1679	6.22834	3.20262	10.4769	4.63355	3.02355	7.73225	3.37361	2.36965	3.40532	2.49779	4.68714	3.98028	0.325479	4.57392	1.21015	12.3466	23.6598	2.27308
Band-tailed Pigeon	Patagioenas fasciata	THREATENED_2	2080	A2	LC			12	12	12			Y	4.15693	2.62942	7.3296	1.79959	2.84905	13.4931	2.79524	1.77283	1.48144	2.92565	3.4267	3.86734	0.218196	2.77931	0.651312	32.8098	4.84655	10.1679	6.22834	3.20262	10.4769	4.63355	3.02355	7.73225	3.37361	2.36965	3.40532	2.49779	4.68714	3.98028	0.325479	4.57392	1.21015	12.3466	23.6598	2.27308
Band-tailed Pigeon	Patagioenas fasciata	THREATENED_2	2080	A2	LC			12	12	12			Y	4.15693	2.62942	7.3296	1.79959	2.84905	13.4931	2.79524	1.77283	1.48144	2.92565	3.4267	3.86734	0.218196	2.77931	0.651312	32.8098	4.84655	10.1679	6.22834	3.20262	10.4769	4.63355	3.02355	7.73225	3.37361	2.36965	3.40532	2.49779	4.68714	3.98028	0.325479	4.57392	1.21015	12.3466	23.6598	2.27308
Band-tailed Pigeon	Patagioenas fasciata	THREATENED_2	2080	B2	LC			12	12	12			Y	4.15693	2.62942	7.3296	1.79959	2.84905	13.4931	2.79524	1.77283	1.48144	2.92565	3.4267	3.86734	0.218196	2.77931	0.651312	32.8098	4.84655	10.1679	6.22834	3.20262	10.4769	4.63355	3.02355	7.73225	3.37361	2.36965	3.40532	2.49779	4.68714	3.98028	0.325479	4.57392	1.21015	12.3466	23.6598	2.27308
Band-tailed Pigeon	Patagioenas fasciata	THREATENED_2	2080	B2	LC			12	12	12			Y	4.15693	2.62942	7.3296	1.79959	2.84905	13.4931	2.79524	1.77283	1.48144	2.92565	3.4267	3.86734	0.218196	2.77931	0.651312	32.8098	4.84655	10.1679	6.22834	3.20262	10.4769	4.63355	3.02355	7.73225	3.37361	2.36965	3.40532	2.49779	4.68714	3.98028	0.325479	4.57392	1.21015	12.3466	23.6598	2.27308
Band-tailed Pigeon	Patagioenas fasciata	THREATENED_2	2080	B2	LC			12	12	12			Y	4.15693	2.62942	7.3296	1.79959	2.84905	13.4931	2.79524	1.77283	1.48144	2.92565	3.4267	3.86734	0.218196	2.77931	0.651312	32.8098	4.84655	10.1679	6.22834	3.20262	10.4769	4.63355	3.02355	7.73225	3.37361	2.36965	3.40532	2.49779	4.68714	3.98028	0.325479	4.57392	1.21015	12.3466	23.6598	2.27308
Bank Swallow	Riparia riparia	ENDANGERED_1	2020	A1B	LC			10	10	10				NA	NA	NA	NA	NA	NA	NA	NA	NA	NA	NA	NA	NA	NA	NA	NA	NA	NA	11.1933	5.60277	17.7742	3.98777	4.61239	5.08707	4.59109	5.55113	7.07535	6.62724	4.77011	3.68839	1.44608	3.21838	2.23922	4.86526	3.85004	3.82027
Bank Swallow	Riparia riparia	ENDANGERED_1	2020	A1B	LC			10	10	10				NA	NA	NA	NA	NA	NA	NA	NA	NA	NA	NA	NA	NA	NA	NA	NA	NA	NA	11.1933	5.60277	17.7742	3.98777	4.61239	5.08707	4.59109	5.55113	7.07535	6.62724	4.77011	3.68839	1.44608	3.21838	2.23922	4.86526	3.85004	3.82027
Bank Swallow	Riparia riparia	ENDANGERED_1	2020	A1B	LC			10	10	10				NA	NA	NA	NA	NA	NA	NA	NA	NA	NA	NA	NA	NA	NA	NA	NA	NA	NA	11.1933	5.60277	17.7742	3.98777	4.61239	5.08707	4.59109	5.55113	7.07535	6.62724	4.77011	3.68839	1.44608	3.21838	2.23922	4.86526	3.85004	3.82027
Bank Swallow	Riparia riparia	ENDANGERED_1	2020	A1B	LC			10	10	10				NA	NA	NA	NA	NA	NA	NA	NA	NA	NA	NA	NA	NA	NA	NA	NA	NA	NA	11.1933	5.60277	17.7742	3.98777	4.61239	5.08707	4.59109	5.55113	7.07535	6.62724	4.77011	3.68839	1.44608	3.21838	2.23922	4.86526	3.85004	3.82027
Bank Swallow	Riparia riparia	ENDANGERED_1	2020	A2	LC			10	10	10				NA	NA	NA	NA	NA	NA	NA	NA	NA	NA	NA	NA	NA	NA	NA	NA	NA	NA	11.1933	5.60277	17.7742	3.98777	4.61239	5.08707	4.59109	5.55113	7.07535	6.62724	4.77011	3.68839	1.44608	3.21838	2.23922	4.86526	3.85004	3.82027
Bank Swallow	Riparia riparia	ENDANGERED_1	2020	A2	LC			10	10	10				NA	NA	NA	NA	NA	NA	NA	NA	NA	NA	NA	NA	NA	NA	NA	NA	NA	NA	11.1933	5.60277	17.7742	3.98777	4.61239	5.08707	4.59109	5.55113	7.07535	6.62724	4.77011	3.68839	1.44608	3.21838	2.23922	4.86526	3.85004	3.82027
Bank Swallow	Riparia riparia	ENDANGERED_1	2020	A2	LC			10	10	10				NA	NA	NA	NA	NA	NA	NA	NA	NA	NA	NA	NA	NA	NA	NA	NA	NA	NA	11.1933	5.60277	17.7742	3.98777	4.61239	5.08707	4.59109	5.55113	7.07535	6.62724	4.77011	3.68839	1.44608	3.21838	2.23922	4.86526	3.85004	3.82027
Bank Swallow	Riparia riparia	ENDANGERED_1	2020	A2	LC			10	10	10				NA	NA	NA	NA	NA	NA	NA	NA	NA	NA	NA	NA	NA	NA	NA	NA	NA	NA	11.1933	5.60277	17.7742	3.98777	4.61239	5.08707	4.59109	5.55113	7.07535	6.62724	4.77011	3.68839	1.44608	3.21838	2.23922	4.86526	3.85004	3.82027
Bank Swallow	Riparia riparia	ENDANGERED_1	2020	B2	LC			10	10	10				NA	NA	NA	NA	NA	NA	NA	NA	NA	NA	NA	NA	NA	NA	NA	NA	NA	NA	11.1933	5.60277	17.7742	3.98777	4.61239	5.08707	4.59109	5.55113	7.07535	6.62724	4.77011	3.68839	1.44608	3.21838	2.23922	4.86526	3.85004	3.82027
Bank Swallow	Riparia riparia	ENDANGERED_1	2020	B2	LC			10	10	10				NA	NA	NA	NA	NA	NA	NA	NA	NA	NA	NA	NA	NA	NA	NA	NA	NA	NA	11.1933	5.60277	17.7742	3.98777	4.61239	5.08707	4.59109	5.55113	7.07535	6.62724	4.77011	3.68839	1.44608	3.21838	2.23922	4.86526	3.85004	3.82027
Bank Swallow	Riparia riparia	ENDANGERED_1	2020	B2	LC			10	10	10				NA	NA	NA	NA	NA	NA	NA	NA	NA	NA	NA	NA	NA	NA	NA	NA	NA	NA	11.1933	5.60277	17.7742	3.98777	4.61239	5.08707	4.59109	5.55113	7.07535	6.62724	4.77011	3.68839	1.44608	3.21838	2.23922	4.86526	3.85004	3.82027
Bank Swallow	Riparia riparia	ENDANGERED_1	2020	B2	LC			10	10	10				NA	NA	NA	NA	NA	NA	NA	NA	NA	NA	NA	NA	NA	NA	NA	NA	NA	NA	11.1933	5.60277	17.7742	3.98777	4.61239	5.08707	4.59109	5.55113	7.07535	6.62724	4.77011	3.68839	1.44608	3.21838	2.23922	4.86526	3.85004	3.82027
Bank Swallow	Riparia riparia	ENDANGERED_1	2050	A1B	LC			10	10	10				NA	NA	NA	NA	NA	NA	NA	NA	NA	NA	NA	NA	NA	NA	NA	NA	NA	NA	11.1933	5.60277	17.7742	3.98777	4.61239	5.08707	4.59109	5.55113	7.07535	6.62724	4.77011	3.68839	1.44608	3.21838	2.23922	4.86526	3.85004	3.82027
Bank Swallow	Riparia riparia	ENDANGERED_1	2050	A1B	LC			10	10	10				NA	NA	NA	NA	NA	NA	NA	NA	NA	NA	NA	NA	NA	NA	NA	NA	NA	NA	11.1933	5.60277	17.7742	3.98777	4.61239	5.08707	4.59109	5.55113	7.07535	6.62724	4.77011	3.68839	1.44608	3.21838	2.23922	4.86526	3.85004	3.82027
Bank Swallow	Riparia riparia	ENDANGERED_1	2050	A1B	LC			10	10	10				NA	NA	NA	NA	NA	NA	NA	NA	NA	NA	NA	NA	NA	NA	NA	NA	NA	NA	11.1933	5.60277	17.7742	3.98777	4.61239	5.08707	4.59109	5.55113	7.07535	6.62724	4.77011	3.68839	1.44608	3.21838	2.23922	4.86526	3.85004	3.82027
Bank Swallow	Riparia riparia	ENDANGERED_1	2050	A1B	LC			10	10	10				NA	NA	NA	NA	NA	NA	NA	NA	NA	NA	NA	NA	NA	NA	NA	NA	NA	NA	11.1933	5.60277	17.7742	3.98777	4.61239	5.08707	4.59109	5.55113	7.07535	6.62724	4.77011	3.68839	1.44608	3.21838	2.23922	4.86526	3.85004	3.82027
Bank Swallow	Riparia riparia	ENDANGERED_1	2050	A2	LC			10	10	10				NA	NA	NA	NA	NA	NA	NA	NA	NA	NA	NA	NA	NA	NA	NA	NA	NA	NA	11.1933	5.60277	17.7742	3.98777	4.61239	5.08707	4.59109	5.55113	7.07535	6.62724	4.77011	3.68839	1.44608	3.21838	2.23922	4.86526	3.85004	3.82027
Bank Swallow	Riparia riparia	ENDANGERED_1	2050	A2	LC			10	10	10				NA	NA	NA	NA	NA	NA	NA	NA	NA	NA	NA	NA	NA	NA	NA	NA	NA	NA	11.1933	5.60277	17.7742	3.98777	4.61239	5.08707	4.59109	5.55113	7.07535	6.62724	4.77011	3.68839	1.44608	3.21838	2.23922	4.86526	3.85004	3.82027
Bank Swallow	Riparia riparia	ENDANGERED_1	2050	A2	LC			10	10	10				NA	NA	NA	NA	NA	NA	NA	NA	NA	NA	NA	NA	NA	NA	NA	NA	NA	NA	11.1933	5.60277	17.7742	3.98777	4.61239	5.08707	4.59109	5.55113	7.07535	6.62724	4.77011	3.68839	1.44608	3.21838	2.23922	4.86526	3.85004	3.82027
Bank Swallow	Riparia riparia	ENDANGERED_1	2050	A2	LC			10	10	10				NA	NA	NA	NA	NA	NA	NA	NA	NA	NA	NA	NA	NA	NA	NA	NA	NA	NA	11.1933	5.60277	17.7742	3.98777	4.61239	5.08707	4.59109	5.55113	7.07535	6.62724	4.77011	3.68839	1.44608	3.21838	2.23922	4.86526	3.85004	3.82027
Bank Swallow	Riparia riparia	ENDANGERED_1	2050	B2	LC			10	10	10				NA	NA	NA	NA	NA	NA	NA	NA	NA	NA	NA	NA	NA	NA	NA	NA	NA	NA	11.1933	5.60277	17.7742	3.98777	4.61239	5.08707	4.59109	5.55113	7.07535	6.62724	4.77011	3.68839	1.44608	3.21838	2.23922	4.86526	3.85004	3.82027
Bank Swallow	Riparia riparia	ENDANGERED_1	2050	B2	LC			10	10	10				NA	NA	NA	NA	NA	NA	NA	NA	NA	NA	NA	NA	NA	NA	NA	NA	NA	NA	11.1933	5.60277	17.7742	3.98777	4.61239	5.08707	4.59109	5.55113	7.07535	6.62724	4.77011	3.68839	1.44608	3.21838	2.23922	4.86526	3.85004	3.82027
Bank Swallow	Riparia riparia	ENDANGERED_1	2050	B2	LC			10	10	10				NA	NA	NA	NA	NA	NA	NA	NA	NA	NA	NA	NA	NA	NA	NA	NA	NA	NA	11.1933	5.60277	17.7742	3.98777	4.61239	5.08707	4.59109	5.55113	7.07535	6.62724	4.77011	3.68839	1.44608	3.21838	2.23922	4.86526	3.85004	3.82027
Bank Swallow	Riparia riparia	ENDANGERED_1	2050	B2	LC			10	10	10				NA	NA	NA	NA	NA	NA	NA	NA	NA	NA	NA	NA	NA	NA	NA	NA	NA	NA	11.1933	5.60277	17.7742	3.98777	4.61239	5.08707	4.59109	5.55113	7.07535	6.62724	4.77011	3.68839	1.44608	3.21838	2.23922	4.86526	3.85004	3.82027
Bank Swallow	Riparia riparia	ENDANGERED_1	2080	A1B	LC			10	10	10				NA	NA	NA	NA	NA	NA	NA	NA	NA	NA	NA	NA	NA	NA	NA	NA	NA	NA	11.1933	5.60277	17.7742	3.98777	4.61239	5.08707	4.59109	5.55113	7.07535	6.62724	4.77011	3.68839	1.44608	3.21838	2.23922	4.86526	3.85004	3.82027
Bank Swallow	Riparia riparia	ENDANGERED_1	2080	A1B	LC			10	10	10				NA	NA	NA	NA	NA	NA	NA	NA	NA	NA	NA	NA	NA	NA	NA	NA	NA	NA	11.1933	5.60277	17.7742	3.98777	4.61239	5.08707	4.59109	5.55113	7.07535	6.62724	4.77011	3.68839	1.44608	3.21838	2.23922	4.86526	3.85004	3.82027
Bank Swallow	Riparia riparia	ENDANGERED_1	2080	A1B	LC			10	10	10				NA	NA	NA	NA	NA	NA	NA	NA	NA	NA	NA	NA	NA	NA	NA	NA	NA	NA	11.1933	5.60277	17.7742	3.98777	4.61239	5.08707	4.59109	5.55113	7.07535	6.62724	4.77011	3.68839	1.44608	3.21838	2.23922	4.86526	3.85004	3.82027
Bank Swallow	Riparia riparia	ENDANGERED_1	2080	A1B	LC			10	10	10				NA	NA	NA	NA	NA	NA	NA	NA	NA	NA	NA	NA	NA	NA	NA	NA	NA	NA	11.1933	5.60277	17.7742	3.98777	4.61239	5.08707	4.59109	5.55113	7.07535	6.62724	4.77011	3.68839	1.44608	3.21838	2.23922	4.86526	3.85004	3.82027
Bank Swallow	Riparia riparia	ENDANGERED_1	2080	A2	LC			10	10	10				NA	NA	NA	NA	NA	NA	NA	NA	NA	NA	NA	NA	NA	NA	NA	NA	NA	NA	11.1933	5.60277	17.7742	3.98777	4.61239	5.08707	4.59109	5.55113	7.07535	6.62724	4.77011	3.68839	1.44608	3.21838	2.23922	4.86526	3.85004	3.82027
Bank Swallow	Riparia riparia	ENDANGERED_1	2080	A2	LC			10	10	10				NA	NA	NA	NA	NA	NA	NA	NA	NA	NA	NA	NA	NA	NA	NA	NA	NA	NA	11.1933	5.60277	17.7742	3.98777	4.61239	5.08707	4.59109	5.55113	7.07535	6.62724	4.77011	3.68839	1.44608	3.21838	2.23922	4.86526	3.85004	3.82027
Bank Swallow	Riparia riparia	ENDANGERED_1	2080	A2	LC			10	10	10				NA	NA	NA	NA	NA	NA	NA	NA	NA	NA	NA	NA	NA	NA	NA	NA	NA	NA	11.1933	5.60277	17.7742	3.98777	4.61239	5.08707	4.59109	5.55113	7.07535	6.62724	4.77011	3.68839	1.44608	3.21838	2.23922	4.86526	3.85004	3.82027
Bank Swallow	Riparia riparia	ENDANGERED_1	2080	A2	LC			10	10	10				NA	NA	NA	NA	NA	NA	NA	NA	NA	NA	NA	NA	NA	NA	NA	NA	NA	NA	11.1933	5.60277	17.7742	3.98777	4.61239	5.08707	4.59109	5.55113	7.07535	6.62724	4.77011	3.68839	1.44608	3.21838	2.23922	4.86526	3.85004	3.82027
Bank Swallow	Riparia riparia	ENDANGERED_1	2080	B2	LC			10	10	10				NA	NA	NA	NA	NA	NA	NA	NA	NA	NA	NA	NA	NA	NA	NA	NA	NA	NA	11.1933	5.60277	17.7742	3.98777	4.61239	5.08707	4.59109	5.55113	7.07535	6.62724	4.77011	3.68839	1.44608	3.21838	2.23922	4.86526	3.85004	3.82027
Bank Swallow	Riparia riparia	ENDANGERED_1	2080	B2	LC			10	10	10				NA	NA	NA	NA	NA	NA	NA	NA	NA	NA	NA	NA	NA	NA	NA	NA	NA	NA	11.1933	5.60277	17.7742	3.98777	4.61239	5.08707	4.59109	5.55113	7.07535	6.62724	4.77011	3.68839	1.44608	3.21838	2.23922	4.86526	3.85004	3.82027
Bank Swallow	Riparia riparia	ENDANGERED_1	2080	B2	LC			10	10	10				NA	NA	NA	NA	NA	NA	NA	NA	NA	NA	NA	NA	NA	NA	NA	NA	NA	NA	11.1933	5.60277	17.7742	3.98777	4.61239	5.08707	4.59109	5.55113	7.07535	6.62724	4.77011	3.68839	1.44608	3.21838	2.23922	4.86526	3.85004	3.82027
Bank Swallow	Riparia riparia	ENDANGERED_1	2080	B2	LC			10	10	10				NA	NA	NA	NA	NA	NA	NA	NA	NA	NA	NA	NA	NA	NA	NA	NA	NA	NA	11.1933	5.60277	17.7742	3.98777	4.61239	5.08707	4.59109	5.55113	7.07535	6.62724	4.77011	3.68839	1.44608	3.21838	2.23922	4.86526	3.85004	3.82027
Barn Owl	Tyto alba	THREATENED_1	2020	A1B	LC			9	9	9				5.84969	4.61647	6.01096	3.65782	9.2105	2.81406	2.76422	3.59328	3.31282	9.77585	2.58485	1.76458	0.876182	1.9301	2.53346	21.5067	2.97306	14.2254	NA	NA	NA	NA	NA	NA	NA	NA	NA	NA	NA	NA	NA	NA	NA	NA	NA	NA
Barn Owl	Tyto alba	THREATENED_1	2020	A1B	LC			9	9	9				5.84969	4.61647	6.01096	3.65782	9.2105	2.81406	2.76422	3.59328	3.31282	9.77585	2.58485	1.76458	0.876182	1.9301	2.53346	21.5067	2.97306	14.2254	NA	NA	NA	NA	NA	NA	NA	NA	NA	NA	NA	NA	NA	NA	NA	NA	NA	NA
Barn Owl	Tyto alba	THREATENED_1	2020	A1B	LC			9	9	9				5.84969	4.61647	6.01096	3.65782	9.2105	2.81406	2.76422	3.59328	3.31282	9.77585	2.58485	1.76458	0.876182	1.9301	2.53346	21.5067	2.97306	14.2254	NA	NA	NA	NA	NA	NA	NA	NA	NA	NA	NA	NA	NA	NA	NA	NA	NA	NA
Barn Owl	Tyto alba	THREATENED_1	2020	A1B	LC			9	9	9				5.84969	4.61647	6.01096	3.65782	9.2105	2.81406	2.76422	3.59328	3.31282	9.77585	2.58485	1.76458	0.876182	1.9301	2.53346	21.5067	2.97306	14.2254	NA	NA	NA	NA	NA	NA	NA	NA	NA	NA	NA	NA	NA	NA	NA	NA	NA	NA
Barn Owl	Tyto alba	THREATENED_1	2020	A1B	LC			9	9	9				5.84969	4.61647	6.01096	3.65782	9.2105	2.81406	2.76422	3.59328	3.31282	9.77585	2.58485	1.76458	0.876182	1.9301	2.53346	21.5067	2.97306	14.2254	NA	NA	NA	NA	NA	NA	NA	NA	NA	NA	NA	NA	NA	NA	NA	NA	NA	NA
Barn Owl	Tyto alba	THREATENED_1	2020	A1B	LC			9	9	9				5.84969	4.61647	6.01096	3.65782	9.2105	2.81406	2.76422	3.59328	3.31282	9.77585	2.58485	1.76458	0.876182	1.9301	2.53346	21.5067	2.97306	14.2254	NA	NA	NA	NA	NA	NA	NA	NA	NA	NA	NA	NA	NA	NA	NA	NA	NA	NA
Barn Owl	Tyto alba	THREATENED_1	2020	A1B	LC			9	9	9				5.84969	4.61647	6.01096	3.65782	9.2105	2.81406	2.76422	3.59328	3.31282	9.77585	2.58485	1.76458	0.876182	1.9301	2.53346	21.5067	2.97306	14.2254	NA	NA	NA	NA	NA	NA	NA	NA	NA	NA	NA	NA	NA	NA	NA	NA	NA	NA
Barn Owl	Tyto alba	THREATENED_1	2020	A2	LC			9	9	9				5.84969	4.61647	6.01096	3.65782	9.2105	2.81406	2.76422	3.59328	3.31282	9.77585	2.58485	1.76458	0.876182	1.9301	2.53346	21.5067	2.97306	14.2254	NA	NA	NA	NA	NA	NA	NA	NA	NA	NA	NA	NA	NA	NA	NA	NA	NA	NA
Barn Owl	Tyto alba	THREATENED_1	2020	A2	LC			9	9	9				5.84969	4.61647	6.01096	3.65782	9.2105	2.81406	2.76422	3.59328	3.31282	9.77585	2.58485	1.76458	0.876182	1.9301	2.53346	21.5067	2.97306	14.2254	NA	NA	NA	NA	NA	NA	NA	NA	NA	NA	NA	NA	NA	NA	NA	NA	NA	NA
Barn Owl	Tyto alba	THREATENED_1	2020	A2	LC			9	9	9				5.84969	4.61647	6.01096	3.65782	9.2105	2.81406	2.76422	3.59328	3.31282	9.77585	2.58485	1.76458	0.876182	1.9301	2.53346	21.5067	2.97306	14.2254	NA	NA	NA	NA	NA	NA	NA	NA	NA	NA	NA	NA	NA	NA	NA	NA	NA	NA
Barn Owl	Tyto alba	THREATENED_1	2020	A2	LC			9	9	9				5.84969	4.61647	6.01096	3.65782	9.2105	2.81406	2.76422	3.59328	3.31282	9.77585	2.58485	1.76458	0.876182	1.9301	2.53346	21.5067	2.97306	14.2254	NA	NA	NA	NA	NA	NA	NA	NA	NA	NA	NA	NA	NA	NA	NA	NA	NA	NA
Barn Owl	Tyto alba	THREATENED_1	2020	A2	LC			9	9	9				5.84969	4.61647	6.01096	3.65782	9.2105	2.81406	2.76422	3.59328	3.31282	9.77585	2.58485	1.76458	0.876182	1.9301	2.53346	21.5067	2.97306	14.2254	NA	NA	NA	NA	NA	NA	NA	NA	NA	NA	NA	NA	NA	NA	NA	NA	NA	NA
Barn Owl	Tyto alba	THREATENED_1	2020	A2	LC			9	9	9				5.84969	4.61647	6.01096	3.65782	9.2105	2.81406	2.76422	3.59328	3.31282	9.77585	2.58485	1.76458	0.876182	1.9301	2.53346	21.5067	2.97306	14.2254	NA	NA	NA	NA	NA	NA	NA	NA	NA	NA	NA	NA	NA	NA	NA	NA	NA	NA
Barn Owl	Tyto alba	THREATENED_1	2020	A2	LC			9	9	9				5.84969	4.61647	6.01096	3.65782	9.2105	2.81406	2.76422	3.59328	3.31282	9.77585	2.58485	1.76458	0.876182	1.9301	2.53346	21.5067	2.97306	14.2254	NA	NA	NA	NA	NA	NA	NA	NA	NA	NA	NA	NA	NA	NA	NA	NA	NA	NA
Barn Owl	Tyto alba	THREATENED_1	2020	B2	LC			9	9	9				5.84969	4.61647	6.01096	3.65782	9.2105	2.81406	2.76422	3.59328	3.31282	9.77585	2.58485	1.76458	0.876182	1.9301	2.53346	21.5067	2.97306	14.2254	NA	NA	NA	NA	NA	NA	NA	NA	NA	NA	NA	NA	NA	NA	NA	NA	NA	NA
Barn Owl	Tyto alba	THREATENED_1	2020	B2	LC			9	9	9				5.84969	4.61647	6.01096	3.65782	9.2105	2.81406	2.76422	3.59328	3.31282	9.77585	2.58485	1.76458	0.876182	1.9301	2.53346	21.5067	2.97306	14.2254	NA	NA	NA	NA	NA	NA	NA	NA	NA	NA	NA	NA	NA	NA	NA	NA	NA	NA
Barn Owl	Tyto alba	THREATENED_1	2020	B2	LC			9	9	9				5.84969	4.61647	6.01096	3.65782	9.2105	2.81406	2.76422	3.59328	3.31282	9.77585	2.58485	1.76458	0.876182	1.9301	2.53346	21.5067	2.97306	14.2254	NA	NA	NA	NA	NA	NA	NA	NA	NA	NA	NA	NA	NA	NA	NA	NA	NA	NA
Barn Owl	Tyto alba	THREATENED_1	2020	B2	LC			9	9	9				5.84969	4.61647	6.01096	3.65782	9.2105	2.81406	2.76422	3.59328	3.31282	9.77585	2.58485	1.76458	0.876182	1.9301	2.53346	21.5067	2.97306	14.2254	NA	NA	NA	NA	NA	NA	NA	NA	NA	NA	NA	NA	NA	NA	NA	NA	NA	NA
Barn Owl	Tyto alba	THREATENED_1	2020	B2	LC			9	9	9				5.84969	4.61647	6.01096	3.65782	9.2105	2.81406	2.76422	3.59328	3.31282	9.77585	2.58485	1.76458	0.876182	1.9301	2.53346	21.5067	2.97306	14.2254	NA	NA	NA	NA	NA	NA	NA	NA	NA	NA	NA	NA	NA	NA	NA	NA	NA	NA
Barn Owl	Tyto alba	THREATENED_1	2020	B2	LC			9	9	9				5.84969	4.61647	6.01096	3.65782	9.2105	2.81406	2.76422	3.59328	3.31282	9.77585	2.58485	1.76458	0.876182	1.9301	2.53346	21.5067	2.97306	14.2254	NA	NA	NA	NA	NA	NA	NA	NA	NA	NA	NA	NA	NA	NA	NA	NA	NA	NA
Barn Owl	Tyto alba	THREATENED_1	2020	B2	LC			9	9	9				5.84969	4.61647	6.01096	3.65782	9.2105	2.81406	2.76422	3.59328	3.31282	9.77585	2.58485	1.76458	0.876182	1.9301	2.53346	21.5067	2.97306	14.2254	NA	NA	NA	NA	NA	NA	NA	NA	NA	NA	NA	NA	NA	NA	NA	NA	NA	NA
Barn Owl	Tyto alba	THREATENED_1	2050	A1B	LC			9	9	9				5.84969	4.61647	6.01096	3.65782	9.2105	2.81406	2.76422	3.59328	3.31282	9.77585	2.58485	1.76458	0.876182	1.9301	2.53346	21.5067	2.97306	14.2254	NA	NA	NA	NA	NA	NA	NA	NA	NA	NA	NA	NA	NA	NA	NA	NA	NA	NA
Barn Owl	Tyto alba	THREATENED_1	2050	A1B	LC			9	9	9				5.84969	4.61647	6.01096	3.65782	9.2105	2.81406	2.76422	3.59328	3.31282	9.77585	2.58485	1.76458	0.876182	1.9301	2.53346	21.5067	2.97306	14.2254	NA	NA	NA	NA	NA	NA	NA	NA	NA	NA	NA	NA	NA	NA	NA	NA	NA	NA
Barn Owl	Tyto alba	THREATENED_1	2050	A1B	LC			9	9	9				5.84969	4.61647	6.01096	3.65782	9.2105	2.81406	2.76422	3.59328	3.31282	9.77585	2.58485	1.76458	0.876182	1.9301	2.53346	21.5067	2.97306	14.2254	NA	NA	NA	NA	NA	NA	NA	NA	NA	NA	NA	NA	NA	NA	NA	NA	NA	NA
Barn Owl	Tyto alba	THREATENED_1	2050	A1B	LC			9	9	9				5.84969	4.61647	6.01096	3.65782	9.2105	2.81406	2.76422	3.59328	3.31282	9.77585	2.58485	1.76458	0.876182	1.9301	2.53346	21.5067	2.97306	14.2254	NA	NA	NA	NA	NA	NA	NA	NA	NA	NA	NA	NA	NA	NA	NA	NA	NA	NA
Barn Owl	Tyto alba	THREATENED_1	2050	A1B	LC			9	9	9				5.84969	4.61647	6.01096	3.65782	9.2105	2.81406	2.76422	3.59328	3.31282	9.77585	2.58485	1.76458	0.876182	1.9301	2.53346	21.5067	2.97306	14.2254	NA	NA	NA	NA	NA	NA	NA	NA	NA	NA	NA	NA	NA	NA	NA	NA	NA	NA
Barn Owl	Tyto alba	THREATENED_1	2050	A1B	LC			9	9	9				5.84969	4.61647	6.01096	3.65782	9.2105	2.81406	2.76422	3.59328	3.31282	9.77585	2.58485	1.76458	0.876182	1.9301	2.53346	21.5067	2.97306	14.2254	NA	NA	NA	NA	NA	NA	NA	NA	NA	NA	NA	NA	NA	NA	NA	NA	NA	NA
Barn Owl	Tyto alba	THREATENED_1	2050	A1B	LC			9	9	9				5.84969	4.61647	6.01096	3.65782	9.2105	2.81406	2.76422	3.59328	3.31282	9.77585	2.58485	1.76458	0.876182	1.9301	2.53346	21.5067	2.97306	14.2254	NA	NA	NA	NA	NA	NA	NA	NA	NA	NA	NA	NA	NA	NA	NA	NA	NA	NA
Barn Owl	Tyto alba	THREATENED_1	2050	A2	LC			9	9	9				5.84969	4.61647	6.01096	3.65782	9.2105	2.81406	2.76422	3.59328	3.31282	9.77585	2.58485	1.76458	0.876182	1.9301	2.53346	21.5067	2.97306	14.2254	NA	NA	NA	NA	NA	NA	NA	NA	NA	NA	NA	NA	NA	NA	NA	NA	NA	NA
Barn Owl	Tyto alba	THREATENED_1	2050	A2	LC			9	9	9				5.84969	4.61647	6.01096	3.65782	9.2105	2.81406	2.76422	3.59328	3.31282	9.77585	2.58485	1.76458	0.876182	1.9301	2.53346	21.5067	2.97306	14.2254	NA	NA	NA	NA	NA	NA	NA	NA	NA	NA	NA	NA	NA	NA	NA	NA	NA	NA
Barn Owl	Tyto alba	THREATENED_1	2050	A2	LC			9	9	9				5.84969	4.61647	6.01096	3.65782	9.2105	2.81406	2.76422	3.59328	3.31282	9.77585	2.58485	1.76458	0.876182	1.9301	2.53346	21.5067	2.97306	14.2254	NA	NA	NA	NA	NA	NA	NA	NA	NA	NA	NA	NA	NA	NA	NA	NA	NA	NA
Barn Owl	Tyto alba	THREATENED_1	2050	A2	LC			9	9	9				5.84969	4.61647	6.01096	3.65782	9.2105	2.81406	2.76422	3.59328	3.31282	9.77585	2.58485	1.76458	0.876182	1.9301	2.53346	21.5067	2.97306	14.2254	NA	NA	NA	NA	NA	NA	NA	NA	NA	NA	NA	NA	NA	NA	NA	NA	NA	NA
Barn Owl	Tyto alba	THREATENED_1	2050	A2	LC			9	9	9				5.84969	4.61647	6.01096	3.65782	9.2105	2.81406	2.76422	3.59328	3.31282	9.77585	2.58485	1.76458	0.876182	1.9301	2.53346	21.5067	2.97306	14.2254	NA	NA	NA	NA	NA	NA	NA	NA	NA	NA	NA	NA	NA	NA	NA	NA	NA	NA
Barn Owl	Tyto alba	THREATENED_1	2050	A2	LC			9	9	9				5.84969	4.61647	6.01096	3.65782	9.2105	2.81406	2.76422	3.59328	3.31282	9.77585	2.58485	1.76458	0.876182	1.9301	2.53346	21.5067	2.97306	14.2254	NA	NA	NA	NA	NA	NA	NA	NA	NA	NA	NA	NA	NA	NA	NA	NA	NA	NA
Barn Owl	Tyto alba	THREATENED_1	2050	A2	LC			9	9	9				5.84969	4.61647	6.01096	3.65782	9.2105	2.81406	2.76422	3.59328	3.31282	9.77585	2.58485	1.76458	0.876182	1.9301	2.53346	21.5067	2.97306	14.2254	NA	NA	NA	NA	NA	NA	NA	NA	NA	NA	NA	NA	NA	NA	NA	NA	NA	NA
Barn Owl	Tyto alba	THREATENED_1	2050	B2	LC			9	9	9				5.84969	4.61647	6.01096	3.65782	9.2105	2.81406	2.76422	3.59328	3.31282	9.77585	2.58485	1.76458	0.876182	1.9301	2.53346	21.5067	2.97306	14.2254	NA	NA	NA	NA	NA	NA	NA	NA	NA	NA	NA	NA	NA	NA	NA	NA	NA	NA
Barn Owl	Tyto alba	THREATENED_1	2050	B2	LC			9	9	9				5.84969	4.61647	6.01096	3.65782	9.2105	2.81406	2.76422	3.59328	3.31282	9.77585	2.58485	1.76458	0.876182	1.9301	2.53346	21.5067	2.97306	14.2254	NA	NA	NA	NA	NA	NA	NA	NA	NA	NA	NA	NA	NA	NA	NA	NA	NA	NA
Barn Owl	Tyto alba	THREATENED_1	2050	B2	LC			9	9	9				5.84969	4.61647	6.01096	3.65782	9.2105	2.81406	2.76422	3.59328	3.31282	9.77585	2.58485	1.76458	0.876182	1.9301	2.53346	21.5067	2.97306	14.2254	NA	NA	NA	NA	NA	NA	NA	NA	NA	NA	NA	NA	NA	NA	NA	NA	NA	NA
Barn Owl	Tyto alba	THREATENED_1	2050	B2	LC			9	9	9				5.84969	4.61647	6.01096	3.65782	9.2105	2.81406	2.76422	3.59328	3.31282	9.77585	2.58485	1.76458	0.876182	1.9301	2.53346	21.5067	2.97306	14.2254	NA	NA	NA	NA	NA	NA	NA	NA	NA	NA	NA	NA	NA	NA	NA	NA	NA	NA
Barn Owl	Tyto alba	THREATENED_1	2050	B2	LC			9	9	9				5.84969	4.61647	6.01096	3.65782	9.2105	2.81406	2.76422	3.59328	3.31282	9.77585	2.58485	1.76458	0.876182	1.9301	2.53346	21.5067	2.97306	14.2254	NA	NA	NA	NA	NA	NA	NA	NA	NA	NA	NA	NA	NA	NA	NA	NA	NA	NA
Barn Owl	Tyto alba	THREATENED_1	2050	B2	LC			9	9	9				5.84969	4.61647	6.01096	3.65782	9.2105	2.81406	2.76422	3.59328	3.31282	9.77585	2.58485	1.76458	0.876182	1.9301	2.53346	21.5067	2.97306	14.2254	NA	NA	NA	NA	NA	NA	NA	NA	NA	NA	NA	NA	NA	NA	NA	NA	NA	NA
Barn Owl	Tyto alba	THREATENED_1	2050	B2	LC			9	9	9				5.84969	4.61647	6.01096	3.65782	9.2105	2.81406	2.76422	3.59328	3.31282	9.77585	2.58485	1.76458	0.876182	1.9301	2.53346	21.5067	2.97306	14.2254	NA	NA	NA	NA	NA	NA	NA	NA	NA	NA	NA	NA	NA	NA	NA	NA	NA	NA
Barn Owl	Tyto alba	THREATENED_1	2080	A1B	LC			9	9	9				5.84969	4.61647	6.01096	3.65782	9.2105	2.81406	2.76422	3.59328	3.31282	9.77585	2.58485	1.76458	0.876182	1.9301	2.53346	21.5067	2.97306	14.2254	NA	NA	NA	NA	NA	NA	NA	NA	NA	NA	NA	NA	NA	NA	NA	NA	NA	NA
Barn Owl	Tyto alba	THREATENED_1	2080	A1B	LC			9	9	9				5.84969	4.61647	6.01096	3.65782	9.2105	2.81406	2.76422	3.59328	3.31282	9.77585	2.58485	1.76458	0.876182	1.9301	2.53346	21.5067	2.97306	14.2254	NA	NA	NA	NA	NA	NA	NA	NA	NA	NA	NA	NA	NA	NA	NA	NA	NA	NA
Barn Owl	Tyto alba	THREATENED_1	2080	A1B	LC			9	9	9				5.84969	4.61647	6.01096	3.65782	9.2105	2.81406	2.76422	3.59328	3.31282	9.77585	2.58485	1.76458	0.876182	1.9301	2.53346	21.5067	2.97306	14.2254	NA	NA	NA	NA	NA	NA	NA	NA	NA	NA	NA	NA	NA	NA	NA	NA	NA	NA
Barn Owl	Tyto alba	THREATENED_1	2080	A1B	LC			9	9	9				5.84969	4.61647	6.01096	3.65782	9.2105	2.81406	2.76422	3.59328	3.31282	9.77585	2.58485	1.76458	0.876182	1.9301	2.53346	21.5067	2.97306	14.2254	NA	NA	NA	NA	NA	NA	NA	NA	NA	NA	NA	NA	NA	NA	NA	NA	NA	NA
Barn Owl	Tyto alba	THREATENED_1	2080	A1B	LC			9	9	9				5.84969	4.61647	6.01096	3.65782	9.2105	2.81406	2.76422	3.59328	3.31282	9.77585	2.58485	1.76458	0.876182	1.9301	2.53346	21.5067	2.97306	14.2254	NA	NA	NA	NA	NA	NA	NA	NA	NA	NA	NA	NA	NA	NA	NA	NA	NA	NA
Barn Owl	Tyto alba	THREATENED_1	2080	A1B	LC			9	9	9				5.84969	4.61647	6.01096	3.65782	9.2105	2.81406	2.76422	3.59328	3.31282	9.77585	2.58485	1.76458	0.876182	1.9301	2.53346	21.5067	2.97306	14.2254	NA	NA	NA	NA	NA	NA	NA	NA	NA	NA	NA	NA	NA	NA	NA	NA	NA	NA
Barn Owl	Tyto alba	THREATENED_1	2080	A1B	LC			9	9	9				5.84969	4.61647	6.01096	3.65782	9.2105	2.81406	2.76422	3.59328	3.31282	9.77585	2.58485	1.76458	0.876182	1.9301	2.53346	21.5067	2.97306	14.2254	NA	NA	NA	NA	NA	NA	NA	NA	NA	NA	NA	NA	NA	NA	NA	NA	NA	NA
Barn Owl	Tyto alba	THREATENED_1	2080	A2	LC			9	9	9				5.84969	4.61647	6.01096	3.65782	9.2105	2.81406	2.76422	3.59328	3.31282	9.77585	2.58485	1.76458	0.876182	1.9301	2.53346	21.5067	2.97306	14.2254	NA	NA	NA	NA	NA	NA	NA	NA	NA	NA	NA	NA	NA	NA	NA	NA	NA	NA
Barn Owl	Tyto alba	THREATENED_1	2080	A2	LC			9	9	9				5.84969	4.61647	6.01096	3.65782	9.2105	2.81406	2.76422	3.59328	3.31282	9.77585	2.58485	1.76458	0.876182	1.9301	2.53346	21.5067	2.97306	14.2254	NA	NA	NA	NA	NA	NA	NA	NA	NA	NA	NA	NA	NA	NA	NA	NA	NA	NA
Barn Owl	Tyto alba	THREATENED_1	2080	A2	LC			9	9	9				5.84969	4.61647	6.01096	3.65782	9.2105	2.81406	2.76422	3.59328	3.31282	9.77585	2.58485	1.76458	0.876182	1.9301	2.53346	21.5067	2.97306	14.2254	NA	NA	NA	NA	NA	NA	NA	NA	NA	NA	NA	NA	NA	NA	NA	NA	NA	NA
Barn Owl	Tyto alba	THREATENED_1	2080	A2	LC			9	9	9				5.84969	4.61647	6.01096	3.65782	9.2105	2.81406	2.76422	3.59328	3.31282	9.77585	2.58485	1.76458	0.876182	1.9301	2.53346	21.5067	2.97306	14.2254	NA	NA	NA	NA	NA	NA	NA	NA	NA	NA	NA	NA	NA	NA	NA	NA	NA	NA
Barn Owl	Tyto alba	THREATENED_1	2080	A2	LC			9	9	9				5.84969	4.61647	6.01096	3.65782	9.2105	2.81406	2.76422	3.59328	3.31282	9.77585	2.58485	1.76458	0.876182	1.9301	2.53346	21.5067	2.97306	14.2254	NA	NA	NA	NA	NA	NA	NA	NA	NA	NA	NA	NA	NA	NA	NA	NA	NA	NA
Barn Owl	Tyto alba	THREATENED_1	2080	A2	LC			9	9	9				5.84969	4.61647	6.01096	3.65782	9.2105	2.81406	2.76422	3.59328	3.31282	9.77585	2.58485	1.76458	0.876182	1.9301	2.53346	21.5067	2.97306	14.2254	NA	NA	NA	NA	NA	NA	NA	NA	NA	NA	NA	NA	NA	NA	NA	NA	NA	NA
Barn Owl	Tyto alba	THREATENED_1	2080	A2	LC			9	9	9				5.84969	4.61647	6.01096	3.65782	9.2105	2.81406	2.76422	3.59328	3.31282	9.77585	2.58485	1.76458	0.876182	1.9301	2.53346	21.5067	2.97306	14.2254	NA	NA	NA	NA	NA	NA	NA	NA	NA	NA	NA	NA	NA	NA	NA	NA	NA	NA
Barn Owl	Tyto alba	THREATENED_1	2080	B2	LC			9	9	9				5.84969	4.61647	6.01096	3.65782	9.2105	2.81406	2.76422	3.59328	3.31282	9.77585	2.58485	1.76458	0.876182	1.9301	2.53346	21.5067	2.97306	14.2254	NA	NA	NA	NA	NA	NA	NA	NA	NA	NA	NA	NA	NA	NA	NA	NA	NA	NA
Barn Owl	Tyto alba	THREATENED_1	2080	B2	LC			9	9	9				5.84969	4.61647	6.01096	3.65782	9.2105	2.81406	2.76422	3.59328	3.31282	9.77585	2.58485	1.76458	0.876182	1.9301	2.53346	21.5067	2.97306	14.2254	NA	NA	NA	NA	NA	NA	NA	NA	NA	NA	NA	NA	NA	NA	NA	NA	NA	NA
Barn Owl	Tyto alba	THREATENED_1	2080	B2	LC			9	9	9				5.84969	4.61647	6.01096	3.65782	9.2105	2.81406	2.76422	3.59328	3.31282	9.77585	2.58485	1.76458	0.876182	1.9301	2.53346	21.5067	2.97306	14.2254	NA	NA	NA	NA	NA	NA	NA	NA	NA	NA	NA	NA	NA	NA	NA	NA	NA	NA
Barn Owl	Tyto alba	THREATENED_1	2080	B2	LC			9	9	9				5.84969	4.61647	6.01096	3.65782	9.2105	2.81406	2.76422	3.59328	3.31282	9.77585	2.58485	1.76458	0.876182	1.9301	2.53346	21.5067	2.97306	14.2254	NA	NA	NA	NA	NA	NA	NA	NA	NA	NA	NA	NA	NA	NA	NA	NA	NA	NA
Barn Owl	Tyto alba	THREATENED_1	2080	B2	LC			9	9	9				5.84969	4.61647	6.01096	3.65782	9.2105	2.81406	2.76422	3.59328	3.31282	9.77585	2.58485	1.76458	0.876182	1.9301	2.53346	21.5067	2.97306	14.2254	NA	NA	NA	NA	NA	NA	NA	NA	NA	NA	NA	NA	NA	NA	NA	NA	NA	NA
Barn Owl	Tyto alba	THREATENED_1	2080	B2	LC			9	9	9				5.84969	4.61647	6.01096	3.65782	9.2105	2.81406	2.76422	3.59328	3.31282	9.77585	2.58485	1.76458	0.876182	1.9301	2.53346	21.5067	2.97306	14.2254	NA	NA	NA	NA	NA	NA	NA	NA	NA	NA	NA	NA	NA	NA	NA	NA	NA	NA
Barn Owl	Tyto alba	THREATENED_1	2080	B2	LC			9	9	9				5.84969	4.61647	6.01096	3.65782	9.2105	2.81406	2.76422	3.59328	3.31282	9.77585	2.58485	1.76458	0.876182	1.9301	2.53346	21.5067	2.97306	14.2254	NA	NA	NA	NA	NA	NA	NA	NA	NA	NA	NA	NA	NA	NA	NA	NA	NA	NA
Barn Swallow	Hirundo rustica	STABLE	2020	A1B	LC			8	8	8			Y	4.06293	2.99309	11.9612	4.36973	8.33248	3.7626	4.05893	3.50541	3.90389	8.89937	5.59088	3.28591	0.176797	2.88803	0.527715	17.6701	3.95601	10.0549	8.05796	5.03658	11.0934	3.24775	1.97664	2.66645	6.27703	2.05842	24.5401	5.18515	4.14781	1.62281	1.60788	2.89118	1.48836	12.2195	2.76623	3.11678
Barn Swallow	Hirundo rustica	STABLE	2020	A1B	LC			8	8	8			Y	4.06293	2.99309	11.9612	4.36973	8.33248	3.7626	4.05893	3.50541	3.90389	8.89937	5.59088	3.28591	0.176797	2.88803	0.527715	17.6701	3.95601	10.0549	8.05796	5.03658	11.0934	3.24775	1.97664	2.66645	6.27703	2.05842	24.5401	5.18515	4.14781	1.62281	1.60788	2.89118	1.48836	12.2195	2.76623	3.11678
Barn Swallow	Hirundo rustica	STABLE	2020	A1B	LC			8	8	8			Y	4.06293	2.99309	11.9612	4.36973	8.33248	3.7626	4.05893	3.50541	3.90389	8.89937	5.59088	3.28591	0.176797	2.88803	0.527715	17.6701	3.95601	10.0549	8.05796	5.03658	11.0934	3.24775	1.97664	2.66645	6.27703	2.05842	24.5401	5.18515	4.14781	1.62281	1.60788	2.89118	1.48836	12.2195	2.76623	3.11678
Barn Swallow	Hirundo rustica	STABLE	2020	A1B	LC			8	8	8			Y	4.06293	2.99309	11.9612	4.36973	8.33248	3.7626	4.05893	3.50541	3.90389	8.89937	5.59088	3.28591	0.176797	2.88803	0.527715	17.6701	3.95601	10.0549	8.05796	5.03658	11.0934	3.24775	1.97664	2.66645	6.27703	2.05842	24.5401	5.18515	4.14781	1.62281	1.60788	2.89118	1.48836	12.2195	2.76623	3.11678
Barn Swallow	Hirundo rustica	STABLE	2020	A1B	LC			8	8	8			Y	4.06293	2.99309	11.9612	4.36973	8.33248	3.7626	4.05893	3.50541	3.90389	8.89937	5.59088	3.28591	0.176797	2.88803	0.527715	17.6701	3.95601	10.0549	8.05796	5.03658	11.0934	3.24775	1.97664	2.66645	6.27703	2.05842	24.5401	5.18515	4.14781	1.62281	1.60788	2.89118	1.48836	12.2195	2.76623	3.11678
Barn Swallow	Hirundo rustica	STABLE	2020	A1B	LC			8	8	8			Y	4.06293	2.99309	11.9612	4.36973	8.33248	3.7626	4.05893	3.50541	3.90389	8.89937	5.59088	3.28591	0.176797	2.88803	0.527715	17.6701	3.95601	10.0549	8.05796	5.03658	11.0934	3.24775	1.97664	2.66645	6.27703	2.05842	24.5401	5.18515	4.14781	1.62281	1.60788	2.89118	1.48836	12.2195	2.76623	3.11678
Barn Swallow	Hirundo rustica	STABLE	2020	A2	LC			8	8	8			Y	4.06293	2.99309	11.9612	4.36973	8.33248	3.7626	4.05893	3.50541	3.90389	8.89937	5.59088	3.28591	0.176797	2.88803	0.527715	17.6701	3.95601	10.0549	8.05796	5.03658	11.0934	3.24775	1.97664	2.66645	6.27703	2.05842	24.5401	5.18515	4.14781	1.62281	1.60788	2.89118	1.48836	12.2195	2.76623	3.11678
Barn Swallow	Hirundo rustica	STABLE	2020	A2	LC			8	8	8			Y	4.06293	2.99309	11.9612	4.36973	8.33248	3.7626	4.05893	3.50541	3.90389	8.89937	5.59088	3.28591	0.176797	2.88803	0.527715	17.6701	3.95601	10.0549	8.05796	5.03658	11.0934	3.24775	1.97664	2.66645	6.27703	2.05842	24.5401	5.18515	4.14781	1.62281	1.60788	2.89118	1.48836	12.2195	2.76623	3.11678
Barn Swallow	Hirundo rustica	STABLE	2020	A2	LC			8	8	8			Y	4.06293	2.99309	11.9612	4.36973	8.33248	3.7626	4.05893	3.50541	3.90389	8.89937	5.59088	3.28591	0.176797	2.88803	0.527715	17.6701	3.95601	10.0549	8.05796	5.03658	11.0934	3.24775	1.97664	2.66645	6.27703	2.05842	24.5401	5.18515	4.14781	1.62281	1.60788	2.89118	1.48836	12.2195	2.76623	3.11678
Barn Swallow	Hirundo rustica	STABLE	2020	A2	LC			8	8	8			Y	4.06293	2.99309	11.9612	4.36973	8.33248	3.7626	4.05893	3.50541	3.90389	8.89937	5.59088	3.28591	0.176797	2.88803	0.527715	17.6701	3.95601	10.0549	8.05796	5.03658	11.0934	3.24775	1.97664	2.66645	6.27703	2.05842	24.5401	5.18515	4.14781	1.62281	1.60788	2.89118	1.48836	12.2195	2.76623	3.11678
Barn Swallow	Hirundo rustica	STABLE	2020	A2	LC			8	8	8			Y	4.06293	2.99309	11.9612	4.36973	8.33248	3.7626	4.05893	3.50541	3.90389	8.89937	5.59088	3.28591	0.176797	2.88803	0.527715	17.6701	3.95601	10.0549	8.05796	5.03658	11.0934	3.24775	1.97664	2.66645	6.27703	2.05842	24.5401	5.18515	4.14781	1.62281	1.60788	2.89118	1.48836	12.2195	2.76623	3.11678
Barn Swallow	Hirundo rustica	STABLE	2020	A2	LC			8	8	8			Y	4.06293	2.99309	11.9612	4.36973	8.33248	3.7626	4.05893	3.50541	3.90389	8.89937	5.59088	3.28591	0.176797	2.88803	0.527715	17.6701	3.95601	10.0549	8.05796	5.03658	11.0934	3.24775	1.97664	2.66645	6.27703	2.05842	24.5401	5.18515	4.14781	1.62281	1.60788	2.89118	1.48836	12.2195	2.76623	3.11678
Barn Swallow	Hirundo rustica	STABLE	2020	B2	LC			8	8	8			Y	4.06293	2.99309	11.9612	4.36973	8.33248	3.7626	4.05893	3.50541	3.90389	8.89937	5.59088	3.28591	0.176797	2.88803	0.527715	17.6701	3.95601	10.0549	8.05796	5.03658	11.0934	3.24775	1.97664	2.66645	6.27703	2.05842	24.5401	5.18515	4.14781	1.62281	1.60788	2.89118	1.48836	12.2195	2.76623	3.11678
Barn Swallow	Hirundo rustica	STABLE	2020	B2	LC			8	8	8			Y	4.06293	2.99309	11.9612	4.36973	8.33248	3.7626	4.05893	3.50541	3.90389	8.89937	5.59088	3.28591	0.176797	2.88803	0.527715	17.6701	3.95601	10.0549	8.05796	5.03658	11.0934	3.24775	1.97664	2.66645	6.27703	2.05842	24.5401	5.18515	4.14781	1.62281	1.60788	2.89118	1.48836	12.2195	2.76623	3.11678
Barn Swallow	Hirundo rustica	STABLE	2020	B2	LC			8	8	8			Y	4.06293	2.99309	11.9612	4.36973	8.33248	3.7626	4.05893	3.50541	3.90389	8.89937	5.59088	3.28591	0.176797	2.88803	0.527715	17.6701	3.95601	10.0549	8.05796	5.03658	11.0934	3.24775	1.97664	2.66645	6.27703	2.05842	24.5401	5.18515	4.14781	1.62281	1.60788	2.89118	1.48836	12.2195	2.76623	3.11678
Barn Swallow	Hirundo rustica	STABLE	2020	B2	LC			8	8	8			Y	4.06293	2.99309	11.9612	4.36973	8.33248	3.7626	4.05893	3.50541	3.90389	8.89937	5.59088	3.28591	0.176797	2.88803	0.527715	17.6701	3.95601	10.0549	8.05796	5.03658	11.0934	3.24775	1.97664	2.66645	6.27703	2.05842	24.5401	5.18515	4.14781	1.62281	1.60788	2.89118	1.48836	12.2195	2.76623	3.11678
Barn Swallow	Hirundo rustica	STABLE	2020	B2	LC			8	8	8			Y	4.06293	2.99309	11.9612	4.36973	8.33248	3.7626	4.05893	3.50541	3.90389	8.89937	5.59088	3.28591	0.176797	2.88803	0.527715	17.6701	3.95601	10.0549	8.05796	5.03658	11.0934	3.24775	1.97664	2.66645	6.27703	2.05842	24.5401	5.18515	4.14781	1.62281	1.60788	2.89118	1.48836	12.2195	2.76623	3.11678
Barn Swallow	Hirundo rustica	STABLE	2020	B2	LC			8	8	8			Y	4.06293	2.99309	11.9612	4.36973	8.33248	3.7626	4.05893	3.50541	3.90389	8.89937	5.59088	3.28591	0.176797	2.88803	0.527715	17.6701	3.95601	10.0549	8.05796	5.03658	11.0934	3.24775	1.97664	2.66645	6.27703	2.05842	24.5401	5.18515	4.14781	1.62281	1.60788	2.89118	1.48836	12.2195	2.76623	3.11678
Barn Swallow	Hirundo rustica	STABLE	2050	A1B	LC			8	8	8			Y	4.06293	2.99309	11.9612	4.36973	8.33248	3.7626	4.05893	3.50541	3.90389	8.89937	5.59088	3.28591	0.176797	2.88803	0.527715	17.6701	3.95601	10.0549	8.05796	5.03658	11.0934	3.24775	1.97664	2.66645	6.27703	2.05842	24.5401	5.18515	4.14781	1.62281	1.60788	2.89118	1.48836	12.2195	2.76623	3.11678
Barn Swallow	Hirundo rustica	STABLE	2050	A1B	LC			8	8	8			Y	4.06293	2.99309	11.9612	4.36973	8.33248	3.7626	4.05893	3.50541	3.90389	8.89937	5.59088	3.28591	0.176797	2.88803	0.527715	17.6701	3.95601	10.0549	8.05796	5.03658	11.0934	3.24775	1.97664	2.66645	6.27703	2.05842	24.5401	5.18515	4.14781	1.62281	1.60788	2.89118	1.48836	12.2195	2.76623	3.11678
Barn Swallow	Hirundo rustica	STABLE	2050	A1B	LC			8	8	8			Y	4.06293	2.99309	11.9612	4.36973	8.33248	3.7626	4.05893	3.50541	3.90389	8.89937	5.59088	3.28591	0.176797	2.88803	0.527715	17.6701	3.95601	10.0549	8.05796	5.03658	11.0934	3.24775	1.97664	2.66645	6.27703	2.05842	24.5401	5.18515	4.14781	1.62281	1.60788	2.89118	1.48836	12.2195	2.76623	3.11678
Barn Swallow	Hirundo rustica	STABLE	2050	A1B	LC			8	8	8			Y	4.06293	2.99309	11.9612	4.36973	8.33248	3.7626	4.05893	3.50541	3.90389	8.89937	5.59088	3.28591	0.176797	2.88803	0.527715	17.6701	3.95601	10.0549	8.05796	5.03658	11.0934	3.24775	1.97664	2.66645	6.27703	2.05842	24.5401	5.18515	4.14781	1.62281	1.60788	2.89118	1.48836	12.2195	2.76623	3.11678
Barn Swallow	Hirundo rustica	STABLE	2050	A1B	LC			8	8	8			Y	4.06293	2.99309	11.9612	4.36973	8.33248	3.7626	4.05893	3.50541	3.90389	8.89937	5.59088	3.28591	0.176797	2.88803	0.527715	17.6701	3.95601	10.0549	8.05796	5.03658	11.0934	3.24775	1.97664	2.66645	6.27703	2.05842	24.5401	5.18515	4.14781	1.62281	1.60788	2.89118	1.48836	12.2195	2.76623	3.11678
Barn Swallow	Hirundo rustica	STABLE	2050	A1B	LC			8	8	8			Y	4.06293	2.99309	11.9612	4.36973	8.33248	3.7626	4.05893	3.50541	3.90389	8.89937	5.59088	3.28591	0.176797	2.88803	0.527715	17.6701	3.95601	10.0549	8.05796	5.03658	11.0934	3.24775	1.97664	2.66645	6.27703	2.05842	24.5401	5.18515	4.14781	1.62281	1.60788	2.89118	1.48836	12.2195	2.76623	3.11678
Barn Swallow	Hirundo rustica	STABLE	2050	A2	LC			8	8	8			Y	4.06293	2.99309	11.9612	4.36973	8.33248	3.7626	4.05893	3.50541	3.90389	8.89937	5.59088	3.28591	0.176797	2.88803	0.527715	17.6701	3.95601	10.0549	8.05796	5.03658	11.0934	3.24775	1.97664	2.66645	6.27703	2.05842	24.5401	5.18515	4.14781	1.62281	1.60788	2.89118	1.48836	12.2195	2.76623	3.11678
Barn Swallow	Hirundo rustica	STABLE	2050	A2	LC			8	8	8			Y	4.06293	2.99309	11.9612	4.36973	8.33248	3.7626	4.05893	3.50541	3.90389	8.89937	5.59088	3.28591	0.176797	2.88803	0.527715	17.6701	3.95601	10.0549	8.05796	5.03658	11.0934	3.24775	1.97664	2.66645	6.27703	2.05842	24.5401	5.18515	4.14781	1.62281	1.60788	2.89118	1.48836	12.2195	2.76623	3.11678
Barn Swallow	Hirundo rustica	STABLE	2050	A2	LC			8	8	8			Y	4.06293	2.99309	11.9612	4.36973	8.33248	3.7626	4.05893	3.50541	3.90389	8.89937	5.59088	3.28591	0.176797	2.88803	0.527715	17.6701	3.95601	10.0549	8.05796	5.03658	11.0934	3.24775	1.97664	2.66645	6.27703	2.05842	24.5401	5.18515	4.14781	1.62281	1.60788	2.89118	1.48836	12.2195	2.76623	3.11678
Barn Swallow	Hirundo rustica	STABLE	2050	A2	LC			8	8	8			Y	4.06293	2.99309	11.9612	4.36973	8.33248	3.7626	4.05893	3.50541	3.90389	8.89937	5.59088	3.28591	0.176797	2.88803	0.527715	17.6701	3.95601	10.0549	8.05796	5.03658	11.0934	3.24775	1.97664	2.66645	6.27703	2.05842	24.5401	5.18515	4.14781	1.62281	1.60788	2.89118	1.48836	12.2195	2.76623	3.11678
Barn Swallow	Hirundo rustica	STABLE	2050	A2	LC			8	8	8			Y	4.06293	2.99309	11.9612	4.36973	8.33248	3.7626	4.05893	3.50541	3.90389	8.89937	5.59088	3.28591	0.176797	2.88803	0.527715	17.6701	3.95601	10.0549	8.05796	5.03658	11.0934	3.24775	1.97664	2.66645	6.27703	2.05842	24.5401	5.18515	4.14781	1.62281	1.60788	2.89118	1.48836	12.2195	2.76623	3.11678
Barn Swallow	Hirundo rustica	STABLE	2050	A2	LC			8	8	8			Y	4.06293	2.99309	11.9612	4.36973	8.33248	3.7626	4.05893	3.50541	3.90389	8.89937	5.59088	3.28591	0.176797	2.88803	0.527715	17.6701	3.95601	10.0549	8.05796	5.03658	11.0934	3.24775	1.97664	2.66645	6.27703	2.05842	24.5401	5.18515	4.14781	1.62281	1.60788	2.89118	1.48836	12.2195	2.76623	3.11678
[truncated: 14,559 more rows]
[truncated: 26 more columns]
