# Supplementary material for: Conservation Status of North American Birds in the Face of Future Climate Change
Source: PLoS One. 2015 Sep 2;10(9):e0135350. doi: 10.1371/journal.pone.0135350 (PMC4558014; doi:10.1371/journal.pone.0135350)
Supplement: S1 Meta Data — (XLSX) [file pone.0135350.s011.xlsx]

## Sheet: S1. Meta-Data
Appendices S1-S10	Title	Description
S1	Range Size Changes	Summary of projected changes in range size and losses of current range, by season. These are used to assign birds to Audubon climate sensitivity categories.
S2	Projected Species Gains and Losses by State or Province	Projected changes in the number of species occupying in US states (except Hawaii) and provinces in Canada. There are 36 sets of projections for each place (2 seasons x 2 responses (gains/losses) x 3 time periods (2020, 2050, 2080) x 3 climate change scenarios (A1B, A2, B2). Values represent the mean change (gain or loss) within each State or Province.
S3	Projected Species Gains and Losses by LCC	Projected changes in the number of species occupying all the landscape conservation cooperatives (LCCs) in the US and Canada (except Hawaii). There are 36 sets of projections for each LCC (2 seasons x 2 responses (gains/losses) x 3 time periods (2020, 2050, 2080) x 3 climate change scenarios (A1B, A2, B2). Values represent the mean change (gain or loss) within each LCC.
S4	Projected Species Gains and Losses by BCR	Projected changes in the number of species occupying all the bird conservation regions (BCRs) in the US and Canada (except Hawaii). There are 36 sets of projections for each BCR (2 seasons x 2 responses (gains/losses) x 3 time periods (2020, 2050, 2080) x 3 climate change scenarios (A1B, A2, B2). Values represent the mean change (gain or loss) within each BCR.
S5	Variance Components Analysis Results	Percentage of variation explained by covariates for the four main response variables considered in this study: relative change in range size and current range stability in both breeding and non-breeding seasons.
S6	Migratory Status and Habitat Affiliations	Migratory status based on either Peterson et al. (2009) or assigned by Audubon. Habitat affiliations are from IUCN (BirdLife International 2012. In: IUCN 2013. IUCN Red List of Threatened Species. Version 2013.2. <www.iucnredlist.org>. Downloaded on 18 July 2013.). Note that a single species can have more than one habitat affiliation.
S7	Climate Sensitivity and Conservation Status	Audubon climate sensitivity in relation to existing conservation status from IUCN, US government (Fed and BCC), Partners in Flight (PIF) and Audubon studies (WatchList and Common Birds in Decline).
S8	BRT Variable Contributions	Variable contributions for covariates used in the boosted regression tree (BRT) analyses used to model species distributions. The values range between 0 and 100, and sum to 100 for each model (i.e., within a species/season). Larger values are indicative of covariates that have more influence.
S9	Evaluation Information	Statistics associated with species sampling, model performance, and range comparisons .
S10	All Data	All fields associated with species level data used in this climate sensitivity study.
Abbreviations
	Common Name	Common English Name (AOU 54th supplement)
	Scientific Name	Scientific Name (AOU 54th supplement)
	AUDUBON_CLIMATE_SENSITIVITY	Audubon Climate Sensitivity (this study) Based on Criteria Described in the Text. The numbers following the endangered/threatened designations indicate the number of seasons that meet the criteria (e.g., 1 or 2).
	YEAR	Year to which climate projections apply (2020, 2050, 2080)
	SCENARIO	Climate Change Scenario (IPCC SRES A2, A1B, B2)
	IUCN_STATUS	IUCN Red List Status: LC = Least Concern; NT = Near Threatened; VU = Vulnerable; EN = Endangered; CR = Critically Endangered. (BirdLife International 2012. In: IUCN 2013. IUCN Red List of Threatened Species. Version 2013.2. <www.iucnredlist.org>. Downloaded on 18 July 2013.)
	PIF_CCS.b	Partners in Flight Continental Conservation Score for the breeding season (4 = lowest risk; 20 = highest risk). Version 2012. <http://rmbo.org/pifassessment>. Accessed on June 17, 2013.
	PIF_CCS.nb	Partners in Flight Continental Conservation Score for the non-breeding season (4 = lowest risk; 20 = highest risk). Version 2012. <http://rmbo.org/pifassessment>. Accessed on June 17, 2013.
	PIF_CCS.max	Partners in Flight Continental Conservation Score maximum from breeding and non-breeding scores version 2012 (4 = lowest risk; 20 = highest risk). Version 2012. <http://rmbo.org/pifassessment>. Accessed on June 17, 2013.
	FEDERAL_STATUS	Federal status of species in United States: Species = (E)ndangered or (T)hreatened; subspecies (e) or (t) (http://ecos.fws.gov/tess_public/pub/SpeciesReport.do?groups=B&listingType=L&mapstatus=1)
	BCC	Species status on the List of Birds of Conservation Concern 2008: Species on the list = Y; subspecies on the list = (Y) (http://www.fws.gov/migratorybirds)
	Audubon_WatchList_RED	Species on Audubon's 2007 Red WatchList: Y = red listed.
	Audubon_WatchList_YELLOW	Species on Audubon's 2007 Yellow WatchList: R = rare; D = declining.
	Audubon_COMMON_BIRD_IN_DECLINE	Common Birds in Decline status; Audubon report 2007: Y = On the list.
	CBC_bio_1	Variable Contribution of Annual Mean Temperature in the BRT Analysis used to Model the Species' Distribution Using CBC Data
	CBC_bio_2	Variable Contribution of Mean Diurnal Range (Mean of monthly (max temp - min temp)) in the BRT Analysis used to Model the Species' Distribution Using CBC Data
	CBC_bio_3	Variable Contribution of Isothermality (BIO2/BIO7) (* 100) in the BRT Analysis used to Model the Species' Distribution Using CBC Data
	CBC_bio_5	Variable Contribution of Max Temperature of Warmest Month in the BRT Analysis used to Model the Species' Distribution Using CBC Data
	CBC_bio_6	Variable Contribution of Min Temperature of Coldest Month in the BRT Analysis used to Model the Species' Distribution Using CBC Data
	CBC_bio_7	Variable Contribution of Temperature Annual Range (BIO5-BIO6) in the BRT Analysis used to Model the Species' Distribution Using CBC Data
	CBC_bio_8	Variable Contribution of Mean Temperature of Wettest Quarter in the BRT Analysis used to Model the Species' Distribution Using CBC Data
	CBC_bio_9	Variable Contribution of Mean Temperature of Driest Quarter in the BRT Analysis used to Model the Species' Distribution Using CBC Data
	CBC_bio_10	Variable Contribution of Mean Temperature of Warmest Quarter in the BRT Analysis used to Model the Species' Distribution Using CBC Data
	CBC_bio_11	Variable Contribution of Mean Temperature of Coldest Quarter in the BRT Analysis used to Model the Species' Distribution Using CBC Data
	CBC_bio_12	Variable Contribution of Annual Precipitation in the BRT Analysis used to Model the Species' Distribution Using CBC Data
	CBC_bio_13	Variable Contribution of Precipitation of Wettest Month in the BRT Analysis used to Model the Species' Distribution Using CBC Data
	CBC_bio_14	Variable Contribution of Precipitation of Driest Month in the BRT Analysis used to Model the Species' Distribution Using CBC Data
	CBC_bio_16	Variable Contribution of Precipitation of Wettest Quarter in the BRT Analysis used to Model the Species' Distribution Using CBC Data
	CBC_bio_17	Variable Contribution of Precipitation of Driest Quarter in the BRT Analysis used to Model the Species' Distribution Using CBC Data
	CBC_bio_18	Variable Contribution of Precipitation of Warmest Quarter in the BRT Analysis used to Model the Species' Distribution Using CBC Data
	CBC_bio_19	Variable Contribution of Precipitation of Coldest Quarter in the BRT Analysis used to Model the Species' Distribution Using CBC Data
	CBC_hours	Variable Contribution of Effort (Duration Hours) in the BRT Analysis used to Model the Species' Distribution Using CBC Data
	BBS_bio_1	Variable Contribution of Annual Mean Temperature in the BRT Analysis used to Model the Species' Distribution Using BBS Data
	BBS_bio_2	Variable Contribution of Mean Diurnal Range (Mean of monthly (max temp - min temp)) in the BRT Analysis used to Model the Species' Distribution Using BBS Data
	BBS_bio_3	Variable Contribution of Isothermality (BIO2/BIO7) (* 100) in the BRT Analysis used to Model the Species' Distribution Using BBS Data
	BBS_bio_5	Variable Contribution of Max Temperature of Warmest Month in the BRT Analysis used to Model the Species' Distribution Using BBS Data
	BBS_bio_6	Variable Contribution of Min Temperature of Coldest Month in the BRT Analysis used to Model the Species' Distribution Using BBS Data
	BBS_bio_7	Variable Contribution of Temperature Annual Range (BIO5-BIO6) in the BRT Analysis used to Model the Species' Distribution Using BBS Data
	BBS_bio_8	Variable Contribution of Mean Temperature of Wettest Quarter in the BRT Analysis used to Model the Species' Distribution Using BBS Data
	BBS_bio_9	Variable Contribution of Mean Temperature of Driest Quarter in the BRT Analysis used to Model the Species' Distribution Using BBS Data
	BBS_bio_10	Variable Contribution of Mean Temperature of Warmest Quarter in the BRT Analysis used to Model the Species' Distribution Using BBS Data
	BBS_bio_11	Variable Contribution of Mean Temperature of Coldest Quarter in the BRT Analysis used to Model the Species' Distribution Using BBS Data
	BBS_bio_12	Variable Contribution of Annual Precipitation in the BRT Analysis used to Model the Species' Distribution Using BBS Data
	BBS_bio_13	Variable Contribution of Precipitation of Wettest Month in the BRT Analysis used to Model the Species' Distribution Using BBS Data
	BBS_bio_14	Variable Contribution of Precipitation of Driest Month in the BRT Analysis used to Model the Species' Distribution Using BBS Data
	BBS_bio_16	Variable Contribution of Precipitation of Wettest Quarter in the BRT Analysis used to Model the Species' Distribution Using BBS Data
	BBS_bio_17	Variable Contribution of Precipitation of Driest Quarter in the BRT Analysis used to Model the Species' Distribution Using BBS Data
	BBS_bio_18	Variable Contribution of Precipitation of Warmest Quarter in the BRT Analysis used to Model the Species' Distribution Using BBS Data
	BBS_bio_19	Variable Contribution of Precipitation of Coldest Quarter in the BRT Analysis used to Model the Species' Distribution Using BBS Data
	BBS_JDATE	Variable Contribution of Survey Date (Day of Year) in the BRT Analysis used to Model the Species' Distribution Using BBS Data
	RANGE_SIZE.BBS	Area (km2) of projected breeding range (this study)
	RANGE_SIZE_2000.BBS	Area (km2) of modeled year 2000 breeding range (this study)
	RANGE_SIZE_RELATIVE_TO_2000.BBS	Proportional change in modeled breeding season range size between 2000 and Year (2020, 2050, or 2080), e.g., range size in 2080 divided by range size in 2000
	LOG_CHANGE_RANGE_SIZE_RELATIVE_TO_2000.BBS	Natural logarithm of Range_Size_Relative_To_2000.BBS
	PROPORTION_2000_RANGE_LEFT.BBS	Proportion of Year 2000 breeding season range that is still climatically suitable in Year (2020, 2050, or 2080)
	GAIN.BBS	Proportional increase in range size outside of year 2000 BBS range
	LOSS.BBS	Proportional decrease in size of year 2000 BBS range. (1-PROPORTION_OF_2000_RANGE_LEFT.BBS)
	RANGE_SIZE.CBC	Area (km2) of projected non-breeding range (this study)
	RANGE_SIZE_2000.CBC	Area (km2) of modeled year 2000 non-breeding range (this study)
	RANGE_SIZE_RELATIVE_TO_2000.CBC	Proportional change in modeled non-breeding season range size between 2000 and Year (2020, 2050, or 2080), e.g., range size in 2080 divided by range size in 2000
	LOG_CHANGE_RANGE_SIZE_RELATIVE_TO_2000.CBC	Natural logarithm of Range_Size_Relative_To_2000.CBC
	PROPORTION_2000_RANGE_LEFT.CBC	Proportion of Year 2000 CBC Range that is still climatically suitable in Year (2020, 2050, or 2080)
	GAIN.CBC	Proportional increase in range size outside of year 2000 CBC range
	LOSS.CBC	Proportional decrease in size of year 2000 CBC range. (1-PROPORTION_OF_2000_RANGE_LEFT.CBC)
	BBS_AUC	Area Under the Receiver Operating Curve (a Measure of Model Fit) for the BRT Model Built with the Species' BBS Data
	BBS_DEVIANCE_EXPLAINED	Percent of Model Deviance Explained (a Measure of Model Fit) for the BRT Model Built with the Species' BBS Data
	BBS_SAMPLING_INSIDE_BIRDLIFE_RANGE	Density of BBS routes inside the species range as defined by BirdLife International
	BBS_INSIDE_OUTSIDE_BIRDLIFE_RANGE_RATIO	Ratio of the area of the present BBS species distribution predicted to be in the BirdLife Range to the area of the present BBS species distribution predicted to be outside the BirdLife Range
	BBS_TRUE_POSITIVE_RATE	True positive and true negative rates assess a model's predictive performance on a dataset that was not used to generate the model.
	BBS_TRUE_NEGATIVE_RATE	True positive and true negative rates assess a model's predictive performance on a dataset that was not used to generate the model.
	CBC_AUC	Area Under the Receiver Operating Curve (a Measure of Model Fit) for the BRT Model Built with the Species' CBC Data
	CBC_DEVIANCE_EXPLAINED	Percent of the Model Deviance Explained (a Measure of Model Fit) for the BRT Model Built with the Species' CBC Data
	CBC_SAMPLING_INSIDE_BIRDLIFE_RANGE	Density of CBC circles inside the species range as defined by BirdLife International
	CBC_INSIDE_OUTSIDE_BIRDLIFE_RANGE_RATIO	Ratio of the area of the present CBC species distribution predicted to be in the BirdLife Range to the area of the present CBC species distribution predicted to be outside the BirdLife Range
	CBC_TRUE_POSITIVE_RATE	True positive and true negative rates assess a model's predictive performance on a dataset that was not used to generate the model.
	CBC_TRUE_NEGATIVE_RATE	True positive and true negative rates assess a model's predictive performance on a dataset that was not used to generate the model.
	MIGRATORY_STATUS	Migratory Status of the Species (withdrawal = seasonal range contraction; irruptive = varies by year)
	SOURCE_OF_MIGRATORY_STATUS	Source of the Species Migratory Status Information (0 = Peterson et al. (2009)(ref 43); 1 = Audubon (this study))
	HABITAT	IUCN Habitat Affiliation(s) (BirdLife International 2012. In: IUCN 2013. IUCN Red List of Threatened Species. Version 2013.2. <www.iucnredlist.org>. Downloaded on 18 July 2013.)
	STATE_OR_PROVINCE	State within the United States or province within Canada
	BCR	Bird Conservation Region
	LCC	Landscape Conservation Cooperative
	2020_A1B_kappa_gains_BBS	The average number of species gained in an area by 2020 under the A1B scenario during the breeding season
	2020_A1B_kappa_gains_CBC	The average number of species gained in an area by 2020 under the A1B scenario during the non-breeding season
	2020_A1B_kappa_losses_BBS	The average number of species lost in an area by 2020 under the A1B scenario during the breeding season
	2020_A1B_kappa_losses_CBC	The average number of species lost in an area by 2020 under the A1B scenario during the non-breeding season
	2020_A2_kappa_gains_BBS	The average number of species gained in an area by 2020 under the A2 scenario during the breeding season
	2020_A2_kappa_gains_CBC	The average number of species gained in an area by 2020 under the A2 scenario during the non-breeding season
	2020_A2_kappa_losses_BBS	The average number of species lost in an area by 2020 under the A2 scenario during the breeding season
	2020_A2_kappa_losses_CBC	The average number of species lost in an area by 2020 under the A2 scenario during the non-breeding season
	2020_B2_kappa_gains_BBS	The average number of species gained in an area by 2020 under the B2 scenario during the breeding season
	2020_B2_kappa_gains_CBC	The average number of species gained in an area by 2020 under the B2 scenario during the non-breeding season
	2020_B2_kappa_losses_BBS	The average number of species lost in an area by 2020 under the B2 scenario during the breeding season
	2020_B2_kappa_losses_CBC	The average number of species lost in an area by 2020 under the B2 scenario during the non-breeding season
	2050_A1B_kappa_gains_BBS	The average number of species gained in an area by 2050 under the A1B scenario during the breeding season
	2050_A1B_kappa_gains_CBC	The average number of species gained in an area by 2050 under the A1B scenario during the non-breeding season
	2050_A1B_kappa_losses_BBS	The average number of species lost in an area by 2050 under the A1B scenario during the breeding season
	2050_A1B_kappa_losses_CBC	The average number of species lost in an area by 2050 under the A1B scenario during the non-breeding season
	2050_A2_kappa_gains_BBS	The average number of species gained in an area by 2050 under the A2 scenario during the breeding season
	2050_A2_kappa_gains_CBC	The average number of species gained in an area by 2050 under the A2 scenario during the non-breeding season
	2050_A2_kappa_losses_BBS	The average number of species lost in an area by 2050 under the A2 scenario during the breeding season
	2050_A2_kappa_losses_CBC	The average number of species lost in an area by 2050 under the A2 scenario during the non-breeding season
	2050_B2_kappa_gains_BBS	The average number of species gained in an area by 2050 under the B2 scenario during the breeding season
	2050_B2_kappa_gains_CBC	The average number of species gained in an area by 2050 under the B2 scenario during the non-breeding season
	2050_B2_kappa_losses_BBS	The average number of species lost in an area by 2050 under the B2 scenario during the breeding season
	2050_B2_kappa_losses_CBC	The average number of species lost in an area by 2050 under the B2 scenario during the non-breeding season
	2080_A1B_kappa_gains_BBS	The average number of species gained in an area by 2080 under the A1B scenario during the breeding season
	2080_A1B_kappa_gains_CBC	The average number of species gained in an area by 2080 under the A1B scenario during the non-breeding season
	2080_A1B_kappa_losses_BBS	The average number of species lost in an area by 2080 under the A1B scenario during the breeding season
	2080_A1B_kappa_losses_CBC	The average number of species lost in an area by 2080 under the A1B scenario during the non-breeding season
	2080_A2_kappa_gains_BBS	The average number of species gained in an area by 2080 under the A2 scenario during the breeding season
	2080_A2_kappa_gains_CBC	The average number of species gained in an area by 2080 under the A2 scenario during the non-breeding season
	2080_A2_kappa_losses_BBS	The average number of species lost in an area by 2080 under the A2 scenario during the breeding season
	2080_A2_kappa_losses_CBC	The average number of species lost in an area by 2080 under the A2 scenario during the non-breeding season
	2080_B2_kappa_gains_BBS	The average number of species gained in an area by 2080 under the B2 scenario during the breeding season
	2080_B2_kappa_gains_CBC	The average number of species gained in an area by 2080 under the B2 scenario during the non-breeding season
	2080_B2_kappa_losses_BBS	The average number of species lost in an area by 2080 under the B2 scenario during the breeding season
	2080_B2_kappa_losses_CBC	The average number of species lost in an area by 2080 under the B2 scenario during the non-breeding season
